# Supplementary material for: Endocytic turnover of endothelial cell-membrane proteins as a driver of rat blood-brain barrier specialization and dysfunction
Source: iScience. 2026 Jun 5;29(6):116231. doi: 10.1016/j.isci.2026.116231 (PMC13264249; doi:10.1016/j.isci.2026.116231)
Supplement: Table S1. Individual protein ETOR values in the brain (control) endothelia [file mmc2.xlsx]

## Sheet: Brain endothelia (control) ETOR
Table S1: Brain (control) endothelia ETOR
		Brain endothelia (control) abundance (log2)
Protein	GO IDs	0h	1h	2h	4h	8h	24h	slope	intercept	rvalue	pvalue	stderr	ETOR	PM protein
	GO:0001916; GO:0002476; GO:0002486; GO:0005102; GO:0005615; GO:0006955; GO:0009897; GO:0030670; GO:0042605; GO:0042612; GO:0098553	24.5087	24.4069	24.4203	24.1746	24.1149	23.9399	-0.0148869	16.9131	-0.885147	0.0190292	0.00391292	0.0148869	TRUE
Aak1	GO:0004672; GO:0005524; GO:0004672; GO:0005112; GO:0005524; GO:0005829; GO:0005886; GO:0032880; GO:0035612; GO:0043231; GO:0045747; GO:0050821; GO:2000369	22.1295	21.9954	22.0459	22.0762	22.1153	22.0859	0.000787039	15.2959	0.210116	0.689464	0.00183106	-0.000787039	TRUE
Abca3	GO:0005319; GO:0005524; GO:0005765; GO:0005770; GO:0005886; GO:0006855; GO:0006869; GO:0008559; GO:0010875; GO:0015914; GO:0016887; GO:0030324; GO:0030659; GO:0032368; GO:0032464; GO:0032585; GO:0042599; GO:0042626; GO:0042908; GO:0043129; GO:0043231; GO:0046470; GO:0046471; GO:0046618; GO:0046890; GO:0051384; GO:0055091; GO:0070925; GO:0097208; GO:0097232; GO:0097233; GO:0120019; GO:0140345; GO:…	19.5488	20.0861	19.421	19.7704	19.4015	19.9535	0.00668176	13.6094	0.304629	0.557192	0.0104458	-0.00668176	TRUE
Abcb1a	GO:0000086; GO:0001666; GO:0001890; GO:0005524; GO:0005737; GO:0005886; GO:0007565; GO:0007595; GO:0007623; GO:0008559; GO:0009410; GO:0009914; GO:0009986; GO:0010033; GO:0010046; GO:0014070; GO:0015421; GO:0015562; GO:0016020; GO:0016324; GO:0016887; GO:0022857; GO:0031526; GO:0031625; GO:0031667; GO:0032355; GO:0032496; GO:0032570; GO:0033189; GO:0033280; GO:0033762; GO:0035633; GO:0036146; GO:…	23.489	23.2301	23.4113	23.2566	23.0696	23.3514	-0.0011604	16.1588	-0.10161	0.84811	0.00568051	0.0011604	TRUE
Abcc1	GO:0005324; GO:0005524; GO:0005886; GO:0006979; GO:0008559; GO:0009410; GO:0009925; GO:0010001; GO:0015420; GO:0015431; GO:0015562; GO:0015889; GO:0015911; GO:0016323; GO:0016324; GO:0016328; GO:0016491; GO:0016887; GO:0030335; GO:0033700; GO:0034040; GO:0034634; GO:0034775; GO:0042887; GO:0042908; GO:0042910; GO:0045332; GO:0046943; GO:0048708; GO:0050729; GO:0055085; GO:0060326; GO:0070633; GO:…	22.6366	22.7525	22.8211	22.735	22.5718	22.6685	-0.00213136	15.7466	-0.310225	0.549591	0.00326571	0.00213136	TRUE
Abcc4	GO:0001409; GO:0005524; GO:0005886; GO:0008559; GO:0009410; GO:0010033; GO:0010243; GO:0014070; GO:0015132; GO:0015143; GO:0015216; GO:0015431; GO:0015432; GO:0015562; GO:0015721; GO:0015732; GO:0015747; GO:0016020; GO:0016323; GO:0016324; GO:0016887; GO:0031088; GO:0032310; GO:0034634; GO:0038183; GO:0042626; GO:0042910; GO:0048661; GO:0055085; GO:0060271; GO:0070730; GO:0071716; GO:0098591; GO:…	20.9763	20.9622	21.0213	20.8938	20.8652	21.0221	0.00121765	14.5182	0.243694	0.641695	0.00242299	-0.00121765	TRUE
Abcg1	GO:0005524; GO:0005739; GO:0005768; GO:0005886; GO:0008203; GO:0009897; GO:0010875; GO:0010888; GO:0016887; GO:0019534; GO:0030301; GO:0032367; GO:0033344; GO:0033700; GO:0033993; GO:0034041; GO:0034374; GO:0034375; GO:0034436; GO:0035774; GO:0042632; GO:0042803; GO:0042987; GO:0043531; GO:0043691; GO:0045542; GO:0046982; GO:0050714; GO:0055037; GO:0055085; GO:0055091; GO:0071403; GO:0090181; GO:…	19.9119	20.0653	20.0638	20.6714	20.5389	20.3945	0.010139	13.9872	0.43466	0.38907	0.0105038	-0.010139	TRUE
Abcg2	GO:0005524; GO:0005886; GO:0006869; GO:0008092; GO:0008514; GO:0008559; GO:0010039; GO:0015143; GO:0015225; GO:0015562; GO:0015711; GO:0015747; GO:0015878; GO:0016324; GO:0016887; GO:0019389; GO:0031526; GO:0031966; GO:0032217; GO:0032218; GO:0032496; GO:0032868; GO:0042626; GO:0042802; GO:0042803; GO:0042887; GO:0042910; GO:0045121; GO:0046415; GO:0051593; GO:0055085; GO:0060136; GO:0065003; GO:…	22.5275	20.8676	21.9809	22.1457	21.8797	21.8773	0.000329422	15.1638	0.00776878	0.988347	0.021201	-0.000329422	TRUE
Abcg3l1	GO:0005524; GO:0005886; GO:0015562; GO:0016887; GO:0032217; GO:0042626; GO:0055085; GO:0140359; GO:0005524; GO:0005886; GO:0015562; GO:0016887; GO:0032217; GO:0042626; GO:0055085; GO:0140359	21.7812	21.7615	21.8954	21.7871	21.8859	21.8947	0.00292932	15.1153	0.597526	0.210381	0.0019655	-0.00292932	TRUE
Abcg3l3	GO:0005524; GO:0005886; GO:0015562; GO:0016887; GO:0032217; GO:0042626; GO:0055085; GO:0140359; GO:0005524; GO:0005886; GO:0015562; GO:0016887; GO:0032217; GO:0042626; GO:0055085; GO:0140359	19.3335	19.5215	19.722	19.5788	19.4222	19.4111	-0.0032376	13.5362	-0.301787	0.561062	0.00511395	0.0032376	TRUE
Abcg3l4	GO:0005524; GO:0005886; GO:0015562; GO:0016887; GO:0032217; GO:0140359	22.6047	22.9614	23.1821	23.0529	23.269	22.911	0.00115159	15.9327	0.0640759	0.904018	0.00896766	-0.00115159	TRUE
Ace	GO:0001666; GO:0001822; GO:0002003; GO:0002446; GO:0003081; GO:0003084; GO:0004175; GO:0004180; GO:0004222; GO:0005516; GO:0005615; GO:0005737; GO:0005764; GO:0005768; GO:0005886; GO:0006518; GO:0007283; GO:0007565; GO:0008217; GO:0008233; GO:0008237; GO:0008238; GO:0008240; GO:0008241; GO:0008270; GO:0008584; GO:0009410; GO:0009792; GO:0009897; GO:0009925; GO:0010608; GO:0010629; GO:0010814; GO:…	21.246	20.908	21.3698	21.2989	20.9483	20.9973	-0.00617422	14.685	-0.402685	0.428621	0.00701726	0.00617422	TRUE
Acin1	GO:0003676; GO:0005634; GO:0005730; GO:0008380; GO:0016607; GO:0030218; GO:0030263; GO:0035145; GO:0043065; GO:0045657; GO:0048025; GO:0061574; GO:0003676; GO:0005634; GO:0005730; GO:0005829; GO:0005886; GO:0008380; GO:0016607; GO:0030218; GO:0030263; GO:0035145; GO:0043065; GO:0045657; GO:0048025; GO:0061574	20.4814	21.28	20.7426	21.17	21.2924	22.5481	0.0511915	14.3983	0.934993	0.00620146	0.00970909	-0.0511915	TRUE
Acot7	GO:0000062; GO:0005654; GO:0005737; GO:0005759; GO:0005829; GO:0006637; GO:0009062; GO:0015937; GO:0036042; GO:0036114; GO:0036116; GO:0042802; GO:0042803; GO:0043005; GO:0043025; GO:0047617; GO:0051792; GO:0052689; GO:0052816; GO:0070062; GO:1900535	22.6794	23.3366	23.0173	22.8629	22.666	21.6009	-0.0416524	16.0009	-0.919132	0.00954504	0.00892634	0.0416524	TRUE
Acsl3	GO:0001676; GO:0004467; GO:0005524; GO:0005741; GO:0005778; GO:0005783; GO:0005789; GO:0005794; GO:0005811; GO:0005886; GO:0006633; GO:0007584; GO:0014070; GO:0019901; GO:0019904; GO:0030182; GO:0031956; GO:0034379; GO:0035336; GO:0042998; GO:0044539; GO:0047676; GO:0048471; GO:0051047; GO:2001247	20.2086	20.171	20.0356	19.8276	19.4053	20.7474	0.0172847	13.7963	0.505944	0.305839	0.014734	-0.0172847	TRUE
Acsl4	GO:0001676; GO:0004467; GO:0005524; GO:0005737; GO:0005739; GO:0005741; GO:0005777; GO:0005778; GO:0005783; GO:0005789; GO:0005811; GO:0005886; GO:0006629; GO:0006631; GO:0007584; GO:0015908; GO:0019432; GO:0030182; GO:0031957; GO:0031966; GO:0032024; GO:0035336; GO:0035338; GO:0043025; GO:0044233; GO:0047676; GO:0060136; GO:0060996; GO:0070672	23.1942	23.066	23.0863	22.8146	22.9673	23.3883	0.00883802	15.9446	0.58859	0.21907	0.00606954	-0.00883802	TRUE
Acsl5	GO:0001676; GO:0004467; GO:0005524; GO:0005739; GO:0005741; GO:0005783; GO:0005789; GO:0005886; GO:0006631; GO:0007584; GO:0009744; GO:0009749; GO:0010747; GO:0010867; GO:0016020; GO:0032869; GO:0035338; GO:0047676; GO:0070723; GO:0090434	22.9169	23.0126	22.9258	22.7274	22.7499	22.9674	0.000918404	15.8555	0.101966	0.847581	0.00448002	-0.000918404	TRUE
Actg2	GO:0005524; GO:0005615; GO:0005737; GO:0005856; GO:0010628; GO:0016787; GO:0030027; GO:0030175; GO:0032982; GO:0044297; GO:0071944; GO:0090131	34.3176	34.0796	34.2728	34.1681	33.941	33.5329	-0.0211127	23.7403	-0.954151	0.00310503	0.00331163	0.0211127	TRUE
Actl6a	GO:0000723; GO:0000786; GO:0001825; GO:0003407; GO:0003682; GO:0005634; GO:0005654; GO:0005886; GO:0006275; GO:0006282; GO:0006338; GO:0006357; GO:0007399; GO:0016514; GO:0021510; GO:0031011; GO:0033044; GO:0035267; GO:0045739; GO:0045893; GO:0045995; GO:0051726; GO:0060382; GO:0071564; GO:1904507; GO:1905168	23.0096	23.377	23.3962	23.6256	23.9084	23.3168	0.00242266	16.2309	0.104017	0.844537	0.0115823	-0.00242266	TRUE
Actn1	GO:0001725; GO:0001726; GO:0003725; GO:0005178; GO:0005509; GO:0005519; GO:0005737; GO:0005829; GO:0005856; GO:0005886; GO:0005903; GO:0005911; GO:0005916; GO:0005925; GO:0007015; GO:0017166; GO:0019904; GO:0030017; GO:0030018; GO:0030036; GO:0030054; GO:0030220; GO:0030374; GO:0030864; GO:0036344; GO:0042803; GO:0042995; GO:0043197; GO:0044325; GO:0048041; GO:0051015; GO:0051017; GO:0051639; GO:…	28.0127	28.0793	28.057	28.0377	27.96	27.2889	-0.0227503	19.4908	-0.971233	0.00122942	0.00278902	0.0227503	TRUE
Actn3	GO:0005509; GO:0005886; GO:0005903; GO:0005925; GO:0014728; GO:0014732; GO:0014883; GO:0014894; GO:0030017; GO:0030018; GO:0030036; GO:0030054; GO:0030864; GO:0031448; GO:0042802; GO:0042995; GO:0044325; GO:0045820; GO:0048041; GO:0048633; GO:0048743; GO:0051015; GO:0055001; GO:0060349; GO:0070885; GO:0090257; GO:0090324; GO:0120163; GO:1900159; GO:1901078; GO:1903715; GO:1904025	24.8391	24.968	25.0429	24.9599	24.8978	24.0924	-0.025356	17.3549	-0.934414	0.00631132	0.00483274	0.025356	TRUE
Actn4	GO:0000977; GO:0001666; GO:0001725; GO:0001882; GO:0003713; GO:0005200; GO:0005509; GO:0005634; GO:0005737; GO:0005829; GO:0005886; GO:0005911; GO:0005925; GO:0010467; GO:0015031; GO:0015629; GO:0016922; GO:0030018; GO:0030036; GO:0030050; GO:0030054; GO:0030335; GO:0030374; GO:0030863; GO:0030864; GO:0031143; GO:0031490; GO:0031625; GO:0032835; GO:0032991; GO:0033209; GO:0035357; GO:0042803; GO:…	27.3965	27.6884	27.5549	27.6759	27.6479	26.9925	-0.0165171	19.1638	-0.802508	0.0546531	0.00613998	0.0165171	TRUE
Actr1a	GO:0002177; GO:0005524; GO:0005813; GO:0005814; GO:0005938; GO:0007283; GO:0030137	23.8216	23.957	23.9756	23.648	23.6945	23.45	-0.0130935	16.5528	-0.84846	0.0327065	0.00408378	0.0130935	TRUE
Actr2	GO:0005200; GO:0005524; GO:0005634; GO:0005737; GO:0005829; GO:0005885; GO:0005938; GO:0007163; GO:0008092; GO:0008306; GO:0008356; GO:0010592; GO:0016344; GO:0016482; GO:0030027; GO:0030036; GO:0030478; GO:0033206; GO:0034314; GO:0035861; GO:0035902; GO:0035984; GO:0045471; GO:0045944; GO:0051015; GO:0051321; GO:0051653; GO:0060271; GO:0061003; GO:0061825; GO:0071346; GO:0098794; GO:1905168	27.2957	27.716	27.4408	27.619	27.6376	27.252	-0.00684599	19.1016	-0.461946	0.356369	0.00657194	0.00684599	TRUE
Actr3	GO:0000139; GO:0001726; GO:0002102; GO:0003779; GO:0005200; GO:0005524; GO:0005634; GO:0005737; GO:0005885; GO:0005903; GO:0005911; GO:0007163; GO:0007283; GO:0008356; GO:0010592; GO:0010763; GO:0016344; GO:0030027; GO:0030056; GO:0030517; GO:0030838; GO:0031252; GO:0032355; GO:0032956; GO:0033206; GO:0034314; GO:0035861; GO:0035984; GO:0043519; GO:0045666; GO:0045944; GO:0048471; GO:0048708; GO:…	26.5127	26.9824	26.7036	26.8994	26.8904	26.6715	-0.00180755	18.5719	-0.133106	0.801521	0.00672951	0.00180755	TRUE
Acvrl1	GO:0001525; GO:0001666; GO:0001701; GO:0001937; GO:0001938; GO:0001946; GO:0001974; GO:0003203; GO:0004674; GO:0004675; GO:0005024; GO:0005025; GO:0005524; GO:0005886; GO:0006355; GO:0007162; GO:0007165; GO:0007179; GO:0007507; GO:0008015; GO:0008217; GO:0008285; GO:0009953; GO:0009986; GO:0010596; GO:0010629; GO:0016310; GO:0016361; GO:0019901; GO:0030308; GO:0030336; GO:0030425; GO:0030509; GO:…	21.6857	21.2928	21.5705	22.2488	22.3209	21.5137	-0.00133577	15.0999	-0.0416346	0.937584	0.0160276	0.00133577	TRUE
Adam10	GO:0000139; GO:0001701; GO:0004175; GO:0004222; GO:0005634; GO:0005737; GO:0005794; GO:0005798; GO:0005802; GO:0005886; GO:0005912; GO:0006468; GO:0006509; GO:0007162; GO:0007219; GO:0007283; GO:0008021; GO:0008237; GO:0008284; GO:0008593; GO:0009986; GO:0010629; GO:0010820; GO:0014069; GO:0016485; GO:0017124; GO:0019901; GO:0030136; GO:0030307; GO:0030335; GO:0030424; GO:0030425; GO:0034205; GO:…	22.6368	22.2502	22.4989	22.4475	22.1018	22.0037	-0.0147326	15.569	-0.781923	0.066151	0.00587268	0.0147326	TRUE
Adam17	GO:0001666; GO:0002467; GO:0002532; GO:0004175; GO:0004222; GO:0005112; GO:0005138; GO:0005178; GO:0005737; GO:0005886; GO:0006508; GO:0006509; GO:0007155; GO:0007219; GO:0007220; GO:0007283; GO:0008237; GO:0008284; GO:0009410; GO:0009986; GO:0010820; GO:0010976; GO:0010977; GO:0015629; GO:0016020; GO:0016324; GO:0016485; GO:0017124; GO:0030165; GO:0030183; GO:0030307; GO:0030335; GO:0030512; GO:…	22.1088	21.9858	22.236	22.1991	21.8923	21.7622	-0.0110776	15.3425	-0.782726	0.0656832	0.00440403	0.0110776	TRUE
Adam9	GO:0004222; GO:0005080; GO:0005178; GO:0005518; GO:0005615; GO:0005737; GO:0005886; GO:0006509; GO:0007155; GO:0007160; GO:0007179; GO:0008237; GO:0009897; GO:0009986; GO:0010042; GO:0016323; GO:0016477; GO:0017124; GO:0030216; GO:0030335; GO:0031293; GO:0033627; GO:0033630; GO:0033631; GO:0034241; GO:0034612; GO:0034616; GO:0042117; GO:0042542; GO:0043236; GO:0046872; GO:0050714; GO:0051044; GO:…	20.1226	19.6872	20.2488	19.9438	19.6499	20.0778	0.00132649	13.8231	0.0711982	0.893383	0.00929183	-0.00132649	TRUE
Adamts1	GO:0001542; GO:0001822; GO:0004222; GO:0005576; GO:0005604; GO:0006508; GO:0008201; GO:0008270; GO:0010976; GO:0016525; GO:0030198; GO:0031012; GO:0031410; GO:0060347; GO:0062023; GO:0071305; GO:0071374; GO:0071380; GO:1900087; GO:1904707; GO:1904754	24.2703	24.1757	23.9347	23.4714	23.4067	23.2772	-0.024913	16.6283	-0.76278	0.0777355	0.0105602	0.024913	TRUE
Adamts4	GO:0002020; GO:0004222; GO:0005615; GO:0006508; GO:0008270; GO:0016607; GO:0030198; GO:0031012	19.8128	19.9759	19.6902	19.115	19.6574	20.1278	0.0113613	13.6018	0.423401	0.40285	0.0121548	-0.0113613	TRUE
Adamts9	GO:0002088; GO:0003179; GO:0003229; GO:0004175; GO:0004222; GO:0005615; GO:0006508; GO:0008237; GO:0008270; GO:0009617; GO:0009986; GO:0030198; GO:0030318; GO:0031012; GO:0035909; GO:0045636; GO:0048070; GO:0048593; GO:0061303	23.6678	23.1175	23.7514	23.781	24.0628	24.1714	0.0200261	16.3381	0.705808	0.117093	0.0100499	-0.0200261	TRUE
Adamtsl3	GO:0005576; GO:0030198; GO:0031012	18.9531	19.6593	19.978	19.4656	19.572	19.4457	-0.000387637	13.5274	-0.015068	0.9774	0.0128614	0.000387637	TRUE
Adamtsl4	GO:0002020; GO:0002064; GO:0004222; GO:0005576; GO:0005614; GO:0006508; GO:0006915; GO:0030198; GO:0031012; GO:0043065; GO:0070285	22.4812	23.6393	23.3151	22.5317	21.9609	22.717	-0.0117388	15.8622	-0.251337	0.630932	0.0226031	0.0117388	TRUE
Adcy4	GO:0004016; GO:0005524; GO:0005886; GO:0006171; GO:0035556; GO:0046872	20.5982	20.4862	20.7354	20.6847	20.8195	21.0381	0.0132889	14.2805	0.907784	0.0123636	0.00307004	-0.0132889	TRUE
Add1	GO:0000902; GO:0001701; GO:0005200; GO:0005516; GO:0005634; GO:0005737; GO:0005856; GO:0005886; GO:0005912; GO:0005925; GO:0006811; GO:0006884; GO:0007010; GO:0008290; GO:0014069; GO:0016020; GO:0020027; GO:0030218; GO:0030425; GO:0030507; GO:0030837; GO:0035264; GO:0042608; GO:0042803; GO:0043197; GO:0045766; GO:0045807; GO:0046982; GO:0046983; GO:0048471; GO:0048873; GO:0051015; GO:0051016; GO:…	24.141	24.307	24.4018	24.478	24.6824	25.0324	0.0229325	16.838	0.95155	0.00346426	0.00370532	-0.0229325	TRUE
Add3	GO:0000794; GO:0005080; GO:0005200; GO:0005516; GO:0005737; GO:0005856; GO:0005886; GO:0005903; GO:0005911; GO:0005938; GO:0009410; GO:0014069; GO:0016020; GO:0045907; GO:0051015; GO:0051016; GO:0051495	23.5398	23.7441	23.8766	23.9928	24.2761	24.1729	0.0143086	16.4966	0.682916	0.134873	0.00765275	-0.0143086	TRUE
Adgrf5	GO:0003094; GO:0004930; GO:0005886; GO:0006112; GO:0007166; GO:0008654; GO:0009986; GO:0031410; GO:0042116; GO:0042593; GO:0043031; GO:0043129; GO:0045177; GO:0045444; GO:0048821; GO:0061626; GO:0071073; GO:0004930; GO:0005886; GO:0007166	23.6237	22.4204	23.1631	23.0499	22.4277	22.1253	-0.0304331	16.0027	-0.698348	0.122767	0.0155959	0.0304331	TRUE
Adgrg1	GO:0001525; GO:0004930; GO:0005518; GO:0005576; GO:0005886; GO:0007155; GO:0007166; GO:0007189; GO:0007266; GO:0007420; GO:0008201; GO:0008285; GO:0010573; GO:0016477; GO:0021796; GO:0021801; GO:0021819; GO:0035025; GO:0045121; GO:0045785; GO:0050840; GO:0061351; GO:0061484; GO:0070528; GO:0072520; GO:0097451; GO:2000179; GO:2001223	20.3302	20.1623	20.1675	19.5408	19.7278	20.0547	-0.00356415	13.8842	-0.154504	0.770088	0.0113956	0.00356415	TRUE
Adgrl3	GO:0001764; GO:0004930; GO:0005509; GO:0005886; GO:0005911; GO:0007166; GO:0007189; GO:0007416; GO:0030246; GO:0030424; GO:0031987; GO:0042220; GO:0045211; GO:0050808; GO:0051965; GO:0098685; GO:0098742; GO:0098880; GO:0098978	21.2931	20.3682	20.3837	20.7625	19.7324	19.5798	-0.0371109	14.349	-0.757541	0.0810532	0.0159896	0.0371109	TRUE
Adgrl4	GO:0004930; GO:0005509; GO:0005886; GO:0007166; GO:0007189; GO:0031410; GO:0065003	22.7102	21.8833	22.3221	22.2583	22.2768	22.5731	0.00744241	15.4347	0.338129	0.512135	0.0103571	-0.00744241	TRUE
Adnp	GO:0000977; GO:0000981; GO:0001933; GO:0003682; GO:0005507; GO:0005615; GO:0005634; GO:0005694; GO:0006357; GO:0007614; GO:0008013; GO:0009743; GO:0010035; GO:0010468; GO:0010629; GO:0010976; GO:0019934; GO:0030182; GO:0030424; GO:0030425; GO:0031668; GO:0033484; GO:0042277; GO:0043025; GO:0043524; GO:0044849; GO:0045773; GO:0048487; GO:0050731; GO:0050805; GO:0051402; GO:0051965; GO:0090263; GO:…	20.6038	20.8925	20.794	21.1683	21.0726	21.1278	0.0102377	14.4502	0.606672	0.201635	0.00670747	-0.0102377	TRUE
Adprh	GO:0000287; GO:0003875; GO:0005615; GO:0030955; GO:0036211; GO:0051725	21.44	20.9068	21.0087	20.9165	20.5728	20.5033	-0.0195814	14.6081	-0.756824	0.0815118	0.00845557	0.0195814	TRUE
Afap1	GO:0005737; GO:0005829; GO:0005925; GO:0015629; GO:0005737	21.5548	21.8674	21.9826	21.739	21.8215	21.7198	-0.00138959	15.1064	-0.124038	0.814897	0.00555823	0.00138959	TRUE
Afdn	GO:0005912; GO:0007155; GO:0007165; GO:0032880; GO:0050839	24.1113	23.7039	23.8351	23.9557	23.9897	23.8873	-0.000389928	16.5783	-0.0363757	0.94546	0.00535618	0.000389928	TRUE
Afdn	GO:0005737; GO:0005829; GO:0005911; GO:0005912; GO:0007165; GO:0010628; GO:0021537; GO:0021987; GO:0022409; GO:0030054; GO:0030274; GO:0030336; GO:0030424; GO:0031267; GO:0032880; GO:0034334; GO:0036477; GO:0043296; GO:0044291; GO:0044331; GO:0045177; GO:0046930; GO:0046931; GO:0048854; GO:0048872; GO:0050775; GO:0050839; GO:0051015; GO:0060019; GO:0060563; GO:0061003; GO:0061885; GO:0061951; GO:…	21.1164	20.985	21.4642	20.8644	21.2949	20.6587	-0.0135296	14.6884	-0.603304	0.204838	0.00894245	0.0135296	TRUE
Agrn	GO:0005509; GO:0005576; GO:0005604; GO:0005886; GO:0007213; GO:0007528; GO:0030154; GO:0043113; GO:0043236; GO:0045202	21.9176	22.8661	22.5604	22.1008	22.5977	22.7581	0.0121821	15.4936	0.422313	0.40419	0.0130738	-0.0121821	TRUE
Ahnak	GO:0005634; GO:0005737; GO:0005829; GO:0005886; GO:0015629; GO:0031982; GO:0042383; GO:0042802; GO:0043034; GO:0043484; GO:0044291; GO:0044548; GO:0070062; GO:0097493; GO:0098797	23.7396	24.0445	23.7047	23.8318	23.8959	23.5165	-0.00921925	16.5491	-0.666344	0.148417	0.00515821	0.00921925	TRUE
Ahnak	GO:0005634; GO:0005737; GO:0005829; GO:0005886; GO:0015629; GO:0031982; GO:0042383; GO:0042802; GO:0043034; GO:0043484; GO:0044291; GO:0044548; GO:0045121; GO:0070062; GO:0097493; GO:0098797	28.1293	28.1198	28.007	28.133	28.0407	27.7264	-0.0112085	19.499	-0.937522	0.00573323	0.0020798	0.0112085	TRUE
Aimp1	GO:0000049; GO:0001937; GO:0005125; GO:0005615; GO:0005829; GO:0007267; GO:0009986; GO:0016525; GO:0017101; GO:0042803; GO:0048514; GO:0050900; GO:0051020; GO:0051607; GO:0070094; GO:0000049; GO:0001937; GO:0005125; GO:0005615; GO:0005829; GO:0007267; GO:0009986; GO:0016525; GO:0017101; GO:0042803; GO:0048514; GO:0050900; GO:0051020; GO:0051607; GO:0070094	24.6889	24.7998	24.582	24.7008	24.5543	24.8392	0.00386211	17.0916	0.443159	0.378778	0.00390624	-0.00386211	TRUE
Aip	GO:0003712; GO:0003755; GO:0005829; GO:0005886; GO:0006626; GO:0006805; GO:0010738; GO:0016020; GO:0017162; GO:0022417; GO:0034751; GO:0036004; GO:0051082	21.0504	20.8879	20.7019	20.6649	20.5789	21.0794	0.00548603	14.4007	0.340017	0.509629	0.00758663	-0.00548603	TRUE
Akap10	GO:0005739; GO:0005886; GO:0008104; GO:0032991; GO:0051018; GO:0005739; GO:0005886; GO:0008104; GO:0032991; GO:0051018; GO:0005739; GO:0005886; GO:0008104; GO:0032991; GO:0051018; GO:0005739; GO:0005886; GO:0008104; GO:0032991; GO:0051018; GO:0005739; GO:0005886; GO:0008104; GO:0032991; GO:0051018	20.9983	20.9782	20.8784	20.9939	21.1558	21.1922	0.0072982	14.5314	0.803112	0.054331	0.00270726	-0.0072982	TRUE
Akap12	GO:0005516; GO:0005737; GO:0005829; GO:0005856; GO:0005886; GO:0007165; GO:0007193; GO:0008179; GO:0010738; GO:0010739; GO:0032496; GO:0032760; GO:0035733; GO:0043025; GO:0043116; GO:0050804; GO:0051018; GO:0051602; GO:0051770; GO:0061870; GO:0070374; GO:0071347; GO:0071356; GO:0090036; GO:0098685; GO:1900143	22.0178	22.6042	22.4985	22.4344	22.1624	22.5901	0.00646736	15.4738	0.349869	0.49661	0.00865841	-0.00646736	TRUE
Akap13	GO:0005078; GO:0005085; GO:0005634; GO:0005829; GO:0005938; GO:0007186; GO:0007507; GO:0015629; GO:0016020; GO:0031267; GO:0035023; GO:0035025; GO:0043123; GO:0043406; GO:0046872; GO:0048471; GO:0051018; GO:0051168; GO:0055007; GO:0060090; GO:0060297; GO:0060348; GO:0061049; GO:0071875; GO:0086023; GO:1900169	18.8739	18.6254	18.9484	18.9074	19.311	18.8011	0.00056055	13.1046	0.0322388	0.951659	0.0086892	-0.00056055	TRUE
Akr1b1	GO:0001523; GO:0001758; GO:0001894; GO:0002070; GO:0003091; GO:0004032; GO:0005615; GO:0005829; GO:0005996; GO:0006061; GO:0010033; GO:0018505; GO:0019853; GO:0031098; GO:0032838; GO:0033010; GO:0035809; GO:0036130; GO:0042415; GO:0042629; GO:0043066; GO:0043220; GO:0043795; GO:0044597; GO:0044598; GO:0046370; GO:0046427; GO:0047655; GO:0047939; GO:0047956; GO:0048471; GO:0048661; GO:0052650; GO:…	22.0431	22.1701	22.2218	21.6681	21.819	20.5024	-0.0473939	15.3753	-0.963566	0.00196694	0.00657786	0.0473939	TRUE
Akr1b8	GO:0001523; GO:0001758; GO:0004032; GO:0005576; GO:0005739; GO:0005764; GO:0005829; GO:0008106; GO:0016488; GO:0016918; GO:0019751; GO:0042572; GO:0042574; GO:0044597; GO:0044598; GO:0045550; GO:0047718; GO:0052650; GO:0070401; GO:0070402; GO:0110095; GO:0001523; GO:0001758; GO:0004032; GO:0005576; GO:0005739; GO:0005764; GO:0005829; GO:0008106; GO:0016488; GO:0016918; GO:0019751; GO:0042572; GO:…	27.1293	26.9958	27.0152	26.6088	26.4515	26.7223	-0.00950881	18.6524	-0.465058	0.352704	0.00905043	0.00950881	TRUE
Akt1	GO:0001649; GO:0001893; GO:0001934; GO:0001938; GO:0002042; GO:0002931; GO:0003376; GO:0004672; GO:0004674; GO:0004712; GO:0005080; GO:0005516; GO:0005524; GO:0005547; GO:0005634; GO:0005654; GO:0005737; GO:0005739; GO:0005819; GO:0005829; GO:0005886; GO:0005911; GO:0005977; GO:0005978; GO:0005979; GO:0006006; GO:0006412; GO:0006417; GO:0006468; GO:0006469; GO:0006606; GO:0006924; GO:0006954; GO:…	23.029	22.7831	23.0671	22.9158	22.9191	23.499	0.0162008	15.8617	0.850867	0.0317026	0.00500171	-0.0162008	TRUE
Akt2	GO:0004674; GO:0005524; GO:0006468; GO:0004674; GO:0005524; GO:0005654; GO:0005829; GO:0005938; GO:0006006; GO:0006468; GO:0008286; GO:0010748; GO:0030335; GO:0032000; GO:0032287; GO:0032587; GO:0045725; GO:0046326; GO:0050821; GO:0071486; GO:0072659; GO:0090314; GO:0097473; GO:1903676; GO:0004674; GO:0005524; GO:0006468	20.1911	21.0039	20.8663	20.4949	20.4397	20.4633	-0.0053276	14.2972	-0.230428	0.660475	0.0112491	0.0053276	TRUE
Alcam	GO:0001772; GO:0007157; GO:0008045; GO:0009897; GO:0030424; GO:0030425; GO:0042101; GO:0042802; GO:0043025; GO:0005886; GO:0030424; GO:0030425	22.0978	22.7202	22.3749	22.4957	21.6336	20.4133	-0.0609652	15.615	-0.941676	0.0050033	0.0108934	0.0609652	TRUE
Aldh3b1	GO:0004028; GO:0004029; GO:0004030; GO:0005737; GO:0005829; GO:0005886; GO:0006068; GO:0006081; GO:0006629; GO:0006979; GO:0018477; GO:0018479; GO:0034599; GO:0046185	20.6898	20.115	20.2887	20.3804	20.1762	20.6312	0.00670962	14.0829	0.369823	0.470556	0.00842825	-0.00670962	TRUE
Alg10b	GO:0005783; GO:0005886; GO:0006487; GO:0006488; GO:0007605; GO:0060117; GO:0071805; GO:0106073	22.3187	22.7573	22.8744	22.9586	23.0571	22.8731	0.00730964	15.7608	0.367621	0.473409	0.00924564	-0.00730964	TRUE
Ambra1	GO:0000045; GO:0000209; GO:0000423; GO:0005634; GO:0005737; GO:0005739; GO:0005829; GO:0005856; GO:0005930; GO:0006357; GO:0006914; GO:0008285; GO:0009267; GO:0010508; GO:0010667; GO:0019903; GO:0021915; GO:0031625; GO:0031667; GO:0035307; GO:0043161; GO:0043231; GO:0043524; GO:0045335; GO:0045591; GO:0051020; GO:0051897; GO:0080008; GO:0098780; GO:1901526; GO:1904544; GO:1990756; GO:2000045; GO:…	22.9288	24.1494	23.6667	23.8944	24.1149	23.8362	0.00886302	16.4151	0.257998	0.62159	0.016595	-0.00886302	TRUE
Amfr	GO:0000151; GO:0000209; GO:0004842; GO:0005783; GO:0005789; GO:0005794; GO:0005829; GO:0005886; GO:0006511; GO:0007611; GO:0030425; GO:0030426; GO:0030674; GO:0030968; GO:0032991; GO:0034052; GO:0034450; GO:0036503; GO:0036513; GO:0038023; GO:0038061; GO:0042802; GO:0043025; GO:0043130; GO:0044314; GO:0046872; GO:0048471; GO:0051087; GO:0051865; GO:0061630; GO:0070936; GO:0090090; GO:1904288; GO:…	20.307	20.5798	20.1429	20.3914	20.1586	20.744	0.010975	14.0601	0.601066	0.206978	0.00729638	-0.010975	TRUE
Amot	GO:0001525; GO:0001570; GO:0001701; GO:0001702; GO:0001726; GO:0003365; GO:0005654; GO:0005884; GO:0005886; GO:0005923; GO:0006935; GO:0008104; GO:0008180; GO:0009897; GO:0016525; GO:0030027; GO:0030036; GO:0030139; GO:0030334; GO:0031410; GO:0035329; GO:0038023; GO:0040019; GO:0042074; GO:0042802; GO:0043116; GO:0043532; GO:0043534; GO:0043536; GO:0048514; GO:0051056; GO:0090162	21.8282	21.9244	21.6707	21.7956	21.9307	21.9506	0.00435065	15.117	0.527163	0.282505	0.00350653	-0.00435065	TRUE
Amotl1	GO:0001525; GO:0003365; GO:0005923; GO:0008180; GO:0016324; GO:0030027; GO:0030036; GO:0031410; GO:0035329; GO:0042802; GO:0043534; GO:0043536; GO:0090162; GO:0001525; GO:0003365; GO:0005923; GO:0008180; GO:0016324; GO:0030027; GO:0030036; GO:0031410; GO:0035329; GO:0042802; GO:0043534; GO:0043536; GO:0090162	22.1283	22.41	22.1102	22.2022	22.529	22.4826	0.00875734	15.4075	0.614402	0.194363	0.00562294	-0.00875734	TRUE
Amotl2	GO:0001525; GO:0003365; GO:0005886; GO:0005923; GO:0016055; GO:0016324; GO:0030036; GO:0030334; GO:0031410; GO:0035329; GO:0042802; GO:0055037	20.0929	20.9136	20.9672	20.9497	20.7541	20.0443	-0.0177723	14.4084	-0.533102	0.2761	0.0141026	0.0177723	TRUE
Angpt2	GO:0001525; GO:0001666; GO:0005615; GO:0007281; GO:0009612; GO:0009749; GO:0010467; GO:0010812; GO:0014070; GO:0014823; GO:0016525; GO:0030971; GO:0031100; GO:0042995; GO:0043537; GO:0045766; GO:0046872; GO:0048014; GO:0048514; GO:0050928; GO:0060135; GO:0062023; GO:0071363; GO:0072012	26.1423	25.3647	25.432	25.2801	25.4133	25.6874	0.000976192	17.7058	0.0398308	0.940285	0.0122445	-0.000976192	TRUE
Angptl4	GO:0001525; GO:0001666; GO:0004857; GO:0005576; GO:0005615; GO:0006629; GO:0019216; GO:0042802; GO:0043066; GO:0043335; GO:0062023; GO:0070328; GO:0072577; GO:2000352	21.5892	21.6653	21.2923	21.0215	21.4823	21.1866	-0.00828229	14.8684	-0.433978	0.3899	0.00859688	0.00828229	TRUE
Ankfy1	GO:0005769; GO:0005829; GO:0010008; GO:0016020; GO:0016197; GO:0030904; GO:0031267; GO:0034058; GO:0042147; GO:0044354; GO:0046872; GO:0048549; GO:0090160; GO:1901981; GO:0005769; GO:0005829; GO:0010008; GO:0016020; GO:0016197; GO:0030904; GO:0031267; GO:0034058; GO:0042147; GO:0044354; GO:0046872; GO:0048549; GO:0090160; GO:1901981; GO:0005634; GO:0005769; GO:0005829; GO:0010008; GO:0016020; GO:…	22.4764	22.6005	22.6484	22.5068	22.4824	22.8098	0.00733378	15.6087	0.740495	0.0922764	0.00332801	-0.00733378	TRUE
Ankrd13a	GO:0002091; GO:0005737; GO:0005770; GO:0005886; GO:0048471; GO:0140036; GO:1905667	20.2594	20.542	20.4543	20.3443	20.5522	20.2626	-0.0036543	14.1657	-0.35879	0.484909	0.00475347	0.0036543	TRUE
Anln	GO:0000281; GO:0000915; GO:0002244; GO:0003779; GO:0005826; GO:0005938; GO:0015629; GO:0031106; GO:0032059; GO:0090521; GO:1904172; GO:0000281; GO:0000915; GO:0002244; GO:0003779; GO:0005826; GO:0005938; GO:0015629; GO:0031106; GO:0032059; GO:0090521; GO:1904172	20.943	20.6268	20.8212	20.9662	20.9352	21.2909	0.0141258	14.4161	0.847795	0.0329865	0.00441808	-0.0141258	TRUE
Ano1	GO:0005102; GO:0005227; GO:0005229; GO:0005247; GO:0005254; GO:0005886; GO:0006821; GO:0007200; GO:0009897; GO:0015111; GO:0015705; GO:0016324; GO:0034605; GO:0035774; GO:0042391; GO:0042734; GO:0042802; GO:0042803; GO:0050965; GO:0051649; GO:0060438; GO:0070254; GO:0072657; GO:0098978; GO:0106091; GO:1901653; GO:1902476	18.1429	18.1227	18.6205	18.4723	18.4995	18.2884	0.000372785	12.7222	0.0237783	0.964339	0.00783654	-0.000372785	TRUE
Ano10	GO:0005227; GO:0005229; GO:0005254; GO:0005886; GO:0006812; GO:0006821; GO:0043231; GO:1902476; GO:0005227; GO:0005229; GO:0005254; GO:0005886; GO:0006812; GO:0006821; GO:1902476	23.7288	23.7127	23.7494	23.8235	23.7927	23.8709	0.00398347	16.4569	0.8552	0.0299324	0.0012071	-0.00398347	TRUE
Ano6	GO:0002407; GO:0002543; GO:0005227; GO:0005229; GO:0005244; GO:0005247; GO:0005254; GO:0005886; GO:0006812; GO:0006821; GO:0007596; GO:0017121; GO:0017128; GO:0030501; GO:0032060; GO:0034707; GO:0034767; GO:0035590; GO:0035630; GO:0035725; GO:0042802; GO:0042803; GO:0043065; GO:0045332; GO:0045794; GO:0046931; GO:0051649; GO:0060078; GO:0060100; GO:0061588; GO:0061589; GO:0061590; GO:0061591; GO:…	23.005	22.5306	22.9339	22.791	22.7369	22.8588	0.000856227	15.8047	0.0667522	0.90002	0.00639917	-0.000856227	TRUE
Anxa1	GO:0001533; GO:0001780; GO:0001786; GO:0001891; GO:0002250; GO:0002548; GO:0002685; GO:0003697; GO:0005509; GO:0005543; GO:0005544; GO:0005615; GO:0005634; GO:0005737; GO:0005768; GO:0005886; GO:0006909; GO:0006954; GO:0007165; GO:0007166; GO:0007187; GO:0008289; GO:0008360; GO:0009410; GO:0009725; GO:0009986; GO:0010165; GO:0014070; GO:0014839; GO:0016323; GO:0016324; GO:0016328; GO:0019834; GO:…	25.349	25.4163	25.1931	25.0352	24.9227	24.889	-0.0128812	17.5054	-0.759733	0.0796573	0.00551235	0.0128812	TRUE
Anxa11	GO:0001786; GO:0005509; GO:0005544; GO:0005635; GO:0005654; GO:0005737; GO:0005819; GO:0005886; GO:0006909; GO:0008429; GO:0030496; GO:0032506; GO:0042581; GO:0042582; GO:0044548; GO:0045335; GO:0048306; GO:0051592	23.3154	22.717	22.9459	23.1696	22.8771	22.6338	-0.012362	15.9833	-0.616496	0.192411	0.00789406	0.012362	TRUE
Anxa2	GO:0001525; GO:0001533; GO:0001726; GO:0001765; GO:0001786; GO:0001921; GO:0001934; GO:0002020; GO:0002091; GO:0004867; GO:0005262; GO:0005509; GO:0005544; GO:0005546; GO:0005604; GO:0005737; GO:0005765; GO:0005768; GO:0005769; GO:0005811; GO:0005829; GO:0005886; GO:0005938; GO:0006900; GO:0007155; GO:0007160; GO:0007589; GO:0009986; GO:0010756; GO:0014823; GO:0016020; GO:0016323; GO:0019834; GO:…	26.9012	26.9487	26.9147	26.6117	26.3409	26.4108	-0.0153422	18.5984	-0.736623	0.0949164	0.00704296	0.0153422	TRUE
Anxa3	GO:0001786; GO:0005509; GO:0005544; GO:0005737; GO:0005886; GO:0006909; GO:0010595; GO:0016020; GO:0019834; GO:0021766; GO:0030424; GO:0030425; GO:0030670; GO:0031100; GO:0042581; GO:0042742; GO:0043025; GO:0043312; GO:0045766; GO:0048306; GO:0051054; GO:0051384; GO:0070848	24.3692	23.3434	24.1018	24.3596	23.9883	23.7201	-0.00860936	16.6779	-0.283301	0.586417	0.0145722	0.00860936	TRUE
Anxa5	GO:0001786; GO:0005388; GO:0005509; GO:0005544; GO:0005615; GO:0005737; GO:0007596; GO:0008021; GO:0009897; GO:0010033; GO:0014704; GO:0017046; GO:0030018; GO:0030195; GO:0030425; GO:0030672; GO:0030971; GO:0042383; GO:0042802; GO:0042995; GO:0043025; GO:0043065; GO:0043204; GO:0043679; GO:0051592; GO:0071284; GO:0072563; GO:0097066; GO:0097211; GO:1901317; GO:1902721	23.6673	23.3683	23.8201	23.4249	23.35	23.6705	0.00194305	16.3111	0.12986	0.806306	0.00741798	-0.00194305	TRUE
Anxa7	GO:0001786; GO:0005178; GO:0005509; GO:0005544; GO:0005545; GO:0005634; GO:0005635; GO:0005737; GO:0005789; GO:0005829; GO:0005886; GO:0006874; GO:0006914; GO:0007207; GO:0007599; GO:0008201; GO:0008360; GO:0008429; GO:0009651; GO:0009992; GO:0010629; GO:0014009; GO:0014070; GO:0030073; GO:0030855; GO:0031982; GO:0032024; GO:0045202; GO:0048306; GO:0051592; GO:0051649; GO:0061025; GO:0099105; GO:…	24.9368	24.394	24.6563	24.5386	24.2486	24.352	-0.0102464	17.0633	-0.535598	0.273425	0.00807769	0.0102464	TRUE
Ap1g1	GO:0005518; GO:0005794; GO:0005802; GO:0005829; GO:0006886; GO:0016182; GO:0019894; GO:0030121; GO:0030136; GO:0030742; GO:0031267; GO:0035615; GO:0035646; GO:0043323; GO:0045954; GO:0048471; GO:0048488; GO:0055037; GO:0090160; GO:0098793; GO:0005518; GO:0005794; GO:0005802; GO:0005829; GO:0006886; GO:0016182; GO:0019894; GO:0030121; GO:0030136; GO:0030742; GO:0031267; GO:0035646; GO:0043323; GO:…	22.7767	22.5177	22.4906	22.5488	22.4155	22.0254	-0.0177044	15.6849	-0.936259	0.00596488	0.00332159	0.0177044	TRUE
Ap1m1	GO:0005794; GO:0006886; GO:0016192; GO:0030131; GO:0030136; GO:0030665; GO:0032438; GO:0035615; GO:0035646	23.168	22.9232	23.0581	22.9179	22.8624	22.5749	-0.0142402	15.9777	-0.920546	0.0092186	0.00302142	0.0142402	TRUE
Ap2a1	GO:0006886; GO:0010976; GO:0016323; GO:0016324; GO:0019901; GO:0030117; GO:0030122; GO:0030136; GO:0032433; GO:0032991; GO:0035615; GO:0044877; GO:0048260; GO:0050750; GO:0072583; GO:1900126	23.8466	23.7038	23.7055	23.5583	23.3936	23.2742	-0.0145521	16.4392	-0.881979	0.0200715	0.00388798	0.0145521	TRUE
Ap2a2	GO:0005886; GO:0006886; GO:0008021; GO:0019900; GO:0019901; GO:0019904; GO:0030117; GO:0030122; GO:0031410; GO:0035091; GO:0035615; GO:0044877; GO:0072583; GO:0097718; GO:0120283	23.7263	23.4887	23.4058	23.4486	23.2601	22.9849	-0.017401	16.3229	-0.914072	0.0107582	0.0038602	0.017401	TRUE
Ap2m1	GO:0002092; GO:0005048; GO:0005886; GO:0005905; GO:0006886; GO:0006900; GO:0008289; GO:0030122; GO:0031410; GO:0031623; GO:0035615; GO:0043195; GO:0044325; GO:0045202; GO:0048488; GO:0050750; GO:0065003; GO:0072583; GO:0097494; GO:0097718; GO:0098794; GO:0098884; GO:0098894; GO:0098978; GO:1900244; GO:1903077	24.7519	24.3902	24.6016	24.3556	24.1059	23.8262	-0.0229829	17.0196	-0.894742	0.0160359	0.00573562	0.0229829	TRUE
Ap2s1	GO:0005886; GO:0006886; GO:0016192; GO:0030122; GO:0035615; GO:0043231; GO:0045202; GO:0048488; GO:0072583; GO:0098794; GO:0098884; GO:0098894; GO:0098978	23.5978	23.3521	23.2716	23.2499	23.1067	22.6273	-0.0238668	16.2368	-0.958685	0.00252516	0.003541	0.0238668	TRUE
Ap3b1	GO:0000902; GO:0002224; GO:0002244; GO:0003016; GO:0005739; GO:0006605; GO:0006622; GO:0006882; GO:0006886; GO:0006954; GO:0007040; GO:0007283; GO:0007338; GO:0007596; GO:0008089; GO:0016192; GO:0019882; GO:0019903; GO:0030123; GO:0030131; GO:0030324; GO:0030665; GO:0030742; GO:0030851; GO:0032438; GO:0034394; GO:0036211; GO:0042789; GO:0043473; GO:0045944; GO:0048007; GO:0048490; GO:0048872; GO:…	23.8639	23.8502	23.8365	23.8186	23.8359	24.0512	0.00603401	16.5104	0.901948	0.0139499	0.00144451	-0.00603401	TRUE
Ap3d1	GO:0006605; GO:0006623; GO:0006886; GO:0006896; GO:0008089; GO:0010008; GO:0016182; GO:0019882; GO:0030123; GO:0030424; GO:0033365; GO:0035646; GO:0043195; GO:0045944; GO:0048007; GO:0048490; GO:0048499; GO:0051138; GO:0072657; GO:0098793; GO:0098794; GO:0098830; GO:0098943; GO:0098978; GO:0099003; GO:0140916; GO:1904115; GO:0006605; GO:0006623; GO:0006886; GO:0006896; GO:0008089; GO:0010008; GO:…	23.6087	23.6432	23.4832	23.5984	23.6022	23.6686	0.00244708	16.3429	0.500288	0.312176	0.0021176	-0.00244708	TRUE
Apba3	GO:0001540; GO:0001701; GO:0004857; GO:0005737; GO:0005886; GO:0007268; GO:0010468; GO:0015031; GO:0019899; GO:0043197; GO:0048471	19.8699	19.8701	19.6088	19.7713	19.7198	19.5173	-0.00846258	13.7282	-0.77611	0.0695784	0.00343796	0.00846258	TRUE
Apbb2	GO:0000122; GO:0001540; GO:0001764; GO:0005634; GO:0005737; GO:0005769; GO:0005783; GO:0005794; GO:0006939; GO:0007411; GO:0030198; GO:0036438; GO:0043065; GO:0043066; GO:0045944; GO:1901988; GO:0000122; GO:0001540; GO:0001764; GO:0005634; GO:0005737; GO:0005769; GO:0005783; GO:0005794; GO:0006939; GO:0007411; GO:0030198; GO:0036438; GO:0043065; GO:0043066; GO:0045944; GO:1901988	19.7729	20.0772	19.929	20.0306	20.2338	19.594	-0.00928554	13.8814	-0.52923	0.28027	0.00744344	0.00928554	TRUE
Apmap	GO:0004064; GO:0009058; GO:0009986; GO:0012505; GO:0016020; GO:0016844	20.4845	19.8516	20.7126	20.5064	20.2406	19.8846	-0.0143982	14.1507	-0.53183	0.277467	0.0114633	0.0143982	TRUE
Apob	GO:0001701; GO:0005543; GO:0005615; GO:0005737; GO:0005783; GO:0005811; GO:0006629; GO:0006642; GO:0007283; GO:0007399; GO:0008201; GO:0008203; GO:0009566; GO:0009615; GO:0009743; GO:0009791; GO:0010033; GO:0010269; GO:0010628; GO:0010744; GO:0010884; GO:0010886; GO:0016042; GO:0019433; GO:0030301; GO:0030317; GO:0031983; GO:0032355; GO:0032496; GO:0033344; GO:0034359; GO:0034361; GO:0034362; GO:…	22.8278	22.5867	22.202	22.4404	22.4566	22.1894	-0.0112573	15.6347	-0.607728	0.200635	0.00735521	0.0112573	TRUE
Apoe	GO:0001540; GO:0001937; GO:0002021; GO:0005102; GO:0005319; GO:0005543; GO:0005576; GO:0005615; GO:0005635; GO:0005768; GO:0005770; GO:0005783; GO:0005794; GO:0006629; GO:0006641; GO:0006707; GO:0006869; GO:0006874; GO:0006898; GO:0006979; GO:0007186; GO:0007263; GO:0007616; GO:0008201; GO:0008203; GO:0008289; GO:0009986; GO:0010043; GO:0010467; GO:0010468; GO:0010544; GO:0010596; GO:0010629; GO:…	19.4828	19.2527	20.1996	19.8183	19.8992	19.9755	0.0109679	13.6332	0.413791	0.414739	0.0120651	-0.0109679	TRUE
Apoo	GO:0000139; GO:0005576; GO:0005739; GO:0005743; GO:0005789; GO:0042407; GO:0061617; GO:0000139; GO:0005576; GO:0005739; GO:0005743; GO:0005789; GO:0042407; GO:0061617	21.2981	20.7776	20.8617	20.9452	20.9495	21.4832	0.0143301	14.4994	0.67711	0.139555	0.00778697	-0.0143301	TRUE
App	GO:0000086; GO:0000278; GO:0000978; GO:0001774; GO:0001934; GO:0001967; GO:0002265; GO:0003677; GO:0004867; GO:0005102; GO:0005109; GO:0005615; GO:0005641; GO:0005737; GO:0005768; GO:0005769; GO:0005783; GO:0005790; GO:0005794; GO:0005798; GO:0005886; GO:0005905; GO:0005911; GO:0006378; GO:0006417; GO:0006468; GO:0006878; GO:0006897; GO:0006979; GO:0007155; GO:0007176; GO:0007219; GO:0007409; GO:…	21.8901	21.0954	21.1242	20.5211	20.6767	20.5031	-0.0252642	14.6984	-0.62372	0.185741	0.0158305	0.0252642	TRUE
Appl1	GO:0001726; GO:0001786; GO:0005634; GO:0005737; GO:0005768; GO:0005769; GO:0005829; GO:0005886; GO:0006606; GO:0007049; GO:0007179; GO:0008286; GO:0010008; GO:0010762; GO:0012506; GO:0016020; GO:0023052; GO:0031410; GO:0031901; GO:0032009; GO:0033211; GO:0034143; GO:0035091; GO:0035729; GO:0042802; GO:0042803; GO:0043422; GO:0044354; GO:0044877; GO:0045088; GO:0046324; GO:0046326; GO:0048023; GO:…	21.9796	22.0964	21.844	21.7753	21.706	21.9594	-0.000486161	15.1786	-0.043798	0.934345	0.00554471	0.000486161	TRUE
Arap1	GO:0001921; GO:0005096; GO:0005547; GO:0005654; GO:0005737; GO:0005794; GO:0005802; GO:0005829; GO:0005886; GO:0007165; GO:0008360; GO:0031702; GO:0051491; GO:0051497; GO:0001921; GO:0005096; GO:0005547; GO:0005737; GO:0005794; GO:0005802; GO:0005886; GO:0007165; GO:0008360; GO:0031702; GO:0051491; GO:0051497	20.2947	20.289	20.7129	20.2276	20.2252	19.7334	-0.0197487	14.1626	-0.825227	0.0431493	0.0067582	0.0197487	TRUE
Arf1	GO:0000139; GO:0000287; GO:0002090; GO:0003924; GO:0005525; GO:0005770; GO:0005794; GO:0005829; GO:0005886; GO:0006878; GO:0006886; GO:0007015; GO:0012505; GO:0014069; GO:0016192; GO:0019003; GO:0019904; GO:0030017; GO:0031252; GO:0032991; GO:0034315; GO:0034379; GO:0043005; GO:0045807; GO:0045956; GO:0050714; GO:0055108; GO:0060292; GO:0060999; GO:0070142; GO:0097061; GO:0097212; GO:0098974; GO:…	28.7312	28.6061	28.592	28.5379	28.403	28.2919	-0.010855	19.844	-0.901734	0.0140098	0.00260194	0.010855	TRUE
Arf2	GO:0003924; GO:0005525; GO:0005737; GO:0005794; GO:0005886; GO:0006886; GO:0016192	21.3316	21.206	21.405	21.4017	21.5836	21.5387	0.00712401	14.7947	0.67471	0.141511	0.00389657	-0.00712401	TRUE
Arf4	GO:0000139; GO:0003924; GO:0005154; GO:0005525; GO:0005737; GO:0005794; GO:0005829; GO:0005886; GO:0006886; GO:0006890; GO:0007173; GO:0007612; GO:0016192; GO:0016477; GO:0032587; GO:0043066; GO:0043197; GO:0045176; GO:0045197; GO:0045944; GO:0048678; GO:0050807; GO:0060996; GO:0061512; GO:0098978; GO:0099175; GO:0106274; GO:1902017; GO:1990583; GO:2000377	26.4437	26.7296	26.6073	26.5695	26.4668	26.8925	0.00895655	18.3921	0.688526	0.130415	0.00471689	-0.00895655	TRUE
Arf5	GO:0003924; GO:0005525; GO:0005737; GO:0005794; GO:0005886; GO:0006886; GO:0006890; GO:0016192; GO:0048471	24.7721	24.6864	24.7911	24.6093	24.685	25.2171	0.0143723	17.0921	0.859706	0.0281429	0.00426961	-0.0143723	TRUE
Arf6	GO:0001726; GO:0001889; GO:0003925; GO:0005525; GO:0005737; GO:0005768; GO:0005769; GO:0005794; GO:0005829; GO:0005886; GO:0005925; GO:0005938; GO:0006886; GO:0007399; GO:0010975; GO:0010976; GO:0016020; GO:0016192; GO:0019003; GO:0030036; GO:0030139; GO:0030154; GO:0030838; GO:0030866; GO:0031527; GO:0031901; GO:0031996; GO:0032154; GO:0032456; GO:0034394; GO:0035020; GO:0035591; GO:0036010; GO:…	24.9928	24.879	24.9111	24.8173	24.7673	24.5961	-0.00994823	17.2736	-0.943712	0.0046634	0.00174342	0.00994823	TRUE
Arfgap3	GO:0000139; GO:0005096; GO:0005829; GO:0009306; GO:0045202; GO:0046872; GO:0048205; GO:0048786; GO:0098684; GO:0098793; GO:0140238	21.4958	21.6538	21.2785	21.625	21.559	21.7234	0.00657193	14.8987	0.545763	0.262635	0.00504512	-0.00657193	TRUE
Arfgef2	GO:0000139; GO:0001881; GO:0005085; GO:0005802; GO:0005813; GO:0005815; GO:0005829; GO:0005879; GO:0006887; GO:0006893; GO:0007032; GO:0010256; GO:0015031; GO:0016020; GO:0017022; GO:0031410; GO:0032012; GO:0032279; GO:0032280; GO:0032760; GO:0034237; GO:0035556; GO:0043197; GO:0048471; GO:0050811; GO:0055037; GO:0098793; GO:0098794; GO:0098978; GO:0098982	22.6449	22.6564	22.7979	22.6703	22.6964	23.1039	0.012406	15.6965	0.915573	0.010391	0.00272457	-0.012406	TRUE
Arhgap1	GO:0001726; GO:0005096; GO:0005737; GO:0005886; GO:0007264; GO:0010008; GO:0016197; GO:0031252; GO:0031267; GO:0033572; GO:0048471; GO:2001136; GO:0001726; GO:0005096; GO:0005737; GO:0005886; GO:0007264; GO:0010008; GO:0016197; GO:0031252; GO:0031267; GO:0033572; GO:0048471; GO:0097443; GO:2001136	23.332	23.5159	23.5834	23.0389	23.0727	23.194	-0.00716846	16.1896	-0.410714	0.41857	0.00795682	0.00716846	TRUE
Arhgap12	GO:0001891; GO:0002011; GO:0005096; GO:0005737; GO:0006911; GO:0007015; GO:0007165; GO:0051058; GO:0098794; GO:0098978; GO:0150052	20.0543	20.01	19.061	20.0337	20.1829	19.7319	-0.00116508	13.7635	-0.0368414	0.944763	0.0158013	0.00116508	TRUE
Arhgap17	GO:0005096; GO:0005737; GO:0005829; GO:0005886; GO:0005923; GO:0007015; GO:0007165; GO:0017124; GO:0017156; GO:0032956; GO:0035020	22.74	22.5097	22.7208	22.696	22.6372	22.8014	0.00405357	15.6971	0.522823	0.287221	0.00330459	-0.00405357	TRUE
Arhgap18	GO:0001726; GO:0005096; GO:0005737; GO:0005881; GO:0007264; GO:0008360; GO:0030833; GO:0032956; GO:0051056; GO:2000145; GO:0001726; GO:0005096; GO:0005737; GO:0005829; GO:0005881; GO:0005886; GO:0007264; GO:0008360; GO:0016607; GO:0030833; GO:0032956; GO:0051056; GO:2000145	22.7185	21.7651	22.2813	22.1234	22.1658	22.445	0.00524434	15.3883	0.212468	0.686093	0.0120597	-0.00524434	TRUE
Arhgap21	GO:0000139; GO:0005096; GO:0005794; GO:0005856; GO:0005886; GO:0007030; GO:0007165; GO:0030100; GO:0030659; GO:0051645; GO:0051683; GO:0051684; GO:0070161; GO:0072384; GO:0000139; GO:0005096; GO:0005794; GO:0005856; GO:0005886; GO:0007030; GO:0007165; GO:0030100; GO:0030659; GO:0051645; GO:0051683; GO:0051684; GO:0070161; GO:0072384; GO:0000139; GO:0005096; GO:0005794; GO:0005886; GO:0007030; GO:…	18.3545	18.5843	18.5926	18.6644	18.6555	18.3216	-0.00550074	12.879	-0.472686	0.343777	0.00512752	0.00550074	TRUE
Arhgap22	GO:0005096; GO:0005925; GO:0007165; GO:0098978; GO:0099175; GO:0005096; GO:0005925; GO:0007165; GO:0098978; GO:0099175; GO:0005096; GO:0005925; GO:0007165; GO:0098978; GO:0099175	20.3526	20.2246	20.3671	20.1911	20.053	20.5821	0.00783892	14.0165	0.561602	0.24616	0.00577453	-0.00783892	TRUE
Arhgap35	GO:0001843; GO:0003677; GO:0003924; GO:0005096; GO:0005525; GO:0005543; GO:0005634; GO:0005737; GO:0005829; GO:0005886; GO:0007266; GO:0007411; GO:0007413; GO:0008064; GO:0008360; GO:0008361; GO:0010976; GO:0015629; GO:0016477; GO:0021955; GO:0030879; GO:0030900; GO:0030950; GO:0031668; GO:0032794; GO:0032956; GO:0035024; GO:0036064; GO:0043010; GO:0043116; GO:0043547; GO:0044319; GO:0044877; GO:…	19.291	19.0745	19.0575	19.0384	18.7888	18.9418	-0.00678993	13.2361	-0.534534	0.274564	0.00536775	0.00678993	TRUE
Arhgdia	GO:0001772; GO:0005094; GO:0005096; GO:0005504; GO:0005615; GO:0005634; GO:0005829; GO:0007266; GO:0008360; GO:0016020; GO:0019901; GO:0030336; GO:0031267; GO:0032880; GO:0035023; GO:0045202; GO:0051879; GO:0071260; GO:0071407; GO:0071461; GO:0071526; GO:0098685; GO:0098693	23.0814	23.5997	23.2614	22.8167	22.7811	22.6011	-0.0201634	16.0898	-0.716392	0.109245	0.00981865	0.0201634	TRUE
Arhgef1	GO:0001664; GO:0005085; GO:0005096; GO:0005829; GO:0005886; GO:0007186; GO:0001664; GO:0005085; GO:0005096; GO:0005737; GO:0007186; GO:0016020	22.8073	22.8124	22.6847	22.6039	22.6183	23.0435	0.00830493	15.7232	0.657076	0.156232	0.00476387	-0.00830493	TRUE
Arhgef2	GO:0000132; GO:0000902; GO:0002102; GO:0005085; GO:0005737; GO:0005794; GO:0005819; GO:0005856; GO:0005874; GO:0005923; GO:0007015; GO:0007026; GO:0008017; GO:0014069; GO:0031267; GO:0031410; GO:0031982; GO:0032587; GO:0032755; GO:0032760; GO:0032991; GO:0035023; GO:0043025; GO:0043198; GO:0045087; GO:0045666; GO:0045944; GO:0046872; GO:0050731; GO:0050768; GO:0051092; GO:0055059; GO:0071225; GO:…	23.887	23.6461	23.854	23.9324	23.9392	24.1784	0.0111208	16.4982	0.845818	0.0338254	0.00350703	-0.0111208	TRUE
Arhgef28	GO:0000902; GO:0003723; GO:0005085; GO:0005737; GO:0005886; GO:0021955; GO:0035023; GO:0046872; GO:0060052	22.05	21.6636	21.7575	21.9015	21.9099	21.9515	0.00319612	15.14	0.299126	0.564694	0.00509783	-0.00319612	TRUE
Arhgef40	GO:0005085; GO:0005829; GO:0005886; GO:0005085; GO:0005085; GO:0005085	20.0467	20.4334	20.4146	20.4109	20.2011	20.5084	0.00615391	14.0557	0.458365	0.360603	0.00596618	-0.00615391	TRUE
Arhgef7	GO:0000322; GO:0002244; GO:0005085; GO:0005829; GO:0005886; GO:0019901; GO:0030027; GO:0030032; GO:0035556; GO:0060124; GO:0098794; GO:0005085; GO:0005737; GO:0030027; GO:0030032; GO:0035556; GO:0005085; GO:0005737; GO:0030027; GO:0030032; GO:0035556	21.288	20.7685	20.8621	21.0966	21.2076	21.234	0.00712136	14.5626	0.434369	0.389424	0.00738365	-0.00712136	TRUE
Arhgef7	GO:0000322; GO:0001726; GO:0002244; GO:0005085; GO:0005737; GO:0005813; GO:0005829; GO:0005886; GO:0005925; GO:0005938; GO:0007030; GO:0007264; GO:0007266; GO:0019901; GO:0030027; GO:0030032; GO:0030426; GO:0032991; GO:0043005; GO:0043015; GO:0043025; GO:0043065; GO:0043615; GO:0060124; GO:0097431; GO:0098794; GO:0098974; GO:0098982; GO:0099140; GO:1905833	22.2738	22.1321	22.177	22.1645	22.3068	22.1861	5.49999e-06	15.3925	0.00105251	0.998421	0.00261279	-5.49999e-06	TRUE
Arid1b	GO:0002931; GO:0003677; GO:0003700; GO:0005634; GO:0005654; GO:0005829; GO:0005886; GO:0006338; GO:0006357; GO:0007270; GO:0016514; GO:0031491; GO:0035060; GO:0045202; GO:0045893; GO:0060996; GO:0071565; GO:0097026; GO:1904385; GO:0002931; GO:0003677; GO:0003700; GO:0005634; GO:0005654; GO:0006338; GO:0006357; GO:0007270; GO:0016514; GO:0031491; GO:0035060; GO:0045202; GO:0045893; GO:0060996; GO:…	21.9041	22.1464	22.1736	22.24	22.5635	21.996	-0.00134179	15.3762	-0.0764387	0.885565	0.00875123	0.00134179	TRUE
Arid2	GO:0003007; GO:0003677; GO:0005654; GO:0005886; GO:0006337; GO:0006355; GO:0008285; GO:0016514; GO:0016586; GO:0030336; GO:0042592; GO:0048568; GO:0060038; GO:0060982; GO:0072359; GO:1905168	20.6709	21.1857	21.0033	21.2714	21.4267	21.1365	0.005873	14.5981	0.294719	0.570721	0.00952117	-0.005873	TRUE
Arl2	GO:0003924; GO:0005525; GO:0005634; GO:0005737; GO:0005739; GO:0005758; GO:0005813; GO:0006110; GO:0006457; GO:0007098; GO:0010811; GO:0015630; GO:0015870; GO:0016328; GO:0019003; GO:0031113; GO:0031116; GO:0034260; GO:0051457; GO:0070830; GO:1903715	22.8003	22.5247	22.8253	22.2957	22.4743	21.8004	-0.0260623	15.7329	-0.897376	0.0152573	0.00640783	0.0260623	TRUE
Arl6ip5	GO:0002037; GO:0005789; GO:0005856; GO:0005886; GO:0006749; GO:0007611; GO:0008631; GO:0010917; GO:0015031; GO:0015813; GO:0016020; GO:0032874; GO:0034599; GO:0043065; GO:0044325; GO:0051051; GO:0051580; GO:0071407; GO:0072659; GO:0098712; GO:0099523	24.5648	24.5107	24.6702	24.3151	24.4313	24.5808	0.000897367	16.9847	0.0936768	0.859896	0.00476864	-0.000897367	TRUE
Arpc2	GO:0005200; GO:0005634; GO:0005768; GO:0005885; GO:0005886; GO:0005925; GO:0009986; GO:0010592; GO:0014911; GO:0019894; GO:0030027; GO:0030041; GO:0030141; GO:0030426; GO:0030838; GO:0031252; GO:0031941; GO:0032587; GO:0032956; GO:0034021; GO:0034314; GO:0035254; GO:0035650; GO:0035861; GO:0036120; GO:0036195; GO:0043197; GO:0043198; GO:0043204; GO:0043679; GO:0044877; GO:0045202; GO:0051015; GO:…	26.7599	27.0807	26.9209	26.9966	27.004	26.7769	-0.00411107	18.6884	-0.411212	0.41795	0.00455654	0.00411107	TRUE
Arrb1	GO:0005634; GO:0005886; GO:0005905; GO:0007165; GO:0009968; GO:0015031; GO:0031143; GO:0031410	20.7984	19.8392	20.4949	20.3331	20.2974	20.6051	0.00624216	14.096	0.247585	0.636211	0.0122136	-0.00624216	TRUE
Arrdc1	GO:0005737; GO:0005886; GO:0006511; GO:0006858; GO:0015031; GO:0016567; GO:0031410; GO:0031625; GO:0042802; GO:0045746; GO:0140112; GO:1903561; GO:1990756; GO:1990763	19.875	19.5747	19.7628	19.7676	20.0763	20.266	0.0162771	13.6788	0.855826	0.0296809	0.00491898	-0.0162771	TRUE
Arsb	GO:0003943; GO:0004065; GO:0005764; GO:0006914; GO:0007584; GO:0008484; GO:0009268; GO:0009986; GO:0010632; GO:0010976; GO:0030209; GO:0043627; GO:0043890; GO:0046872; GO:0051597; GO:0061580; GO:0097065	21.7873	20.5731	20.8459	21.1778	20.8901	20.2442	-0.0270659	14.6764	-0.66569	0.148963	0.0151702	0.0270659	TRUE
Asph	GO:0005737; GO:0005783; GO:0005886; GO:0007389; GO:0008283; GO:0008285; GO:0031647; GO:0032541; GO:0033017; GO:0035108; GO:0045862; GO:0051480; GO:0060021; GO:0060325; GO:0062101; GO:1901879; GO:0005737; GO:0005783; GO:0005886; GO:0007389; GO:0008283; GO:0008285; GO:0031647; GO:0032541; GO:0033017; GO:0035108; GO:0045862; GO:0051480; GO:0060021; GO:0060325; GO:0062101; GO:1901879; GO:0005737; GO:…	19.461	19.2596	19.3228	19.4176	19.1114	18.7642	-0.0185066	13.4445	-0.940029	0.00528699	0.00335762	0.0185066	TRUE
Atic	GO:0003360; GO:0003937; GO:0004643; GO:0005829; GO:0005886; GO:0006177; GO:0006189; GO:0010035; GO:0021549; GO:0021987; GO:0031100; GO:0042803; GO:0044208; GO:0046452; GO:0046654; GO:0097294; GO:0098761	23.4959	23.7272	23.647	23.2787	23.2309	23.047	-0.0164363	16.3296	-0.814844	0.0482503	0.0058464	0.0164363	TRUE
Atp11a	GO:0000287; GO:0001701; GO:0005524; GO:0005783; GO:0005886; GO:0010831; GO:0016887; GO:0045332; GO:0055037; GO:0090555; GO:0097035; GO:0140326; GO:0140346; GO:1990531; GO:0000287; GO:0001701; GO:0005524; GO:0005783; GO:0005886; GO:0010831; GO:0016887; GO:0045332; GO:0055037; GO:0090555; GO:0097035; GO:0140326; GO:0140346; GO:1990531; GO:0000287; GO:0001701; GO:0005524; GO:0005783; GO:0005794; GO:…	21.0144	20.9964	20.9715	20.8505	20.6552	20.6155	-0.0115963	14.5279	-0.854639	0.0301591	0.00352259	0.0115963	TRUE
Atp11c	GO:0000287; GO:0002329; GO:0005524; GO:0005783; GO:0005886; GO:0016887; GO:0045332; GO:0045579; GO:0055037; GO:0090555; GO:0140326; GO:0140346; GO:1990531; GO:0000287; GO:0002329; GO:0005524; GO:0005783; GO:0005886; GO:0016887; GO:0045332; GO:0045579; GO:0055037; GO:0090555; GO:0140326; GO:0140346; GO:1990531; GO:0000287; GO:0002329; GO:0005524; GO:0005783; GO:0005886; GO:0016887; GO:0045332; GO:…	19.1745	19.4311	19.3441	19.2405	19.1802	19.1417	-0.00494195	13.3766	-0.568774	0.238839	0.00357323	0.00494195	TRUE
Atp1a1	GO:0002026; GO:0002028; GO:0005391; GO:0005524; GO:0005768; GO:0005783; GO:0005794; GO:0005886; GO:0005890; GO:0005901; GO:0006813; GO:0006814; GO:0006883; GO:0007231; GO:0008217; GO:0008556; GO:0009410; GO:0010248; GO:0014069; GO:0014704; GO:0015988; GO:0016020; GO:0016323; GO:0016324; GO:0016328; GO:0016791; GO:0016887; GO:0019901; GO:0019904; GO:0030007; GO:0030315; GO:0030424; GO:0030506; GO:…	25.3949	24.8678	25.1035	25.0876	24.8069	25.2348	0.00220247	17.3716	0.130033	0.80605	0.00839698	-0.00220247	TRUE
Atp1a2	GO:0001504; GO:0001662; GO:0002026; GO:0002087; GO:0005391; GO:0005496; GO:0005524; GO:0005737; GO:0005768; GO:0005783; GO:0005886; GO:0005890; GO:0005901; GO:0006813; GO:0006814; GO:0006883; GO:0006937; GO:0006940; GO:0006942; GO:0008217; GO:0008344; GO:0008542; GO:0009986; GO:0010882; GO:0010996; GO:0014704; GO:0015988; GO:0016020; GO:0016887; GO:0019227; GO:0019229; GO:0019829; GO:0019852; GO:…	25.5908	24.8877	25.178	25.4034	25.1265	25.3189	0.0012574	17.4944	0.0672989	0.899204	0.00932074	-0.0012574	TRUE
Atp1b1	GO:0001666; GO:0001671; GO:0001824; GO:0005391; GO:0005886; GO:0005890; GO:0005901; GO:0006813; GO:0006814; GO:0006874; GO:0006883; GO:0007155; GO:0010468; GO:0010882; GO:0014704; GO:0016020; GO:0016323; GO:0016324; GO:0016328; GO:0019901; GO:0030001; GO:0030007; GO:0030315; GO:0030674; GO:0031090; GO:0035725; GO:0036126; GO:0036376; GO:0042383; GO:0045087; GO:0046034; GO:0046982; GO:0050821; GO:…	20.4453	20.9487	21.2117	21.1931	20.3671	20.4389	-0.0141451	14.4869	-0.465415	0.352285	0.0134501	0.0141451	TRUE
Atp1b3	GO:0001671; GO:0005391; GO:0005737; GO:0005886; GO:0005890; GO:0005901; GO:0006813; GO:0006814; GO:0006883; GO:0016323; GO:0016324; GO:0030001; GO:0030007; GO:0030674; GO:0035725; GO:0036126; GO:0036376; GO:0042470; GO:0050821; GO:0051117; GO:0071805; GO:0072659; GO:0086009; GO:1903278; GO:1903288; GO:1990573	22.1373	21.4906	21.6834	21.5822	21.5536	21.5546	-0.0069482	15.0635	-0.378915	0.458829	0.00848487	0.0069482	TRUE
Atp2b1	GO:0005388; GO:0005516; GO:0005524; GO:0016887; GO:0042734; GO:0005388; GO:0005516; GO:0005524; GO:0016887; GO:0042734; GO:0001772; GO:0001818; GO:0003056; GO:0005388; GO:0005516; GO:0005524; GO:0005654; GO:0008217; GO:0016323; GO:0016887; GO:0030501; GO:0030672; GO:0042734; GO:0051480; GO:0051481; GO:0051928; GO:0098684; GO:0098978; GO:1900076; GO:1990034	22.6332	22.911	22.7067	22.6016	22.4518	22.7535	8.99591e-05	15.7174	0.00757015	0.988645	0.00594153	-8.99591e-05	TRUE
Atp2b4	GO:0003407; GO:0005388; GO:0005516; GO:0005524; GO:0005886; GO:0006357; GO:0006816; GO:0006874; GO:0007283; GO:0010629; GO:0010751; GO:0014832; GO:0015085; GO:0016020; GO:0016323; GO:0016525; GO:0016887; GO:0019901; GO:0021766; GO:0030018; GO:0030165; GO:0030315; GO:0030317; GO:0030346; GO:0032991; GO:0033138; GO:0036126; GO:0036487; GO:0038060; GO:0042383; GO:0043231; GO:0043537; GO:0045019; GO:…	22.278	22.54	22.5448	22.2061	22.2316	22.7488	0.00970781	15.4806	0.577846	0.229704	0.00685562	-0.00970781	TRUE
Atp2c1	GO:0000139; GO:0005388; GO:0005509; GO:0005524; GO:0005783; GO:0005794; GO:0005802; GO:0005886; GO:0006816; GO:0006828; GO:0006874; GO:0008544; GO:0016339; GO:0016887; GO:0030026; GO:0030036; GO:0030141; GO:0030145; GO:0032468; GO:0032472; GO:0032580; GO:0033106; GO:0042998; GO:0043123; GO:0070509; GO:0070588; GO:0098629; GO:0140613	21.9504	21.8949	21.9388	21.9233	21.8966	22.3948	0.0138139	15.1593	0.923725	0.00850487	0.00286421	-0.0138139	TRUE
Atp5f1a	GO:0000275; GO:0001937; GO:0002020; GO:0005524; GO:0005739; GO:0005743; GO:0005753; GO:0005754; GO:0005886; GO:0006629; GO:0006754; GO:0008180; GO:0009986; GO:0014850; GO:0015986; GO:0016020; GO:0042288; GO:0042776; GO:0043531; GO:0043532; GO:0043536; GO:0045121; GO:0045259; GO:0045261; GO:0045471; GO:0046933; GO:0071549; GO:0071732; GO:1902600	28.1916	27.3657	27.6808	27.6958	27.358	27.2752	-0.0156606	19.2289	-0.596598	0.211276	0.0105332	0.0156606	TRUE
Atp5f1b	GO:0000275; GO:0001525; GO:0001889; GO:0005509; GO:0005524; GO:0005739; GO:0005743; GO:0005753; GO:0005886; GO:0006629; GO:0006754; GO:0006898; GO:0006933; GO:0009631; GO:0009986; GO:0010042; GO:0016020; GO:0016887; GO:0030228; GO:0031966; GO:0042288; GO:0042645; GO:0042776; GO:0043531; GO:0043532; GO:0043536; GO:0045121; GO:0045259; GO:0045261; GO:0046933; GO:0046961; GO:0051453; GO:0098761; GO:…	27.7802	27.0598	27.3137	27.5128	27.2176	27.0132	-0.0128193	19.0175	-0.575263	0.232291	0.00911393	0.0128193	TRUE
Atp5if1	GO:0001937; GO:0005516; GO:0005739; GO:0006783; GO:0009986; GO:0019899; GO:0030218; GO:0032991; GO:0042030; GO:0042802; GO:0043532; GO:0051117; GO:0051346; GO:0051882; GO:0072593; GO:0140260; GO:1901030; GO:1903052; GO:1903214; GO:1903578; GO:1904925	23.3021	21.5886	22.3858	22.5444	21.9164	21.6699	-0.0258558	15.5799	-0.520123	0.290169	0.0212288	0.0258558	TRUE
Atp5pf	GO:0005615; GO:0005743; GO:0009986; GO:0010460; GO:0014850; GO:0015078; GO:0032307; GO:0042776; GO:0044877; GO:0045259; GO:0045263; GO:0045777; GO:1900139	23.9456	22.9368	23.5533	23.7398	23.5212	22.8438	-0.0205654	16.3696	-0.607502	0.200849	0.0134448	0.0205654	TRUE
Atp5po	GO:0000274; GO:0000276; GO:0005739; GO:0005753; GO:0005886; GO:0009986; GO:0042776; GO:0044877; GO:0045261; GO:0046933; GO:0071320; GO:0071345; GO:1903924	25.4879	24.7535	25.2367	25.3656	25.2801	25.2665	0.00219295	17.475	0.113647	0.830264	0.00958558	-0.00219295	TRUE
Atp6ap1	GO:0016020; GO:0016020; GO:0001671; GO:0006879; GO:0010008; GO:0031267; GO:0036035; GO:0036295; GO:0097401; GO:0098793; GO:0099638; GO:0141109	20.6183	20.3966	20.6872	20.1138	20.1359	20.0253	-0.0151905	14.1901	-0.706261	0.116751	0.00761345	0.0151905	TRUE
Atp6v0a1	GO:0000220; GO:0005737; GO:0005886; GO:0007035; GO:0008021; GO:0016020; GO:0016241; GO:0016471; GO:0030665; GO:0030672; GO:0042470; GO:0043195; GO:0043229; GO:0046961; GO:0048471; GO:0051117; GO:0097401	22.6143	22.798	22.7971	22.5347	22.4972	22.3174	-0.0119145	15.7378	-0.835117	0.0385383	0.0039239	0.0119145	TRUE
Atp6v0a2	GO:0000220; GO:0001669; GO:0005886; GO:0006879; GO:0007035; GO:0033176; GO:0033179; GO:0036295; GO:0043229; GO:0046961; GO:0048471; GO:0051117; GO:1902495	22.2382	22.166	22.2351	21.9947	21.9436	21.8931	-0.00929109	15.364	-0.790077	0.0614763	0.0036044	0.00929109	TRUE
Atp6v0d1	GO:0005765; GO:0005769; GO:0006879; GO:0007034; GO:0007035; GO:0008021; GO:0016020; GO:0016324; GO:0016471; GO:0030672; GO:0032991; GO:0033176; GO:0033179; GO:0033181; GO:0036295; GO:0043679; GO:0044877; GO:0046961; GO:0097401; GO:1902495; GO:0005765; GO:0005769; GO:0005813; GO:0006879; GO:0007034; GO:0007035; GO:0008021; GO:0016020; GO:0016324; GO:0016471; GO:0030672; GO:0032991; GO:0033176; GO:…	22.967	22.7631	22.8107	22.5434	22.3555	22.3234	-0.0158143	15.7867	-0.788922	0.0621286	0.00615891	0.0158143	TRUE
Atp6v1a	GO:0000221; GO:0005524; GO:0005654; GO:0005737; GO:0005765; GO:0005829; GO:0005886; GO:0005902; GO:0006879; GO:0016020; GO:0016324; GO:0016887; GO:0030141; GO:0030665; GO:0033176; GO:0033180; GO:0036295; GO:0045335; GO:0046933; GO:0046961; GO:0097401; GO:0098850; GO:1902495; GO:1902600; GO:1904949	22.7914	22.9395	22.7416	22.6378	22.5585	22.4689	-0.0105437	15.7958	-0.809053	0.0512101	0.00382972	0.0105437	TRUE
Atp6v1b2	GO:0000221; GO:0001726; GO:0005524; GO:0005737; GO:0005829; GO:0005886; GO:0005902; GO:0007035; GO:0016324; GO:0030641; GO:0030665; GO:0042470; GO:0046034; GO:0046961; GO:0097401; GO:0098850	23.2097	23.2348	23.1941	23.0192	22.7817	22.5781	-0.0191971	16.0692	-0.92831	0.00752504	0.00384442	0.0191971	TRUE
Atp6v1c1	GO:0000221; GO:0005765; GO:0005886; GO:0030665; GO:0033176; GO:0033180; GO:0045177; GO:0046961; GO:0097401; GO:0098850; GO:1902495; GO:1904949	22.4271	22.2333	22.3058	22.2207	22.1648	22.4025	0.00221697	15.4375	0.27437	0.598772	0.00388507	-0.00221697	TRUE
Atp6v1d	GO:0005654; GO:0005813; GO:0005886; GO:0005929; GO:0007035; GO:0016020; GO:0016471; GO:0030665; GO:0033176; GO:0046961; GO:0060271; GO:0061512; GO:0097401; GO:0098850; GO:1902495	20.8232	21.2721	21.1027	20.9554	20.8142	20.8857	-0.00506367	14.5721	-0.366582	0.474758	0.00642581	0.00506367	TRUE
Atp7a	GO:0001568; GO:0001701; GO:0001836; GO:0001889; GO:0001974; GO:0002082; GO:0005375; GO:0005507; GO:0005524; GO:0005770; GO:0005794; GO:0005802; GO:0005886; GO:0005902; GO:0006568; GO:0006570; GO:0006584; GO:0006825; GO:0006878; GO:0007005; GO:0007565; GO:0007595; GO:0007626; GO:0010041; GO:0010042; GO:0010043; GO:0010273; GO:0010288; GO:0010468; GO:0010592; GO:0014069; GO:0015677; GO:0016020; GO:…	21.1264	21.5064	21.2633	21.3964	21.4387	21.2612	-0.000941692	14.7924	-0.0876305	0.868891	0.00535241	0.000941692	TRUE
Atp9b	GO:0000287; GO:0005524; GO:0005768; GO:0005802; GO:0005886; GO:0006890; GO:0006897; GO:0016887; GO:0045332; GO:0048471; GO:0140326	20.4698	20.7118	20.4805	20.5795	20.3216	20.7043	0.00379137	14.2158	0.326895	0.527123	0.00548046	-0.00379137	TRUE
Axl	GO:0001618; GO:0001764; GO:0001779; GO:0001786; GO:0001818; GO:0001961; GO:0001974; GO:0004713; GO:0004714; GO:0005524; GO:0005615; GO:0006909; GO:0006915; GO:0006954; GO:0007167; GO:0007169; GO:0007283; GO:0007399; GO:0009986; GO:0010936; GO:0016020; GO:0016477; GO:0019838; GO:0021885; GO:0030154; GO:0030168; GO:0031100; GO:0031668; GO:0032036; GO:0032689; GO:0032720; GO:0032825; GO:0032940; GO:…	19.2808	19.587	18.9906	19.7135	18.8715	18.1367	-0.0375862	13.4811	-0.855178	0.0299416	0.0113908	0.0375862	TRUE
B2m	GO:0001913; GO:0001916; GO:0002237; GO:0002481; GO:0002502; GO:0002503; GO:0002726; GO:0005198; GO:0005615; GO:0005765; GO:0006826; GO:0006879; GO:0007608; GO:0007611; GO:0009410; GO:0009897; GO:0010977; GO:0019885; GO:0019886; GO:0023026; GO:0031902; GO:0033077; GO:0034756; GO:0042026; GO:0042605; GO:0042612; GO:0042613; GO:0042802; GO:0042803; GO:0042824; GO:0045646; GO:0046686; GO:0048260; GO:…	21.4569	20.6142	20.6675	20.2903	19.3233	19.4777	-0.0454713	14.3699	-0.74004	0.092585	0.0206626	0.0454713	TRUE
B4galt1	GO:0000138; GO:0000139; GO:0002064; GO:0002526; GO:0003831; GO:0003945; GO:0004461; GO:0005989; GO:0006012; GO:0006487; GO:0006629; GO:0007155; GO:0007339; GO:0007341; GO:0009897; GO:0016323; GO:0030057; GO:0030145; GO:0030198; GO:0031526; GO:0032580; GO:0032991; GO:0043065; GO:0045136; GO:0050673; GO:0050680; GO:0060046; GO:0060054; GO:0060055; GO:0061755; GO:1905517	18.7888	18.7193	18.904	18.561	18.5367	18.4493	-0.0100116	12.9991	-0.755317	0.0824799	0.00434335	0.0100116	TRUE
Bag6	GO:0001822; GO:0002429; GO:0005102; GO:0005634; GO:0005737; GO:0005829; GO:0006325; GO:0006511; GO:0006620; GO:0006915; GO:0007130; GO:0007283; GO:0007420; GO:0010498; GO:0016020; GO:0018393; GO:0030101; GO:0030154; GO:0030324; GO:0030544; GO:0031593; GO:0031625; GO:0031647; GO:0032435; GO:0036503; GO:0036506; GO:0042127; GO:0042771; GO:0042981; GO:0043022; GO:0043066; GO:0043161; GO:0045861; GO:…	22.4932	22.7762	22.6488	22.5495	22.4951	22.5248	-0.003133	15.6725	-0.366582	0.474758	0.00397578	0.003133	TRUE
Baiap2	GO:0001221; GO:0001726; GO:0005654; GO:0005829; GO:0005874; GO:0007009; GO:0008093; GO:0008360; GO:0010976; GO:0014069; GO:0015629; GO:0016358; GO:0030027; GO:0030141; GO:0030165; GO:0030175; GO:0030182; GO:0030838; GO:0032956; GO:0035418; GO:0042802; GO:0043005; GO:0043025; GO:0043197; GO:0043198; GO:0044306; GO:0048167; GO:0050804; GO:0051017; GO:0051764; GO:0060076; GO:0061003; GO:0061845; GO:…	19.5909	20.5377	20.5025	19.941	19.9667	18.5404	-0.0476365	14.0662	-0.843868	0.0346629	0.0151442	0.0476365	TRUE
Bcam	GO:0005055; GO:0005886; GO:0007155; GO:0007160; GO:0009986; GO:0043236	22.4639	21.753	22.1369	22.2741	21.7318	21.255	-0.0278918	15.386	-0.823793	0.0438381	0.00959685	0.0278918	TRUE
Bcap31	GO:0000139; GO:0005739; GO:0005783; GO:0005789; GO:0005811; GO:0005886; GO:0006626; GO:0006886; GO:0006888; GO:0006955; GO:0007204; GO:0007283; GO:0030136; GO:0032471; GO:0032580; GO:0034976; GO:0035584; GO:0042288; GO:0044233; GO:0044877; GO:0051561; GO:0070973; GO:0097038; GO:1904154; GO:1904294; GO:2000060; GO:2001244; GO:0000139; GO:0005739; GO:0005783; GO:0005789; GO:0005811; GO:0005886; GO:…	21.6517	21.278	21.4864	21.413	21.2249	21.7092	0.00639975	14.8337	0.42737	0.397974	0.00676916	-0.00639975	TRUE
Bcar1	GO:0005737; GO:0005886; GO:0005925; GO:0007155; GO:0007169; GO:0016477	19.1219	19.0163	19.585	19.2852	20.3831	19.3967	0.00814602	13.439	0.215373	0.681935	0.0184676	-0.00814602	TRUE
Bcl2l1	GO:0001541; GO:0001666; GO:0001701; GO:0001836; GO:0002931; GO:0005737; GO:0005739; GO:0005741; GO:0005743; GO:0005759; GO:0005783; GO:0005813; GO:0005829; GO:0006897; GO:0006915; GO:0006979; GO:0007005; GO:0007281; GO:0007283; GO:0008021; GO:0008584; GO:0008630; GO:0009314; GO:0009410; GO:0009566; GO:0009615; GO:0010035; GO:0010243; GO:0010288; GO:0014070; GO:0016020; GO:0019901; GO:0021987; GO:…	20.3694	20.7062	20.2778	20.4406	19.6707	20.0505	-0.014027	14.1292	-0.512708	0.298325	0.0117445	0.014027	TRUE
Bcr	GO:0002692; GO:0003014; GO:0004674; GO:0005085; GO:0005096; GO:0005524; GO:0005829; GO:0005886; GO:0006909; GO:0007264; GO:0007420; GO:0014069; GO:0016020; GO:0016310; GO:0016477; GO:0019899; GO:0030036; GO:0030216; GO:0030424; GO:0032496; GO:0032991; GO:0035023; GO:0042472; GO:0043114; GO:0043197; GO:0043312; GO:0043314; GO:0048008; GO:0048041; GO:0048872; GO:0050728; GO:0050766; GO:0050804; GO:…	20.8437	20.8641	20.5968	21.0138	21.0524	20.962	0.00502957	14.4463	0.3977	0.434901	0.00580175	-0.00502957	TRUE
Becn1	GO:0000045; GO:0000407; GO:0000423; GO:0001666; GO:0002753; GO:0005737; GO:0005768; GO:0005776; GO:0005783; GO:0005789; GO:0005802; GO:0005829; GO:0006914; GO:0006915; GO:0006995; GO:0007040; GO:0007080; GO:0007254; GO:0008285; GO:0009410; GO:0010008; GO:0010040; GO:0010288; GO:0010506; GO:0010507; GO:0010508; GO:0010613; GO:0016236; GO:0016241; GO:0016604; GO:0019901; GO:0030425; GO:0030674; GO:…	20.0871	20.0944	19.746	19.9464	20.0893	20.1842	0.00603927	13.8407	0.503152	0.308961	0.00518642	-0.00603927	TRUE
Bgn	GO:0001974; GO:0005539; GO:0005615; GO:0009986; GO:0019955; GO:0031012; GO:0042383; GO:0050840; GO:0060348; GO:0061975	21.943	21.8613	23.1903	23.019	21.6159	22.3982	-0.00064464	15.4877	-0.0129601	0.980561	0.0248682	0.00064464	TRUE
Bicd2	GO:0005635; GO:0005642; GO:0005643; GO:0005737; GO:0005794; GO:0005813; GO:0005829; GO:0006890; GO:0007018; GO:0008093; GO:0031267; GO:0031410; GO:0034067; GO:0034452; GO:0051642; GO:0051959; GO:0070507; GO:0070840; GO:0072385; GO:0072393; GO:0005635; GO:0005642; GO:0005643; GO:0005737; GO:0005794; GO:0005813; GO:0005829; GO:0005886; GO:0006890; GO:0007018; GO:0008093; GO:0031267; GO:0031410; GO:…	22.3682	22.2027	21.9274	22.1494	22.2365	22.3576	0.00520085	15.3589	0.418465	0.408942	0.00564394	-0.00520085	TRUE
Bmp1	GO:0004222; GO:0005509; GO:0005615; GO:0006508; GO:0008233; GO:0008270; GO:0009953; GO:0016485; GO:0031982; GO:0042802; GO:0061036	19.2042	19.1252	18.9782	18.5812	18.9976	18.6019	-0.0133377	13.1974	-0.65836	0.155139	0.00762451	0.0133377	TRUE
Brpf1	GO:0000123; GO:0001570; GO:0001841; GO:0005634; GO:0005737; GO:0005829; GO:0005886; GO:0006338; GO:0006355; GO:0006357; GO:0010698; GO:0035726; GO:0043995; GO:0043996; GO:0043997; GO:0045893; GO:0046872; GO:0048145; GO:0070776	19.7891	20.4236	20.5112	20.3353	20.3743	20.0392	-0.00484922	14.0646	-0.229771	0.661408	0.0102699	0.00484922	TRUE
C1qbp	GO:0000122; GO:0001849; GO:0003714; GO:0003729; GO:0004857; GO:0005080; GO:0005540; GO:0005615; GO:0005634; GO:0005730; GO:0005737; GO:0005739; GO:0005759; GO:0005829; GO:0005886; GO:0006397; GO:0006915; GO:0006955; GO:0006958; GO:0008380; GO:0009986; GO:0016020; GO:0030449; GO:0030984; GO:0031690; GO:0032689; GO:0032695; GO:0039534; GO:0039536; GO:0042256; GO:0043065; GO:0043491; GO:0045087; GO:…	22.3174	21.9458	21.7839	22.3567	22.0126	21.8257	-0.00802047	15.3293	-0.427612	0.397677	0.00847754	0.00802047	TRUE
Calr	GO:0000122; GO:0001669; GO:0001849; GO:0002502; GO:0003729; GO:0005049; GO:0005178; GO:0005506; GO:0005509; GO:0005615; GO:0005634; GO:0005635; GO:0005737; GO:0005783; GO:0005788; GO:0005789; GO:0005790; GO:0005829; GO:0005840; GO:0006457; GO:0006611; GO:0007283; GO:0008284; GO:0009410; GO:0009897; GO:0009986; GO:0010033; GO:0010595; GO:0010628; GO:0016020; GO:0016529; GO:0017148; GO:0030246; GO:…	24.6829	24.1573	24.5998	24.2215	24.2629	24.8834	0.012412	16.8792	0.54778	0.260514	0.00947843	-0.012412	TRUE
Calu	GO:0005509; GO:0005576; GO:0005783	24.9686	24.915	24.978	25.0812	25.1964	25.4625	0.0152345	17.2992	0.97415	0.000993667	0.0017664	-0.0152345	TRUE
Canx	GO:0005509; GO:0005783; GO:0005789; GO:0005790; GO:0005840; GO:0006457; GO:0016020; GO:0030246; GO:0030424; GO:0031965; GO:0031966; GO:0032839; GO:0032991; GO:0033162; GO:0034185; GO:0035255; GO:0036503; GO:0043025; GO:0043197; GO:0044233; GO:0044322; GO:0045202; GO:0045211; GO:0048488; GO:0048787; GO:0051082; GO:0072583; GO:0098793; GO:0098978	25.158	24.643	24.9561	24.6812	24.6343	25.2336	0.0093059	17.188	0.449169	0.371558	0.00925525	-0.0093059	TRUE
Cap1	GO:0000902; GO:0001667; GO:0003779; GO:0005737; GO:0005886; GO:0006898; GO:0007015; GO:0008179; GO:0019933; GO:0030036; GO:0030864	24.8268	24.6083	24.6316	24.6313	24.4381	24.1187	-0.0177002	17.1266	-0.95477	0.00302231	0.00275619	0.0177002	TRUE
Capg	GO:0001726; GO:0005546; GO:0005634; GO:0005654; GO:0005730; GO:0005737; GO:0005814; GO:0007417; GO:0008154; GO:0015629; GO:0019904; GO:0030027; GO:0030031; GO:0042470; GO:0044877; GO:0045335; GO:0051014; GO:0051015; GO:0051016; GO:0071346; GO:0072686; GO:0090543	23.1883	23.3226	23.1495	22.8655	22.7863	22.8369	-0.0110726	16.0316	-0.646895	0.165011	0.00652637	0.0110726	TRUE
Capn1	GO:0001533; GO:0004198; GO:0005509; GO:0005737; GO:0005739; GO:0005764; GO:0005829; GO:0005886; GO:0006508; GO:0008092; GO:0008233; GO:0010666; GO:0016020; GO:0016540; GO:0019899; GO:0030163; GO:0030837; GO:0032801; GO:0043117; GO:0046685; GO:0050790; GO:0060056; GO:0070301; GO:0097264; GO:1901223; GO:1903238; GO:1990776	22.9694	22.8858	22.4837	22.6002	22.3656	22.0633	-0.0224413	15.7842	-0.86899	0.0246213	0.0063894	0.0224413	TRUE
Capn2	GO:0000785; GO:0001666; GO:0001824; GO:0004198; GO:0005509; GO:0005634; GO:0005737; GO:0005764; GO:0005783; GO:0005794; GO:0005829; GO:0005886; GO:0005925; GO:0006508; GO:0007520; GO:0007565; GO:0008092; GO:0008233; GO:0009612; GO:0009897; GO:0010666; GO:0016540; GO:0019899; GO:0030163; GO:0030425; GO:0031143; GO:0032675; GO:0035458; GO:0042542; GO:0042995; GO:0043025; GO:0044877; GO:0045121; GO:…	25.2685	24.6748	24.8555	24.8082	24.65	24.9657	8.0319e-05	17.2384	0.00460107	0.993098	0.0087282	-8.0319e-05	TRUE
Capn5	GO:0004198; GO:0006508; GO:0004198; GO:0006508; GO:0009986; GO:0045202	21.323	21.5454	21.5869	21.3658	21.2903	21.4371	-0.000971363	14.8568	-0.104749	0.843452	0.00461112	0.000971363	TRUE
Capns1	GO:0004198; GO:0005509; GO:0005829; GO:0005886; GO:0016020; GO:0030163; GO:0044877; GO:0110158	24.0816	23.5351	23.9334	23.6163	23.5145	23.3067	-0.0162883	16.5089	-0.735528	0.0956692	0.00750158	0.0162883	TRUE
Carmil1	GO:0005886; GO:0016477; GO:0030027; GO:0030032; GO:0030335; GO:0030838; GO:0031252; GO:0031529; GO:0031941; GO:0034315; GO:0044351; GO:0044354; GO:0044877; GO:0046415; GO:0051496; GO:0051638; GO:0051639; GO:1900026; GO:1902745; GO:2000813; GO:0005829; GO:0005886; GO:0016477; GO:0016607; GO:0030027; GO:0030032; GO:0030335; GO:0030838; GO:0031252; GO:0031529; GO:0031941; GO:0034315; GO:0044351; GO:…	21.8846	21.7793	21.7941	22.008	22.0525	21.8654	0.00100973	15.1715	0.118005	0.823814	0.00424845	-0.00100973	TRUE
Casp1	GO:0001666; GO:0001774; GO:0001819; GO:0004175; GO:0004197; GO:0005576; GO:0005737; GO:0005739; GO:0005829; GO:0005886; GO:0006508; GO:0006915; GO:0007494; GO:0007520; GO:0007613; GO:0008233; GO:0009410; GO:0009617; GO:0009636; GO:0010506; GO:0014070; GO:0016485; GO:0016540; GO:0019900; GO:0030324; GO:0032496; GO:0032730; GO:0032731; GO:0032741; GO:0032991; GO:0033198; GO:0042742; GO:0042802; GO:…	21.8139	21.5764	21.6631	21.571	21.7018	21.6469	-0.000848005	15.0206	-0.122754	0.816794	0.00342796	0.000848005	TRUE
Casp8	GO:0001525; GO:0001817; GO:0001841; GO:0004175; GO:0004197; GO:0005123; GO:0005164; GO:0005634; GO:0005654; GO:0005737; GO:0005829; GO:0005886; GO:0006508; GO:0006915; GO:0007507; GO:0008233; GO:0008625; GO:0008656; GO:0016485; GO:0030027; GO:0030225; GO:0030335; GO:0030690; GO:0031264; GO:0031265; GO:0031625; GO:0032025; GO:0032355; GO:0032496; GO:0032731; GO:0032991; GO:0034612; GO:0035877; GO:…	22.2696	22.3655	22.6147	22.2048	22.4545	22.474	0.00329376	15.5031	0.288177	0.579701	0.00547239	-0.00329376	TRUE
Cat	GO:0000302; GO:0001657; GO:0001666; GO:0001822; GO:0004046; GO:0004096; GO:0005615; GO:0005737; GO:0005739; GO:0005777; GO:0005778; GO:0005782; GO:0006641; GO:0006979; GO:0008203; GO:0009060; GO:0009410; GO:0009411; GO:0009636; GO:0009642; GO:0009650; GO:0010193; GO:0010288; GO:0014823; GO:0014854; GO:0016209; GO:0016684; GO:0019899; GO:0020027; GO:0020037; GO:0032355; GO:0032868; GO:0032991; GO:…	24.8405	23.9681	24.3931	24.3079	23.9128	23.76	-0.0206796	16.9066	-0.678037	0.138803	0.0112089	0.0206796	TRUE
Cav1	GO:0000122; GO:0000139; GO:0000149; GO:0000165; GO:0001525; GO:0001570; GO:0001666; GO:0001935; GO:0001937; GO:0001938; GO:0001960; GO:0002026; GO:0002067; GO:0002080; GO:0002095; GO:0002931; GO:0003057; GO:0005102; GO:0005768; GO:0005778; GO:0005783; GO:0005794; GO:0005811; GO:0005886; GO:0005901; GO:0005925; GO:0005929; GO:0005938; GO:0006641; GO:0006809; GO:0006816; GO:0006874; GO:0006940; GO:…	27.6224	26.1897	27.0211	27.0173	26.6339	27.099	0.00247776	18.6507	0.0670121	0.899632	0.0184458	-0.00247776	TRUE
Cav2	GO:0000139; GO:0000149; GO:0001935; GO:0001937; GO:0001938; GO:0002080; GO:0002095; GO:0005635; GO:0005637; GO:0005794; GO:0005811; GO:0005886; GO:0005901; GO:0005925; GO:0006906; GO:0007005; GO:0007029; GO:0007088; GO:0007179; GO:0007268; GO:0008283; GO:0008286; GO:0009986; GO:0014856; GO:0014859; GO:0016020; GO:0016050; GO:0019065; GO:0019076; GO:0019901; GO:0019905; GO:0030154; GO:0030512; GO:…	25.0031	23.7025	24.5425	24.694	24.2139	24.6118	0.00334732	16.9335	0.0968159	0.85523	0.0172059	-0.00334732	TRUE
Cbl	GO:0000209; GO:0001784; GO:0005509; GO:0005794; GO:0005829; GO:0005886; GO:0005929; GO:0006511; GO:0006513; GO:0006974; GO:0007165; GO:0007166; GO:0008584; GO:0010332; GO:0014823; GO:0016567; GO:0016600; GO:0017124; GO:0019901; GO:0030424; GO:0030426; GO:0030971; GO:0032487; GO:0033574; GO:0036120; GO:0036312; GO:0042059; GO:0042594; GO:0043066; GO:0043303; GO:0045121; GO:0045471; GO:0046875; GO:…	20.4531	20.2542	20.3899	20.1483	20.1856	19.7187	-0.0189034	14.1186	-0.948104	0.00396996	0.00316978	0.0189034	TRUE
Cblb	GO:0001784; GO:0002669; GO:0002870; GO:0005509; GO:0005737; GO:0005886; GO:0006955; GO:0007165; GO:0009629; GO:0009725; GO:0016567; GO:0017124; GO:0019901; GO:0030155; GO:0030163; GO:0030971; GO:0031398; GO:0035556; GO:0035739; GO:0042110; GO:0043066; GO:0045121; GO:0045732; GO:0050852; GO:0050860; GO:0061630; GO:0070301; GO:2000562; GO:2000583	20.4483	20.1644	20.0327	19.9373	19.8982	19.8004	-0.0126798	13.9779	-0.71068	0.11345	0.00627598	0.0126798	TRUE
Ccdc85c	GO:0005912; GO:0021987; GO:0043296; GO:0005912; GO:0021987; GO:0043296	19.5434	19.4539	19.4292	19.4918	19.5231	18.851	-0.018731	13.5564	-0.925574	0.00810282	0.00383058	0.018731	TRUE
Ccdc88a	GO:0001965; GO:0003779; GO:0005080; GO:0005085; GO:0005092; GO:0005154; GO:0005158; GO:0005783; GO:0005794; GO:0005814; GO:0005829; GO:0005886; GO:0007264; GO:0008017; GO:0010975; GO:0016020; GO:0016477; GO:0030027; GO:0030032; GO:0030142; GO:0030705; GO:0031252; GO:0031410; GO:0031682; GO:0031929; GO:0032956; GO:0035091; GO:0036064; GO:0042127; GO:0042169; GO:0042803; GO:0043184; GO:0043422; GO:…	19.1341	18.9122	18.9443	18.8229	18.7076	19.2058	0.00589672	13.0999	0.40986	0.419635	0.00656161	-0.00589672	TRUE
Ccdc88c	GO:0001932; GO:0001965; GO:0003383; GO:0005085; GO:0005109; GO:0005737; GO:0005813; GO:0007264; GO:0008017; GO:0030054; GO:0030165; GO:0030705; GO:0031098; GO:0031122; GO:0031648; GO:0035567; GO:0042802; GO:0043621; GO:0046330; GO:0051959; GO:0090090	21.6337	21.6516	21.7329	21.9241	21.8341	21.5602	-0.00383811	15.082	-0.367587	0.473454	0.00485519	0.00383811	TRUE
Ccdc93	GO:0005769; GO:0006893; GO:0015031; GO:0032456	21.0704	21.1691	21.1069	20.9152	20.887	20.9273	-0.00526959	14.5991	-0.583072	0.224506	0.00367118	0.00526959	TRUE
Ccn1	GO:0001649; GO:0001934; GO:0002041; GO:0003181; GO:0003278; GO:0003281; GO:0005178; GO:0005615; GO:0005829; GO:0006915; GO:0006935; GO:0007155; GO:0007165; GO:0008201; GO:0010811; GO:0016020; GO:0019838; GO:0030198; GO:0030335; GO:0030501; GO:0030513; GO:0031012; GO:0032731; GO:0032740; GO:0032755; GO:0032760; GO:0033690; GO:0043065; GO:0043066; GO:0044319; GO:0045597; GO:0045669; GO:0045766; GO:…	25.834	25.3351	24.9958	24.5818	24.5637	24.0399	-0.0402381	17.5152	-0.823607	0.0439275	0.0138546	0.0402381	TRUE
Ccn2	GO:0001502; GO:0001503; GO:0001525; GO:0001894; GO:0001934; GO:0001968; GO:0002062; GO:0005178; GO:0005576; GO:0005615; GO:0005938; GO:0007019; GO:0007155; GO:0007160; GO:0007165; GO:0007229; GO:0008083; GO:0008201; GO:0008284; GO:0008543; GO:0010628; GO:0010629; GO:0014070; GO:0016477; GO:0030324; GO:0031012; GO:0032330; GO:0032355; GO:0032967; GO:0034059; GO:0035556; GO:0035988; GO:0043065; GO:…	24.9973	23.5905	23.4216	23.4209	23.4326	23.2145	-0.0251369	16.5768	-0.498661	0.314008	0.0218471	0.0251369	TRUE
Ccnd1	GO:0000082; GO:0000122; GO:0000307; GO:0000320; GO:0001889; GO:0001934; GO:0003714; GO:0004672; GO:0005634; GO:0005737; GO:0005813; GO:0005923; GO:0006974; GO:0007595; GO:0008283; GO:0008284; GO:0009410; GO:0010033; GO:0010039; GO:0010165; GO:0010243; GO:0010971; GO:0014070; GO:0016055; GO:0016301; GO:0016538; GO:0017053; GO:0019899; GO:0019901; GO:0030182; GO:0030857; GO:0030968; GO:0031100; GO:…	21.4303	22.0172	21.2088	21.4824	21.5428	21.9169	0.010754	14.9019	0.45518	0.364384	0.0105182	-0.010754	TRUE
Ccny	GO:0000086; GO:0000307; GO:0000308; GO:0005886; GO:0010508; GO:0016538; GO:0019901; GO:0060828; GO:0061575	22.6957	22.4607	22.8638	22.9315	23.3112	23.2775	0.0187993	15.7671	0.741341	0.0917043	0.00850942	-0.0187993	TRUE
Ccnyl1	GO:0001932; GO:0005886; GO:0007283; GO:0016020; GO:0019901; GO:0022008; GO:0030317; GO:0060828; GO:0061575; GO:0001932; GO:0005886; GO:0007283; GO:0016020; GO:0019901; GO:0022008; GO:0030317; GO:0060828; GO:0061575	20.1183	19.5805	19.5318	19.4005	18.8576	19.245	-0.0166386	13.5938	-0.520846	0.289379	0.0136351	0.0166386	TRUE
Cd151	GO:0005178; GO:0005604; GO:0009986; GO:0016020; GO:0016477; GO:0030335; GO:0042098; GO:0044319; GO:0045807	25.797	25.1592	25.4931	25.5616	25.3123	25.5428	0.0004917	17.6566	0.0290946	0.95637	0.00844643	-0.0004917	TRUE
Cd200	GO:0005886; GO:0008285; GO:0009986; GO:0014069; GO:0030424; GO:0032715; GO:0034113; GO:0043005; GO:0043025; GO:0043031; GO:0044297; GO:0048786; GO:0050776; GO:0071636; GO:0086080; GO:0098609; GO:0098632; GO:0150077; GO:0150079; GO:1904465; GO:1905522; GO:2000405	21.4441	20.8176	21.2164	21.4581	21.0997	21.0088	-0.00629361	14.7177	-0.3264	0.527786	0.00911292	0.00629361	TRUE
Cd2ap	GO:0001726; GO:0001771; GO:0001822; GO:0001889; GO:0002102; GO:0003158; GO:0003779; GO:0005172; GO:0005641; GO:0005737; GO:0005770; GO:0005884; GO:0005886; GO:0005911; GO:0006629; GO:0006915; GO:0006954; GO:0006979; GO:0007015; GO:0007049; GO:0008013; GO:0008283; GO:0008584; GO:0009306; GO:0009611; GO:0009615; GO:0010467; GO:0015031; GO:0016050; GO:0016477; GO:0017124; GO:0030041; GO:0030139; GO:…	21.4978	21.2516	21.4936	21.468	21.5764	21.1658	-0.00721922	14.8864	-0.582145	0.225424	0.00504155	0.00721922	TRUE
Cd34	GO:0001894; GO:0001935; GO:0003094; GO:0003158; GO:0005576; GO:0005737; GO:0005764; GO:0005886; GO:0007160; GO:0007165; GO:0009897; GO:0009925; GO:0009986; GO:0010628; GO:0010629; GO:0016020; GO:0016324; GO:0030097; GO:0030246; GO:0032703; GO:0035759; GO:0036053; GO:0038001; GO:0042482; GO:0043199; GO:0045171; GO:0045766; GO:0048471; GO:0048870; GO:0050900; GO:0060290; GO:0061042; GO:0061629; GO:…	21.27	20.185	21.0701	20.9971	20.707	20.5018	-0.0114607	14.484	-0.371417	0.468494	0.0143247	0.0114607	TRUE
Cd44	GO:0001558; GO:0001658; GO:0001955; GO:0002246; GO:0002906; GO:0004888; GO:0004896; GO:0005114; GO:0005154; GO:0005540; GO:0005576; GO:0005886; GO:0005902; GO:0006898; GO:0006954; GO:0007155; GO:0009897; GO:0009986; GO:0010628; GO:0014070; GO:0016055; GO:0016323; GO:0016324; GO:0016477; GO:0019901; GO:0030214; GO:0031175; GO:0031258; GO:0031667; GO:0032991; GO:0033031; GO:0033138; GO:0033189; GO:…	22.3987	23.7094	23.1414	23.1141	22.4724	21.801	-0.0385938	16.0358	-0.740439	0.0923145	0.0175165	0.0385938	TRUE
Cd48	GO:0002323; GO:0005576; GO:0007165; GO:0009897; GO:0032991; GO:0042110; GO:0042288; GO:0045121; GO:0045576	23.0967	21.6495	22.4518	22.8954	22.3418	21.8875	-0.0185904	15.6384	-0.433227	0.390815	0.0193378	0.0185904	TRUE
Cd55	GO:0001618; GO:0002456; GO:0002726; GO:0004857; GO:0005615; GO:0005886; GO:0007204; GO:0007283; GO:0008289; GO:0009897; GO:0009986; GO:0016324; GO:0030449; GO:0030450; GO:0031664; GO:0043434; GO:0045121; GO:0045916; GO:0045959; GO:0060137; GO:1903659; GO:2000516; GO:2000563; GO:0001618; GO:0002456; GO:0002726; GO:0004857; GO:0005615; GO:0005886; GO:0007204; GO:0007283; GO:0008289; GO:0009897; GO:…	21.4642	20.8403	21.2135	21.1606	20.5627	20.6321	-0.0180224	14.6586	-0.658003	0.155443	0.0103124	0.0180224	TRUE
Cd9	GO:0005178; GO:0005886; GO:0007155; GO:0007338; GO:0007342; GO:0008283; GO:0008285; GO:0008347; GO:0009897; GO:0009986; GO:0014003; GO:0014905; GO:0016020; GO:0016324; GO:0030913; GO:0031623; GO:0032991; GO:0035036; GO:0070062; GO:0071404; GO:0090331; GO:1905521	21.8115	20.519	21.2039	21.6104	21.0752	21.3053	0.000652817	14.728	0.0188692	0.9717	0.0172954	-0.000652817	TRUE
Cd93	GO:0001849; GO:0005509; GO:0005886; GO:0009897; GO:0009986; GO:0016477; GO:0030246; GO:0031012; GO:0031410; GO:0050840; GO:0098609; GO:1990430	26.4644	25.302	25.5791	25.709	24.6173	23.3364	-0.0769622	17.9454	-0.929203	0.00734088	0.015305	0.0769622	TRUE
Cdc42	GO:0000139; GO:0000322; GO:0002040; GO:0003015; GO:0003161; GO:0003253; GO:0003924; GO:0003925; GO:0005525; GO:0005737; GO:0005813; GO:0005829; GO:0005886; GO:0005911; GO:0006897; GO:0006911; GO:0007015; GO:0007030; GO:0007088; GO:0007097; GO:0007163; GO:0007229; GO:0008104; GO:0009749; GO:0010591; GO:0010592; GO:0016020; GO:0017119; GO:0017157; GO:0019901; GO:0030010; GO:0030036; GO:0030141; GO:…	22.6073	21.7994	22.446	21.7673	22.1888	21.8087	-0.0124738	15.4017	-0.443559	0.378296	0.0126022	0.0124738	TRUE
Cdc42bpb	GO:0000287; GO:0004672; GO:0004674; GO:0005524; GO:0005737; GO:0005856; GO:0005886; GO:0005911; GO:0006468; GO:0016477; GO:0030027; GO:0030036; GO:0031032; GO:0031252; GO:0031267; GO:0042641; GO:0044877; GO:0106310	24.4935	24.1249	24.1936	24.2306	24.2105	24.4093	0.00363451	16.804	0.333002	0.518961	0.00514573	-0.00363451	TRUE
Cdc42ep1	GO:0005737; GO:0005856; GO:0005886; GO:0007266; GO:0008360; GO:0012505; GO:0030838; GO:0031267; GO:0031274	20.0824	19.1698	19.8878	20.1293	20.3592	20.2083	0.0142818	13.7513	0.440056	0.382524	0.0145716	-0.0142818	TRUE
Cdc45	GO:0000727; GO:0003682; GO:0003688; GO:0003697; GO:0005634; GO:0006268; GO:0006270; GO:0031261; GO:0036064; GO:0071162; GO:1902977; GO:0000727; GO:0003682; GO:0003688; GO:0003697; GO:0005634; GO:0005813; GO:0005923; GO:0006268; GO:0006270; GO:0007179; GO:0008284; GO:0010628; GO:0010629; GO:0016327; GO:0016525; GO:0030336; GO:0030864; GO:0031261; GO:0035633; GO:0036064; GO:0043116; GO:0051301; GO:…	19.2173	19.2305	19.4525	19.7002	19.8511	19.4841	0.00558139	13.4727	0.288393	0.579403	0.00926556	-0.00558139	TRUE
Cdh13	GO:0000902; GO:0001938; GO:0001954; GO:0002040; GO:0005509; GO:0005615; GO:0005737; GO:0005886; GO:0005901; GO:0005912; GO:0007043; GO:0007156; GO:0007162; GO:0007266; GO:0008285; GO:0009897; GO:0010033; GO:0016339; GO:0016342; GO:0016601; GO:0030032; GO:0030100; GO:0030169; GO:0030335; GO:0034332; GO:0042058; GO:0042802; GO:0043005; GO:0043542; GO:0043616; GO:0044331; GO:0045202; GO:0045296; GO:…	27.0254	25.7079	26.626	26.887	26.4215	25.7519	-0.0234783	18.454	-0.544191	0.264293	0.0180979	0.0234783	TRUE
Cdh5	GO:0000902; GO:0001932; GO:0001944; GO:0001955; GO:0005102; GO:0005509; GO:0005654; GO:0005886; GO:0005911; GO:0005912; GO:0005923; GO:0006874; GO:0007043; GO:0007156; GO:0007179; GO:0008013; GO:0008285; GO:0009897; GO:0009986; GO:0010628; GO:0016339; GO:0016342; GO:0019903; GO:0030054; GO:0030335; GO:0030513; GO:0031115; GO:0031334; GO:0031965; GO:0034332; GO:0035307; GO:0043114; GO:0043184; GO:…	26.4894	25.8389	26.273	26.1569	25.8992	25.5665	-0.0198226	18.1765	-0.775352	0.0700314	0.00807281	0.0198226	TRUE
Cdipt	GO:0003881; GO:0005789; GO:0005794; GO:0005886; GO:0006661; GO:0016020; GO:0019992; GO:0030145; GO:0030246; GO:0043178; GO:0046341	25.9951	25.6812	25.7389	25.9086	25.7117	26.1743	0.0098759	17.8663	0.664049	0.150337	0.00555992	-0.0098759	TRUE
Cdk14	GO:0000086; GO:0000307; GO:0000308; GO:0004672; GO:0004693; GO:0005524; GO:0005634; GO:0005737; GO:0005829; GO:0005886; GO:0006468; GO:0030332; GO:0060828; GO:0000086; GO:0000307; GO:0000308; GO:0004672; GO:0004693; GO:0005524; GO:0005634; GO:0005654; GO:0005737; GO:0005829; GO:0005886; GO:0006468; GO:0030332; GO:0060828; GO:0000086; GO:0000307; GO:0000308; GO:0004672; GO:0004693; GO:0005524; GO:…	19.2456	18.966	18.8783	19.2146	19.0172	19.1034	0.000743283	13.2141	0.0673768	0.899088	0.00550333	-0.000743283	TRUE
Cdk16	GO:0000307; GO:0004674; GO:0004693; GO:0005524; GO:0005634; GO:0005737; GO:0005886; GO:0006887; GO:0007283; GO:0008021; GO:0009898; GO:0010508; GO:0030252; GO:0030672; GO:0031175; GO:0043005; GO:0061178; GO:0106310	18.7488	18.1094	17.6077	18.022	18.1039	18.2241	0.000544023	12.5674	0.0192552	0.971121	0.014124	-0.000544023	TRUE
Cdk4	GO:0000082; GO:0000307; GO:0000785; GO:0002088; GO:0004672; GO:0004693; GO:0005524; GO:0005634; GO:0005667; GO:0005730; GO:0005737; GO:0005829; GO:0005923; GO:0007165; GO:0007623; GO:0008284; GO:0009410; GO:0009636; GO:0010033; GO:0010288; GO:0010389; GO:0010468; GO:0010971; GO:0016301; GO:0016310; GO:0030332; GO:0031100; GO:0031965; GO:0033574; GO:0043065; GO:0044877; GO:0045727; GO:0045793; GO:…	21.1699	21.2566	21.1559	21.1209	21.1301	20.8188	-0.0110484	14.7032	-0.959295	0.00245161	0.00162626	0.0110484	TRUE
Cdk5	GO:0000307; GO:0001764; GO:0001934; GO:0001963; GO:0002039; GO:0004672; GO:0004674; GO:0004693; GO:0005176; GO:0005524; GO:0005634; GO:0005737; GO:0005829; GO:0005886; GO:0006468; GO:0006886; GO:0006887; GO:0006913; GO:0006915; GO:0006974; GO:0007005; GO:0007049; GO:0007160; GO:0007409; GO:0007416; GO:0007519; GO:0008045; GO:0008092; GO:0008306; GO:0008542; GO:0014044; GO:0014069; GO:0016020; GO:…	21.5996	21.9436	21.5782	21.7354	21.7443	21.681	-0.000840417	15.0562	-0.0831114	0.87562	0.00503848	0.000840417	TRUE
Cdk5rap2	GO:0000132; GO:0000226; GO:0000242; GO:0000922; GO:0000931; GO:0000976; GO:0001578; GO:0005516; GO:0005737; GO:0005794; GO:0005813; GO:0005829; GO:0005874; GO:0007059; GO:0007098; GO:0007099; GO:0007420; GO:0008017; GO:0015631; GO:0019901; GO:0022008; GO:0030054; GO:0031023; GO:0031116; GO:0035371; GO:0043015; GO:0044877; GO:0045665; GO:0045893; GO:0046600; GO:0048471; GO:0090266; GO:0097431	23.1249	23.2801	23.328	23.6553	23.9022	23.8349	0.0178566	16.1874	0.725281	0.102839	0.00847496	-0.0178566	TRUE
Cemip2	GO:0004415; GO:0005509; GO:0005730; GO:0005829; GO:0005886; GO:0030214; GO:0030246	22.7121	22.1874	22.4327	22.7273	22.3009	21.7709	-0.0220841	15.639	-0.801202	0.0553525	0.00824696	0.0220841	TRUE
Cep112	GO:0005813; GO:0005813; GO:0005886; GO:0060077; GO:0097120	18.1344	18.3996	18.9835	18.8578	19.1348	19.5229	0.0318272	12.8512	0.823815	0.0438272	0.01095	-0.0318272	TRUE
Cep68	GO:0005654; GO:0005813; GO:0005829; GO:0007098; GO:0010457; GO:0019901; GO:0019904; GO:0030054; GO:0033365; GO:0034451	21.3422	21.1866	21.6298	21.44	21.4803	22.1537	0.0233474	14.7778	0.906754	0.0126369	0.00542854	-0.0233474	TRUE
Cfl1	GO:0000281; GO:0001755; GO:0001842; GO:0003779; GO:0005102; GO:0005737; GO:0005911; GO:0005925; GO:0006606; GO:0007010; GO:0007015; GO:0007162; GO:0009615; GO:0010592; GO:0010593; GO:0014070; GO:0014823; GO:0015629; GO:0016363; GO:0019903; GO:0021766; GO:0022604; GO:0030010; GO:0030027; GO:0030030; GO:0030042; GO:0030043; GO:0030175; GO:0030307; GO:0030426; GO:0030835; GO:0030836; GO:0030864; GO:…	26.6525	26.6982	26.841	26.641	27.0236	26.7885	0.00317439	18.5378	0.285046	0.584011	0.0053372	-0.00317439	TRUE
Cgas	GO:0002218; GO:0002221; GO:0002230; GO:0002637; GO:0002753; GO:0003677; GO:0003682; GO:0003690; GO:0005546; GO:0005634; GO:0005737; GO:0005829; GO:0005886; GO:0006974; GO:0008340; GO:0016604; GO:0019933; GO:0019934; GO:0031491; GO:0032479; GO:0032481; GO:0035861; GO:0038001; GO:0042803; GO:0045087; GO:0045738; GO:0050776; GO:0050863; GO:0051607; GO:0061501; GO:0071360; GO:0140693; GO:0140896; GO:…	19.0401	19.3702	19.109	18.6422	19.3113	19.5594	0.0142261	13.1966	0.579691	0.227864	0.00999837	-0.0142261	TRUE
Cgnl1	GO:0005524; GO:0005923; GO:0007015; GO:0015629; GO:0016459; GO:0032991; GO:0043296; GO:0051058; GO:0051497; GO:0150105	27.5472	27.3555	27.7499	27.6427	27.6206	27.8976	0.0104528	19.0876	0.742154	0.0911556	0.00471989	-0.0104528	TRUE
Chmp1a	GO:0000421; GO:0000776; GO:0000794; GO:0000815; GO:0001778; GO:0005643; GO:0005765; GO:0005769; GO:0005771; GO:0005815; GO:0005828; GO:0005886; GO:0006914; GO:0006997; GO:0007076; GO:0007080; GO:0010629; GO:0010824; GO:0012505; GO:0015031; GO:0016192; GO:0016363; GO:0019904; GO:0030496; GO:0031468; GO:0032509; GO:0032585; GO:0039702; GO:0042802; GO:0042803; GO:0043162; GO:0045324; GO:0046761; GO:…	21.8651	21.9068	22.0014	21.778	21.8385	22.5124	0.0181373	15.1201	0.876482	0.021943	0.00498124	-0.0181373	TRUE
Chmp2a	GO:0000421; GO:0000776; GO:0000785; GO:0000815; GO:0001778; GO:0005635; GO:0005643; GO:0005765; GO:0005771; GO:0005828; GO:0005829; GO:0005886; GO:0006914; GO:0006997; GO:0007080; GO:0010324; GO:0010458; GO:0010824; GO:0015031; GO:0019904; GO:0030117; GO:0030496; GO:0031210; GO:0031468; GO:0032509; GO:0032585; GO:0039702; GO:0043162; GO:0045184; GO:0045324; GO:0046761; GO:0051258; GO:0051260; GO:…	21.7424	21.9871	21.8677	21.9844	21.8941	22.4057	0.0158546	15.1325	0.909459	0.0119255	0.00362426	-0.0158546	TRUE
Chmp2b	GO:0000421; GO:0000776; GO:0000815; GO:0001778; GO:0005643; GO:0005737; GO:0005765; GO:0005771; GO:0005828; GO:0005829; GO:0005886; GO:0006914; GO:0006997; GO:0007032; GO:0007080; GO:0010824; GO:0014069; GO:0015031; GO:0019904; GO:0030496; GO:0031468; GO:0032509; GO:0032585; GO:0039702; GO:0043162; GO:0045324; GO:0046761; GO:0050804; GO:0050890; GO:0061952; GO:0070050; GO:0071985; GO:0097352; GO:…	21.4987	21.4368	21.5949	21.4678	21.72	22.2242	0.0221351	14.8677	0.973051	0.00107959	0.00262275	-0.0221351	TRUE
Chmp3	GO:0000421; GO:0000776; GO:0000815; GO:0001778; GO:0005546; GO:0005643; GO:0005765; GO:0005769; GO:0005770; GO:0005771; GO:0005828; GO:0005829; GO:0005886; GO:0006914; GO:0006997; GO:0007080; GO:0008333; GO:0010824; GO:0015031; GO:0030496; GO:0031210; GO:0031410; GO:0031468; GO:0032467; GO:0032509; GO:0032585; GO:0039702; GO:0043162; GO:0044790; GO:0045324; GO:0046761; GO:0051036; GO:0051258; GO:…	21.7179	21.9345	21.3123	21.5459	21.3937	22.2679	0.0173538	14.9253	0.629019	0.180912	0.0107236	-0.0173538	TRUE
Chmp4b	GO:0000281; GO:0000421; GO:0000776; GO:0000815; GO:0001778; GO:0005634; GO:0005635; GO:0005643; GO:0005737; GO:0005765; GO:0005768; GO:0005828; GO:0005829; GO:0005886; GO:0006620; GO:0006900; GO:0006914; GO:0006997; GO:0007080; GO:0009898; GO:0010008; GO:0010458; GO:0010506; GO:0010824; GO:0016020; GO:0030117; GO:0030496; GO:0031468; GO:0031982; GO:0032511; GO:0032585; GO:0036438; GO:0039702; GO:…	22.5358	22.5795	22.6416	22.3219	22.3652	23.1448	0.0173847	15.5508	0.767178	0.0749986	0.00726761	-0.0173847	TRUE
Chmp5	GO:0000421; GO:0000776; GO:0001778; GO:0001919; GO:0005634; GO:0005643; GO:0005765; GO:0005771; GO:0005828; GO:0005829; GO:0005886; GO:0006900; GO:0006914; GO:0006997; GO:0007040; GO:0007080; GO:0008333; GO:0010824; GO:0015031; GO:0030218; GO:0030496; GO:0031468; GO:0032511; GO:0032585; GO:0039702; GO:0043162; GO:0046761; GO:0061952; GO:0071222; GO:0071225; GO:0071985; GO:0097352; GO:1901673; GO:…	21.291	21.8118	22.0359	21.4557	21.9146	21.8775	0.00777601	15.0123	0.347768	0.499379	0.010482	-0.00777601	TRUE
Chmp7	GO:0000421; GO:0000776; GO:0000785; GO:0000815; GO:0001778; GO:0005635; GO:0005643; GO:0005654; GO:0005765; GO:0005771; GO:0005828; GO:0005829; GO:0005886; GO:0006900; GO:0006914; GO:0006997; GO:0007080; GO:0009898; GO:0010458; GO:0030496; GO:0031468; GO:0032511; GO:0032585; GO:0039702; GO:0043162; GO:0045324; GO:0046761; GO:0061952; GO:0071168; GO:0071985; GO:0097352; GO:1901673; GO:1902774; GO:…	19.672	19.3113	19.8184	19.3603	19.3241	20.0486	0.0139022	13.4878	0.590333	0.217364	0.00950425	-0.0139022	TRUE
Chp1	GO:0000139; GO:0001578; GO:0001933; GO:0004860; GO:0005509; GO:0005634; GO:0005737; GO:0005783; GO:0005793; GO:0005886; GO:0006469; GO:0006611; GO:0006903; GO:0006906; GO:0008017; GO:0010923; GO:0015385; GO:0015630; GO:0019900; GO:0022406; GO:0030133; GO:0031122; GO:0031397; GO:0031953; GO:0032088; GO:0032417; GO:0042308; GO:0045121; GO:0048306; GO:0050821; GO:0051222; GO:0051259; GO:0051453; GO:…	20.6331	21.233	20.4981	20.886	21.2297	21.4357	0.0197596	14.4179	0.69017	0.129121	0.010359	-0.0197596	TRUE
Cib1	GO:0000287; GO:0001525; GO:0001933; GO:0001934; GO:0001954; GO:0002931; GO:0005509; GO:0005634; GO:0005654; GO:0005737; GO:0005783; GO:0005813; GO:0005886; GO:0006915; GO:0006974; GO:0007026; GO:0007113; GO:0007155; GO:0007286; GO:0008284; GO:0008285; GO:0008427; GO:0010977; GO:0016020; GO:0016324; GO:0019901; GO:0030027; GO:0030220; GO:0030291; GO:0030307; GO:0030335; GO:0030424; GO:0030425; GO:…	19.9965	19.7094	19.765	20.1685	20.1087	20.5202	0.0196017	13.7665	0.862066	0.0272264	0.00576177	-0.0196017	TRUE
Cip2a	GO:0002052; GO:0004864; GO:0005694; GO:0006974; GO:0007283; GO:0007405; GO:0042803; GO:0051276; GO:0061351; GO:0002052; GO:0004864; GO:0005694; GO:0005829; GO:0005886; GO:0006974; GO:0007283; GO:0007405; GO:0042803; GO:0051276; GO:0061351; GO:0141112	18.5778	19.4315	19.6032	19.4755	19.9627	20.3765	0.0374232	13.3225	0.808252	0.0516261	0.013632	-0.0374232	TRUE
Ciz1	GO:0003676; GO:0005634; GO:0008270; GO:0030332; GO:0032298; GO:0051457; GO:0003676; GO:0005634; GO:0005654; GO:0005886; GO:0008270; GO:0030332; GO:0032298; GO:0051457	22.3882	22.9039	22.5755	22.8111	22.8896	22.3002	-0.00939708	15.7572	-0.466556	0.350944	0.00890744	0.00939708	TRUE
Ckap4	GO:0005783; GO:0005791; GO:0005811; GO:0005886	24.6836	24.2324	24.3097	24.2996	24.0748	24.3349	-0.00321787	16.88	-0.209194	0.690786	0.00752092	0.00321787	TRUE
Ckap5	GO:0000776; GO:0000922; GO:0002181; GO:0005730; GO:0005737; GO:0005813; GO:0005886; GO:0007051; GO:0007052; GO:0007098; GO:0007626; GO:0008017; GO:0008542; GO:0010609; GO:0022618; GO:0030425; GO:0030951; GO:0032289; GO:0032991; GO:0035371; GO:0043021; GO:0043204; GO:0045807; GO:0046785; GO:0046959; GO:0051010; GO:0051298; GO:0060079; GO:0060291; GO:0061863; GO:0071598; GO:0090063; GO:0097062; GO:…	21.9778	22.038	21.9545	22.0941	22.0896	22.3473	0.010406	15.2395	0.960023	0.00236534	0.00151708	-0.010406	TRUE
Ckb	GO:0004111; GO:0005524; GO:0005615; GO:0005739; GO:0005829; GO:0005886; GO:0016310; GO:0021549; GO:0030425; GO:0030644; GO:0031625; GO:0043025; GO:0046314; GO:0071391; GO:0140651; GO:1904568	22.3706	23.8223	23.611	22.2994	22.2891	22.1371	-0.0299302	15.967	-0.518504	0.291943	0.0246792	0.0299302	TRUE
Clasp1	GO:0000226; GO:0000776; GO:0001578; GO:0002162; GO:0005794; GO:0005813; GO:0005815; GO:0005876; GO:0005881; GO:0005938; GO:0006903; GO:0007020; GO:0007026; GO:0007030; GO:0007052; GO:0008017; GO:0010458; GO:0010470; GO:0010634; GO:0010717; GO:0015630; GO:0016477; GO:0030010; GO:0030953; GO:0030981; GO:0031023; GO:0031111; GO:0031592; GO:0034453; GO:0040001; GO:0043515; GO:0045180; GO:0045921; GO:…	21.4635	21.4663	21.4184	21.5406	21.6415	21.7553	0.00913301	14.8763	0.926568	0.00789048	0.00185371	-0.00913301	TRUE
Cldn5	GO:0005198; GO:0005886; GO:0005911; GO:0005923; GO:0007043; GO:0007155; GO:0007179; GO:0008284; GO:0010628; GO:0010629; GO:0016327; GO:0016328; GO:0016338; GO:0016525; GO:0030336; GO:0030864; GO:0033270; GO:0035633; GO:0042552; GO:0042802; GO:0043116; GO:0043220; GO:0045471; GO:0070160; GO:0070830; GO:0120192; GO:1903142; GO:1903348; GO:1990963	26.0936	24.2187	25.6364	25.5238	25.7346	25.9229	0.0174652	17.5767	0.339522	0.510286	0.0241925	-0.0174652	TRUE
Clec14a	GO:0001946; GO:0002040; GO:0002042; GO:0009897; GO:0016477; GO:0036324; GO:0036325; GO:0050840; GO:1990430	23.2256	22.0413	22.7245	22.825	22.4632	21.0695	-0.0495076	15.8424	-0.851077	0.0316155	0.0152709	0.0495076	TRUE
Clec2d11	GO:0009897; GO:0030246; GO:0046703	21.2408	20.7197	21.095	21.0458	20.852	20.233	-0.0241718	14.6192	-0.874829	0.0225213	0.00669251	0.0241718	TRUE
Clic1	GO:0005247; GO:0005254; GO:0005634; GO:0005635; GO:0005737; GO:0005739; GO:0005783; GO:0005886; GO:0006821; GO:0016020; GO:0031965; GO:0034707; GO:0045669; GO:0048471; GO:0051881; GO:0070062	25.5204	25.5551	25.5527	25.2338	25.4057	25.6039	0.00283886	17.642	0.269663	0.60531	0.00506873	-0.00283886	TRUE
Clic4	GO:0001525; GO:0001886; GO:0005254; GO:0005634; GO:0005739; GO:0005813; GO:0005886; GO:0007035; GO:0009566; GO:0030216; GO:0030659; GO:0034707; GO:0035264; GO:0048754; GO:0061299; GO:0070161	24.6389	24.403	24.4717	24.3862	24.5279	24.4853	-0.000294536	16.974	-0.0417627	0.937392	0.00352323	0.000294536	TRUE
Clint1	GO:0005543; GO:0005768; GO:0005794; GO:0005886; GO:0006897; GO:0030125; GO:0030136; GO:0030276; GO:0048268	22.4288	23.026	22.5225	22.7741	22.9426	22.9945	0.0103766	15.7234	0.532039	0.277243	0.00825696	-0.0103766	TRUE
Clptm1	GO:0009897; GO:0012505; GO:0016020; GO:0033081; GO:0050811; GO:0098982; GO:0099072	21.6633	21.5981	21.5969	21.7501	21.6792	22.2396	0.0179452	14.9625	0.956308	0.00282172	0.00274308	-0.0179452	TRUE
Clta	GO:0005198; GO:0005819; GO:0005886; GO:0005905; GO:0006886; GO:0006897; GO:0007049; GO:0030118; GO:0030125; GO:0030130; GO:0030132; GO:0030136; GO:0030669; GO:0030672; GO:0031410; GO:0032050; GO:0042277; GO:0044877; GO:0048268; GO:0051020; GO:0051301; GO:0071439; GO:0072583; GO:0098835; GO:0098843; GO:0098978; GO:0099631	22.6211	22.6916	22.4578	22.2201	22.2909	22.6249	0.00156472	15.5748	0.104716	0.843501	0.00743023	-0.00156472	TRUE
Cltc	GO:0000278; GO:0003725; GO:0005198; GO:0005819; GO:0005829; GO:0005905; GO:0006886; GO:0006898; GO:0006914; GO:0007030; GO:0016020; GO:0019901; GO:0030117; GO:0030118; GO:0030130; GO:0030132; GO:0030136; GO:0030315; GO:0030506; GO:0030669; GO:0031072; GO:0031523; GO:0031623; GO:0032051; GO:0032991; GO:0033572; GO:0042147; GO:0042277; GO:0042383; GO:0042470; GO:0043195; GO:0045334; GO:0048268; GO:…	26.6245	26.3418	26.3039	26.2124	26.1519	26.2652	-0.00505125	18.2741	-0.398596	0.43377	0.00581118	0.00505125	TRUE
Clu	GO:0000902; GO:0001540; GO:0001774; GO:0002434; GO:0005102; GO:0005615; GO:0005634; GO:0005737; GO:0005739; GO:0005743; GO:0005829; GO:0007283; GO:0008284; GO:0009416; GO:0009615; GO:0009986; GO:0010628; GO:0016235; GO:0017038; GO:0030426; GO:0031018; GO:0031333; GO:0031334; GO:0031625; GO:0032286; GO:0032436; GO:0032760; GO:0032991; GO:0034366; GO:0035864; GO:0042127; GO:0042583; GO:0042981; GO:…	20.1471	20.8509	20.4526	19.5888	20.1133	21.0701	0.02084	13.9843	0.503308	0.308787	0.0178896	-0.02084	TRUE
Cnn2	GO:0001725; GO:0005516; GO:0005925; GO:0006909; GO:0007015; GO:0010628; GO:0015629; GO:0016020; GO:0030097; GO:0031032; GO:0032944; GO:0032970; GO:0042060; GO:0050765; GO:0051015; GO:0051649; GO:0070663; GO:0071260; GO:1905517; GO:1905522	25.1484	24.9642	25.0817	25.175	25.5001	25.6361	0.0175354	17.3886	0.87897	0.021086	0.00475683	-0.0175354	TRUE
Cnnm3	GO:0005737; GO:0005886; GO:0010960; GO:0022857; GO:0030026	18.628	18.3295	18.6245	18.2921	18.0553	18.2135	-0.00955222	12.7863	-0.543917	0.264582	0.00736844	0.00955222	TRUE
Cnot2	GO:0000122; GO:0000289; GO:0000932; GO:0001222; GO:0001829; GO:0005737; GO:0010606; GO:0030014; GO:0030015; GO:0033147; GO:2000036; GO:0000122; GO:0000289; GO:0000932; GO:0001222; GO:0001829; GO:0004535; GO:0005654; GO:0005737; GO:0005829; GO:0005886; GO:0010606; GO:0030014; GO:0030015; GO:0033147; GO:2000036; GO:0000122; GO:0000289; GO:0000932; GO:0001222; GO:0001829; GO:0005737; GO:0010606; GO:…	21.2101	21.2788	21.346	21.2901	21.214	21.5782	0.00894518	14.7194	0.853072	0.0307958	0.00273572	-0.00894518	TRUE
Cnp	GO:0003723; GO:0004113; GO:0005615; GO:0005737; GO:0005741; GO:0005743; GO:0005902; GO:0007409; GO:0008344; GO:0009214; GO:0009636; GO:0016020; GO:0030551; GO:0030900; GO:0031143; GO:0032496; GO:0035748; GO:0035749; GO:0042470; GO:0042995; GO:0043209; GO:0046902; GO:0048471; GO:0048709	20.9632	20.8978	21.1271	20.961	21.0592	21.174	0.00588477	14.5389	0.713493	0.11137	0.00288947	-0.00588477	TRUE
Cnrip1	GO:0005737; GO:0005886; GO:0031718	20.1459	20.213	19.325	19.7443	19.8459	20.2436	0.00950784	13.7454	0.348308	0.498666	0.0127939	-0.00950784	TRUE
Cog3	GO:0000301; GO:0005794; GO:0005801; GO:0005829; GO:0005886; GO:0006486; GO:0006886; GO:0006888; GO:0006890; GO:0006891; GO:0006914; GO:0007030; GO:0017119; GO:0033365; GO:0050821; GO:0070085; GO:0000301; GO:0005794; GO:0005801; GO:0006486; GO:0006886; GO:0006888; GO:0006890; GO:0006891; GO:0006914; GO:0007030; GO:0016020; GO:0017119; GO:0033365; GO:0050821; GO:0070085	24.7485	24.8643	24.9023	24.9148	24.9061	25.163	0.00977269	17.2073	0.938226	0.00560626	0.00180212	-0.00977269	TRUE
Col11a1	GO:0001502; GO:0001503; GO:0002063; GO:0003007; GO:0005201; GO:0005581; GO:0005592; GO:0005615; GO:0006029; GO:0007601; GO:0007605; GO:0008201; GO:0030020; GO:0030198; GO:0030199; GO:0031012; GO:0035987; GO:0035989; GO:0042472; GO:0046872; GO:0048704; GO:0048705; GO:0050910; GO:0051216; GO:0055010; GO:0062023; GO:1904399	19.9041	21.5949	21.6391	20.8496	21.4015	21.7799	0.026538	14.5187	0.486141	0.328234	0.0238522	-0.026538	TRUE
Col12a1	GO:0005576; GO:0005581; GO:0035987; GO:0062023; GO:0005576; GO:0005581; GO:0062023; GO:0005576; GO:0005581; GO:0031012	20.2042	19.9796	19.929	19.8724	19.7862	20.0599	0.000256306	13.8418	0.0227135	0.965936	0.00564069	-0.000256306	TRUE
Col15a1	GO:0005581; GO:0005604; GO:0005615; GO:0030020; GO:0030198	25.7582	26.4267	26.5068	26.1312	26.7305	27.1189	0.0294148	18.1393	0.813121	0.0491224	0.0105287	-0.0294148	TRUE
Col18a1	GO:0001501; GO:0001525; GO:0001886; GO:0005581; GO:0005604; GO:0005615; GO:0009410; GO:0030020; GO:0030198; GO:0030938; GO:0043534; GO:0043536; GO:0051599; GO:0062023; GO:0072577; GO:0101023; GO:1905564; GO:2000353	29.0958	28.9229	29.2737	28.7207	29.1997	29.5324	0.0151108	20.0891	0.696871	0.123904	0.00777574	-0.0151108	TRUE
Col1a1	GO:0001501; GO:0001503; GO:0001568; GO:0001649; GO:0001957; GO:0001958; GO:0002020; GO:0005201; GO:0005576; GO:0005581; GO:0005584; GO:0005587; GO:0005615; GO:0005737; GO:0007584; GO:0007601; GO:0007605; GO:0009410; GO:0009612; GO:0010718; GO:0010812; GO:0014070; GO:0015031; GO:0030020; GO:0030141; GO:0030198; GO:0030199; GO:0030335; GO:0031012; GO:0031667; GO:0032355; GO:0032868; GO:0032964; GO:…	21.327	20.0346	21.9524	22.121	20.333	20.8492	-0.0128321	14.7108	-0.196777	0.708644	0.0319682	0.0128321	TRUE
Col1a2	GO:0001501; GO:0001568; GO:0002020; GO:0005584; GO:0005587; GO:0005615; GO:0007179; GO:0007266; GO:0008217; GO:0030020; GO:0030199; GO:0030282; GO:0030674; GO:0032963; GO:0042802; GO:0043589; GO:0046332; GO:0048407; GO:0070208; GO:0071230; GO:0085029	22.7206	20.0615	23.0322	22.6446	21.0994	22.0376	-0.0016519	15.2133	-0.0188071	0.971793	0.043909	0.0016519	TRUE
Col3a1	GO:0001501; GO:0001568; GO:0001701; GO:0001764; GO:0001894; GO:0002020; GO:0002062; GO:0005178; GO:0005201; GO:0005581; GO:0005586; GO:0005615; GO:0007160; GO:0007179; GO:0007229; GO:0007507; GO:0009314; GO:0009612; GO:0010467; GO:0021819; GO:0021987; GO:0030020; GO:0030198; GO:0030199; GO:0030324; GO:0031012; GO:0032905; GO:0034097; GO:0035025; GO:0035264; GO:0035904; GO:0036022; GO:0042060; GO:…	21.5622	22.1543	21.3988	21.2146	21.7189	21.7817	0.00412308	14.9718	0.164016	0.756182	0.0123989	-0.00412308	TRUE
Col4a1	GO:0001569; GO:0005201; GO:0005576; GO:0005587; GO:0005604; GO:0005615; GO:0007420; GO:0007528; GO:0016020; GO:0030020; GO:0030198; GO:0030855; GO:0038063; GO:0048407; GO:0048514; GO:0061304; GO:0061333; GO:0071230; GO:0071711	29.1759	29.1608	29.5629	29.2567	29.5856	30.1261	0.0261644	20.2625	0.92429	0.0083811	0.00540239	-0.0261644	TRUE
Col4a2	GO:0005576; GO:0005587; GO:0005604; GO:0005615; GO:0006351; GO:0014823; GO:0016020; GO:0016525; GO:0030020; GO:0030198; GO:0032836; GO:0035987; GO:0038063; GO:0060090; GO:0071560	29.244	29.2852	29.6829	29.1178	29.6149	29.6325	0.00930106	20.3385	0.501159	0.311197	0.00803012	-0.00930106	TRUE
Col5a2	GO:0001501; GO:0001503; GO:0005201; GO:0005581; GO:0005588; GO:0005615; GO:0030020; GO:0030198; GO:0030199; GO:0043588; GO:0046332; GO:0046872; GO:0048592; GO:0062023; GO:0071230; GO:1903225	20.8384	21.2891	21.1569	20.7615	21.0912	21.3643	0.00997055	14.5492	0.538948	0.269851	0.00779165	-0.00997055	TRUE
Col6a1	GO:0000302; GO:0000902; GO:0001503; GO:0001942; GO:0002023; GO:0003012; GO:0003016; GO:0005518; GO:0005576; GO:0005604; GO:0005615; GO:0005739; GO:0005764; GO:0006096; GO:0006099; GO:0006103; GO:0006112; GO:0006914; GO:0006915; GO:0006954; GO:0006996; GO:0007005; GO:0007338; GO:0007422; GO:0007507; GO:0007517; GO:0007519; GO:0007623; GO:0008286; GO:0008361; GO:0009410; GO:0009411; GO:0009611; GO:…	25.6172	23.8008	26.3575	26.9206	25.7599	25.9026	0.0146449	17.737	0.180609	0.732033	0.0398764	-0.0146449	TRUE
Col6a2	GO:0005518; GO:0005576; GO:0009411; GO:0009749; GO:0031012; GO:0032991; GO:0042383; GO:0043491; GO:0051402; GO:0062023; GO:0005518; GO:0005576; GO:0009411; GO:0009749; GO:0031012; GO:0032991; GO:0042383; GO:0043491; GO:0051402; GO:0062023	25.997	24.1809	26.8065	27.2439	26.1502	26.21	0.0122223	18.0104	0.151561	0.774399	0.0398555	-0.0122223	TRUE
Col6a3	GO:0004867; GO:0005581; GO:0005615; GO:0007155; GO:0009411; GO:0009749; GO:0030020; GO:0031012; GO:0042383; GO:0043491; GO:0051402; GO:0062023	23.4441	22.3079	23.919	24.3554	23.4412	23.7442	0.0120467	16.2351	0.227064	0.665258	0.0258341	-0.0120467	TRUE
Col8a1	GO:0001935; GO:0005615; GO:0010811; GO:0030020; GO:0030198; GO:0035987; GO:0048593; GO:0062023	22.9959	23.9426	23.7309	23.0439	23.6308	23.7473	0.00929911	16.2391	0.305059	0.556605	0.014515	-0.00929911	TRUE
Commd4	Unknown; GO:0005829; GO:0005886; GO:0043231; Unknown	22.4338	23.1524	22.775	22.8279	22.4701	22.6694	-0.00390307	15.7747	-0.192545	0.714752	0.00994584	0.00390307	TRUE
Copa	GO:0000139; GO:0003729; GO:0005198; GO:0005615; GO:0005737; GO:0005794; GO:0006886; GO:0006888; GO:0006890; GO:0006891; GO:0030126; GO:0030137; GO:0030157; GO:0030426; GO:0099612; GO:1902463; GO:0000139; GO:0003729; GO:0005198; GO:0005615; GO:0005737; GO:0005794; GO:0006886; GO:0006888; GO:0006890; GO:0006891; GO:0030126; GO:0030137; GO:0030157; GO:0030426; GO:0099612; GO:1902463	25.5698	25.6243	25.5314	25.5388	25.374	25.5429	-0.00138408	17.7052	-0.215335	0.68199	0.00313839	0.00138408	TRUE
Copb1	GO:0000139; GO:0005198; GO:0005783; GO:0005793; GO:0005794; GO:0005798; GO:0005829; GO:0005886; GO:0006886; GO:0006888; GO:0006890; GO:0006891; GO:0030126; GO:0030137	25.7069	25.7875	25.685	25.6882	25.6234	25.7372	0.000181851	17.816	0.0429892	0.935556	0.00211313	-0.000181851	TRUE
Coq8b	GO:0005524; GO:0005739; GO:0005829; GO:0005886; GO:0006744; GO:0016301; GO:0016310; GO:0021692; GO:0031966	20.7435	20.9247	20.6468	20.7261	20.8611	21.069	0.00910882	14.378	0.769348	0.0736651	0.00378176	-0.00910882	TRUE
Coro1b	GO:0001725; GO:0001725; GO:0005829; GO:0005884; GO:0005886; GO:0030027; GO:0031529; GO:0034316; GO:0035767; GO:0036120; GO:0042060; GO:0042802; GO:0048471; GO:0051015; GO:0051017; GO:0071672; GO:0071933; GO:0090135; GO:0098978; GO:1902463; GO:2000394	23.2513	23.1905	23.2068	22.9795	23.0988	23.1498	-0.00134584	16.0524	-0.181334	0.73098	0.00364942	0.00134584	TRUE
Coro1c	GO:0001755; GO:0001932; GO:0001933; GO:0005856; GO:0007015; GO:0010008; GO:0010632; GO:0010633; GO:0010762; GO:0015629; GO:0016197; GO:0016328; GO:0016600; GO:0021591; GO:0022038; GO:0030027; GO:0031267; GO:0045184; GO:0051015; GO:0051893; GO:0051895; GO:0090148; GO:0097750; GO:0140285; GO:1900024; GO:1900025; GO:1900027; GO:2000394	24.2323	23.8117	24.0918	24.0633	23.8566	23.6593	-0.0122858	16.6825	-0.754423	0.0830568	0.00534464	0.0122858	TRUE
Cpd	GO:0004181; GO:0005615; GO:0005634; GO:0005802; GO:0005886; GO:0006508; GO:0006518; GO:0008270; GO:0016020; GO:0016485; GO:0044877; GO:0048471; GO:0051721; GO:0071352	20.4219	19.8425	20.2459	19.886	19.6555	19.5914	-0.0176294	13.9363	-0.698264	0.122832	0.00903659	0.0176294	TRUE
Cpne1	GO:0001786; GO:0004175; GO:0005509; GO:0005544; GO:0005634; GO:0005737; GO:0005829; GO:0005886; GO:0006508; GO:0010629; GO:0016020; GO:0042802; GO:0043122; GO:0045666; GO:0051059; GO:0051897; GO:0071277; GO:1901223; GO:1903265; GO:1990138	22.525	22.2855	22.3188	22.1896	22.2096	21.9473	-0.0127565	15.5026	-0.879478	0.0209129	0.00345167	0.0127565	TRUE
Cpne2	GO:0005544; GO:0005634; GO:0005737; GO:0005886; GO:0071277; GO:0005544; GO:0005634; GO:0005737; GO:0005886; GO:0071277; GO:0005544; GO:0005634; GO:0005737; GO:0005886; GO:0071277	22.0489	21.2129	21.5303	21.2554	21.2843	21.3095	-0.00879585	14.9184	-0.360152	0.483129	0.0113918	0.00879585	TRUE
Cpne3	GO:0004674; GO:0005544; GO:0005634; GO:0005654; GO:0005730; GO:0005737; GO:0005739; GO:0005829; GO:0005886; GO:0005925; GO:0030054; GO:0030335; GO:0030971; GO:0038128; GO:0048306; GO:0071277; GO:0071363	23.2822	22.9218	23.192	22.9009	22.9405	22.9143	-0.00613748	15.9998	-0.47862	0.33689	0.00562956	0.00613748	TRUE
Cpne8	GO:0005544; GO:0005886; GO:0071277; GO:0005544; GO:0005886; GO:0071277	18.4353	18.0046	18.4109	18.1193	18.1848	18.1284	-0.00421535	12.6523	-0.318358	0.538596	0.006276	0.00421535	TRUE
Crk	GO:0001764; GO:0001784; GO:0001878; GO:0002685; GO:0005159; GO:0005829; GO:0005886; GO:0006629; GO:0007165; GO:0007167; GO:0008092; GO:0008283; GO:0008360; GO:0009966; GO:0014911; GO:0015629; GO:0016020; GO:0016358; GO:0016477; GO:0017124; GO:0019899; GO:0019900; GO:0019904; GO:0021766; GO:0021987; GO:0030010; GO:0030036; GO:0030159; GO:0030674; GO:0030971; GO:0031594; GO:0031625; GO:0032956; GO:…	19.7978	19.5008	19.6804	19.1895	19.2337	19.1276	-0.0151267	13.5604	-0.705058	0.117658	0.00760723	0.0151267	TRUE
Crocc	GO:0001917; GO:0003779; GO:0005198; GO:0005200; GO:0005813; GO:0005814; GO:0007098; GO:0008104; GO:0010457; GO:0010669; GO:0019725; GO:0019894; GO:0032053; GO:0033365; GO:0035253; GO:0045494; GO:0045724; GO:0051649; GO:0051656; GO:0060271; GO:0097729; GO:0120219; GO:1903566; GO:0001917; GO:0003779; GO:0005198; GO:0005200; GO:0005813; GO:0005814; GO:0005829; GO:0005886; GO:0007098; GO:0008104; GO:…	24.3144	24.3627	24.4567	24.5707	24.7004	24.8477	0.0142273	16.9188	0.902996	0.0136584	0.00338472	-0.0142273	TRUE
Crtap	GO:0005518; GO:0005615; GO:0005783; GO:0007283; GO:0030199; GO:0050821; GO:1901874	21.2473	21.4955	21.4704	21.2272	21.2019	21.672	0.00858156	14.7677	0.590361	0.217337	0.00586635	-0.00858156	TRUE
Cryab	GO:0001540; GO:0001666; GO:0002088; GO:0005198; GO:0005212; GO:0005576; GO:0005634; GO:0005737; GO:0005739; GO:0005764; GO:0005829; GO:0005886; GO:0006457; GO:0007021; GO:0007517; GO:0008017; GO:0008092; GO:0009408; GO:0009986; GO:0010629; GO:0030018; GO:0030308; GO:0030424; GO:0031109; GO:0031333; GO:0031430; GO:0031674; GO:0032355; GO:0032387; GO:0032432; GO:0032991; GO:0042026; GO:0042542; GO:…	23.9532	25.2524	25.3479	24.5817	24.5794	24.7994	0.00128288	17.1487	0.0327093	0.950954	0.0195998	-0.00128288	TRUE
Csk	GO:0002250; GO:0004713; GO:0004715; GO:0005524; GO:0005737; GO:0005886; GO:0005911; GO:0008285; GO:0010989; GO:0016310; GO:0019903; GO:0032715; GO:0034236; GO:0034332; GO:0042802; GO:0042997; GO:0045779; GO:0046872; GO:0048709; GO:0050765; GO:0060368; GO:0070064; GO:0070373; GO:0071375; GO:1990782	24.5474	24.4283	24.4998	24.2855	24.4576	24.4274	-0.00120842	16.9491	-0.176886	0.737438	0.00336195	0.00120842	TRUE
Csnk1g1	GO:0004674; GO:0005524; GO:0005634; GO:0005737; GO:0005886; GO:0006468; GO:0006897; GO:0007165; GO:0016055; GO:0044024; GO:0090263; GO:0106310	19.1891	19.3482	19.1754	19.561	19.4829	18.9728	-0.0086535	13.4258	-0.516606	0.294027	0.00717115	0.0086535	TRUE
Csnk1g3	GO:0004674; GO:0005524; GO:0005634; GO:0005737; GO:0005886; GO:0006897; GO:0007165; GO:0016055; GO:0016310; GO:0090263; GO:0106310	21.8867	21.6145	21.9361	21.7837	21.802	21.8487	0.00125833	15.1107	0.146887	0.781255	0.00423687	-0.00125833	TRUE
Cstb	GO:0002020; GO:0004866; GO:0004869; GO:0005615; GO:0005634; GO:0005730; GO:0005737; GO:0005829; GO:0008344; GO:0045861; GO:1990000	24.5387	23.9613	24.2493	24.0889	24.1345	23.4733	-0.0232137	16.8379	-0.85579	0.0296954	0.00701634	0.0232137	TRUE
Ctbp1	GO:0000122; GO:0001221; GO:0001222; GO:0003682; GO:0003713; GO:0003714; GO:0005634; GO:0005737; GO:0006357; GO:0016616; GO:0016746; GO:0017053; GO:0019904; GO:0030165; GO:0042802; GO:0042803; GO:0043005; GO:0045892; GO:0048488; GO:0050872; GO:0051287; GO:0051726; GO:0061025; GO:0061629; GO:0097091; GO:0098793; GO:0098831; GO:0098894; GO:0098978; GO:0098982; GO:0099526; GO:0140297	23.5708	23.4329	23.445	23.612	23.5907	23.095	-0.0120336	16.3379	-0.811313	0.0500453	0.00433555	0.0120336	TRUE
Ctnna1	GO:0001541; GO:0001669; GO:0005198; GO:0005886; GO:0005911; GO:0005912; GO:0005915; GO:0006915; GO:0007163; GO:0007224; GO:0007229; GO:0007405; GO:0007406; GO:0008013; GO:0008104; GO:0008584; GO:0014070; GO:0014704; GO:0015629; GO:0016264; GO:0016342; GO:0016477; GO:0016600; GO:0017166; GO:0030027; GO:0031103; GO:0042127; GO:0042475; GO:0042802; GO:0043066; GO:0043297; GO:0043627; GO:0044877; GO:…	23.7936	23.5202	23.5796	23.752	23.863	23.5398	-0.00300515	16.4296	-0.267925	0.607729	0.00540316	0.00300515	TRUE
Ctnnb1	GO:0000122; GO:0000165; GO:0000209; GO:0000578; GO:0000791; GO:0001222; GO:0001569; GO:0001649; GO:0001658; GO:0001701; GO:0001702; GO:0001708; GO:0001711; GO:0001764; GO:0001840; GO:0002052; GO:0002053; GO:0002062; GO:0002089; GO:0003151; GO:0003266; GO:0003338; GO:0003340; GO:0003682; GO:0003713; GO:0005102; GO:0005813; GO:0005829; GO:0005912; GO:0005916; GO:0005923; GO:0006366; GO:0007160; GO:…	25.9506	25.5861	25.7669	25.7509	25.3286	24.9362	-0.0261183	17.8819	-0.925875	0.0080381	0.00532915	0.0261183	TRUE
Ctnnd1	GO:0001738; GO:0001822; GO:0005102; GO:0005634; GO:0005737; GO:0005829; GO:0005886; GO:0005911; GO:0005912; GO:0005915; GO:0005923; GO:0007043; GO:0007155; GO:0007435; GO:0008013; GO:0009986; GO:0010954; GO:0016020; GO:0016327; GO:0016342; GO:0016600; GO:0019901; GO:0019903; GO:0019904; GO:0030027; GO:0030426; GO:0030496; GO:0043197; GO:0044331; GO:0045296; GO:0050821; GO:0050839; GO:0060690; GO:…	25.6139	25.4414	25.487	25.4934	25.6106	25.8434	0.00991974	17.6673	0.883997	0.0194045	0.00262297	-0.00991974	TRUE
Ctsd	GO:0000045; GO:0004175; GO:0004190; GO:0005615; GO:0005764; GO:0005765; GO:0006508; GO:0008233; GO:0010008; GO:0016787; GO:0030163; GO:0031667; GO:0031904; GO:0038020; GO:0042159; GO:0042277; GO:0042470; GO:0043065; GO:0045121; GO:0070001; GO:0070201; GO:0098830; GO:0098982; GO:1901143	21.9288	21.6249	21.7296	21.7997	21.4427	21.2892	-0.0153613	15.0967	-0.846916	0.0333584	0.00482222	0.0153613	TRUE
Ctsl	GO:0001968; GO:0002250; GO:0004175; GO:0004177; GO:0004197; GO:0005518; GO:0005615; GO:0005634; GO:0005730; GO:0005764; GO:0005771; GO:0005886; GO:0005902; GO:0006508; GO:0006590; GO:0006955; GO:0007283; GO:0008234; GO:0008584; GO:0008656; GO:0009267; GO:0009749; GO:0009897; GO:0010839; GO:0014070; GO:0016324; GO:0016540; GO:0016807; GO:0019064; GO:0019065; GO:0021675; GO:0030163; GO:0030574; GO:…	21.0754	21.1638	20.9036	20.8523	21.0472	20.7016	-0.00976251	14.59	-0.749347	0.0863667	0.00431344	0.00976251	TRUE
Cttn	GO:0005884; GO:0005886; GO:0030027; GO:0030427; GO:0030833; GO:0030864; GO:0051015	25.9383	26.3923	26.25	26.3422	26.408	26.4172	0.00710384	18.1776	0.503873	0.308155	0.00608898	-0.00710384	TRUE
Cttnbp2	GO:0005938; GO:0008021; GO:0017124; GO:0043197; GO:0050807; GO:0051721; GO:0098871; GO:0098978; GO:1905274	19.525	19.4305	20.1272	19.6767	20.1026	19.1116	-0.0152026	13.7277	-0.499393	0.313183	0.0131871	0.0152026	TRUE
Cul1	GO:0005886; GO:0006513; GO:0006915; GO:0008283; GO:0009887; GO:0016567; GO:0019005; GO:0030674; GO:0031146; GO:0031461; GO:0031625; GO:0043123; GO:0043161; GO:0070936; GO:0160072; GO:1990452	22.2237	22.3263	22.2862	22.0765	22.0599	22.1301	-0.00401547	15.4027	-0.469167	0.347885	0.00377914	0.00401547	TRUE
Cul3	GO:0000122; GO:0000209; GO:0000278; GO:0000902; GO:0000922; GO:0001701; GO:0001831; GO:0005112; GO:0005634; GO:0005737; GO:0005794; GO:0005813; GO:0005827; GO:0005886; GO:0006357; GO:0006511; GO:0006513; GO:0006888; GO:0006954; GO:0007080; GO:0007229; GO:0007369; GO:0010467; GO:0016055; GO:0016477; GO:0016567; GO:0017145; GO:0030030; GO:0030163; GO:0030332; GO:0031145; GO:0031208; GO:0031398; GO:…	21.9155	21.9335	21.7586	21.8095	21.8362	21.5966	-0.00821119	15.1697	-0.871855	0.0235795	0.00230631	0.00821119	TRUE
Cxcr4	GO:0001569; GO:0001666; GO:0001764; GO:0001822; GO:0001934; GO:0002064; GO:0003281; GO:0003779; GO:0005764; GO:0005768; GO:0005769; GO:0005770; GO:0005886; GO:0005911; GO:0006955; GO:0007186; GO:0007204; GO:0007281; GO:0007420; GO:0008038; GO:0008045; GO:0008354; GO:0009897; GO:0009986; GO:0014070; GO:0014823; GO:0016477; GO:0016493; GO:0016494; GO:0019722; GO:0019957; GO:0022008; GO:0022029; GO:…	22.7492	21.6495	22.438	22.4571	22.2706	23.6083	0.0382628	15.3671	0.77508	0.0701941	0.0155964	-0.0382628	TRUE
Cyld	GO:0004843; GO:0005813; GO:0005819; GO:0005829; GO:0005874; GO:0005886; GO:0006508; GO:0007346; GO:0008270; GO:0010803; GO:0016055; GO:0016579; GO:0019901; GO:0032088; GO:0036064; GO:0043369; GO:0045087; GO:0045577; GO:0045582; GO:0046329; GO:0048471; GO:0048872; GO:0050727; GO:0050728; GO:0050862; GO:0060544; GO:0061578; GO:0061815; GO:0070064; GO:0070266; GO:0070507; GO:0090090; GO:0097542; GO:…	18.5295	18.8426	18.4543	18.4544	18.3092	18.5964	-0.000605458	12.8487	-0.0437689	0.934389	0.00690991	0.000605458	TRUE
Cyth2	GO:0001726; GO:0005085; GO:0005737; GO:0005886; GO:0005912; GO:0005923; GO:0008289; GO:0030426; GO:0032012; GO:0070679; GO:0098794; GO:0098892; GO:0098978; GO:2000171	20.1423	20.1465	20.1989	20.1934	20.3373	19.9948	-0.00458423	14.0098	-0.538828	0.269979	0.00358355	0.00458423	TRUE
Cyth3	GO:0001726; GO:0005085; GO:0005547; GO:0005737; GO:0005829; GO:0005886; GO:0005912; GO:0005923; GO:0032012; GO:0045785; GO:0048193; GO:0090162	21.0789	20.93	21.1831	21.1592	21.2467	21.2426	0.00555386	14.6171	0.60298	0.205147	0.00367394	-0.00555386	TRUE
Daam1	GO:0001725; GO:0003779; GO:0005829; GO:0005886; GO:0030036; GO:0031267; GO:0031514; GO:0036064; GO:0042802; GO:0048471	21.8011	21.2881	21.5696	21.4611	21.5189	21.6518	0.00285236	14.9177	0.21361	0.684459	0.00652248	-0.00285236	TRUE
Dab2	GO:0000122; GO:0001650; GO:0005886; GO:0005905; GO:0007179; GO:0010718; GO:0030136; GO:0030335; GO:0032436; GO:0035026; GO:0035615; GO:0038024; GO:0043066; GO:0045944; GO:0046332; GO:0060391; GO:0060766; GO:0090090; GO:1903077; GO:2000096; GO:2000370; GO:2000643	20.3274	20.8688	20.9127	20.4911	20.4468	20.497	-0.00488675	14.3041	-0.264375	0.612676	0.00891323	0.00488675	TRUE
Dag1	GO:0001618; GO:0001954; GO:0002009; GO:0002011; GO:0002162; GO:0003007; GO:0003779; GO:0005509; GO:0005576; GO:0005604; GO:0005615; GO:0005654; GO:0005737; GO:0005856; GO:0005886; GO:0005911; GO:0005912; GO:0005925; GO:0006509; GO:0007411; GO:0007507; GO:0008307; GO:0009897; GO:0009986; GO:0010470; GO:0010717; GO:0014037; GO:0014044; GO:0014850; GO:0014894; GO:0015031; GO:0015631; GO:0016010; GO:…	20.804	20.6731	20.6035	20.8303	20.3435	19.467	-0.0383266	14.4264	-0.971199	0.00123227	0.00470142	0.0383266	TRUE
Dbn1	GO:0001701; GO:0005522; GO:0005737; GO:0005856; GO:0005884; GO:0005886; GO:0005911; GO:0005921; GO:0007015; GO:0007283; GO:0007399; GO:0008092; GO:0009410; GO:0010643; GO:0010644; GO:0010811; GO:0010976; GO:0014069; GO:0014823; GO:0015629; GO:0016020; GO:0030027; GO:0030175; GO:0030425; GO:0030426; GO:0030427; GO:0030833; GO:0030864; GO:0031915; GO:0032232; GO:0032279; GO:0032507; GO:0043025; GO:…	25.5629	25.9419	25.8944	25.9779	26.0402	26.1586	0.0111017	17.9007	0.717867	0.10817	0.00538313	-0.0111017	TRUE
Dbnl	GO:0000139; GO:0001726; GO:0002102; GO:0002250; GO:0003779; GO:0005737; GO:0005769; GO:0005829; GO:0005884; GO:0005938; GO:0006897; GO:0007416; GO:0014069; GO:0016601; GO:0019904; GO:0030027; GO:0030425; GO:0030427; GO:0030665; GO:0030833; GO:0030864; GO:0043204; GO:0045211; GO:0045773; GO:0048812; GO:0051015; GO:0061003; GO:0070161; GO:0071800; GO:0098793; GO:0098794; GO:0098973; GO:0098974; GO:…	21.8965	21.8144	21.9266	21.8271	21.7901	22.1393	0.0077882	15.1286	0.788818	0.0621877	0.00303418	-0.0077882	TRUE
Dcaf13	GO:0000462; GO:0001555; GO:0005654; GO:0005730; GO:0005813; GO:0005829; GO:0006364; GO:0007056; GO:0030054; GO:0030331; GO:0032040; GO:0043161; GO:0044725; GO:0046697; GO:0080008; GO:1990756	23.4782	23.7891	23.8364	23.706	23.7662	24.1253	0.0133786	16.3985	0.83228	0.0398359	0.00445551	-0.0133786	TRUE
Dctn4	GO:0001725; GO:0005813; GO:0005869; GO:0005938; GO:0030017	21.4607	21.4856	21.3128	21.3897	21.1113	20.8178	-0.0188266	14.8608	-0.956831	0.00275508	0.00285936	0.0188266	TRUE
Dcun1d3	GO:0000151; GO:0005634; GO:0005737; GO:0005886; GO:0010225; GO:0010332; GO:0010564; GO:0030308; GO:0031624; GO:0032182; GO:0043065; GO:0045116; GO:0048471; GO:0097602; GO:2000134; GO:2000434; GO:2000435; GO:2000436	19.3033	19.2923	19.4416	19.4803	19.5177	19.692	0.0104085	13.4172	0.912333	0.0111915	0.00233564	-0.0104085	TRUE
Ddost	GO:0005886; GO:0006486; GO:0006487; GO:0008047; GO:0008250; GO:0018279; GO:0031647; GO:0034097; GO:0042110; GO:0043231	24.5364	24.1533	24.1768	24.2469	24.0629	23.7479	-0.0171128	16.8535	-0.869373	0.0244806	0.00486349	0.0171128	TRUE
Ddx3x	GO:0003677; GO:0003678; GO:0003723; GO:0003724; GO:0003729; GO:0003924; GO:0005524; GO:0005634; GO:0005737; GO:0005813; GO:0005852; GO:0005886; GO:0006413; GO:0007059; GO:0007276; GO:0008143; GO:0008190; GO:0008625; GO:0009615; GO:0010494; GO:0010501; GO:0010628; GO:0010629; GO:0016055; GO:0016887; GO:0017111; GO:0017148; GO:0022627; GO:0030154; GO:0030307; GO:0030308; GO:0031053; GO:0031252; GO:…	27.5036	27.3224	27.2544	27.3035	27.2346	27.1503	-0.00674779	18.9632	-0.739917	0.092668	0.00306738	0.00674779	TRUE
Ddx50	GO:0003724; GO:0003729; GO:0005524; GO:0005730; GO:0005829; GO:0005840; GO:0005886; GO:0009409; GO:0016787; GO:0033592	23.1809	24.007	23.869	23.8651	24.07	23.9093	0.00804639	16.4563	0.325514	0.528974	0.0116864	-0.00804639	TRUE
Ddx6	GO:0000792; GO:0000932; GO:0001520; GO:0003724; GO:0003729; GO:0005524; GO:0005634; GO:0005737; GO:0005912; GO:0007283; GO:0010494; GO:0016442; GO:0016787; GO:0017148; GO:0019074; GO:0019827; GO:0019904; GO:0030182; GO:0033391; GO:0033962; GO:0034063; GO:0035278; GO:0045665; GO:0048471; GO:0048515; GO:0061830; GO:0097227	23.9817	23.7475	23.7726	23.8531	23.8585	23.3557	-0.0146096	16.5652	-0.884744	0.0191604	0.00384813	0.0146096	TRUE
Dennd4c	GO:0005085; GO:0005794; GO:0005829; GO:0005886; GO:0030904; GO:0031410; GO:0032483; GO:0032593; GO:0032869; GO:0072659	20.2452	20.1434	20.0666	20.0477	19.6911	20.3599	0.00516154	13.8934	0.294098	0.571571	0.00838712	-0.00516154	TRUE
Derl1	GO:0000839; GO:0002020; GO:0005047; GO:0005769; GO:0005770; GO:0005783; GO:0005789; GO:0006986; GO:0016020; GO:0030968; GO:0030970; GO:0031398; GO:0031625; GO:0031648; GO:0034620; GO:0036502; GO:0036503; GO:0036513; GO:0042288; GO:0042802; GO:0043161; GO:0044322; GO:0044877; GO:0051117; GO:0051787; GO:0071218; GO:1990381; GO:0000839; GO:0002020; GO:0005047; GO:0005769; GO:0005770; GO:0005783; GO:…	23.607	23.7265	23.7575	23.6813	23.6134	23.5339	-0.00474494	16.426	-0.738799	0.0934288	0.00216415	0.00474494	TRUE
Derl2	GO:0000839; GO:0001967; GO:0005047; GO:0005769; GO:0005770; GO:0005783; GO:0005789; GO:0008284; GO:0030307; GO:0030968; GO:0030970; GO:0044877; GO:0051787; GO:1904153; GO:1990381	21.4521	21.6298	21.6159	21.417	21.53	21.195	-0.0102223	14.9506	-0.828423	0.0416324	0.00345567	0.0102223	TRUE
Dgka	GO:0004143; GO:0005509; GO:0005524; GO:0005543; GO:0005829; GO:0005886; GO:0006654; GO:0007205; GO:0008289; GO:0016301; GO:0035556; GO:0046339; GO:0046486; GO:0046834; GO:0047649	22.3521	22.2495	21.9952	22.206	22.3037	22.6092	0.0118423	15.3705	0.768445	0.0742186	0.00493077	-0.0118423	TRUE
Dgkh	GO:0004143; GO:0005524; GO:0005737; GO:0005768; GO:0005886; GO:0006654; GO:0007205; GO:0015629; GO:0035556; GO:0046339; GO:0046473; GO:0046834; GO:0046872	18.9226	17.8346	18.0976	18.6266	18.6924	18.9331	0.0174763	12.722	0.503468	0.308608	0.0149957	-0.0174763	TRUE
Dgkq	GO:0004143; GO:0005524; GO:0005634; GO:0005730; GO:0005737; GO:0005768; GO:0005829; GO:0005856; GO:0005886; GO:0006111; GO:0006357; GO:0006654; GO:0007186; GO:0007189; GO:0007205; GO:0008277; GO:0010628; GO:0010629; GO:0010801; GO:0012506; GO:0016363; GO:0016607; GO:0019900; GO:0019933; GO:0030297; GO:0033198; GO:0035556; GO:0043274; GO:0046339; GO:0046486; GO:0046834; GO:0046872; GO:0050731; GO:…	18.3793	18.8427	19.0657	18.5869	18.8924	18.69	8.61881e-05	12.991	0.00461489	0.993078	0.00933794	-8.61881e-05	TRUE
Dhrsx	GO:0005576; GO:0010508; GO:0016491; GO:0005576; GO:0010508; GO:0016491	21.1978	21.3175	21.2144	21.234	21.2631	21.8894	0.019352	14.6748	0.946568	0.0042062	0.0032967	-0.019352	TRUE
Diaph1	GO:0003779; GO:0005522; GO:0005634; GO:0005737; GO:0005813; GO:0005884; GO:0005903; GO:0007010; GO:0007420; GO:0007605; GO:0008104; GO:0008360; GO:0010467; GO:0016199; GO:0030036; GO:0030041; GO:0030335; GO:0031175; GO:0031267; GO:0032587; GO:0032886; GO:0035372; GO:0042802; GO:0043005; GO:0044325; GO:0045010; GO:0045202; GO:0048013; GO:0048488; GO:0051279; GO:0051493; GO:0070571; GO:0071420; GO:…	22.8793	22.929	22.9557	22.876	22.7785	22.9541	0.0009336	15.8638	0.181275	0.731065	0.00253242	-0.0009336	TRUE
Dicer1	GO:0000122; GO:0000212; GO:0001525; GO:0001834; GO:0001932; GO:0001942; GO:0003677; GO:0003723; GO:0003725; GO:0004386; GO:0004521; GO:0004525; GO:0004530; GO:0005524; GO:0005634; GO:0005737; GO:0005793; GO:0006309; GO:0006396; GO:0007284; GO:0008283; GO:0009791; GO:0010070; GO:0010467; GO:0010468; GO:0010595; GO:0010626; GO:0010628; GO:0010629; GO:0010660; GO:0010804; GO:0014040; GO:0014835; GO:…	19.2081	18.9819	18.6363	19.164	19.2526	18.8737	-0.00315887	13.2038	-0.173772	0.741965	0.00895081	0.00315887	TRUE
Dip2a	GO:0003987; GO:0005739; GO:0006085; GO:0009986; GO:0010629; GO:0016020; GO:0043197; GO:0060997; GO:2000758	23.812	23.1789	23.2505	23.3912	23.4671	23.4155	-0.000671397	16.2373	-0.0396185	0.940603	0.00846662	0.000671397	TRUE
Dlg1	GO:0000122; GO:0001658; GO:0001771; GO:0001772; GO:0001935; GO:0002088; GO:0005604; GO:0005634; GO:0005789; GO:0005794; GO:0005874; GO:0005923; GO:0007268; GO:0008284; GO:0008360; GO:0009898; GO:0014069; GO:0015459; GO:0016323; GO:0016324; GO:0016328; GO:0019900; GO:0019902; GO:0030041; GO:0030432; GO:0030838; GO:0030866; GO:0030953; GO:0031253; GO:0031579; GO:0031594; GO:0031641; GO:0033268; GO:…	19.5567	19.5164	19.216	19.3724	19.473	19.5055	0.002031	13.4616	0.209683	0.690085	0.00473536	-0.002031	TRUE
Dmd	GO:0001954; GO:0002027; GO:0002162; GO:0003779; GO:0005178; GO:0005521; GO:0005634; GO:0005741; GO:0005840; GO:0005883; GO:0005886; GO:0006355; GO:0006915; GO:0006941; GO:0006954; GO:0007271; GO:0007517; GO:0007519; GO:0008065; GO:0008104; GO:0008270; GO:0008284; GO:0008307; GO:0008340; GO:0009410; GO:0009986; GO:0010467; GO:0010468; GO:0010880; GO:0010881; GO:0010976; GO:0014069; GO:0014809; GO:…	18.1166	19.5153	19.0613	19.1705	19.6907	19.7802	0.0287369	13.1372	0.612407	0.196229	0.0185479	-0.0287369	TRUE
Dmtn	GO:0003779; GO:0005102; GO:0005829; GO:0005884; GO:0005886; GO:0008360; GO:0010591; GO:0010763; GO:0010801; GO:0010812; GO:0014069; GO:0014731; GO:0015629; GO:0016020; GO:0030032; GO:0030036; GO:0030194; GO:0030507; GO:0030863; GO:0031095; GO:0031253; GO:0031410; GO:0032956; GO:0033137; GO:0035584; GO:0043621; GO:0048471; GO:0048821; GO:0050732; GO:0051015; GO:0051017; GO:0051489; GO:0051895; GO:…	22.7576	22.4117	22.7098	23.0047	23.1139	22.9139	0.00811184	15.7639	0.422966	0.403385	0.00868924	-0.00811184	TRUE
Dnajb11	GO:0005102; GO:0005615; GO:0005634; GO:0005737; GO:0005783; GO:0005788; GO:0006457; GO:0016556; GO:0034663; GO:0050768; GO:0051082; GO:0051604; GO:0051787; GO:0101031	23.4377	23.2771	23.3491	23.2895	23.3129	23.2785	-0.0022449	16.1816	-0.472389	0.344124	0.00209429	0.0022449	TRUE
Dnajb4	GO:0000122; GO:0001671; GO:0005654; GO:0005829; GO:0005886; GO:0030018; GO:0051082; GO:0051085; GO:0051087	21.7758	21.5776	21.7585	21.6729	21.5737	21.4515	-0.00774658	15.0466	-0.811671	0.0498617	0.00278739	0.00774658	TRUE
Dnajc1	GO:0005783; GO:0005886; GO:0006417; GO:0006457; GO:0012505; GO:0050708; GO:0051087	20.1668	19.8126	20.2991	20.3068	20.0598	20.485	0.0109028	13.9226	0.608318	0.200078	0.00711266	-0.0109028	TRUE
Dnm2	GO:0000139; GO:0001891; GO:0001917; GO:0001931; GO:0002031; GO:0002102; GO:0003281; GO:0003924; GO:0005525; GO:0005546; GO:0005737; GO:0005768; GO:0005802; GO:0005813; GO:0005814; GO:0005829; GO:0005874; GO:0005886; GO:0005905; GO:0006893; GO:0006897; GO:0006898; GO:0006909; GO:0006914; GO:0007098; GO:0007283; GO:0008017; GO:0009416; GO:0010592; GO:0014069; GO:0016185; GO:0017124; GO:0019901; GO:…	24.7162	24.5252	24.5731	24.3749	24.42	24.3578	-0.0070918	17.0244	-0.670716	0.14479	0.00392124	0.0070918	TRUE
Dock4	GO:0005085; GO:0005096; GO:0005737; GO:0005829; GO:0005886; GO:0007264; GO:0016020; GO:0030165; GO:0030971; GO:0031267; GO:0032420; GO:0032421; GO:0060326; GO:1904694; GO:1904754	21.944	22.0051	21.9475	22.0112	21.9679	22.2579	0.00852122	15.2093	0.933883	0.00641261	0.00163136	-0.00852122	TRUE
Dock5	GO:0002102; GO:0005085; GO:0005096; GO:0005737; GO:0005829; GO:0005886; GO:0007520; GO:0010634; GO:0016477; GO:0016601; GO:0031267; GO:0046849; GO:0071800; GO:1900026; GO:1904694; GO:1904754	20.9521	21.8302	21.9286	21.463	21.3193	21.2214	-0.00890964	14.9276	-0.312158	0.546972	0.0135579	0.00890964	TRUE
Dpysl2	GO:0001975; GO:0005829; GO:0005856; GO:0006897; GO:0007010; GO:0009410; GO:0010975; GO:0014049; GO:0016020; GO:0016812; GO:0019901; GO:0021510; GO:0021772; GO:0030154; GO:0030424; GO:0030425; GO:0030426; GO:0030516; GO:0032991; GO:0042220; GO:0042802; GO:0043025; GO:0043209; GO:0045202; GO:0045664; GO:0048489; GO:0098793	24.9587	25.0117	24.9987	24.7389	25.1607	26.0562	0.033318	17.219	0.938536	0.00555059	0.00612694	-0.033318	TRUE
Dpysl3	GO:0005615; GO:0005829; GO:0007399; GO:0010976; GO:0010977; GO:0016812; GO:0017124; GO:0030027; GO:0030336; GO:0030426; GO:0031005; GO:0031941; GO:0035374; GO:0042802; GO:0044297; GO:0045202; GO:0048666; GO:0048678; GO:0051017; GO:0051219; GO:0051491; GO:0051764; GO:0071345	25.0329	25.0168	25.0014	24.8918	25.2323	26.0376	0.0314079	17.2646	0.964969	0.00181924	0.00426971	-0.0314079	TRUE
Dsp	GO:0001533; GO:0002934; GO:0003223; GO:0005080; GO:0005198; GO:0005737; GO:0005882; GO:0005886; GO:0005911; GO:0005912; GO:0005916; GO:0014704; GO:0016323; GO:0030057; GO:0030216; GO:0034332; GO:0042060; GO:0043588; GO:0045104; GO:0045109; GO:0086073; GO:0086091; GO:0090136; GO:0097110; GO:0098609; GO:0098911; GO:0150105	25.8495	26.1491	22.768	23.0474	22.3356	23.6345	-0.0421997	16.8849	-0.336229	0.514662	0.059101	0.0421997	TRUE
Dst	GO:0001725; GO:0003779; GO:0005178; GO:0005198; GO:0005509; GO:0005634; GO:0005635; GO:0005737; GO:0005789; GO:0005882; GO:0005925; GO:0007010; GO:0007409; GO:0008017; GO:0008090; GO:0009611; GO:0009898; GO:0014069; GO:0014704; GO:0015629; GO:0015630; GO:0016020; GO:0030011; GO:0030018; GO:0030056; GO:0030424; GO:0031252; GO:0031410; GO:0031581; GO:0031673; GO:0035371; GO:0042060; GO:0042383; GO:…	24.5531	25.1243	24.97	25.1985	25.1486	25.0346	0.00457289	17.3023	0.252315	0.62956	0.00876868	-0.00457289	TRUE
Dtx3l	GO:0000077; GO:0002230; GO:0004842; GO:0004857; GO:0005634; GO:0005654; GO:0005737; GO:0005764; GO:0005769; GO:0005829; GO:0006302; GO:0006511; GO:0007219; GO:0008333; GO:0019899; GO:0032991; GO:0042393; GO:0044389; GO:0045893; GO:0046872; GO:0051865; GO:0070936; GO:0097677; GO:0140768; GO:0140852; GO:0140861; GO:0141000; GO:1900182; GO:1902966; GO:2000646	20.8932	20.9554	20.8665	20.8814	21.0377	21.3382	0.0132877	14.4665	0.964543	0.0018635	0.00181793	-0.0132877	TRUE
Dvl1	GO:0001947; GO:0003151; GO:0005109; GO:0005737; GO:0005829; GO:0005874; GO:0005886; GO:0006355; GO:0007269; GO:0007409; GO:0007411; GO:0007528; GO:0008013; GO:0010976; GO:0014069; GO:0015630; GO:0016055; GO:0016079; GO:0016328; GO:0019899; GO:0019901; GO:0021915; GO:0022007; GO:0030136; GO:0030424; GO:0030425; GO:0030426; GO:0031122; GO:0031267; GO:0031410; GO:0032436; GO:0032880; GO:0034504; GO:…	19.0697	19.1832	19.1819	19.1566	19.0363	19.5952	0.013268	13.2248	0.858918	0.0284522	0.00395541	-0.013268	TRUE
Dvl2	GO:0001843; GO:0001934; GO:0001947; GO:0003007; GO:0003151; GO:0005109; GO:0005634; GO:0005737; GO:0005829; GO:0005886; GO:0006355; GO:0007379; GO:0007507; GO:0008104; GO:0016055; GO:0016235; GO:0016328; GO:0016604; GO:0019901; GO:0019904; GO:0022007; GO:0030136; GO:0030674; GO:0031267; GO:0031410; GO:0035282; GO:0035556; GO:0035567; GO:0042127; GO:0042802; GO:0045177; GO:0045944; GO:0046330; GO:…	19.8249	20.0427	19.6797	19.548	19.5853	20.252	0.012356	13.6593	0.579933	0.227623	0.00867858	-0.012356	TRUE
Dync1li1	GO:0000226; GO:0000776; GO:0000922; GO:0005524; GO:0005813; GO:0005868; GO:0005874; GO:0007018; GO:0007049; GO:0019003; GO:0030666; GO:0042802; GO:0045504; GO:0046605; GO:0051301; GO:0055038; GO:0060090; GO:0060627; GO:0090267; GO:1990090	23.2621	23.2135	23.2587	23.289	23.1967	23.3324	0.00229359	16.1068	0.603433	0.204715	0.00151545	-0.00229359	TRUE
Dync2h1	GO:0001822; GO:0005524; GO:0005794; GO:0005868; GO:0005874; GO:0005886; GO:0005930; GO:0007030; GO:0007368; GO:0008569; GO:0009953; GO:0016485; GO:0016887; GO:0021522; GO:0030326; GO:0030900; GO:0031514; GO:0035721; GO:0045177; GO:0045505; GO:0045880; GO:0051959; GO:0060976; GO:0061512; GO:1905515; GO:0005524; GO:0005737; GO:0005874; GO:0005886; GO:0007018; GO:0008569; GO:0016887; GO:0030030; GO:…	17.2621	18.5193	18.7659	18.2252	18.3849	18.0989	0.00040682	12.6191	0.0102111	0.984684	0.0199195	-0.00040682	TRUE
Dysf	GO:0000209; GO:0001525; GO:0001778; GO:0001938; GO:0002280; GO:0002281; GO:0005509; GO:0005543; GO:0005544; GO:0005634; GO:0005737; GO:0005768; GO:0005769; GO:0005770; GO:0005794; GO:0005874; GO:0005886; GO:0006071; GO:0006906; GO:0007519; GO:0008017; GO:0010629; GO:0019915; GO:0030027; GO:0030139; GO:0030163; GO:0030315; GO:0030659; GO:0031410; GO:0033292; GO:0034451; GO:0042177; GO:0042383; GO:…	22.7335	21.665	21.9321	22.2423	22.1347	22.2028	0.000894005	15.3486	0.0326824	0.950994	0.0136699	-0.000894005	TRUE
Ece1	GO:0001666; GO:0001921; GO:0004175; GO:0004222; GO:0005768; GO:0005769; GO:0005886; GO:0007411; GO:0007507; GO:0008217; GO:0008270; GO:0009410; GO:0009897; GO:0010467; GO:0010613; GO:0010814; GO:0010815; GO:0010816; GO:0016020; GO:0016485; GO:0016486; GO:0030141; GO:0031175; GO:0031982; GO:0033093; GO:0034959; GO:0035050; GO:0035994; GO:0042447; GO:0042733; GO:0042802; GO:0042803; GO:0043583; GO:…	19.9713	20.2725	20.3632	20.0827	20.2068	20.4429	0.00834783	13.9634	0.619959	0.189202	0.0052826	-0.00834783	TRUE
Ecm1	GO:0001503; GO:0001525; GO:0001938; GO:0001960; GO:0002020; GO:0002063; GO:0002828; GO:0003416; GO:0005134; GO:0005615; GO:0006357; GO:0006954; GO:0007165; GO:0010466; GO:0030500; GO:0030502; GO:0031214; GO:0045766; GO:0062023; GO:2000404	21.5849	21.6501	21.6403	21.0794	21.4891	21.5232	-0.000965089	14.9051	-0.0590205	0.911572	0.00816163	0.000965089	TRUE
Ecpas	GO:0005634; GO:0005769; GO:0005770; GO:0005771; GO:0005783; GO:0005813; GO:0030134; GO:0030139; GO:0031410; GO:0036503; GO:0043248; GO:0060090; GO:0070628; GO:0005634; GO:0005769; GO:0005770; GO:0005771; GO:0005783; GO:0005813; GO:0030134; GO:0030139; GO:0031410; GO:0036503; GO:0043248; GO:0060090; GO:0070628; GO:0005634; GO:0005769; GO:0005770; GO:0005771; GO:0005783; GO:0005813; GO:0030134; GO:…	22.4407	22.5942	22.6056	22.5986	22.6025	22.9385	0.011862	15.6088	0.941427	0.00504563	0.00212447	-0.011862	TRUE
Eea1	GO:0005545; GO:0005768; GO:0005769; GO:0005829; GO:0005969; GO:0006897; GO:0006906; GO:0030742; GO:0031410; GO:0031901; GO:0042803; GO:0044308; GO:0046872; GO:0055037; GO:0098685; GO:0098794; GO:0098978; GO:0099565; GO:0005545; GO:0005768; GO:0005769; GO:0005829; GO:0005969; GO:0006897; GO:0006906; GO:0030742; GO:0031410; GO:0031901; GO:0042803; GO:0044308; GO:0046872; GO:0055037; GO:0098685; GO:…	21.5163	21.211	21.287	21.219	21.0762	21.4082	0.00153559	14.7446	0.127994	0.809057	0.00594931	-0.00153559	TRUE
Efnb1	GO:0001755; GO:0005634; GO:0005737; GO:0005886; GO:0007411; GO:0009880; GO:0009986; GO:0031295; GO:0042098; GO:0042102; GO:0045121; GO:0046875; GO:0048013; GO:2000785	21.5092	22.0133	21.8007	21.6989	20.7295	19.1576	-0.0797444	15.1795	-0.968884	0.00143728	0.010186	0.0797444	TRUE
Efnb2	GO:0001945; GO:0002042; GO:0005102; GO:0005886; GO:0007155; GO:0007411; GO:0008284; GO:0009887; GO:0010839; GO:0010977; GO:0030425; GO:0031295; GO:0034332; GO:0042734; GO:0043616; GO:0046875; GO:0048013; GO:0048514; GO:0048845; GO:0050920; GO:0071222; GO:0072178; GO:0098685; GO:0098839; GO:0098978; GO:0099054; GO:0099072; GO:0099149; GO:1903849; GO:2000727	20.2398	20.0867	20.295	20.2029	19.28	18.9906	-0.0384661	14.0084	-0.887337	0.0183244	0.0099948	0.0384661	TRUE
Efr3a	GO:0005829; GO:0005886; GO:0072659; GO:0005886; GO:0072659	21.6043	21.9166	21.7102	21.8533	21.7979	21.9086	0.00476247	15.0786	0.507866	0.303697	0.00403902	-0.00476247	TRUE
Ehd1	GO:0005509; GO:0005524; GO:0005525; GO:0005634; GO:0005737; GO:0005768; GO:0005769; GO:0005811; GO:0005886; GO:0006886; GO:0006897; GO:0010008; GO:0010886; GO:0010976; GO:0016197; GO:0020018; GO:0030132; GO:0030139; GO:0031095; GO:0031175; GO:0031267; GO:0031901; GO:0032456; GO:0034383; GO:0042632; GO:0042802; GO:0045296; GO:0048471; GO:0051260; GO:0055038; GO:0060271; GO:0061512; GO:0072659; GO:…	24.8024	24.6304	24.78	24.7834	24.9012	25.12	0.0115682	17.14	0.919584	0.00943999	0.00247126	-0.0115682	TRUE
Ehd2	GO:0005509; GO:0005524; GO:0005525; GO:0005634; GO:0005737; GO:0005769; GO:0005829; GO:0005886; GO:0005901; GO:0006897; GO:0015630; GO:0016020; GO:0016787; GO:0019904; GO:0030132; GO:0030139; GO:0030866; GO:0032456; GO:0042802; GO:0045171; GO:0045296; GO:0048471; GO:0055038; GO:0060271; GO:0072659; GO:0097320; GO:1901741; GO:2001137	27.738	27.0202	27.4745	27.4678	27.6232	27.9178	0.0149402	18.9923	0.635644	0.174948	0.00907235	-0.0149402	TRUE
Ehd3	GO:0001881; GO:0005509; GO:0005524; GO:0005525; GO:0005634; GO:0005737; GO:0005769; GO:0005829; GO:0005886; GO:0006897; GO:0015031; GO:0020018; GO:0030132; GO:0030139; GO:0032456; GO:0034498; GO:0045296; GO:0048471; GO:0051260; GO:0055038; GO:0055117; GO:0060271; GO:0072659; GO:0086036; GO:0090160; GO:1903358; GO:1903779	23.5286	24.2628	24.1976	23.795	23.6308	24.1544	0.00576627	16.5483	0.237139	0.650959	0.0118112	-0.00576627	TRUE
Ehd4	GO:0005509; GO:0005524; GO:0005525; GO:0005634; GO:0005737; GO:0005769; GO:0005783; GO:0005886; GO:0006897; GO:0006907; GO:0030100; GO:0030132; GO:0030139; GO:0032456; GO:0045296; GO:0048471; GO:0050731; GO:0051260; GO:0055038; GO:0060271; GO:0071363; GO:0072659	27.438	27.1265	27.1609	27.2544	27.2653	27.4053	0.00440159	18.877	0.455669	0.363802	0.00429925	-0.00440159	TRUE
Eif2b1	GO:0002183; GO:0003743; GO:0005085; GO:0005525; GO:0005737; GO:0005829; GO:0005850; GO:0005851; GO:0005886; GO:0006412; GO:0006413; GO:0009408; GO:0009749; GO:0014003; GO:0016020; GO:0019003; GO:0042802; GO:0043434; GO:0050852; GO:1990928	21.4108	21.2727	21.6462	21.0729	20.9945	21.1921	-0.0066458	14.7829	-0.364463	0.477511	0.00849013	0.0066458	TRUE
Elmo1	GO:0005085; GO:0005737; GO:0005886; GO:0006909; GO:0006911; GO:0006915; GO:0007015; GO:0016601; GO:0017124; GO:0030029; GO:0030036; GO:0032045; GO:0048870	23.6544	23.0796	23.5627	23.453	23.5371	23.6949	0.00784248	16.2359	0.460453	0.358132	0.00755956	-0.00784248	TRUE
Emcn	GO:0001525; GO:0005886; GO:0030155; GO:0030246; GO:0061484; GO:0098609	23.5845	22.7143	23.3265	23.5234	22.7762	22.5674	-0.0219616	16.142	-0.639376	0.171625	0.0132052	0.0219616	TRUE
Emilin1	GO:0003180; GO:0005615; GO:0007160; GO:0008217; GO:0010628; GO:0010629; GO:0010811; GO:0016477; GO:0016525; GO:0030023; GO:0030198; GO:0030512; GO:0030948; GO:0031012; GO:0032966; GO:0033627; GO:0034668; GO:0042127; GO:0042802; GO:0045766; GO:0048251; GO:0050866; GO:0060090; GO:0060392; GO:0062023; GO:0070373; GO:0098640; GO:1900426; GO:1900747; GO:1901203; GO:1904027; GO:1905522; GO:1990971; GO:…	22.6366	24.8613	24.0422	23.3405	23.4916	24.1671	0.0131735	16.3812	0.222689	0.671489	0.0288357	-0.0131735	TRUE
Eng	GO:0000122; GO:0001525; GO:0001569; GO:0001570; GO:0001666; GO:0001837; GO:0001934; GO:0001947; GO:0003148; GO:0003198; GO:0003203; GO:0003208; GO:0003209; GO:0003222; GO:0003273; GO:0005024; GO:0005114; GO:0005534; GO:0005539; GO:0005615; GO:0006355; GO:0007179; GO:0007507; GO:0009410; GO:0009897; GO:0009986; GO:0010628; GO:0010629; GO:0015026; GO:0016477; GO:0017015; GO:0022009; GO:0030336; GO:…	25.7477	25.3176	25.3982	25.3554	24.5425	23.1529	-0.0719491	17.7403	-0.984846	0.000342745	0.0063352	0.0719491	TRUE
Eno1	GO:0000015; GO:0000122; GO:0000287; GO:0000977; GO:0001222; GO:0001227; GO:0001701; GO:0003714; GO:0003723; GO:0004634; GO:0005640; GO:0005737; GO:0005829; GO:0005886; GO:0005938; GO:0006094; GO:0006096; GO:0009615; GO:0009986; GO:0010756; GO:0016020; GO:0019899; GO:0030308; GO:0030426; GO:0031072; GO:0042802; GO:0042803; GO:0044877; GO:0045121; GO:0045892; GO:0045933; GO:0051020; GO:0061621; GO:…	24.1153	24.2433	24.3967	23.4194	23.7187	22.0397	-0.0631883	16.8075	-0.946918	0.00415169	0.010726	0.0631883	TRUE
Enpp1	GO:0000902; GO:0001503; GO:0001570; GO:0001649; GO:0001822; GO:0001889; GO:0001922; GO:0001958; GO:0002009; GO:0002021; GO:0002269; GO:0002317; GO:0002437; GO:0003676; GO:0004115; GO:0004527; GO:0004528; GO:0004551; GO:0005044; GO:0005158; GO:0005509; GO:0005524; GO:0005576; GO:0005615; GO:0005886; GO:0006091; GO:0006096; GO:0006631; GO:0006796; GO:0007005; GO:0007224; GO:0007507; GO:0007605; GO:…	24.0047	23.9349	24.057	23.9094	23.5816	23.3273	-0.0205868	16.6324	-0.93718	0.00579555	0.0038315	0.0205868	TRUE
ENSRNOG00000069999	GO:0005524; GO:0005741; GO:0005886; GO:0006915; GO:0008308; GO:0015288; GO:0045121; GO:0046930	24.5686	24.3934	24.1125	24.4472	24.281	24.1028	-0.00895172	16.9139	-0.62311	0.186301	0.00561814	0.00895172	TRUE
Epb41	GO:0003779; GO:0005200; GO:0005516; GO:0005545; GO:0005634; GO:0005856; GO:0005886; GO:0005938; GO:0009898; GO:0016020; GO:0016323; GO:0030507; GO:0030863; GO:0030866; GO:0031032; GO:0032991; GO:0051219; GO:0051301; GO:0051924; GO:0065003; GO:1904478; GO:1904778	20.899	21.2042	21.0676	21.0352	21.0125	21.1798	0.00392291	14.5766	0.452546	0.367521	0.00386504	-0.00392291	TRUE
Epb41l2	GO:0003779; GO:0005198; GO:0005654; GO:0005856; GO:0005886; GO:0005938; GO:0008180; GO:0030054; GO:0030507; GO:0030866; GO:0031032; GO:0042731; GO:1904778	22.9213	23.03	23.0682	22.9653	22.9273	23.4302	0.0128342	15.8985	0.871949	0.0235456	0.00360318	-0.0128342	TRUE
Epb41l5	GO:0000902; GO:0001701; GO:0001756; GO:0001837; GO:0001839; GO:0001917; GO:0001954; GO:0003382; GO:0003383; GO:0005654; GO:0005829; GO:0005856; GO:0005886; GO:0005912; GO:0005925; GO:0006931; GO:0007398; GO:0007492; GO:0007498; GO:0007509; GO:0008092; GO:0009826; GO:0010608; GO:0010634; GO:0019904; GO:0022408; GO:0030036; GO:0031032; GO:0031252; GO:0032525; GO:0032587; GO:0048318; GO:0048319; GO:…	20.4504	20.7649	20.8938	20.7956	21.008	20.9192	0.00757257	14.3719	0.506574	0.305137	0.00644432	-0.00757257	TRUE
Epha2	GO:0001501; GO:0001568; GO:0001570; GO:0001649; GO:0001818; GO:0002043; GO:0004714; GO:0005005; GO:0005524; GO:0005886; GO:0005925; GO:0006954; GO:0007411; GO:0008630; GO:0009986; GO:0010591; GO:0014028; GO:0016477; GO:0016525; GO:0019838; GO:0021915; GO:0030027; GO:0030182; GO:0030216; GO:0030316; GO:0030335; GO:0030425; GO:0031256; GO:0032682; GO:0033598; GO:0033628; GO:0036342; GO:0043235; GO:…	22.9312	22.8984	22.7282	22.6249	22.1902	21.7021	-0.035313	15.834	-0.961544	0.00218985	0.00504331	0.035313	TRUE
Ephb4	GO:0001525; GO:0002042; GO:0003007; GO:0004714; GO:0005003; GO:0005524; GO:0005886; GO:0007155; GO:0043235; GO:0048013; GO:0048845; GO:1903849; GO:2000525; GO:0001525; GO:0002042; GO:0003007; GO:0004714; GO:0005003; GO:0005005; GO:0005524; GO:0005886; GO:0007155; GO:0007411; GO:0030425; GO:0043235; GO:0048013; GO:0048845; GO:1903849; GO:2000525; GO:0001525; GO:0002042; GO:0003007; GO:0004714; GO:…	23.8411	23.7225	23.9155	23.6717	23.6453	23.4109	-0.0120431	16.5067	-0.893199	0.0165006	0.00303143	0.0120431	TRUE
Eppk1	GO:0005737; GO:0005856; GO:0005911; GO:0005923; GO:0007010; GO:0010839; GO:0016327; GO:0019215; GO:0030056; GO:0030336; GO:0030856; GO:0042060; GO:0042995; GO:0045095; GO:0045109; GO:0045110; GO:0045178; GO:0050680; GO:0051548; GO:0060054; GO:0061045; GO:0071944; GO:0097356; GO:1905041; GO:1990254	28.167	28.7494	28.7421	28.8327	28.9689	28.7056	0.00539827	19.8543	0.255689	0.624825	0.0102054	-0.00539827	TRUE
Eprs1	GO:0004818; GO:0004827; GO:0005524; GO:0005737; GO:0005829; GO:0005886; GO:0006424; GO:0006433; GO:0008270; GO:0017101; GO:0017148; GO:0032869; GO:0035613; GO:0042802; GO:0042803; GO:0051020; GO:0071346; GO:0097452; GO:0140212; GO:1990904; GO:0004818; GO:0004827; GO:0005524; GO:0005737; GO:0005829; GO:0005886; GO:0006424; GO:0006433; GO:0008270; GO:0017101; GO:0017148; GO:0032869; GO:0035613; GO:…	24.4144	24.5047	24.2825	24.2959	24.1219	24.2584	-0.00472009	16.8831	-0.464107	0.353822	0.0045043	0.00472009	TRUE
Eps15	GO:0001921; GO:0005509; GO:0005737; GO:0005769; GO:0005829; GO:0005886; GO:0005905; GO:0006895; GO:0006897; GO:0009925; GO:0016197; GO:0016235; GO:0016324; GO:0019065; GO:0030122; GO:0030132; GO:0030136; GO:0031593; GO:0032456; GO:0032880; GO:0042127; GO:0042802; GO:0043130; GO:0045202; GO:0045296; GO:0046718; GO:0048268; GO:0060170; GO:0070086; GO:0098794; GO:0098884; GO:0098978; GO:0001921; GO:…	21.0523	20.6742	20.6763	20.8503	20.7914	20.3467	-0.0143955	14.4638	-0.79941	0.0563192	0.00540937	0.0143955	TRUE
Eps15l1	GO:0005509; GO:0005737; GO:0005886; GO:0006897; GO:0016197; GO:0030132; GO:0045296; GO:0005509; GO:0005737; GO:0005886; GO:0006897; GO:0016197; GO:0030132; GO:0045296	21.734	21.3183	21.4367	21.3799	21.1838	21.181	-0.0101937	14.8804	-0.647766	0.164253	0.00599444	0.0101937	TRUE
Eps8	GO:0003779; GO:0005886; GO:0005903; GO:0005938; GO:0007266; GO:0008344; GO:0008360; GO:0010458; GO:0014069; GO:0016601; GO:0017146; GO:0030036; GO:0030426; GO:0030832; GO:0031267; GO:0031982; GO:0032420; GO:0032421; GO:0032426; GO:0032587; GO:0035023; GO:0036336; GO:0045202; GO:0048149; GO:0051016; GO:0051017; GO:0051764; GO:0070358; GO:0098978; GO:0099072; GO:1900029; GO:1990830	21.6509	21.8209	21.5729	22.0169	22.1791	21.5079	-0.00545796	15.1402	-0.268729	0.60661	0.00978159	0.00545796	TRUE
Erap1	GO:0002250; GO:0004175; GO:0004177; GO:0005138; GO:0005164; GO:0005576; GO:0005615; GO:0005737; GO:0005788; GO:0005789; GO:0006508; GO:0006509; GO:0008233; GO:0008235; GO:0008270; GO:0016020; GO:0019882; GO:0030163; GO:0042277; GO:0043171; GO:0045766; GO:0070006	22.1992	22.013	22.0315	21.8953	21.6616	21.1263	-0.0289908	15.3137	-0.982971	0.000432488	0.00270979	0.0289908	TRUE
Erbin	GO:0005102; GO:0005634; GO:0005737; GO:0005912; GO:0006605; GO:0009790; GO:0014069; GO:0016323; GO:0016607; GO:0030056; GO:0031594; GO:0032495; GO:0032496; GO:0043113; GO:0045197; GO:0045211; GO:0070433; GO:0071356; GO:0071638; GO:0098609; GO:0098794; GO:0098887; GO:0098968; GO:0098978; GO:0099072; GO:0099572; GO:0005102; GO:0005634; GO:0005737; GO:0005912; GO:0006605; GO:0009790; GO:0014069; GO:…	21.3094	21.4014	21.3916	21.2093	21.4331	21.1397	-0.00580098	14.8115	-0.642092	0.169223	0.00346304	0.00580098	TRUE
Erlin2	GO:0005789; GO:0005829; GO:0005886; GO:0008203; GO:0015485; GO:0031625; GO:0032933; GO:0032991; GO:0036503; GO:0045121; GO:0045540; GO:0045541; GO:0045717	24.4597	24.3536	24.4484	24.4127	24.3097	24.5725	0.0042556	16.9032	0.604278	0.20391	0.00280562	-0.0042556	TRUE
Ero1a	GO:0005615; GO:0005783; GO:0005789; GO:0005796; GO:0006457; GO:0006979; GO:0015035; GO:0016491; GO:0016972; GO:0022417; GO:0030198; GO:0030425; GO:0030968; GO:0034975; GO:0034976; GO:0045454; GO:0050873; GO:0051085; GO:0051209; GO:0070059; GO:0071456; GO:0071949	21.8102	21.8775	21.7646	21.4128	21.4718	21.3961	-0.0117811	15.0639	-0.702686	0.119453	0.00596446	0.0117811	TRUE
Erp29	GO:0001934; GO:0005783; GO:0005788; GO:0005790; GO:0006457; GO:0006886; GO:0009306; GO:0009986; GO:0010628; GO:0010629; GO:0034976; GO:0042470; GO:0042803; GO:0050709; GO:0051087; GO:1902235	21.235	21.8703	21.4687	21.1959	21.1382	19.1887	-0.0687265	15.014	-0.957554	0.0026642	0.0103444	0.0687265	TRUE
Erp44	GO:0003756; GO:0005788; GO:0005789; GO:0005793; GO:0006457; GO:0006986; GO:0009100; GO:0009986; GO:0034976	22.4	22.2839	22.4059	22.0596	22.0704	21.7162	-0.0187085	15.479	-0.923059	0.0086522	0.00389811	0.0187085	TRUE
Esam	GO:0005886; GO:0005911; GO:0005912; GO:0005923; GO:0007156; GO:0008104; GO:0030833; GO:0032956; GO:0032991; GO:0070830; GO:0098609; GO:0098632	24.3851	23.652	24.2439	24.4447	23.7259	22.8814	-0.0387567	16.8104	-0.84626	0.0336372	0.0121998	0.0387567	TRUE
Esyt2	GO:0005509; GO:0005544; GO:0005789; GO:0005829; GO:0005886; GO:0006869; GO:0008429; GO:0009898; GO:0031210; GO:0031234; GO:0035091; GO:0042802; GO:0044232; GO:0061817; GO:0140268; GO:0005509; GO:0005544; GO:0005789; GO:0005886; GO:0006869; GO:0008429; GO:0009898; GO:0031210; GO:0031234; GO:0035091; GO:0042802; GO:0044232; GO:0061817; GO:0140268	24.3177	23.9648	24.104	24.0648	24.0733	24.193	0.00167693	16.7075	0.179564	0.733549	0.00459354	-0.00167693	TRUE
Exoc1	GO:0000145; GO:0005546; GO:0005737; GO:0005886; GO:0006887; GO:0006893; GO:0007566; GO:0000145; GO:0005546; GO:0005737; GO:0005886; GO:0006887; GO:0006893; GO:0007566; GO:0000145; GO:0005546; GO:0005737; GO:0005886; GO:0006887; GO:0006893; GO:0007566	22.2688	22.0724	22.1249	22.2574	22.2842	22.6033	0.0129843	15.351	0.913002	0.0110237	0.00290086	-0.0129843	TRUE
Extl3	GO:0000287; GO:0001888; GO:0005783; GO:0005789; GO:0005794; GO:0005886; GO:0006486; GO:0015012; GO:0016500; GO:0016757; GO:0030307; GO:0045617; GO:0050728; GO:0051897; GO:0106015; GO:1900016; GO:2000972	19.8867	19.9067	19.9458	19.8511	19.8177	19.5802	-0.00978668	13.8097	-0.974869	0.000939389	0.00111823	0.00978668	TRUE
Ezr	GO:0000122; GO:0001726; GO:0001772; GO:0001931; GO:0001951; GO:0003376; GO:0003779; GO:0005198; GO:0005737; GO:0005768; GO:0005829; GO:0005884; GO:0005886; GO:0005902; GO:0005903; GO:0005912; GO:0005938; GO:0007159; GO:0008017; GO:0008360; GO:0010628; GO:0010737; GO:0015629; GO:0016323; GO:0016324; GO:0019904; GO:0022614; GO:0030033; GO:0030036; GO:0030175; GO:0030315; GO:0030855; GO:0030953; GO:…	20.5351	22.4712	21.6703	21.3862	20.9348	20.2902	-0.0366927	14.9434	-0.596364	0.211502	0.0246945	0.0366927	TRUE
F11r	GO:0001817; GO:0005178; GO:0005886; GO:0005911; GO:0005923; GO:0007155; GO:0007159; GO:0008360; GO:0030154; GO:0030165; GO:0030855; GO:0031032; GO:0032956; GO:0032991; GO:0035025; GO:0035683; GO:0036057; GO:0042803; GO:0045777; GO:0050892; GO:0051493; GO:0051497; GO:0070160; GO:0071260; GO:0072659; GO:0090557; GO:0090559; GO:0098609; GO:1901731; GO:1902396; GO:1903142; GO:2000810	24.428	23.464	23.9546	24.1422	23.5769	22.5801	-0.043321	16.7029	-0.867537	0.0251574	0.0124183	0.043321	TRUE
Fabp5	GO:0001972; GO:0005324; GO:0005504; GO:0005615; GO:0005634; GO:0005737; GO:0005829; GO:0006006; GO:0006629; GO:0006656; GO:0010829; GO:0014069; GO:0015908; GO:0015909; GO:0031392; GO:0035360; GO:0042593; GO:0042802; GO:0045202; GO:0051930; GO:0099178; GO:0120162; GO:1990379	22.0101	23.2105	21.7077	21.3148	21.4169	21.8045	-0.0135926	15.2757	-0.258188	0.621324	0.0254307	0.0135926	TRUE
Fam171a1	GO:0005886; GO:0008360; GO:0043149	20.0841	19.405	20.251	20.2657	19.8873	19.2931	-0.0197426	13.8973	-0.607221	0.201115	0.0129164	0.0197426	TRUE
Fam234a	GO:0009986; GO:0016020	20.295	19.7996	20.2425	20.2065	19.5772	19.646	-0.0157378	13.9383	-0.633359	0.176995	0.00961448	0.0157378	TRUE
Fat1	GO:0002088; GO:0003382; GO:0003412; GO:0005509; GO:0005634; GO:0005829; GO:0005886; GO:0005911; GO:0005912; GO:0007015; GO:0007043; GO:0007156; GO:0007163; GO:0016324; GO:0016339; GO:0016342; GO:0030027; GO:0030054; GO:0030175; GO:0034332; GO:0043010; GO:0044331; GO:0045197; GO:0045296; GO:0048471; GO:0048593; GO:0098609; GO:1904385; GO:1904754; GO:0002088; GO:0003382; GO:0003412; GO:0005509; GO:…	23.4639	23.8686	23.4329	23.1566	22.6029	22.1215	-0.0443988	16.3057	-0.904998	0.0131094	0.0104354	0.0443988	TRUE
Fat4	GO:0001658; GO:0001822; GO:0003007; GO:0005509; GO:0005886; GO:0005911; GO:0007009; GO:0007156; GO:0007157; GO:0007219; GO:0008543; GO:0021987; GO:0022008; GO:0035329; GO:0043931; GO:0045177; GO:0048565; GO:0060122; GO:0072006; GO:0072137; GO:0072307; GO:0098609	19.1166	18.1416	18.5285	18.5975	18.2544	17.0454	-0.0480225	12.9834	-0.901564	0.0140575	0.0115226	0.0480225	TRUE
Fbln2	GO:0005509; GO:0005576; GO:0005768; GO:0005802; GO:0006623; GO:0006896; GO:0010811; GO:0016020; GO:0017119; GO:0050840; GO:0005509; GO:0005576; GO:0010811; GO:0050840; GO:0005509; GO:0005576; GO:0005768; GO:0005802; GO:0006623; GO:0006896; GO:0010811; GO:0016020; GO:0017119; GO:0050840	24.7428	25.4385	25.095	24.5284	24.4499	24.4984	-0.0163146	17.2907	-0.536275	0.272701	0.0128387	0.0163146	TRUE
Fbln5	GO:0000122; GO:0001558; GO:0005178; GO:0005509; GO:0005615; GO:0007155; GO:0016525; GO:0030198; GO:0033690; GO:0034394; GO:0042803; GO:0045944; GO:0046903; GO:0048251; GO:0062023; GO:0098867; GO:2000121	23.3581	22.603	23.7227	23.0973	23.1444	22.5861	-0.0181458	16.1194	-0.537617	0.271269	0.0142298	0.0181458	TRUE
Fbn1	GO:0001501; GO:0001527; GO:0001656; GO:0001822; GO:0005178; GO:0005179; GO:0005201; GO:0005509; GO:0005576; GO:0005604; GO:0005615; GO:0007507; GO:0008201; GO:0009653; GO:0010467; GO:0030324; GO:0031012; GO:0032100; GO:0033627; GO:0035582; GO:0035583; GO:0042802; GO:0043010; GO:0044877; GO:0045671; GO:0046676; GO:0048048; GO:0048050; GO:0048286; GO:0062023; GO:0071560; GO:1903444; GO:1990314; GO:…	23.6557	26.0972	25.0832	24.1721	24.1323	25.0993	0.00822561	17.0719	0.120539	0.820068	0.0338715	-0.00822561	TRUE
Fcho2	GO:0001786; GO:0005546; GO:0005737; GO:0005886; GO:0005905; GO:0010324; GO:0030136; GO:0035091; GO:0042802; GO:0045202; GO:0048268; GO:0048488; GO:0072583; GO:0072659; GO:0098793	19.7254	19.0764	19.38	18.6682	18.8783	18.4322	-0.0274445	13.3667	-0.755445	0.0823975	0.0119016	0.0274445	TRUE
Fdps	GO:0000209; GO:0003779; GO:0004659; GO:0005769; GO:0005794; GO:0008299; GO:0015630; GO:0031410; GO:0000209; GO:0003779; GO:0004659; GO:0005769; GO:0005794; GO:0008299; GO:0015630; GO:0031410	23.2747	23.2872	23.4131	22.8925	22.7711	22.9006	-0.0119732	16.0825	-0.586049	0.221567	0.0082771	0.0119732	TRUE
Fermt2	GO:0001725; GO:0003779; GO:0005178; GO:0005547; GO:0005634; GO:0005737; GO:0005829; GO:0005886; GO:0005912; GO:0005925; GO:0007155; GO:0007160; GO:0007179; GO:0007229; GO:0009898; GO:0010718; GO:0016055; GO:0019901; GO:0022604; GO:0030054; GO:0030335; GO:0033622; GO:0033625; GO:0034334; GO:0034446; GO:0034713; GO:0043116; GO:0045599; GO:0045669; GO:0046332; GO:0048041; GO:0051015; GO:0051496; GO:…	24.9655	24.3572	24.5809	24.4838	24.3534	24.5222	-0.00407589	17.039	-0.235344	0.653501	0.00841619	0.00407589	TRUE
Fgd5	GO:0005085; GO:0005737; GO:0005856; GO:0005886; GO:0008270	23.4961	22.7648	23.2308	23.2878	23.3609	23.7109	0.0158065	16.0535	0.649796	0.162489	0.00924495	-0.0158065	TRUE
Fgf2	GO:0001525; GO:0001649; GO:0001658; GO:0001759; GO:0001934; GO:0001935; GO:0001938; GO:0002042; GO:0002052; GO:0005104; GO:0005125; GO:0005178; GO:0005615; GO:0005634; GO:0005737; GO:0006366; GO:0007405; GO:0008083; GO:0008201; GO:0008283; GO:0008284; GO:0008285; GO:0008543; GO:0009792; GO:0009887; GO:0010001; GO:0010595; GO:0010628; GO:0010764; GO:0014843; GO:0019956; GO:0021762; GO:0021930; GO:…	20.9858	21.6584	21.2846	20.8085	21.1475	21.0823	-0.00454014	14.6973	-0.203058	0.6996	0.0109465	0.00454014	TRUE
Flad1	GO:0003919; GO:0005524; GO:0005829; GO:0005886; GO:0006747; GO:0006771; GO:0042802; GO:0072388; GO:0003919; GO:0005524; GO:0005829; GO:0006747; GO:0006771; GO:0042802; GO:0072388	18.7325	18.8686	18.6278	18.1991	18.472	18.6994	0.000147077	12.8915	0.00813171	0.987803	0.00904313	-0.000147077	TRUE
Flna	GO:0001525; GO:0001664; GO:0001837; GO:0001974; GO:0003007; GO:0005080; GO:0005634; GO:0005730; GO:0005737; GO:0005802; GO:0005829; GO:0005884; GO:0005886; GO:0005903; GO:0005911; GO:0005938; GO:0007195; GO:0010977; GO:0015459; GO:0015629; GO:0016479; GO:0019900; GO:0021943; GO:0021987; GO:0030018; GO:0030036; GO:0030334; GO:0030426; GO:0030863; GO:0031267; GO:0031523; GO:0032231; GO:0032233; GO:…	27.7123	27.5169	27.6479	27.5842	27.4454	27.321	-0.00946162	19.1494	-0.86849	0.0248052	0.0027002	0.00946162	TRUE
Flnb	GO:0001725; GO:0003334; GO:0003382; GO:0005903; GO:0005925; GO:0007519; GO:0030036; GO:0042802; GO:0043025; GO:0045335; GO:0051015; GO:0071346; GO:0001725; GO:0003334; GO:0003382; GO:0005903; GO:0005925; GO:0007519; GO:0030036; GO:0042802; GO:0043025; GO:0045335; GO:0051015; GO:0071346	26.8994	26.6112	27.0809	26.8225	26.9295	26.6667	-0.00521584	18.6346	-0.389493	0.445305	0.00616693	0.00521584	TRUE
Flnb	GO:0001725; GO:0003334; GO:0003382; GO:0005903; GO:0005925; GO:0007519; GO:0030036; GO:0042802; GO:0043025; GO:0045335; GO:0051015; GO:0071346	28.0971	27.9696	28.1297	28.1755	28.1208	27.8518	-0.00663205	19.491	-0.706407	0.116642	0.00332259	0.00663205	TRUE
Flot1	GO:0001819; GO:0001931; GO:0001934; GO:0002020; GO:0002090; GO:0005768; GO:0005769; GO:0005815; GO:0005886; GO:0005901; GO:0005911; GO:0005912; GO:0007409; GO:0008180; GO:0009897; GO:0016020; GO:0016323; GO:0016600; GO:0022617; GO:0030027; GO:0030864; GO:0031410; GO:0032226; GO:0032728; GO:0033227; GO:0034116; GO:0034141; GO:0034451; GO:0034976; GO:0035023; GO:0035255; GO:0042383; GO:0042470; GO:…	23.2138	22.9242	23.2539	23.3646	23.1982	23.5087	0.0105007	16.0432	0.701545	0.12032	0.00533327	-0.0105007	TRUE
Flot2	GO:0001931; GO:0002020; GO:0002080; GO:0005768; GO:0005886; GO:0005901; GO:0005912; GO:0007155; GO:0010629; GO:0016020; GO:0016323; GO:0016600; GO:0030027; GO:0030139; GO:0031410; GO:0031982; GO:0032839; GO:0035255; GO:0043123; GO:0044291; GO:0044860; GO:0045121; GO:0045202; GO:0045661; GO:0048471; GO:0048787; GO:0050821; GO:0072659; GO:0098937; GO:0098978; GO:0099072; GO:1902992; GO:1903905	22.6238	22.3873	22.5956	22.793	22.6625	22.6628	0.0029674	15.6603	0.290773	0.576133	0.00488213	-0.0029674	TRUE
Flrt2	GO:0003007; GO:0005104; GO:0005615; GO:0005789; GO:0005886; GO:0005911; GO:0005925; GO:0007411; GO:0008543; GO:0042734; GO:0043005; GO:0045211; GO:0045499; GO:0051965; GO:0061343; GO:0071711; GO:0098978; GO:0150052; GO:2001222	20.6159	20.681	20.3323	20.187	19.056	17.1788	-0.102906	14.3067	-0.987766	0.000223605	0.00812325	0.102906	TRUE
Flt1	GO:0001525; GO:0001569; GO:0001666; GO:0002040; GO:0002548; GO:0004714; GO:0005021; GO:0005524; GO:0005615; GO:0005634; GO:0005768; GO:0005886; GO:0006940; GO:0007565; GO:0014823; GO:0016477; GO:0018108; GO:0019838; GO:0030154; GO:0030335; GO:0030522; GO:0032355; GO:0035924; GO:0036323; GO:0036332; GO:0042802; GO:0043235; GO:0043410; GO:0045471; GO:0045766; GO:0046777; GO:0048010; GO:0048514; GO:…	24.5288	24.2241	24.3862	24.2443	24.2141	23.7558	-0.0186617	16.9132	-0.933523	0.00648193	0.0035835	0.0186617	TRUE
Flt4	GO:0001525; GO:0001934; GO:0001938; GO:0001944; GO:0001945; GO:0001946; GO:0002040; GO:0003016; GO:0004714; GO:0005021; GO:0005524; GO:0005634; GO:0005737; GO:0005886; GO:0007585; GO:0008284; GO:0010575; GO:0010595; GO:0019838; GO:0019903; GO:0030307; GO:0030335; GO:0035924; GO:0038084; GO:0042803; GO:0043066; GO:0043235; GO:0043408; GO:0043410; GO:0046330; GO:0046777; GO:0048010; GO:0048286; GO:…	22.4811	21.9476	22.0687	22.2523	21.9792	21.8336	-0.0114329	15.3885	-0.631571	0.178604	0.00701754	0.0114329	TRUE
Fmr1	GO:0000340; GO:0000381; GO:0000775; GO:0001541; GO:0001934; GO:0002091; GO:0002092; GO:0002151; GO:0003682; GO:0003723; GO:0003729; GO:0003730; GO:0005634; GO:0005654; GO:0005694; GO:0005730; GO:0005737; GO:0006281; GO:0006397; GO:0006406; GO:0006417; GO:0007215; GO:0007417; GO:0008017; GO:0008089; GO:0008143; GO:0008266; GO:0008380; GO:0009416; GO:0010369; GO:0010494; GO:0010628; GO:0010629; GO:…	20.2335	19.9741	19.9772	19.8787	19.7722	19.8934	-0.00540529	13.8668	-0.451632	0.368612	0.00533911	0.00540529	TRUE
Fn1	GO:0005178; GO:0005201; GO:0005576; GO:0006953; GO:0007044; GO:0007160; GO:0007399; GO:0007507; GO:0008201; GO:0008360; GO:0043394; GO:0062023	30.2025	31.0848	30.7725	30.1398	30.5548	30.2089	-0.0112598	21.2099	-0.385938	0.449836	0.0134574	0.0112598	TRUE
Fnbp1	GO:0005764; GO:0005856; GO:0005886; GO:0005905; GO:0005938; GO:0006897; GO:0007165; GO:0007399; GO:0008289; GO:0030154; GO:0031410; GO:0042802	20.2496	19.5668	19.7521	19.7435	19.4649	19.5642	-0.0100554	13.7367	-0.46608	0.351504	0.00954387	0.0100554	TRUE
Focad	GO:0005925; GO:0060147	21.4095	21.7753	21.6119	21.5597	21.4279	21.1532	-0.0131904	14.9812	-0.810122	0.0506575	0.00477275	0.0131904	TRUE
Frmd4a	GO:0005737; GO:0005856; GO:0005912; GO:0005923; GO:0030674; GO:0050709; GO:0050714; GO:0090162; GO:0005737; GO:0005856; GO:0005912; GO:0005923; GO:0030674; GO:0050709; GO:0050714; GO:0090162; GO:0005737; GO:0005856; GO:0005912; GO:0005923; GO:0030674; GO:0050709; GO:0050714; GO:0090162; GO:0005737; GO:0005856; GO:0005912; GO:0005923; GO:0030674; GO:0050709; GO:0050714; GO:0090162; GO:0005737; GO:…	21.074	21.1714	21.392	21.2476	21.4661	21.4886	0.00925868	14.7085	0.716219	0.109371	0.00451077	-0.00925868	TRUE
Frmd4a	GO:0005737; GO:0005923; GO:0030674; GO:0050709; GO:0050714; GO:0090162	21.9114	21.953	22.072	22.2793	22.3299	22.2155	0.00693585	15.2921	0.518144	0.292338	0.00572446	-0.00693585	TRUE
Fry	GO:0000902; GO:0004857; GO:0005938; GO:0030427; GO:0031175; GO:1904428; GO:0000902; GO:0004857; GO:0005938; GO:0030427; GO:0031175; GO:1904428; GO:0000902; GO:0004857; GO:0005938; GO:0030427; GO:0031175; GO:1904428; GO:0000902; GO:0004857; GO:0005938; GO:0030427; GO:0031175; GO:1904428; GO:0000902; GO:0004857; GO:0005938; GO:0030427; GO:0031175; GO:1904428	22.8916	22.2432	22.7472	22.9931	22.928	23.0897	0.0127287	15.7317	0.548173	0.260102	0.00971031	-0.0127287	TRUE
Fryl	GO:0000902; GO:0005938; GO:0030427; GO:0031175; GO:0000902; GO:0005938; GO:0030427; GO:0031175	21.0485	21.231	21.2418	21.1868	21.1127	21.3401	0.00506895	14.6572	0.642251	0.169083	0.00302477	-0.00506895	TRUE
Fscn1	GO:0001725; GO:0001726; GO:0001889; GO:0002102; GO:0003779; GO:0005737; GO:0005829; GO:0005856; GO:0005902; GO:0005911; GO:0005938; GO:0007043; GO:0007163; GO:0010592; GO:0015629; GO:0016477; GO:0030027; GO:0030035; GO:0030036; GO:0030046; GO:0030175; GO:0030425; GO:0030426; GO:0030674; GO:0031253; GO:0032534; GO:0032956; GO:0035089; GO:0044393; GO:0048870; GO:0051015; GO:0051017; GO:0051491; GO:…	23.6899	23.369	23.4515	23.3239	23.4087	23.8888	0.0115869	16.2289	0.684261	0.133798	0.00617424	-0.0115869	TRUE
Fstl1	GO:0005509; GO:0005576; GO:0008201	19.7414	19.5766	19.8157	18.9573	19.481	19.3183	-0.00895093	13.5619	-0.372532	0.467051	0.0111489	0.00895093	TRUE
Fxr2	GO:0000381; GO:0001934; GO:0003730; GO:0005634; GO:0005737; GO:0005829; GO:0005840; GO:0010494; GO:0014069; GO:0016020; GO:0017148; GO:0021542; GO:0030425; GO:0030426; GO:0042802; GO:0042803; GO:0043005; GO:0043025; GO:0043488; GO:0044326; GO:0045182; GO:0045727; GO:0046982; GO:0048170; GO:0048513; GO:0051028; GO:0051489; GO:0061157; GO:0098793; GO:0098794; GO:0098978; GO:0099577; GO:1902737	24.2911	24.0483	24.0346	24.1463	24.3501	24.4645	0.0101636	16.7237	0.761711	0.0784074	0.00432261	-0.0101636	TRUE
Gak	GO:0002064; GO:0004674; GO:0005524; GO:0005737; GO:0005794; GO:0005829; GO:0005925; GO:0006898; GO:0007029; GO:0007030; GO:0007049; GO:0009913; GO:0010977; GO:0016310; GO:0030136; GO:0030216; GO:0030276; GO:0030332; GO:0031982; GO:0034067; GO:0035612; GO:0035622; GO:0043231; GO:0045747; GO:0046907; GO:0048268; GO:0048471; GO:0048853; GO:0048863; GO:0060563; GO:0061351; GO:0061436; GO:0072318; GO:…	21.4471	21.3209	21.2996	21.2828	21.3686	21.3411	-0.000346691	14.7963	-0.0763509	0.885696	0.00226375	0.000346691	TRUE
Galnt1	GO:0004653; GO:0005576; GO:0005794; GO:0006493; GO:0018242; GO:0018243; GO:0030145; GO:0030246; GO:0032580; GO:0048471	22.3865	21.7062	22.2217	21.9171	21.8468	21.6489	-0.0137101	15.3069	-0.611721	0.196872	0.0088649	0.0137101	TRUE
Gapdh	GO:0000226; GO:0001819; GO:0004365; GO:0005634; GO:0005737; GO:0005811; GO:0005829; GO:0005886; GO:0006094; GO:0006096; GO:0007263; GO:0007565; GO:0008017; GO:0015630; GO:0017148; GO:0019828; GO:0019899; GO:0019933; GO:0032481; GO:0035605; GO:0035606; GO:0042802; GO:0043123; GO:0050661; GO:0050821; GO:0051287; GO:0051402; GO:0061621; GO:0061844; GO:0071346; GO:0097452; GO:0097718; GO:0098978; GO:…	23.9362	23.9492	23.9064	23.6617	23.6	23.3862	-0.015957	16.559	-0.909882	0.011816	0.00363785	0.015957	TRUE
Gapvd1	GO:0005085; GO:0005829; GO:0006897; GO:0016020; GO:0030139; GO:0031267; GO:0032794; GO:0051223; GO:0005085; GO:0005829; GO:0005886; GO:0006897; GO:0030139; GO:0031267; GO:0032794; GO:0051223; GO:0005085; GO:0005829; GO:0006897; GO:0016020; GO:0030139; GO:0031267; GO:0032794; GO:0051223	22.0314	21.9602	21.9235	21.9628	21.9511	22.1333	0.00461298	15.2149	0.779141	0.0677814	0.00185566	-0.00461298	TRUE
Gars1	GO:0004081; GO:0004820; GO:0005524; GO:0005737; GO:0005739; GO:0006418; GO:0006426; GO:0015966; GO:0016740; GO:0030141; GO:0030424; GO:0042802; GO:0046983; GO:0070062; GO:0070150	23.089	22.8026	22.815	22.5203	22.4051	22.0198	-0.0263774	15.8426	-0.913643	0.0108644	0.00586821	0.0263774	TRUE
Gas6	GO:0001764; GO:0001786; GO:0001934; GO:0001961; GO:0003104; GO:0005102; GO:0005509; GO:0005615; GO:0005737; GO:0006468; GO:0006909; GO:0006915; GO:0007165; GO:0007166; GO:0007167; GO:0007596; GO:0008083; GO:0009267; GO:0010628; GO:0010804; GO:0019064; GO:0019079; GO:0030674; GO:0030971; GO:0031100; GO:0031589; GO:0032008; GO:0032148; GO:0032689; GO:0032692; GO:0032715; GO:0032720; GO:0032825; GO:…	24.2023	23.9432	23.5265	23.4654	23.2873	23.4879	-0.0128692	16.478	-0.484623	0.329975	0.0116142	0.0128692	TRUE
Gba1	GO:0000423; GO:0004348; GO:0005102; GO:0005124; GO:0005615; GO:0005764; GO:0005765; GO:0005783; GO:0005794; GO:0005802; GO:0006678; GO:0006680; GO:0006914; GO:0007005; GO:0007040; GO:0007417; GO:0008203; GO:0008340; GO:0008422; GO:0009267; GO:0009268; GO:0014004; GO:0016787; GO:0019882; GO:0019915; GO:0021694; GO:0021859; GO:0022904; GO:0023021; GO:0030259; GO:0031333; GO:0032006; GO:0032436; GO:…	20.8293	19.7798	19.8851	20.2316	19.6223	20.1118	-0.00485006	13.9476	-0.147025	0.781052	0.0163148	0.00485006	TRUE
Gca	GO:0005509; GO:0005737; GO:0042803; GO:0046982; GO:0005509; GO:0005829; GO:0005886; GO:0042803; GO:0046982	17.2512	18.4121	18.7114	18.2495	18.6749	17.9803	-0.000947659	12.6306	-0.0226712	0.965999	0.0208947	0.000947659	TRUE
Gga3	GO:0005764; GO:0005769; GO:0005802; GO:0006622; GO:0006893; GO:0030163; GO:0031267; GO:0031647; GO:0031648; GO:0031901; GO:0032456; GO:0032991; GO:0034394; GO:0035091; GO:0043001; GO:0043130; GO:0044877; GO:0045732; GO:0055037; GO:0055038; GO:0061462; GO:0140318; GO:1902430	19.7052	19.3786	19.3269	19.2096	19.1717	19.309	-0.00509634	13.4457	-0.349148	0.49756	0.00683897	0.00509634	TRUE
Gid8	GO:0000151; GO:0005634; GO:0005654; GO:0005737; GO:0005829; GO:0008284; GO:0030054; GO:0042803; GO:0043161; GO:0090263	21.0466	21.0511	21.0145	21.2064	21.528	21.1382	0.00347961	14.6472	0.236359	0.652064	0.00715231	-0.00347961	TRUE
Gipc1	GO:0003779; GO:0005102; GO:0005737; GO:0005829; GO:0005903; GO:0005938; GO:0006605; GO:0007268; GO:0008021; GO:0012506; GO:0014047; GO:0016020; GO:0017022; GO:0030139; GO:0030165; GO:0030511; GO:0031410; GO:0031647; GO:0032435; GO:0032467; GO:0042802; GO:0043197; GO:0043198; GO:0043542; GO:0048023; GO:0048167; GO:0098685; GO:0098761; GO:0098793; GO:0098794; GO:0098978; GO:0099171	21.4717	21.4951	21.462	21.3604	21.5053	21.6854	0.00677544	14.8563	0.833116	0.0394517	0.00224908	-0.00677544	TRUE
Git2	GO:0005096; GO:0005654; GO:0007420; GO:0008277; GO:0031267; GO:0032012; GO:0036465; GO:0044305; GO:0044877; GO:0045202; GO:0046872; GO:0048266; GO:0098793; GO:0099171; GO:2000300	23.4213	22.9536	23.0963	23.3688	23.3413	23.4197	0.00683557	16.0829	0.456257	0.363104	0.00666578	-0.00683557	TRUE
Glg1	GO:0000139; GO:0005815; GO:0007179; GO:0010955; GO:0016485; GO:0017134; GO:0030512; GO:0031012; GO:0032330; GO:0060349	21.7463	21.4791	21.2861	21.4031	21.1468	21.0236	-0.0155609	14.8981	-0.790802	0.0610682	0.006022	0.0155609	TRUE
Glipr2	GO:0000139; GO:0005615; GO:0010634; GO:0010718; GO:0042803; GO:0070374; GO:0000139; GO:0005615; GO:0010634; GO:0010718; GO:0042803; GO:0070374; GO:0000139; GO:0005615; GO:0010634; GO:0010718; GO:0042803; GO:0070374	22.7222	22.531	22.4833	22.842	22.996	23.0692	0.0141346	15.6938	0.76804	0.0744676	0.00589279	-0.0141346	TRUE
Glo1	GO:0004462; GO:0005654; GO:0005829; GO:0005886; GO:0006357; GO:0006749; GO:0008270; GO:0009438; GO:0030316; GO:0043066	19.7447	20.7585	19.4892	19.41	19.6917	19.5215	-0.0128855	13.7868	-0.335086	0.516184	0.0181156	0.0128855	TRUE
Glrx3	GO:0002026; GO:0005080; GO:0005634; GO:0005829; GO:0005938; GO:0006879; GO:0010614; GO:0016226; GO:0030018; GO:0030425; GO:0042802; GO:0044571; GO:0045454; GO:0046872; GO:0051537; GO:0097428; GO:1990229	23.7191	23.7321	23.5643	23.5208	23.3385	23.346	-0.0101704	16.3806	-0.769614	0.0735023	0.00421894	0.0101704	TRUE
Glul	GO:0000287; GO:0001525; GO:0004356; GO:0005524; GO:0005737; GO:0005739; GO:0005783; GO:0005829; GO:0005886; GO:0006536; GO:0006542; GO:0008283; GO:0009267; GO:0009749; GO:0010594; GO:0016151; GO:0016595; GO:0018345; GO:0019676; GO:0019706; GO:0030145; GO:0032024; GO:0032991; GO:0042254; GO:0042802; GO:0042995; GO:0043204; GO:0043209; GO:0043679; GO:0044297; GO:0045503; GO:0050679; GO:0051968; GO:…	20.6774	20.9466	21.0612	20.7954	20.104	20.1364	-0.0235266	14.4457	-0.749554	0.0862302	0.0103883	0.0235266	TRUE
Gna11	GO:0001501; GO:0001508; GO:0001664; GO:0003924; GO:0003925; GO:0005525; GO:0005737; GO:0005834; GO:0005886; GO:0007186; GO:0007188; GO:0007200; GO:0007207; GO:0007507; GO:0008217; GO:0019001; GO:0030234; GO:0031683; GO:0032024; GO:0044877; GO:0045202; GO:0045634; GO:0046872; GO:0047391; GO:0048066; GO:0060158; GO:0071467; GO:0086100; GO:0099105; GO:1904888; GO:1990806	24.2971	24.136	24.2041	24.0767	24.1303	24.6005	0.0117614	16.726	0.798537	0.0567926	0.00443294	-0.0117614	TRUE
Gna12	GO:0001701; GO:0003924; GO:0005525; GO:0005737; GO:0005834; GO:0007186; GO:0007188; GO:0007212; GO:0007266; GO:0008217; GO:0008360; GO:0009410; GO:0010762; GO:0016328; GO:0019888; GO:0030154; GO:0031526; GO:0031683; GO:0031752; GO:0032006; GO:0032434; GO:0035556; GO:0042733; GO:0043005; GO:0043025; GO:0046872; GO:0051721; GO:1904706; GO:1904753	21.1254	20.5392	20.2073	20.9588	20.8195	20.8255	0.00351185	14.3572	0.139975	0.791409	0.0124211	-0.00351185	TRUE
Gnai2	GO:0001664; GO:0001973; GO:0003924; GO:0005525; GO:0005654; GO:0005737; GO:0005813; GO:0005829; GO:0005834; GO:0005886; GO:0007049; GO:0007186; GO:0007189; GO:0007193; GO:0007213; GO:0007214; GO:0008283; GO:0008284; GO:0030335; GO:0030425; GO:0030496; GO:0031683; GO:0032930; GO:0035810; GO:0044297; GO:0045202; GO:0045955; GO:0046628; GO:0046872; GO:0050805; GO:0051301; GO:0051924; GO:0070374; GO:…	27.5047	26.9888	27.3185	27.1256	27.2223	27.1507	-0.00339504	18.8884	-0.248806	0.634492	0.0066081	0.00339504	TRUE
Gnai3	GO:0000139; GO:0001664; GO:0003924; GO:0005525; GO:0005737; GO:0005794; GO:0005813; GO:0005834; GO:0005886; GO:0006906; GO:0007049; GO:0007188; GO:0007193; GO:0007212; GO:0016239; GO:0019003; GO:0019904; GO:0030496; GO:0031683; GO:0031821; GO:0032794; GO:0032930; GO:0042588; GO:0046039; GO:0046872; GO:0051048; GO:0051301; GO:1904707; GO:2001234	23.3184	23.2247	23.1113	23.0177	23.0773	23.4152	0.00600618	16.0379	0.511659	0.299487	0.00504285	-0.00600618	TRUE
Gnaq	GO:0001501; GO:0001508; GO:0001664; GO:0003924; GO:0003925; GO:0005096; GO:0005525; GO:0005737; GO:0005794; GO:0005834; GO:0005886; GO:0005901; GO:0007186; GO:0007189; GO:0007200; GO:0007207; GO:0007215; GO:0007507; GO:0008217; GO:0009791; GO:0010543; GO:0016020; GO:0016322; GO:0021884; GO:0030234; GO:0030425; GO:0031683; GO:0031965; GO:0032024; GO:0042711; GO:0042733; GO:0043066; GO:0043267; GO:…	23.9156	23.5556	23.8524	23.5935	23.4959	23.9288	0.00454284	16.4144	0.301484	0.561476	0.00718359	-0.00454284	TRUE
Gnas	GO:0001501; GO:0001726; GO:0001894; GO:0001934; GO:0001958; GO:0001965; GO:0003924; GO:0003925; GO:0005159; GO:0005525; GO:0005634; GO:0005737; GO:0005768; GO:0005829; GO:0005834; GO:0005886; GO:0006112; GO:0006357; GO:0007186; GO:0007189; GO:0007191; GO:0007606; GO:0008284; GO:0009410; GO:0009791; GO:0009966; GO:0010765; GO:0010854; GO:0010856; GO:0016020; GO:0019904; GO:0030142; GO:0030425; GO:…	24.5299	24.4061	24.276	24.3737	24.5495	24.5734	0.00511079	16.9152	0.564518	0.243173	0.00373642	-0.00511079	TRUE
Gnb1	GO:0001750; GO:0001917; GO:0003924; GO:0005737; GO:0005834; GO:0005886; GO:0007186; GO:0007200; GO:0007204; GO:0008283; GO:0010659; GO:0030159; GO:0030425; GO:0030507; GO:0042622; GO:0044297; GO:0044877; GO:0047391; GO:0050909; GO:0051020; GO:0060041; GO:0071456	26.5273	25.8529	26.0787	26.2317	26.0316	26.1722	-0.000834875	18.1306	-0.0479763	0.928091	0.00869089	0.000834875	TRUE
Gnpat	GO:0003824; GO:0004366; GO:0005777; GO:0005778; GO:0005886; GO:0006072; GO:0006631; GO:0006650; GO:0007416; GO:0007584; GO:0008611; GO:0008654; GO:0009410; GO:0016287; GO:0019432; GO:0021587; GO:0030913; GO:0031966; GO:0042552; GO:0042594; GO:0061024; GO:0070542	21.0502	20.5724	21.0949	20.8489	20.8706	20.9008	7.77672e-05	14.4791	0.00548168	0.991778	0.00709326	-7.77672e-05	TRUE
Gopc	GO:0005109; GO:0005737; GO:0005794; GO:0005886; GO:0007289; GO:0016020; GO:0030140; GO:0030695; GO:0032991; GO:0042802; GO:0042803; GO:0044325; GO:0045202; GO:0140313; GO:2000009; GO:0005109; GO:0005737; GO:0005794; GO:0005886; GO:0007289; GO:0016020; GO:0030140; GO:0030695; GO:0032991; GO:0042802; GO:0042803; GO:0044325; GO:0045202; GO:0140313; GO:2000009	21.2367	20.5569	20.7708	20.9388	20.738	20.7542	-0.00444168	14.4689	-0.249178	0.633968	0.00863152	0.00444168	TRUE
Got2	GO:0004069; GO:0004838; GO:0005543; GO:0005739; GO:0005743; GO:0005759; GO:0005829; GO:0005886; GO:0006103; GO:0006107; GO:0006520; GO:0006531; GO:0006532; GO:0006533; GO:0006536; GO:0007565; GO:0007595; GO:0009986; GO:0014850; GO:0015908; GO:0016212; GO:0016597; GO:0019550; GO:0019551; GO:0019899; GO:0030170; GO:0030315; GO:0031406; GO:0032868; GO:0032991; GO:0033585; GO:0042383; GO:0042802; GO:…	25.2548	24.5485	24.7188	24.976	24.4813	24.2265	-0.0206872	17.2559	-0.730983	0.0988207	0.00965608	0.0206872	TRUE
Gpam	GO:0001817; GO:0004366; GO:0005741; GO:0005886; GO:0006631; GO:0006637; GO:0006655; GO:0006924; GO:0009749; GO:0016024; GO:0019432; GO:0040018; GO:0042104; GO:0050798; GO:0051607; GO:0055089; GO:0055091; GO:0070236; GO:0004366; GO:0005741; GO:0005886; GO:0016024; GO:0102420	20.3311	20.7284	20.5042	20.9381	20.9279	20.9467	0.0122254	14.2891	0.611023	0.197528	0.00791935	-0.0122254	TRUE
Gpd1l1	GO:0002027; GO:0005829; GO:0005886; GO:0005975; GO:0006734; GO:0009331; GO:0010765; GO:0016020; GO:0017080; GO:0019674; GO:0033137; GO:0042803; GO:0044325; GO:0046168; GO:0051287; GO:0060373; GO:0086005; GO:0090038; GO:0141152; GO:2000010	20.6432	20.834	21.0602	20.8727	20.8272	21.5007	0.0200412	14.3956	0.876177	0.0220491	0.00551238	-0.0200412	TRUE
Gpi	GO:0001701; GO:0001707; GO:0002639; GO:0004347; GO:0005125; GO:0005615; GO:0005829; GO:0005886; GO:0006094; GO:0006096; GO:0007611; GO:0008083; GO:0010595; GO:0031625; GO:0032355; GO:0032570; GO:0033574; GO:0034101; GO:0035902; GO:0035994; GO:0042593; GO:0043524; GO:0046686; GO:0048029; GO:0051156; GO:0060170; GO:0097367	24.0829	24.089	24.1623	24.0488	23.9316	23.3718	-0.022073	16.7428	-0.984413	0.000362555	0.00197177	0.022073	TRUE
Gprc5a	GO:0004930; GO:0005730; GO:0005886; GO:0030295; GO:0031982; GO:0043231; GO:0043235; GO:0070062	19.707	19.0701	19.4112	19.4622	19.3637	19.4131	-0.00036233	13.4526	-0.0231102	0.965341	0.0078371	0.00036233	TRUE
Gpsm1	GO:0000132; GO:0000139; GO:0001965; GO:0005092; GO:0005789; GO:0005829; GO:0005886; GO:0005938; GO:0007399; GO:0008277; GO:0016239; GO:0030154; GO:0032991	18.8239	19.6634	18.8724	18.935	18.6847	18.9568	-0.00509533	13.1956	-0.192836	0.714331	0.0129636	0.00509533	TRUE
Grk2	GO:0002029; GO:0003108; GO:0004703; GO:0005524; GO:0005829; GO:0005886; GO:0007217; GO:0007507; GO:0019079; GO:0031623; GO:0031755; GO:0032473; GO:0042995; GO:0045988; GO:0046718; GO:0047696; GO:0060048; GO:0098793; GO:0098794; GO:1901081	20.7891	20.5332	20.7863	20.5425	20.5867	20.4936	-0.00584757	14.332	-0.577957	0.229594	0.00412835	0.00584757	TRUE
Gsdmd	GO:0001786; GO:0005546; GO:0005615; GO:0005654; GO:0005829; GO:0005886; GO:0009306; GO:0016020; GO:0022829; GO:0031668; GO:0031966; GO:0032731; GO:0042742; GO:0046931; GO:0050729; GO:0050829; GO:0050830; GO:0051260; GO:0070269; GO:0070273; GO:0070300; GO:0072559; GO:1901612	21.641	21.7185	21.6684	21.4684	21.5552	21.2944	-0.0107368	15.0124	-0.893961	0.0162703	0.00269121	0.0107368	TRUE
Gsk3b	GO:0000320; GO:0001558; GO:0001837; GO:0001954; GO:0002020; GO:0002039; GO:0004672; GO:0004674; GO:0005178; GO:0005524; GO:0005634; GO:0005737; GO:0005739; GO:0005813; GO:0005829; GO:0005874; GO:0005886; GO:0005977; GO:0006366; GO:0006468; GO:0006611; GO:0006983; GO:0007127; GO:0007163; GO:0007409; GO:0007520; GO:0007623; GO:0008013; GO:0008286; GO:0009410; GO:0009887; GO:0010043; GO:0010508; GO:…	21.6969	21.4218	21.5308	21.39	21.4058	21.5164	-0.000965337	14.9045	-0.108756	0.83751	0.00441177	0.000965337	TRUE
Gsn	GO:0001726; GO:0002102; GO:0003779; GO:0005509; GO:0005546; GO:0005576; GO:0005615; GO:0005737; GO:0005829; GO:0005886; GO:0006911; GO:0007015; GO:0007417; GO:0008154; GO:0010613; GO:0010628; GO:0014003; GO:0014891; GO:0015629; GO:0016192; GO:0016528; GO:0030027; GO:0030031; GO:0030036; GO:0030041; GO:0030042; GO:0030478; GO:0030864; GO:0031648; GO:0032991; GO:0035994; GO:0036313; GO:0042246; GO:…	25.856	25.6916	25.5694	25.8943	25.8395	25.689	-0.00144509	17.8625	-0.149184	0.777885	0.00478913	0.00144509	TRUE
Gsr	GO:0004362; GO:0006749; GO:0045454; GO:0050660; GO:0050661; GO:0004362; GO:0005829; GO:0006749; GO:0009897; GO:0045454; GO:0050660; GO:0050661; GO:0004362; GO:0006749; GO:0045454; GO:0050660; GO:0050661	20.8719	20.1778	19.5075	20.3853	19.8283	17.9426	-0.0708527	14.1748	-0.907573	0.0124194	0.0163903	0.0708527	TRUE
Gstm1	GO:0004364; GO:0005496; GO:0005576; GO:0005737; GO:0005829; GO:0006693; GO:0006749; GO:0007608; GO:0009410; GO:0010038; GO:0010288; GO:0016151; GO:0018916; GO:0019899; GO:0019901; GO:0032991; GO:0042178; GO:0042802; GO:0042803; GO:0043200; GO:0043295; GO:0045471; GO:0048678; GO:0051122; GO:0070458; GO:0071466; GO:1901687	22.3019	22.5916	22.5899	21.8928	21.9699	21.7186	-0.0213853	15.5112	-0.7488	0.0867266	0.00946454	0.0213853	TRUE
Gsto1	GO:0004364; GO:0005604; GO:0005737; GO:0005829; GO:0006749; GO:0010880; GO:0016491; GO:0019852; GO:0019853; GO:0030424; GO:0031965; GO:0042178; GO:0044297; GO:0045174; GO:0050610; GO:0071243	20.6386	20.5618	20.397	20.296	20.3296	20.3041	-0.00672056	14.1986	-0.602843	0.205278	0.00444731	0.00672056	TRUE
H1-1	GO:0000785; GO:0000786; GO:0000791; GO:0003677; GO:0003690; GO:0005634; GO:0006334; GO:0007283; GO:0008201; GO:0009986; GO:0030261; GO:0030527; GO:0031490; GO:0031492; GO:0031982; GO:0045910; GO:0048260	27.5906	27.7748	27.9566	28.0192	28.5075	29.6159	0.0562784	19.2115	0.991667	0.000103873	0.0036556	-0.0562784	TRUE
H2bc1	GO:0000786; GO:0001674; GO:0003677; GO:0005634; GO:0006325; GO:0006334; GO:0006337; GO:0006954; GO:0009986; GO:0030527; GO:0031639; GO:0035092; GO:0042393; GO:0046982; GO:0051276; GO:0071674	23.9278	23.8163	24.1981	24.42	24.4636	24.3766	0.0116083	16.699	0.555492	0.252466	0.00868831	-0.0116083	TRUE
H4c2	GO:0000786; GO:0001503; GO:0003677; GO:0005576; GO:0005634; GO:0005654; GO:0006334; GO:0030154; GO:0030527; GO:0032991; GO:0043505; GO:0045653; GO:0046982	34.8391	34.5209	34.6373	34.8672	34.8278	34.8835	0.00569444	24.0586	0.500517	0.311918	0.00492473	-0.00569444	TRUE
Hax1	GO:0000932; GO:0005667; GO:0005737; GO:0005739; GO:0005741; GO:0005758; GO:0005759; GO:0005783; GO:0005938; GO:0015629; GO:0016324; GO:0016529; GO:0019904; GO:0019966; GO:0030027; GO:0030136; GO:0030833; GO:0030854; GO:0031965; GO:0035591; GO:0038158; GO:0043066; GO:0045944; GO:0050731; GO:0051897; GO:0071345; GO:0110053	19.6983	19.8493	19.7189	19.9065	20.0615	20.3078	0.0166149	13.7021	0.939766	0.00533294	0.00302164	-0.0166149	TRUE
Hcfc2	GO:0000122; GO:0003712; GO:0003713; GO:0005634; GO:0005737; GO:0005829; GO:0005886; GO:0006338; GO:0006355; GO:0006357; GO:0016604; GO:0034139; GO:0035097; GO:0044665; GO:0048188; GO:0071339; GO:0140374; GO:1902615	19.8035	20.2604	20.037	20.3602	20.3599	19.5295	-0.0151666	14.002	-0.586065	0.221551	0.0104843	0.0151666	TRUE
Heatr5a	GO:0005794; GO:0005829; GO:0006897; GO:0008104; GO:0016020; GO:0030139; GO:0042147	20.9543	21.2495	21.4448	21.0489	21.2126	21.294	0.00385215	14.6701	0.285362	0.583576	0.00646894	-0.00385215	TRUE
Heatr5b	GO:0005794; GO:0005829; GO:0006897; GO:0008104; GO:0016020; GO:0016607; GO:0030139; GO:0042147	25.6685	25.5695	25.5925	25.7058	25.6033	25.7132	0.00251383	17.7574	0.530602	0.27879	0.00200789	-0.00251383	TRUE
Heg1	GO:0001570; GO:0001701; GO:0001885; GO:0001886; GO:0001944; GO:0001945; GO:0003017; GO:0003209; GO:0003222; GO:0003281; GO:0005509; GO:0005911; GO:0007507; GO:0009791; GO:0009897; GO:0009986; GO:0030324; GO:0035024; GO:0035264; GO:0045216; GO:0048845; GO:0050878; GO:0055017; GO:0060039; GO:0090271; GO:1902414; GO:1905709; GO:0001570; GO:0001701; GO:0001885; GO:0001886; GO:0001944; GO:0001945; GO:…	21.4106	20.6782	20.7206	21.0105	20.301	19.4132	-0.0484528	14.5862	-0.921795	0.00893496	0.0101889	0.0484528	TRUE
Heph	GO:0004322; GO:0005507; GO:0005886; GO:0006826; GO:0008198; GO:0016323; GO:0016491; GO:0030218; GO:0048471; GO:0060586; GO:0160179; GO:1904040	20.0722	19.8985	20.2401	20.1808	19.6753	19.1227	-0.0293985	13.9604	-0.917141	0.0100141	0.00638788	0.0293985	TRUE
Hfe	GO:0002725; GO:0005102; GO:0005615; GO:0005769; GO:0006826; GO:0006879; GO:0006953; GO:0007565; GO:0009897; GO:0010039; GO:0010106; GO:0010628; GO:0030509; GO:0030881; GO:0031410; GO:0032435; GO:0034756; GO:0039706; GO:0042446; GO:0045177; GO:0045178; GO:0048260; GO:0048471; GO:0055037; GO:0060391; GO:0060586; GO:0071281; GO:0090277; GO:0097421; GO:1904283; GO:1990357; GO:1990459; GO:1990641; GO:…	20.378	19.2962	19.3659	19.9337	19.902	20.1303	0.0111702	13.6755	0.341659	0.507453	0.0153633	-0.0111702	TRUE
Hgs	GO:0005737; GO:0005768; GO:0005769; GO:0006622; GO:0008333; GO:0010324; GO:0010628; GO:0010642; GO:0016525; GO:0019904; GO:0030141; GO:0030948; GO:0031623; GO:0031901; GO:0032456; GO:0032585; GO:0033565; GO:0035091; GO:0042802; GO:0043130; GO:0044389; GO:0046426; GO:0046872; GO:0072657; GO:0140036; GO:1903543	21.702	21.9086	21.835	21.6978	21.6343	21.8931	0.00258241	15.0789	0.291867	0.574631	0.00423133	-0.00258241	TRUE
Hip1	GO:0005737; GO:0005794; GO:0005886; GO:0006897; GO:0006915; GO:0007015; GO:0030136; GO:0030276; GO:0032051; GO:0032266; GO:0035091; GO:0035612; GO:0035615; GO:0042734; GO:0042803; GO:0042981; GO:0043325; GO:0045211; GO:0045742; GO:0046982; GO:0048260; GO:0048268; GO:0050821; GO:0051015; GO:0080025; GO:0097190; GO:0098685; GO:0098793; GO:0098794; GO:0098978; GO:0099149; GO:0099171; GO:2000588	22.806	22.641	22.6165	22.6676	22.6209	22.9901	0.0085897	15.695	0.755004	0.0826821	0.00373008	-0.0085897	TRUE
Hip1r	GO:0003779; GO:0005546; GO:0005547; GO:0005739; GO:0005829; GO:0005856; GO:0005905; GO:0005938; GO:0006897; GO:0006898; GO:0007015; GO:0016324; GO:0017124; GO:0030100; GO:0030136; GO:0030276; GO:0030837; GO:0032051; GO:0032587; GO:0032956; GO:0034316; GO:0035091; GO:0035615; GO:0042802; GO:0042803; GO:0043065; GO:0043066; GO:0043325; GO:0045742; GO:0046982; GO:0048268; GO:0048471; GO:0050821; GO:…	24.3546	23.9376	24.1402	24.2578	24.1627	24.4383	0.00795516	16.733	0.58577	0.221842	0.00550343	-0.00795516	TRUE
Hist3h2ba	GO:0000786; GO:0003677; GO:0005634; GO:0030527; GO:0046982; GO:0000786; GO:0002227; GO:0003677; GO:0005615; GO:0005634; GO:0030527; GO:0046982; GO:0061844	25.4819	25.6481	25.6075	25.9233	25.983	26.3506	0.0227452	17.7578	0.930369	0.00710387	0.00448152	-0.0227452	TRUE
Hm13	GO:0000139; GO:0001701; GO:0005783; GO:0005789; GO:0005791; GO:0006465; GO:0008233; GO:0009986; GO:0031625; GO:0033619; GO:0036513; GO:0042500; GO:0042803; GO:0098553; GO:0098554; GO:1904211	21.9478	21.9369	22.0861	21.9196	21.7245	22.1388	0.00428024	15.193	0.383501	0.45295	0.00515381	-0.00428024	TRUE
Hmgb1	GO:0000122; GO:0000400; GO:0000401; GO:0000402; GO:0000405; GO:0000793; GO:0000902; GO:0000976; GO:0001530; GO:0001654; GO:0001773; GO:0001786; GO:0001934; GO:0001935; GO:0002053; GO:0002218; GO:0002270; GO:0002281; GO:0002318; GO:0002437; GO:0002643; GO:0002840; GO:0003676; GO:0003681; GO:0003684; GO:0003690; GO:0003697; GO:0003713; GO:0003714; GO:0003725; GO:0003727; GO:0005125; GO:0005178; GO:…	22.0282	21.4339	22.2153	21.736	21.3944	21.8206	-0.00242668	15.1065	-0.0977577	0.85383	0.0123523	0.00242668	TRUE
Hmgb1l5	GO:0005634; GO:0005694; GO:0005793; GO:0005886; GO:0006281; GO:0006310; GO:0006357; GO:0006914; GO:0006935; GO:0008301; GO:0045087	20.4242	19.8846	20.527	20.2335	19.5255	20.8308	0.0148826	13.9309	0.412851	0.415907	0.0164163	-0.0148826	TRUE
Hmmr	GO:0005540; GO:0005737; GO:0005819; GO:0006898; GO:0007010; GO:0007267; GO:0009986; GO:0030214; GO:0038024	16.8335	18.3118	18.1744	18.9275	18.9797	18.2807	0.0155562	12.5497	0.261206	0.617102	0.0287439	-0.0155562	TRUE
Hmox2	GO:0001666; GO:0004392; GO:0005789; GO:0005886; GO:0006788; GO:0006979; GO:0020037; GO:0042167; GO:0046872	20.6873	20.5526	20.409	20.3875	20.3173	20.3954	-0.00496834	14.2128	-0.475417	0.340602	0.00459697	0.00496834	TRUE
Hnrnpa2b1	GO:0000122; GO:0000398; GO:0003730; GO:0005654; GO:0005737; GO:0006406; GO:0031053; GO:0035198; GO:0043047; GO:0048025; GO:0070062; GO:0071013; GO:0097157; GO:0140693; GO:1990247; GO:1990428	26.1403	26.1026	26.0717	26.0915	26.3179	26.458	0.0109963	18.0869	0.917972	0.00981703	0.0023757	-0.0109963	TRUE
Hnrnpu	GO:0000122; GO:0000228; GO:0000381; GO:0000776; GO:0000922; GO:0000978; GO:0000993; GO:0001097; GO:0003677; GO:0003682; GO:0003690; GO:0003697; GO:0003714; GO:0003723; GO:0003725; GO:0003727; GO:0003730; GO:0003779; GO:0005524; GO:0005634; GO:0005654; GO:0005697; GO:0005813; GO:0005829; GO:0006397; GO:0007049; GO:0007346; GO:0008143; GO:0008380; GO:0009048; GO:0009986; GO:0010628; GO:0016020; GO:…	28.614	28.1859	28.1278	28.0981	28.0195	28.0033	-0.00977475	19.5928	-0.56416	0.24354	0.00715283	0.00977475	TRUE
Homer3	GO:0005737; GO:0005829; GO:0005886; GO:0007216; GO:0014069; GO:0019904; GO:0030425; GO:0032703; GO:0035256; GO:0042802; GO:0045178; GO:0070885; GO:0098978; GO:2001256	20.646	20.372	20.633	20.4914	20.5302	21.1776	0.0188489	14.1852	0.873419	0.02302	0.00525453	-0.0188489	TRUE
Hras	GO:0000139; GO:0001889; GO:0003924; GO:0003925; GO:0005525; GO:0005794; GO:0005886; GO:0006357; GO:0006897; GO:0007264; GO:0007265; GO:0008284; GO:0008285; GO:0008286; GO:0010628; GO:0010629; GO:0014044; GO:0019003; GO:0030335; GO:0032729; GO:0032956; GO:0035900; GO:0042088; GO:0042127; GO:0042552; GO:0042832; GO:0043410; GO:0043495; GO:0043524; GO:0044877; GO:0045740; GO:0045944; GO:0046330; GO:…	20.3416	20.0778	20.3952	19.8568	20.0249	20.4015	0.00509552	13.9567	0.290804	0.576091	0.00838247	-0.00509552	TRUE
Hsd17b12	GO:0001968; GO:0004303; GO:0005518; GO:0005783; GO:0006703; GO:0008201; GO:0009923; GO:0010811; GO:0016491; GO:0019367; GO:0030198; GO:0031012; GO:0141040	25.5463	25.642	25.5439	25.4331	25.454	25.6051	0.00111952	17.6939	0.1782	0.73553	0.00309091	-0.00111952	TRUE
Hsd17b8	GO:0004303; GO:0005740; GO:0005759; GO:0005886; GO:0006633; GO:0006703; GO:0008209; GO:0008210; GO:0016020; GO:0047035; GO:0051290; GO:0070404; GO:0106386; GO:1990204	18.6802	18.6804	18.7649	18.6733	18.2379	18.5321	-0.00615998	12.929	-0.421626	0.405037	0.00662397	0.00615998	TRUE
Hsp90aa1	GO:0001764; GO:0001934; GO:0002134; GO:0002135; GO:0002218; GO:0002230; GO:0003009; GO:0003729; GO:0005524; GO:0005525; GO:0005634; GO:0005654; GO:0005737; GO:0005739; GO:0005765; GO:0005829; GO:0005886; GO:0006457; GO:0007004; GO:0009408; GO:0009409; GO:0009410; GO:0009651; GO:0009986; GO:0010592; GO:0010659; GO:0016323; GO:0016324; GO:0016887; GO:0017098; GO:0019903; GO:0030235; GO:0030911; GO:…	27.4607	27.2453	27.1247	27.1376	26.8488	27.2047	-0.00322212	18.854	-0.211083	0.688078	0.00746037	0.00322212	TRUE
Hsp90ab1	GO:0001890; GO:0002134; GO:0002135; GO:0003725; GO:0005524; GO:0005525; GO:0005576; GO:0005634; GO:0005737; GO:0005765; GO:0005829; GO:0005886; GO:0006457; GO:0006986; GO:0007004; GO:0008180; GO:0009410; GO:0009651; GO:0009986; GO:0010033; GO:0016234; GO:0016323; GO:0016324; GO:0016887; GO:0017098; GO:0019062; GO:0019900; GO:0019901; GO:0030511; GO:0031072; GO:0031396; GO:0031526; GO:0031625; GO:…	26.874	26.6515	26.473	26.5946	26.3235	26.5977	-0.00328873	18.4492	-0.232865	0.657016	0.00686732	0.00328873	TRUE
Hspa13	GO:0005524; GO:0005634; GO:0005737; GO:0005783; GO:0005829; GO:0005886; GO:0016887; GO:0031072; GO:0042026; GO:0044183; GO:0051085; GO:0140662	19.5044	19.3741	19.305	19.2987	19.2432	18.9756	-0.0127871	13.4494	-0.948584	0.00389738	0.0021334	0.0127871	TRUE
Hspa14	GO:0005524; GO:0005634; GO:0005737; GO:0005829; GO:0005840; GO:0005886; GO:0016887; GO:0031072; GO:0042026; GO:0044183; GO:0051085; GO:0140662	20.8086	20.4615	20.708	20.6864	20.6176	20.6473	-0.000751509	14.3218	-0.0850085	0.872794	0.0044042	0.000751509	TRUE
Hspa1a	GO:0000122; GO:0001664; GO:0001916; GO:0002020; GO:0002199; GO:0003714; GO:0005102; GO:0005524; GO:0005615; GO:0005634; GO:0005737; GO:0005739; GO:0005813; GO:0005814; GO:0005829; GO:0006402; GO:0006457; GO:0006952; GO:0006986; GO:0007041; GO:0007339; GO:0008180; GO:0008285; GO:0009408; GO:0010628; GO:0016234; GO:0016235; GO:0016323; GO:0016324; GO:0016607; GO:0016887; GO:0019899; GO:0030308; GO:…	22.6086	23.9051	22.5167	22.7399	22.843	22.7822	-0.00621849	15.913	-0.159767	0.762388	0.0192111	0.00621849	TRUE
Hspa2	GO:0000795; GO:0001673; GO:0001934; GO:0005524; GO:0005634; GO:0005737; GO:0005829; GO:0005886; GO:0007140; GO:0007141; GO:0007283; GO:0007286; GO:0009408; GO:0009409; GO:0009986; GO:0010971; GO:0016887; GO:0019899; GO:0031072; GO:0036128; GO:0042026; GO:0044183; GO:0048156; GO:0051082; GO:0051085; GO:0051087; GO:0051861; GO:0070194; GO:0072687; GO:0090084; GO:0097718; GO:0140662	26.8983	27.2039	26.8986	27.0057	27.1337	27.0963	0.00317677	18.7216	0.326963	0.527033	0.00459098	-0.00317677	TRUE
Hspa4	GO:0000774; GO:0001822; GO:0001933; GO:0005524; GO:0005634; GO:0005739; GO:0005811; GO:0005829; GO:0006457; GO:0010629; GO:0043066; GO:0044877; GO:0045040; GO:0045766; GO:0051131; GO:0051402; GO:0061629; GO:0070062; GO:0140662; GO:1903978	24.0657	23.6394	23.6818	23.5502	23.7575	23.8872	0.00301713	16.4521	0.21052	0.688886	0.00700533	-0.00301713	TRUE
Hspa5	GO:0001554; GO:0005524; GO:0005634; GO:0005737; GO:0005739; GO:0005783; GO:0005788; GO:0005789; GO:0005790; GO:0005793; GO:0005829; GO:0005886; GO:0006983; GO:0008180; GO:0009986; GO:0010976; GO:0016020; GO:0016887; GO:0019899; GO:0019904; GO:0021589; GO:0021680; GO:0030182; GO:0030335; GO:0030496; GO:0030512; GO:0030968; GO:0031072; GO:0031204; GO:0031333; GO:0031398; GO:0031625; GO:0032991; GO:…	24.8066	24.9534	24.5541	24.6305	24.4806	24.4735	-0.00943962	17.1473	-0.637433	0.173351	0.00570513	0.00943962	TRUE
Hspa8	GO:0000082; GO:0000974; GO:0001664; GO:0001786; GO:0001822; GO:0001916; GO:0001917; GO:0003723; GO:0005102; GO:0005524; GO:0005634; GO:0005681; GO:0005730; GO:0005737; GO:0005765; GO:0005770; GO:0005776; GO:0005829; GO:0005874; GO:0005882; GO:0005886; GO:0006397; GO:0006457; GO:0006606; GO:0007519; GO:0008021; GO:0008088; GO:0008380; GO:0009410; GO:0009986; GO:0010045; GO:0010628; GO:0010667; GO:…	27.2327	27.5056	26.991	27.3048	27.3716	27.7084	0.0135041	18.8714	0.720746	0.106085	0.00649399	-0.0135041	TRUE
Hspbp1	GO:0000774; GO:0005615; GO:0005783; GO:0031398; GO:0031625; GO:0032436; GO:0140313	20.6568	21.0184	20.8705	20.754	20.8055	21.209	0.0113857	14.4029	0.744186	0.0897907	0.00510983	-0.0113857	TRUE
Hspd1	GO:0001530; GO:0001666; GO:0002039; GO:0002755; GO:0002842; GO:0002931; GO:0003725; GO:0005524; GO:0005615; GO:0005737; GO:0005739; GO:0005743; GO:0005759; GO:0005769; GO:0005782; GO:0005829; GO:0005886; GO:0005905; GO:0006457; GO:0006458; GO:0006986; GO:0008035; GO:0008637; GO:0009409; GO:0009410; GO:0009986; GO:0010033; GO:0014070; GO:0014823; GO:0016020; GO:0016853; GO:0019899; GO:0030061; GO:…	25.7829	25.4144	25.5007	25.5291	25.4542	25.3509	-0.00700991	17.7245	-0.609044	0.199392	0.00456438	0.00700991	TRUE
Hspg2	GO:0001666; GO:0001938; GO:0001958; GO:0002020; GO:0002062; GO:0005509; GO:0005576; GO:0005604; GO:0005737; GO:0005886; GO:0006898; GO:0007156; GO:0007162; GO:0007224; GO:0007420; GO:0007566; GO:0008046; GO:0008104; GO:0008285; GO:0009410; GO:0030198; GO:0030424; GO:0031012; GO:0031100; GO:0043025; GO:0048704; GO:0048738; GO:0050808; GO:0060351; GO:0062023; GO:0070052; GO:1905907	30.2256	30.7456	30.7812	30.1755	30.7398	30.8998	0.0124776	21.1254	0.522464	0.287612	0.0101817	-0.0124776	TRUE
Htra1	GO:0001890; GO:0004252; GO:0005576; GO:0005829; GO:0005886; GO:0006508; GO:0030512; GO:0030514; GO:0042802; GO:0060718	28.8998	28.9604	28.7819	28.5274	28.658	28.5308	-0.00968173	19.9745	-0.682948	0.134848	0.00517769	0.00968173	TRUE
Htra3	GO:0004175; GO:0004252; GO:0005576; GO:0006508; GO:0008236; GO:0030512; GO:0030514; GO:0042802	20.6961	21.4457	20.9848	20.2819	20.7635	20.803	-0.00410916	14.4644	-0.140404	0.790778	0.0144884	0.00410916	TRUE
Htt	GO:0005634; GO:0005737; GO:0005634; GO:0005737; GO:0000132; GO:0002039; GO:0004721; GO:0005522; GO:0005654; GO:0005769; GO:0005770; GO:0005776; GO:0005783; GO:0005794; GO:0005814; GO:0006890; GO:0007030; GO:0016234; GO:0019900; GO:0030424; GO:0030425; GO:0030659; GO:0031072; GO:0031587; GO:0031648; GO:0032991; GO:0034452; GO:0042297; GO:0042802; GO:0043065; GO:0044325; GO:0045505; GO:0045724; GO:…	20.4109	20.3811	20.3213	20.1632	20.1153	20.5187	0.00447327	14.0546	0.379365	0.458252	0.00545501	-0.00447327	TRUE
Hycc1	GO:0005829; GO:0005886; GO:0042552; GO:0043005; GO:0046854; GO:0072659	21.6764	21.9632	21.804	21.548	21.4856	21.5684	-0.00681593	15.0678	-0.491544	0.322067	0.00603779	0.00681593	TRUE
Icam1	GO:0001541; GO:0001666; GO:0001772; GO:0001975; GO:0002291; GO:0002438; GO:0002457; GO:0002693; GO:0005178; GO:0005615; GO:0007155; GO:0007159; GO:0008360; GO:0009410; GO:0009897; GO:0009986; GO:0010212; GO:0010477; GO:0014070; GO:0022614; GO:0030838; GO:0031669; GO:0032496; GO:0032868; GO:0033627; GO:0034698; GO:0043200; GO:0044877; GO:0045429; GO:0045471; GO:0045907; GO:0046688; GO:0050731; GO:…	21.589	22.1936	21.8383	21.8337	21.3591	21.1296	-0.0228677	15.1603	-0.782917	0.0655722	0.00908562	0.0228677	TRUE
Icam2	GO:0001931; GO:0005178; GO:0005886; GO:0005902; GO:0007155; GO:0032154; GO:0071944; GO:0098609	24.9493	24.0684	24.571	24.8284	24.3868	23.8964	-0.0211281	17.0848	-0.66226	0.15184	0.011952	0.0211281	TRUE
Ifi35	GO:0002281; GO:0005615; GO:0005634; GO:0005737; GO:0005829; GO:0008285; GO:0016020; GO:0034145; GO:0042802; GO:0045087; GO:0045089; GO:0050729; GO:1901223; GO:1901224; GO:0002281; GO:0005615; GO:0005634; GO:0005654; GO:0005730; GO:0005737; GO:0005829; GO:0008285; GO:0016020; GO:0034145; GO:0042802; GO:0045087; GO:0045089; GO:0050729; GO:1901223; GO:1901224	20.1769	20.3562	20.0611	20.1486	20.7754	20.782	0.0188674	14.006	0.765734	0.0758926	0.00792358	-0.0188674	TRUE
Ifngr1	GO:0001774; GO:0004896; GO:0004906; GO:0005886; GO:0010628; GO:0016020; GO:0019221; GO:0019955; GO:0030425; GO:0031982; GO:0032760; GO:0038196; GO:0048143; GO:0051607; GO:0060333; GO:1900222; GO:1902004	22.4192	21.8164	21.7647	21.7908	21.3372	21.1994	-0.0257502	15.2234	-0.780684	0.0668745	0.0103063	0.0257502	TRUE
Ifrd1	GO:0005634; GO:0005737; GO:0005886; GO:0007405; GO:0014009; GO:0014706; GO:0016528; GO:0030517; GO:0042692; GO:0043403; GO:0045944; GO:0048671; GO:0051091; GO:0061629	19.0161	18.8794	18.9236	18.8556	18.1711	18.2333	-0.0227869	13.096	-0.792427	0.0601583	0.00877007	0.0227869	TRUE
Igf1r	GO:0000165; GO:0001965; GO:0003230; GO:0004713; GO:0005009; GO:0005010; GO:0005158; GO:0005198; GO:0005520; GO:0005524; GO:0005886; GO:0005899; GO:0005901; GO:0006955; GO:0007409; GO:0007420; GO:0008284; GO:0008286; GO:0008544; GO:0009725; GO:0009887; GO:0010656; GO:0016020; GO:0021549; GO:0021766; GO:0030010; GO:0030238; GO:0030315; GO:0030325; GO:0030335; GO:0030424; GO:0030879; GO:0031017; GO:…	19.4649	20.141	19.5974	19.7127	19.2052	18.6568	-0.0331088	13.7059	-0.860232	0.0279376	0.00981265	0.0331088	TRUE
Igfbp7	GO:0001558; GO:0005520; GO:0005615; GO:0007155; GO:0007566; GO:0009966; GO:0014070; GO:0032526; GO:0032870; GO:0048839; GO:0050810; GO:0051414; GO:0062023	26.1285	24.7553	24.3439	23.5202	24.2955	26.8306	0.0538218	16.9643	0.561292	0.246479	0.0396797	-0.0538218	TRUE
Il6st	GO:0004896; GO:0004897; GO:0004915; GO:0005127; GO:0005886; GO:0005896; GO:0005900; GO:0005977; GO:0006642; GO:0007165; GO:0007584; GO:0008284; GO:0008593; GO:0009897; GO:0014911; GO:0015026; GO:0019221; GO:0019838; GO:0019955; GO:0019981; GO:0030296; GO:0030425; GO:0032809; GO:0034097; GO:0038154; GO:0038165; GO:0042102; GO:0042531; GO:0042802; GO:0043025; GO:0043235; GO:0043524; GO:0044297; GO:…	20.2689	20.4445	20.4407	20.1215	20.0314	19.7395	-0.0186956	14.1053	-0.901006	0.0142145	0.00450066	0.0186956	TRUE
Ilk	GO:0000902; GO:0001558; GO:0001658; GO:0001934; GO:0001954; GO:0003151; GO:0004672; GO:0004674; GO:0005178; GO:0005524; GO:0005886; GO:0005911; GO:0005925; GO:0007160; GO:0007229; GO:0008283; GO:0008284; GO:0009967; GO:0010667; GO:0010761; GO:0014044; GO:0014912; GO:0016310; GO:0017124; GO:0019901; GO:0019904; GO:0021675; GO:0022011; GO:0030017; GO:0030027; GO:0030030; GO:0030335; GO:0030424; GO:…	25.6193	25.3352	25.601	25.5218	25.609	25.8561	0.0102354	17.6714	0.791837	0.0604879	0.0039472	-0.0102354	TRUE
Inpp4a	GO:0005634; GO:0005737; GO:0005886; GO:0014069; GO:0016316; GO:0017161; GO:0031901; GO:0052828; GO:0055038	19.5831	19.1926	19.7967	19.6253	19.6921	19.5821	0.00208626	13.5573	0.132072	0.803043	0.007829	-0.00208626	TRUE
Inpp5b	GO:0001701; GO:0004439; GO:0005829; GO:0007165; GO:0007283; GO:0016020; GO:0030317; GO:0030670; GO:0031901; GO:0046856; GO:0052658; GO:0070613; GO:0001701; GO:0004439; GO:0005829; GO:0007165; GO:0007283; GO:0016020; GO:0030317; GO:0030670; GO:0031901; GO:0046856; GO:0052658; GO:0070613	18.228	18.4652	18.4741	19.074	18.8046	18.9458	0.0151366	12.8394	0.603852	0.204316	0.00999033	-0.0151366	TRUE
Inppl1	GO:0000132; GO:0000922; GO:0001958; GO:0002376; GO:0003779; GO:0004445; GO:0005547; GO:0005634; GO:0005737; GO:0005829; GO:0005886; GO:0006006; GO:0006661; GO:0006897; GO:0006915; GO:0007015; GO:0007155; GO:0008156; GO:0008285; GO:0009410; GO:0009791; GO:0009925; GO:0010467; GO:0010629; GO:0010642; GO:0010977; GO:0016607; GO:0017124; GO:0030027; GO:0030175; GO:0032868; GO:0032880; GO:0032957; GO:…	20.3376	20.0947	20.1213	20.1175	20.016	20.0881	-0.00338273	13.9745	-0.404518	0.426319	0.00382382	0.00338273	TRUE
Insr	GO:0001540; GO:0001666; GO:0001889; GO:0001933; GO:0001934; GO:0002092; GO:0003007; GO:0004672; GO:0004713; GO:0005009; GO:0005159; GO:0005198; GO:0005524; GO:0005525; GO:0005764; GO:0005768; GO:0005770; GO:0005886; GO:0005899; GO:0005901; GO:0006111; GO:0006355; GO:0006898; GO:0007186; GO:0008284; GO:0008286; GO:0008544; GO:0008584; GO:0009725; GO:0009749; GO:0009887; GO:0009897; GO:0010033; GO:…	21.6888	21.209	21.5173	21.4949	21.2301	21.2658	-0.00713536	14.8804	-0.477294	0.338426	0.00656845	0.00713536	TRUE
Iqgap1	GO:0001726; GO:0001817; GO:0005078; GO:0005096; GO:0005509; GO:0005516; GO:0005547; GO:0005634; GO:0005737; GO:0005874; GO:0005886; GO:0005911; GO:0005925; GO:0005938; GO:0007173; GO:0007346; GO:0008543; GO:0009898; GO:0010761; GO:0016323; GO:0016324; GO:0016328; GO:0016477; GO:0019901; GO:0019903; GO:0019904; GO:0030424; GO:0030426; GO:0030496; GO:0030864; GO:0031252; GO:0031267; GO:0032991; GO:…	25.7401	25.5814	25.598	25.7159	25.6286	25.7933	0.00397422	17.7716	0.603797	0.204368	0.0026234	-0.00397422	TRUE
Iqgap3	GO:0000082; GO:0001934; GO:0005096; GO:0005516; GO:0005737; GO:0005911; GO:0005938; GO:0007265; GO:0008361; GO:0010467; GO:0010628; GO:0010629; GO:0016328; GO:0031267; GO:0033598; GO:0033601; GO:0043410; GO:0051015; GO:0070371; GO:0070856; GO:0071310; GO:0120025; GO:1903479	20.3547	19.9327	20.1766	20.7586	20.9107	21.6611	0.0439006	14.0159	0.921241	0.0090603	0.00926851	-0.0439006	TRUE
Irak3	GO:0000287; GO:0001819; GO:0004672; GO:0004674; GO:0005524; GO:0005634; GO:0005737; GO:0005886; GO:0008063; GO:0010933; GO:0010936; GO:0019221; GO:0019901; GO:0032494; GO:0032496; GO:0032695; GO:0032715; GO:0032720; GO:0034122; GO:0035556; GO:0042177; GO:0042803; GO:0043242; GO:0043244; GO:0043330; GO:0045824; GO:0046982; GO:0070498; GO:0070555; GO:0071222	17.5582	18.4316	18.2477	17.791	17.773	17.18	-0.0251499	12.5225	-0.719051	0.10731	0.0121536	0.0251499	TRUE
Irak4	GO:0000287; GO:0002446; GO:0004674; GO:0005149; GO:0005524; GO:0005615; GO:0005634; GO:0005737; GO:0005886; GO:0007254; GO:0008063; GO:0009986; GO:0016301; GO:0016310; GO:0019221; GO:0019901; GO:0035556; GO:0038172; GO:0043123; GO:0045087; GO:0048661; GO:0070498; GO:0071222; GO:1990266; GO:0000287; GO:0002446; GO:0004674; GO:0005149; GO:0005524; GO:0005615; GO:0005634; GO:0005737; GO:0005886; GO:…	19.5251	19.2428	19.1317	19.7723	19.6606	19.8231	0.0138163	13.4445	0.634043	0.176381	0.00842537	-0.0138163	TRUE
Irgm	GO:0000045; GO:0000139; GO:0000421; GO:0001891; GO:0001934; GO:0003924; GO:0003925; GO:0005525; GO:0005547; GO:0005739; GO:0005764; GO:0005765; GO:0005770; GO:0005776; GO:0005789; GO:0005794; GO:0005829; GO:0006952; GO:0009617; GO:0010508; GO:0010800; GO:0019901; GO:0030670; GO:0030674; GO:0031648; GO:0031902; GO:0031966; GO:0032480; GO:0032689; GO:0033138; GO:0035458; GO:0042742; GO:0042995; GO:…	18.9659	19.517	19.5668	18.895	19.0644	19.7404	0.0138508	13.2819	0.503114	0.309004	0.0118961	-0.0138508	TRUE
Itch	GO:0000209; GO:0002669; GO:0002870; GO:0004842; GO:0005634; GO:0005737; GO:0005886; GO:0005938; GO:0006511; GO:0006513; GO:0016020; GO:0016567; GO:0016874; GO:0030163; GO:0031410; GO:0031623; GO:0032991; GO:0035519; GO:0035739; GO:0039532; GO:0043021; GO:0043066; GO:0043161; GO:0044389; GO:0045236; GO:0045732; GO:0046329; GO:0050687; GO:0051865; GO:0061630; GO:0070534; GO:0070936; GO:0090085; GO:…	20.3753	20.6042	20.7309	20.4806	20.8167	20.8744	0.0106704	14.2421	0.711294	0.112995	0.00527221	-0.0106704	TRUE
Itga1	GO:0001669; GO:0005102; GO:0005178; GO:0005518; GO:0005925; GO:0007155; GO:0007160; GO:0007229; GO:0008285; GO:0008305; GO:0009897; GO:0009986; GO:0019903; GO:0030593; GO:0032516; GO:0033627; GO:0034665; GO:0042059; GO:0042311; GO:0043204; GO:0043410; GO:0043525; GO:0045123; GO:0045178; GO:0046872; GO:0048812; GO:0060326; GO:0098609; GO:0098639	22.3928	21.3906	22.3049	22.3145	22.3982	22.1246	0.00241193	15.3405	0.0811708	0.878511	0.0148081	-0.00241193	TRUE
Itga3	GO:0001764; GO:0001968; GO:0002020; GO:0005178; GO:0005518; GO:0005886; GO:0007155; GO:0007160; GO:0007229; GO:0007266; GO:0007507; GO:0007613; GO:0008305; GO:0009410; GO:0009897; GO:0009986; GO:0010628; GO:0010634; GO:0010811; GO:0010976; GO:0016323; GO:0017015; GO:0019904; GO:0030111; GO:0030324; GO:0030426; GO:0030510; GO:0031345; GO:0031527; GO:0031594; GO:0033627; GO:0034667; GO:0034698; GO:…	24.6394	24.4181	24.3979	24.7262	24.5142	24.0537	-0.0142023	17.0455	-0.786433	0.0635457	0.00557734	0.0142023	TRUE
Itga5	GO:0001525; GO:0005154; GO:0005178; GO:0005509; GO:0005615; GO:0005783; GO:0005794; GO:0005886; GO:0005925; GO:0007044; GO:0007155; GO:0007157; GO:0007159; GO:0007160; GO:0007229; GO:0007565; GO:0007613; GO:0008305; GO:0009897; GO:0009986; GO:0010811; GO:0023035; GO:0030335; GO:0031410; GO:0031589; GO:0033627; GO:0033631; GO:0034113; GO:0034674; GO:0035313; GO:0035987; GO:0045202; GO:0045211; GO:…	23.6061	22.8756	23.3083	23.4714	23.052	22.6327	-0.0207039	16.1863	-0.726621	0.101888	0.00978801	0.0207039	TRUE
Itga6	GO:0005178; GO:0005604; GO:0005886; GO:0005912; GO:0007160; GO:0007229; GO:0008305; GO:0009897; GO:0009925; GO:0009986; GO:0010668; GO:0010811; GO:0010976; GO:0016323; GO:0022409; GO:0030056; GO:0030175; GO:0030335; GO:0031589; GO:0031668; GO:0031994; GO:0033627; GO:0034676; GO:0035878; GO:0038132; GO:0042327; GO:0042475; GO:0043065; GO:0043236; GO:0043589; GO:0044877; GO:0045178; GO:0045944; GO:…	23.5331	22.8859	23.3702	23.4225	23.1487	22.711	-0.0176796	16.1811	-0.709202	0.11455	0.00878748	0.0176796	TRUE
Itgav	GO:0001525; GO:0001568; GO:0001570; GO:0001846; GO:0001968; GO:0002020; GO:0005080; GO:0005102; GO:0005178; GO:0005245; GO:0005829; GO:0005886; GO:0005925; GO:0007155; GO:0007160; GO:0007204; GO:0007229; GO:0008284; GO:0008305; GO:0009897; GO:0009986; GO:0010745; GO:0010888; GO:0016020; GO:0016477; GO:0017134; GO:0019960; GO:0030335; GO:0031258; GO:0031527; GO:0031528; GO:0031589; GO:0031994; GO:…	22.0446	22.4779	22.296	22.4479	21.9556	20.9273	-0.0411783	15.5342	-0.928694	0.00744553	0.00822167	0.0411783	TRUE
Itgb1	GO:0000082; GO:0000132; GO:0000287; GO:0001669; GO:0001701; GO:0001894; GO:0001968; GO:0002020; GO:0002042; GO:0002052; GO:0003779; GO:0005102; GO:0005178; GO:0005509; GO:0005518; GO:0005604; GO:0005737; GO:0005886; GO:0005911; GO:0005912; GO:0005925; GO:0006909; GO:0007155; GO:0007159; GO:0007160; GO:0007161; GO:0007229; GO:0007405; GO:0007517; GO:0007520; GO:0008277; GO:0008283; GO:0008285; GO:…	25.7204	25.0955	25.5946	25.6931	25.4193	25.0634	-0.0134013	17.7146	-0.597186	0.210708	0.00899987	0.0134013	TRUE
Itgb1bp1	GO:0001726; GO:0002043; GO:0005092; GO:0005178; GO:0005634; GO:0005737; GO:0005829; GO:0005856; GO:0005886; GO:0006933; GO:0007160; GO:0007229; GO:0008284; GO:0008285; GO:0010595; GO:0010764; GO:0019900; GO:0019901; GO:0030027; GO:0033622; GO:0033628; GO:0035148; GO:0035924; GO:0043113; GO:0044344; GO:0045747; GO:0045944; GO:0048471; GO:0051451; GO:0051496; GO:0051894; GO:0051895; GO:0051897; GO:…	19.8813	19.519	19.1408	19.5399	19.5026	19.2054	-0.0105753	13.5608	-0.516408	0.294245	0.00876835	0.0105753	TRUE
Itgb3	GO:0001938; GO:0001954; GO:0001968; GO:0002020; GO:0002687; GO:0003756; GO:0005080; GO:0005178; GO:0005634; GO:0005654; GO:0005886; GO:0005911; GO:0005925; GO:0007044; GO:0007155; GO:0007160; GO:0007229; GO:0007566; GO:0008277; GO:0008305; GO:0009897; GO:0009986; GO:0010595; GO:0010628; GO:0010745; GO:0010763; GO:0010888; GO:0014823; GO:0014909; GO:0014911; GO:0016324; GO:0017134; GO:0019899; GO:…	21.8701	21.4412	21.4601	21.8832	21.6117	20.7648	-0.0264662	15.0783	-0.840125	0.036297	0.00854342	0.0264662	TRUE
Itgb4	GO:0001664; GO:0005604; GO:0005730; GO:0006914; GO:0007160; GO:0007229; GO:0008305; GO:0009611; GO:0009925; GO:0009986; GO:0030056; GO:0031252; GO:0031581; GO:0031965; GO:0031994; GO:0032290; GO:0035878; GO:0038132; GO:0043589; GO:0046847; GO:0048333; GO:0061450	22.3247	22.9844	22.653	22.5692	22.6702	22.4186	-0.00604849	15.7068	-0.342131	0.506828	0.008306	0.00604849	TRUE
Itih2	GO:0004867; GO:0005540; GO:0005576; GO:0030212; GO:0004867; GO:0005540; GO:0005576; GO:0030212; GO:0004867; GO:0005540; GO:0005576; GO:0030212	23.0818	22.9731	22.4131	22.3699	22.7187	22.5344	-0.00806012	15.7742	-0.354905	0.489993	0.0106161	0.00806012	TRUE
Itm2b	GO:0000139; GO:0001540; GO:0005524; GO:0005615; GO:0005794; GO:0005886; GO:0010008; GO:0030660; GO:0031090; GO:0042985; GO:0070062	21.8471	21.9413	21.7954	21.7333	21.9215	21.95	0.00325241	15.1344	0.481189	0.333925	0.00296258	-0.00325241	TRUE
Itm2c	GO:0001540; GO:0005524; GO:0005764; GO:0005765; GO:0005794; GO:0005886; GO:0010977; GO:0030182; GO:0042985; GO:0048471; GO:0070062; GO:2001238	20.4727	20.5614	20.0609	19.6825	19.9455	20.2397	-0.00259794	13.991	-0.102112	0.847364	0.0126546	0.00259794	TRUE
Itpr1	GO:0000902; GO:0001666; GO:0005220; GO:0005509; GO:0005635; GO:0005637; GO:0005730; GO:0005737; GO:0005783; GO:0005789; GO:0005886; GO:0005955; GO:0006816; GO:0007200; GO:0007204; GO:0007207; GO:0009791; GO:0010976; GO:0014069; GO:0015278; GO:0016020; GO:0016358; GO:0016529; GO:0019722; GO:0019855; GO:0019903; GO:0019904; GO:0030425; GO:0030658; GO:0030667; GO:0030868; GO:0031088; GO:0031094; GO:…	21.9636	21.4836	21.9569	22.074	22.2012	22.0877	0.00837314	15.1679	0.434889	0.388792	0.00866875	-0.00837314	TRUE
Itpr2	GO:0001666; GO:0005220; GO:0005509; GO:0005737; GO:0005789; GO:0005886; GO:0005938; GO:0006816; GO:0015278; GO:0016529; GO:0030424; GO:0030667; GO:0033017; GO:0035091; GO:0043235; GO:0044325; GO:0051209; GO:0070679; GO:0071320; GO:0071361; GO:0071456; GO:0097110	24.0765	23.8159	24.0746	24.246	24.3155	24.4433	0.0132615	16.6616	0.781068	0.0666501	0.00530113	-0.0132615	TRUE
Itpr2	GO:0001666; GO:0005220; GO:0005654; GO:0005886; GO:0005938; GO:0033017; GO:0035091; GO:0043235; GO:0044325; GO:0051209; GO:0070679; GO:0071320; GO:0071361; GO:0097110	22.4695	22.1339	22.3956	22.7012	22.7292	22.7135	0.0106458	15.5431	0.584771	0.222826	0.00738395	-0.0106458	TRUE
Itpr3	GO:0000822; GO:0005220; GO:0005509; GO:0005634; GO:0005635; GO:0005640; GO:0005654; GO:0005730; GO:0005737; GO:0005783; GO:0005789; GO:0005886; GO:0005903; GO:0006816; GO:0007186; GO:0007204; GO:0007613; GO:0015085; GO:0015278; GO:0016324; GO:0016529; GO:0030425; GO:0030667; GO:0035091; GO:0042802; GO:0043025; GO:0043235; GO:0043533; GO:0044877; GO:0045177; GO:0048471; GO:0050913; GO:0050916; GO:…	23.9663	24.3702	24.2168	24.2846	24.2854	24.1916	0.000472683	16.7844	0.0443875	0.933463	0.00531926	-0.000472683	TRUE
Itprid2	GO:0005102; GO:0005654; GO:0005829; GO:0005886; GO:0051015	24.9123	25.0235	25.1228	25.2469	25.3739	25.252	0.00721623	17.3894	0.555736	0.252213	0.0053976	-0.00721623	TRUE
Itsn2	GO:0005085; GO:0005509; GO:0005737; GO:0005813; GO:0005886; GO:0016197; GO:0035025; GO:0042734; GO:0060090; GO:0097708; GO:0150007; GO:1903861; GO:0005085; GO:0005509; GO:0005737; GO:0005813; GO:0005886; GO:0016197; GO:0035025; GO:0042734; GO:0060090; GO:0097708; GO:0150007; GO:1903861	21.1224	20.6258	20.7463	20.7613	20.7963	20.7816	-0.00191643	14.4338	-0.149806	0.776972	0.00632419	0.00191643	TRUE
Jak2	GO:0000791; GO:0001774; GO:0002250; GO:0004713; GO:0004715; GO:0005102; GO:0005131; GO:0005143; GO:0005524; GO:0005634; GO:0005654; GO:0005737; GO:0005829; GO:0005856; GO:0005901; GO:0005925; GO:0006366; GO:0006979; GO:0007165; GO:0007167; GO:0007186; GO:0007204; GO:0007259; GO:0008284; GO:0008285; GO:0008631; GO:0009755; GO:0010572; GO:0010667; GO:0010811; GO:0012505; GO:0014070; GO:0014075; GO:…	19.3482	19.3434	19.5118	19.3969	19.212	19.1452	-0.00780331	13.4466	-0.774864	0.0703239	0.00318294	0.00780331	TRUE
Jam2	GO:0005178; GO:0005886; GO:0007159; GO:0007162; GO:0007286; GO:0009986; GO:0031642; GO:0036477; GO:0044291; GO:0045123; GO:0050901; GO:0070160; GO:0071593; GO:0097241; GO:0098609; GO:0098636; GO:2000403; GO:0005178; GO:0005886; GO:0007159; GO:0007162; GO:0007286; GO:0009986; GO:0031642; GO:0036477; GO:0044291; GO:0045123; GO:0050901; GO:0070160; GO:0071593; GO:0097241; GO:0098609; GO:0098636; GO:…	20.8043	19.4263	20.4425	20.5682	20.054	18.7584	-0.0461494	14.1691	-0.77103	0.0726391	0.0190576	0.0461494	TRUE
Jcad	GO:0005911; GO:0005912; GO:0030054; GO:0032587; GO:0043410; GO:0048471; GO:0090050; GO:1900748; GO:1903589; GO:1903672	25.4095	25.2977	25.7321	25.7389	25.8142	25.8532	0.0114151	17.6987	0.646632	0.165241	0.00673293	-0.0114151	TRUE
Jup	GO:0001533; GO:0001954; GO:0002159; GO:0003713; GO:0005634; GO:0005737; GO:0005829; GO:0005882; GO:0005886; GO:0005911; GO:0005912; GO:0005916; GO:0007155; GO:0009898; GO:0014704; GO:0016327; GO:0016328; GO:0016342; GO:0016477; GO:0019901; GO:0019903; GO:0030018; GO:0030057; GO:0032993; GO:0042127; GO:0042307; GO:0043537; GO:0043588; GO:0044877; GO:0045294; GO:0045296; GO:0045766; GO:0045944; GO:…	28.1051	28.2908	25.1662	25.3021	24.3089	25.854	-0.0440174	18.4266	-0.348035	0.499026	0.0592835	0.0440174	TRUE
Kars1	GO:0000049; GO:0002276; GO:0002863; GO:0003877; GO:0004824; GO:0005524; GO:0005615; GO:0005634; GO:0005737; GO:0005739; GO:0005829; GO:0005886; GO:0006430; GO:0010165; GO:0015966; GO:0016597; GO:0017101; GO:0042802; GO:0042803; GO:0043032; GO:0045893; GO:0070371; GO:0097110	24.0264	23.6635	23.8757	23.6828	23.5037	23.3519	-0.0154016	16.5166	-0.822762	0.0443363	0.00531992	0.0154016	TRUE
Katnb1	GO:0000922; GO:0005737; GO:0005813; GO:0005819; GO:0005829; GO:0005874; GO:0005886; GO:0007019; GO:0007026; GO:0007079; GO:0008017; GO:0008352; GO:0010976; GO:0030424; GO:0030426; GO:0030496; GO:0031117; GO:0043025; GO:0043065; GO:0046982; GO:0051013; GO:0051301; GO:0060590; GO:0070840; GO:0000922; GO:0005737; GO:0005813; GO:0005819; GO:0005874; GO:0007019; GO:0007026; GO:0007079; GO:0008017; GO:…	18.5997	18.624	18.5567	18.3825	17.4468	19.3811	0.021343	12.6834	0.44766	0.373365	0.0213164	-0.021343	TRUE
Keap1	GO:0001701; GO:0001887; GO:0005634; GO:0005737; GO:0005783; GO:0005884; GO:0005912; GO:0005925; GO:0006355; GO:0006511; GO:0010038; GO:0010506; GO:0010629; GO:0016234; GO:0016567; GO:0030496; GO:0031463; GO:0032991; GO:0034599; GO:0035902; GO:0042802; GO:0045604; GO:0061629; GO:0071322; GO:0071353; GO:0071407; GO:0097066; GO:0097718; GO:1990756	20.6156	20.4841	20.2887	20.5797	20.5298	20.5608	0.00203593	14.2031	0.226353	0.666269	0.00438053	-0.00203593	TRUE
Kif14	GO:0001558; GO:0003777; GO:0005524; GO:0005829; GO:0005871; GO:0005874; GO:0005886; GO:0007018; GO:0007080; GO:0008017; GO:0008284; GO:0008574; GO:0010389; GO:0015631; GO:0016887; GO:0019901; GO:0021685; GO:0021693; GO:0021695; GO:0021766; GO:0021772; GO:0021846; GO:0021987; GO:0030155; GO:0030165; GO:0030334; GO:0030496; GO:0031146; GO:0031641; GO:0032467; GO:0032487; GO:0033624; GO:0034446; GO:…	19.0269	19.6537	19.9244	19.914	20.5929	21.0133	0.0466204	13.5744	0.866413	0.0255761	0.013434	-0.0466204	TRUE
Kif16b	GO:0001704; GO:0001919; GO:0005524; GO:0005547; GO:0005737; GO:0005768; GO:0005769; GO:0005819; GO:0005829; GO:0005871; GO:0005874; GO:0006895; GO:0007018; GO:0007173; GO:0007492; GO:0008017; GO:0008543; GO:0008574; GO:0016887; GO:0031267; GO:0032266; GO:0032801; GO:0043325; GO:0045022; GO:0045335; GO:0071346; GO:0080025	20.6085	21.5709	21.3732	21.2726	21.5352	22.1295	0.0299597	14.649	0.789359	0.0618813	0.0116507	-0.0299597	TRUE
Kif5b	GO:0000278; GO:0003777; GO:0005524; GO:0005737; GO:0005739; GO:0005871; GO:0005874; GO:0007028; GO:0007411; GO:0008017; GO:0008432; GO:0008574; GO:0015630; GO:0016887; GO:0021766; GO:0030139; GO:0031340; GO:0031982; GO:0032230; GO:0032418; GO:0032839; GO:0035253; GO:0035617; GO:0035774; GO:0042267; GO:0042391; GO:0042802; GO:0043005; GO:0043227; GO:0043268; GO:0044295; GO:0044877; GO:0045335; GO:…	24.79	24.8775	24.7702	24.7701	24.8561	25.3458	0.01613	17.1556	0.945309	0.0044049	0.00278281	-0.01613	TRUE
Kifc1	GO:0003777; GO:0005524; GO:0005634; GO:0005769; GO:0005815; GO:0005871; GO:0005874; GO:0007018; GO:0007080; GO:0007283; GO:0008017; GO:0008569; GO:0010826; GO:0016887; GO:0030139; GO:0031616; GO:0047496; GO:0051301; GO:0072382; GO:0072686; GO:0090307	21.6373	21.303	21.7577	21.8061	22.155	21.8222	0.00831401	15.0197	0.390312	0.444262	0.00980568	-0.00831401	TRUE
Kirrel1	GO:0001933; GO:0003094; GO:0005886; GO:0005911; GO:0017022; GO:0030838; GO:0031253; GO:0043198; GO:0045121; GO:0045217; GO:0048471; GO:0050839; GO:0097017; GO:0098609	18.5848	19.8949	19.9932	19.6109	19.4869	18.9029	-0.0156311	13.5572	-0.364526	0.477429	0.019965	0.0156311	TRUE
Kit	GO:0001541; GO:0001669; GO:0002020; GO:0002244; GO:0002318; GO:0002320; GO:0002327; GO:0002551; GO:0002732; GO:0004713; GO:0004714; GO:0005020; GO:0005524; GO:0005615; GO:0005911; GO:0006687; GO:0006954; GO:0007283; GO:0007286; GO:0008283; GO:0008284; GO:0008354; GO:0008360; GO:0008542; GO:0008584; GO:0009314; GO:0009897; GO:0009898; GO:0009986; GO:0010628; GO:0012501; GO:0016310; GO:0019221; GO:…	22.5323	21.5199	22.0663	21.8358	21.4291	21.5877	-0.0149319	15.2274	-0.46767	0.349638	0.0141108	0.0149319	TRUE
Klc2	GO:0005654; GO:0005737; GO:0005739; GO:0005829; GO:0005871; GO:0005874; GO:0005886; GO:0007018; GO:0008088; GO:0019894; GO:0032418; GO:0035253; GO:0043005	22.8642	23.1834	22.8874	23.0917	23.189	23.571	0.0177378	15.918	0.896797	0.0154267	0.00437554	-0.0177378	TRUE
Klhl7	GO:0005654; GO:0005730; GO:0005829; GO:0005886; GO:0016567; GO:0031463; GO:0042802; GO:0042803; GO:0048471	19.9041	20.2171	19.8308	19.7644	19.9788	19.9657	0.000251598	13.8221	0.0208982	0.968657	0.00601829	-0.000251598	TRUE
Kntc1	GO:0000070; GO:0000922; GO:0005737; GO:0005828; GO:0005829; GO:0005886; GO:0007094; GO:0015629; GO:0031267; GO:1903394; GO:1990423	20.2782	20.5305	20.4361	20.8018	20.6165	21.134	0.0205441	14.1681	0.887002	0.0184315	0.00534756	-0.0205441	TRUE
Kras	GO:0001889; GO:0001934; GO:0003924; GO:0003925; GO:0005525; GO:0005737; GO:0005829; GO:0005886; GO:0007265; GO:0007565; GO:0008283; GO:0008542; GO:0009629; GO:0009898; GO:0010467; GO:0010628; GO:0012505; GO:0014009; GO:0016020; GO:0016601; GO:0019002; GO:0019003; GO:0019221; GO:0021897; GO:0030036; GO:0030275; GO:0030857; GO:0032228; GO:0035022; GO:0035900; GO:0035914; GO:0043495; GO:0043524; GO:…	23.3582	23.1353	23.365	22.8597	22.9363	23.2685	0.000405523	16.0464	0.0244283	0.963365	0.0082978	-0.000405523	TRUE
Krit1	GO:0001937; GO:0005546; GO:0005737; GO:0005856; GO:0005886; GO:0005911; GO:0008017; GO:0010596; GO:0016525; GO:0032991; GO:0033622; GO:0045454; GO:2000114; GO:2000352	21.293	20.7592	21.0054	21.0578	21.1536	20.9707	-0.00175403	14.5952	-0.126881	0.8107	0.00685625	0.00175403	TRUE
Lama1	GO:0002011; GO:0005102; GO:0005201; GO:0005604; GO:0005606; GO:0005608; GO:0005615; GO:0005911; GO:0006468; GO:0007155; GO:0007166; GO:0007411; GO:0009887; GO:0009888; GO:0016020; GO:0030155; GO:0030334; GO:0031012; GO:0031175; GO:0043010; GO:0043208; GO:0043256; GO:0045198; GO:0045995; GO:0048514; GO:0060041; GO:0060441; GO:0060445; GO:0061304; GO:0002011; GO:0005102; GO:0005201; GO:0005604; GO:…	22.6062	22.0014	22.8191	22.7818	22.9506	23.0219	0.0165353	15.6248	0.582233	0.225338	0.0115448	-0.0165353	TRUE
Lama2	GO:0005102; GO:0005201; GO:0005604; GO:0007155; GO:0007411; GO:0009887; GO:0009888; GO:0014037; GO:0030155; GO:0030334; GO:0031594; GO:0032224; GO:0042383; GO:0043083; GO:0043197; GO:0045995	23.5866	22.6507	23.7454	23.0441	23.9548	24.0301	0.0239894	16.1344	0.573368	0.234195	0.0171395	-0.0239894	TRUE
Lama4	GO:0001568; GO:0005102; GO:0005604; GO:0007155; GO:0016020; GO:0030155; GO:0030334; GO:0031594; GO:0043083; GO:0045995; GO:0050873; GO:0120163	26.6512	26.5319	26.6635	26.0859	26.3948	26.5102	-0.00142553	18.3589	-0.0867813	0.870155	0.00818239	0.00142553	TRUE
Lama5	GO:0001658; GO:0001738; GO:0001755; GO:0001822; GO:0001942; GO:0005178; GO:0005201; GO:0005604; GO:0005610; GO:0005615; GO:0007229; GO:0007411; GO:0007517; GO:0009887; GO:0009888; GO:0016020; GO:0016331; GO:0016477; GO:0030155; GO:0030324; GO:0030334; GO:0031012; GO:0031594; GO:0034446; GO:0036484; GO:0042475; GO:0043083; GO:0043259; GO:0045995; GO:0048705; GO:0048754; GO:0050678; GO:0060271; GO:…	25.6003	26.9796	26.3822	25.7771	26.2345	26.2653	0.00177308	18.1534	0.047444	0.928887	0.018665	-0.00177308	TRUE
Lamb1	GO:0005178; GO:0005201; GO:0005604; GO:0005606; GO:0005607; GO:0005615; GO:0005634; GO:0007162; GO:0007411; GO:0007566; GO:0009887; GO:0009888; GO:0016477; GO:0019899; GO:0021812; GO:0030335; GO:0031012; GO:0031175; GO:0034446; GO:0035987; GO:0042476; GO:0043208; GO:0043256; GO:0043257; GO:0043259; GO:0048471; GO:0062023; GO:0070831; GO:0150043; GO:0005178; GO:0005201; GO:0005604; GO:0005606; GO:…	25.2562	25.5137	25.029	24.6328	24.8763	25.1093	-0.00336164	17.3987	-0.143816	0.785763	0.0115658	0.00336164	TRUE
Lamb2	GO:0000902; GO:0005178; GO:0005604; GO:0005608; GO:0007411; GO:0007528; GO:0007601; GO:0009887; GO:0009888; GO:0014002; GO:0014044; GO:0016477; GO:0031175; GO:0031594; GO:0034446; GO:0043083; GO:0043256; GO:0045202; GO:0048677; GO:0050808; GO:0060041; GO:0070831; GO:0072249; GO:0072274; GO:0150043	27.5876	28.1208	27.9373	27.4579	27.7401	27.8607	0.00140517	19.2493	0.0760388	0.886162	0.00921307	-0.00140517	TRUE
Lamc1	GO:0005201; GO:0005604; GO:0005606; GO:0006325; GO:0007155; GO:0007411; GO:0009887; GO:0009888; GO:0010467; GO:0016477; GO:0022617; GO:0031069; GO:0031175; GO:0031581; GO:0031594; GO:0034446; GO:0035315; GO:0043083; GO:0043208; GO:0043259; GO:0048729; GO:0062023; GO:0065003; GO:0071335	28.2243	28.6626	28.5375	27.9506	28.3222	28.4	0.000146877	19.6494	0.00766419	0.988504	0.00958176	-0.000146877	TRUE
Lamp1	GO:0000421; GO:0005737; GO:0005764; GO:0005765; GO:0005768; GO:0005770; GO:0005771; GO:0005829; GO:0005886; GO:0007042; GO:0008021; GO:0008200; GO:0009897; GO:0009986; GO:0010008; GO:0019899; GO:0019904; GO:0030425; GO:0030672; GO:0031902; GO:0031982; GO:0042383; GO:0042470; GO:0043025; GO:0043323; GO:0044194; GO:0044754; GO:0045335; GO:0045954; GO:0048102; GO:0048471; GO:0050821; GO:0061474; GO:…	20.5997	19.8571	20.3599	20.1964	19.9031	20.4466	0.00416108	13.9933	0.181159	0.731234	0.0112946	-0.00416108	TRUE
Lamp2	GO:0000421; GO:0005615; GO:0005764; GO:0005765; GO:0005768; GO:0005770; GO:0005886; GO:0006605; GO:0006914; GO:0007042; GO:0008200; GO:0009267; GO:0016020; GO:0019899; GO:0019904; GO:0030670; GO:0031088; GO:0031647; GO:0031902; GO:0044754; GO:0046716; GO:0050821; GO:0061684; GO:0061740; GO:0061742; GO:0070062; GO:0097352; GO:1905146; GO:1990836	21.4644	20.7191	21.3916	21.0403	20.9672	20.7844	-0.0121785	14.6776	-0.514752	0.296069	0.0101419	0.0121785	TRUE
Lancl1	GO:0004364; GO:0005737; GO:0005886; GO:0005975; GO:0008270; GO:0017124; GO:0031179; GO:0043295; GO:0050750; GO:1990748	22.2055	22.4145	22.0993	21.9995	22.0259	21.95	-0.00832762	15.3836	-0.633419	0.176942	0.00508667	0.00832762	TRUE
Lancl2	GO:0005634; GO:0005829; GO:0005886; GO:0005975; GO:0009789; GO:0010314; GO:0030864; GO:0031179; GO:0032266; GO:0045892; GO:0070273	21.4874	21.4546	21.5146	21.5908	21.5875	22.0186	0.0157264	14.8759	0.985254	0.00032455	0.0013655	-0.0157264	TRUE
Lasp1	GO:0005737; GO:0005925; GO:0006811; GO:0015075; GO:0030864; GO:0046872; GO:0051015; GO:0098794	23.9808	23.7848	23.848	23.9091	23.8957	24.1019	0.00654238	16.5376	0.77172	0.0722195	0.00269573	-0.00654238	TRUE
Lcp1	GO:0001725; GO:0001726; GO:0001891; GO:0002102; GO:0002286; GO:0005178; GO:0005509; GO:0005737; GO:0005829; GO:0005884; GO:0005925; GO:0010737; GO:0015629; GO:0016477; GO:0022617; GO:0030175; GO:0031100; GO:0032432; GO:0033157; GO:0048471; GO:0051015; GO:0051017; GO:0051020; GO:0051639; GO:0071803; GO:0097386; GO:0001725; GO:0001726; GO:0001891; GO:0002102; GO:0002286; GO:0005178; GO:0005509; GO:…	24.0169	24.9305	24.4976	24.219	24.2235	23.5397	-0.0267653	16.9744	-0.74865	0.0868255	0.011851	0.0267653	TRUE
Ldlr	GO:0001540; GO:0001666; GO:0001920; GO:0002020; GO:0005041; GO:0005509; GO:0005764; GO:0005768; GO:0005769; GO:0005770; GO:0005794; GO:0005886; GO:0005901; GO:0005905; GO:0006629; GO:0006897; GO:0006898; GO:0006909; GO:0007616; GO:0008203; GO:0009725; GO:0009897; GO:0009986; GO:0010628; GO:0010629; GO:0010867; GO:0010898; GO:0010899; GO:0010989; GO:0015914; GO:0016323; GO:0030169; GO:0030229; GO:…	22.603	21.9812	21.7552	21.6851	20.6081	20.4467	-0.0530655	15.2567	-0.831878	0.0400216	0.0177004	0.0530655	TRUE
Ldlrap1	GO:0001540; GO:0001784; GO:0005546; GO:0005737; GO:0005769; GO:0005829; GO:0005883; GO:0006898; GO:0008203; GO:0009898; GO:0009925; GO:0030159; GO:0030276; GO:0030424; GO:0031623; GO:0034383; GO:0035591; GO:0035612; GO:0035615; GO:0035650; GO:0042632; GO:0042982; GO:0048260; GO:0050750; GO:0055037; GO:0071345; GO:0090118; GO:1903076; GO:1904707; GO:1905581; GO:1905602	19.6705	19.5788	19.9548	19.9293	19.8797	19.9424	0.00620803	13.7019	0.50339	0.308694	0.00532798	-0.00620803	TRUE
Lgals1	GO:0002317; GO:0005615; GO:0005737; GO:0006915; GO:0009410; GO:0009986; GO:0010812; GO:0010977; GO:0016936; GO:0030246; GO:0030395; GO:0031295; GO:0034120; GO:0035900; GO:0042802; GO:0043065; GO:0043236; GO:0045445; GO:0046598; GO:0048678; GO:0050729; GO:0062023; GO:0071333; GO:0071407; GO:0098609; GO:1990724	22.8366	23.6301	23.6676	22.7858	22.7711	22.7744	-0.0155888	16.0975	-0.458007	0.361027	0.0151282	0.0155888	TRUE
Lgals3	GO:0001501; GO:0001533; GO:0001772; GO:0002548; GO:0005615; GO:0005634; GO:0005681; GO:0005737; GO:0005743; GO:0005886; GO:0006397; GO:0008284; GO:0008380; GO:0009897; GO:0009986; GO:0014064; GO:0019863; GO:0019903; GO:0030198; GO:0030246; GO:0030593; GO:0030855; GO:0031012; GO:0031334; GO:0034988; GO:0042056; GO:0042129; GO:0043066; GO:0043236; GO:0045087; GO:0045766; GO:0045806; GO:0048029; GO:…	23.0582	24.0516	23.2215	23.2095	22.9028	22.7106	-0.0219309	16.2183	-0.616478	0.192428	0.0140052	0.0219309	TRUE
Lgals9	GO:0001819; GO:0002519; GO:0005102; GO:0005615; GO:0005634; GO:0005737; GO:0005829; GO:0005886; GO:0006811; GO:0006954; GO:0007179; GO:0007565; GO:0010628; GO:0010629; GO:0016936; GO:0019899; GO:0030246; GO:0032496; GO:0032682; GO:0032689; GO:0032720; GO:0032722; GO:0032729; GO:0032731; GO:0032732; GO:0032733; GO:0032735; GO:0032736; GO:0032753; GO:0032755; GO:0032757; GO:0032760; GO:0032815; GO:…	23.7272	24.3355	23.7128	23.7849	24.0613	23.5373	-0.0106256	16.6074	-0.479927	0.33538	0.00971179	0.0106256	TRUE
Lima1	GO:0001725; GO:0001726; GO:0003785; GO:0005737; GO:0005886; GO:0005903; GO:0005925; GO:0008203; GO:0015629; GO:0016477; GO:0030299; GO:0030835; GO:0031526; GO:0031529; GO:0032154; GO:0042632; GO:0046872; GO:0051015; GO:0051017	23.1583	23.5127	23.4928	23.4643	23.479	23.5584	0.00555081	16.2142	0.502618	0.30956	0.00477373	-0.00555081	TRUE
Limd2	GO:0005634; GO:0005737; GO:0005886; GO:0015629; GO:0046872; GO:0051015; GO:0051017	21.0887	20.602	20.7166	21.2632	21.4679	21.8579	0.030522	14.4728	0.845515	0.0339549	0.00963747	-0.030522	TRUE
Lims1	GO:0005737; GO:0005886; GO:0005911; GO:0005925; GO:0007160; GO:0007163; GO:0007229; GO:0008270; GO:0010628; GO:0010811; GO:0019901; GO:0019904; GO:0032991; GO:0033209; GO:0043009; GO:0043123; GO:0044877; GO:0045184; GO:0045216; GO:0045892; GO:0048471; GO:0051894; GO:0061351; GO:0071560; GO:0097284; GO:0098609; GO:1900026; GO:1903944; GO:1904055; GO:1990705; GO:2000178; GO:2000346; GO:2001046	25.5707	25.0087	25.3402	25.2131	25.4076	25.6575	0.0107117	17.5129	0.589161	0.21851	0.00734539	-0.0107117	TRUE
Lin7c	GO:0002011; GO:0005737; GO:0005886; GO:0005911; GO:0005923; GO:0006887; GO:0007269; GO:0008092; GO:0015031; GO:0016323; GO:0019904; GO:0030165; GO:0045199; GO:0045202; GO:0097016; GO:0097025; GO:0098793; GO:0098839; GO:0098978; GO:1903361	21.6654	21.6039	21.6312	21.4224	21.6133	21.4839	-0.00366523	14.975	-0.502739	0.309424	0.0031511	0.00366523	TRUE
Llgl1	GO:0005096; GO:0005886; GO:0006887; GO:0008593; GO:0019901; GO:0030864; GO:0030866; GO:0032878; GO:0045159; GO:0050708; GO:0051294; GO:0065003	19.6762	20.1136	19.5258	20.0104	19.9117	19.9228	0.0035789	13.7427	0.213216	0.685023	0.0081997	-0.0035789	TRUE
Lman2	GO:0000139; GO:0005537; GO:0005615; GO:0005789; GO:0005793; GO:0005794; GO:0005886; GO:0006888; GO:0006890; GO:0009986; GO:0030134; GO:0030246; GO:0031072; GO:0050766	23.3491	22.7189	23.0265	22.9115	22.8559	22.7335	-0.00935808	15.9565	-0.520742	0.289492	0.0076709	0.00935808	TRUE
Lmbr1	GO:0004888; GO:0005886; GO:0007165; GO:0042733	21.6918	20.7074	21.5441	21.3662	21.4044	22.0656	0.0221189	14.7334	0.642327	0.169016	0.0131963	-0.0221189	TRUE
Lmo7	GO:0005634; GO:0005635; GO:0005654; GO:0005737; GO:0005886; GO:0005912; GO:0009986; GO:0016324; GO:0023051; GO:0030155; GO:0042805; GO:0045944; GO:0046872	21.6105	22.7773	22.5355	22.3861	22.2041	22.1834	-0.00272665	15.463	-0.0895069	0.866098	0.0151704	0.00272665	TRUE
Lnpep	GO:0004177; GO:0005615; GO:0005737; GO:0005886; GO:0006508; GO:0007165; GO:0008217; GO:0008270; GO:0009725; GO:0009986; GO:0010813; GO:0016020; GO:0030163; GO:0030659; GO:0031982; GO:0032593; GO:0042277; GO:0043025; GO:0043171; GO:0045777; GO:0048169; GO:0048471; GO:0070006; GO:0120163	21.1361	21.2555	21.1093	21.0406	20.5709	20.2144	-0.0293849	14.6693	-0.943216	0.00474511	0.00517437	0.0293849	TRUE
LOC120098765	GO:0005886; GO:0098552	22.6338	21.7681	22.2438	22.2435	21.5696	19.9547	-0.0697203	15.5191	-0.954715	0.00302967	0.0108636	0.0697203	TRUE
Lox	GO:0001568; GO:0001649; GO:0001932; GO:0004720; GO:0005507; GO:0005518; GO:0005576; GO:0005581; GO:0005615; GO:0007507; GO:0009410; GO:0009725; GO:0010468; GO:0016202; GO:0017015; GO:0018057; GO:0018158; GO:0030199; GO:0030282; GO:0030324; GO:0031012; GO:0035791; GO:0035904; GO:0035905; GO:0035906; GO:0036094; GO:0042981; GO:0043491; GO:0045652; GO:0046716; GO:0048251; GO:0048514; GO:0048545; GO:…	21.7315	22.3826	21.9942	21.6189	20.8892	20.8683	-0.0354663	15.1892	-0.764812	0.0764655	0.0149379	0.0354663	TRUE
Loxl1	GO:0001669; GO:0004720; GO:0005507; GO:0005604; GO:0005615; GO:0016641; GO:0030199; GO:0031012; GO:0032496; GO:0035904; GO:0062023	21.0055	22.1635	21.6282	21.1319	20.9188	20.9653	-0.0175556	14.8797	-0.461825	0.356512	0.0168584	0.0175556	TRUE
Loxl2	GO:0000122; GO:0000785; GO:0001666; GO:0001837; GO:0001935; GO:0002040; GO:0004720; GO:0005507; GO:0005509; GO:0005604; GO:0005615; GO:0005634; GO:0005783; GO:0010718; GO:0016020; GO:0018057; GO:0030199; GO:0032332; GO:0036211; GO:0043542; GO:0045892; GO:0046688; GO:0062023; GO:0070492; GO:0070828; GO:1902455	18.7883	19.5529	18.282	18.1164	17.5588	18.5597	-0.0103637	12.8742	-0.200222	0.703681	0.0253566	0.0103637	TRUE
Lpl	GO:0004465; GO:0004806; GO:0005102; GO:0005509; GO:0005615; GO:0005886; GO:0006631; GO:0006633; GO:0008201; GO:0008970; GO:0009410; GO:0009617; GO:0009986; GO:0010744; GO:0010886; GO:0010890; GO:0016042; GO:0017129; GO:0019432; GO:0019433; GO:0031670; GO:0032722; GO:0032731; GO:0032755; GO:0032760; GO:0034185; GO:0034361; GO:0034371; GO:0034372; GO:0034375; GO:0042627; GO:0042632; GO:0042803; GO:…	22.8766	23.6319	23.5663	22.5399	23.5866	23.3441	0.00481506	16.0896	0.139432	0.792208	0.017098	-0.00481506	TRUE
Lpp	GO:0001725; GO:0005634; GO:0005829; GO:0005925; GO:0046872; GO:0098609	22.9089	22.7176	22.8795	22.9149	23.0622	23.4867	0.0195795	15.8116	0.963271	0.00199879	0.0027291	-0.0195795	TRUE
Lrba	GO:0000423; GO:0005764; GO:0005783; GO:0005802; GO:0005829; GO:0005886; GO:0008104; GO:0016020; GO:0019901; GO:0031410; GO:0034497; GO:1990830; GO:0000423; GO:0005764; GO:0005783; GO:0005802; GO:0005829; GO:0005886; GO:0008104; GO:0016020; GO:0019901; GO:0031410; GO:0034497; GO:1990830	19.8714	20.0814	19.9907	20.0247	19.9563	19.8711	-0.0033217	13.8609	-0.514098	0.29679	0.002771	0.0033217	TRUE
Lrp1	GO:0002020; GO:0002265; GO:0003279; GO:0005041; GO:0005102; GO:0005509; GO:0005634; GO:0005768; GO:0005769; GO:0005794; GO:0005815; GO:0005886; GO:0005905; GO:0006898; GO:0006909; GO:0007041; GO:0007167; GO:0007204; GO:0007205; GO:0008203; GO:0009897; GO:0010629; GO:0010812; GO:0010875; GO:0010951; GO:0010976; GO:0010977; GO:0014912; GO:0015026; GO:0016020; GO:0016323; GO:0016964; GO:0021987; GO:…	21.513	22.5097	22.0542	21.7879	20.6982	20.3098	-0.0525297	15.2294	-0.821679	0.0448622	0.0182184	0.0525297	TRUE
Lrrc32	GO:0001818; GO:0005615; GO:0005654; GO:0007179; GO:0009986; GO:0010628; GO:0016020; GO:0031012; GO:0046007; GO:0050431; GO:0062009; GO:1901388; GO:1901398; GO:0001818; GO:0005615; GO:0007179; GO:0009986; GO:0010628; GO:0031012; GO:0046007; GO:0050431; GO:0062009; GO:1901388; GO:1901398	24.2594	23.9604	23.8836	23.9909	23.4828	23.1862	-0.0271132	16.6689	-0.907286	0.0124952	0.00628329	0.0271132	TRUE
Lrrc45	GO:0005654; GO:0005813; GO:0005829; GO:0005886	18.908	19.3646	19.0964	19.3638	19.6406	19.0995	-8.26802e-05	13.3405	-0.00411936	0.993821	0.0100355	8.26802e-05	TRUE
Lrrc8a	GO:0001678; GO:0002329; GO:0005225; GO:0005737; GO:0005765; GO:0005886; GO:0006820; GO:0006884; GO:0006970; GO:0007283; GO:0009986; GO:0015734; GO:0015810; GO:0016020; GO:0032024; GO:0034214; GO:0034702; GO:0042802; GO:0045663; GO:0098656; GO:0140360; GO:0140361; GO:1902476	23.1426	22.903	23.0646	23.0898	23.0094	23.0093	-0.001246	15.9757	-0.196301	0.70933	0.00311196	0.001246	TRUE
Lrrc8c	GO:0005225; GO:0005737; GO:0005783; GO:0005789; GO:0005886; GO:0015734; GO:0015810; GO:0034214; GO:0034702; GO:0045444; GO:0071470; GO:0098656; GO:0140361	23.4889	22.9207	23.252	23.1341	23.0548	23.1302	-0.00314636	16.0761	-0.212172	0.686518	0.00724584	0.00314636	TRUE
Lrrk2	GO:0000149; GO:0000165; GO:0000287; GO:0001933; GO:0001934; GO:0003779; GO:0003924; GO:0004672; GO:0004674; GO:0004706; GO:0004709; GO:0005096; GO:0005524; GO:0005525; GO:0005737; GO:0005739; GO:0005741; GO:0005743; GO:0005759; GO:0005764; GO:0005768; GO:0005783; GO:0005794; GO:0005798; GO:0005802; GO:0005829; GO:0005886; GO:0005902; GO:0006606; GO:0006897; GO:0006979; GO:0007005; GO:0007029; GO:…	19.9721	19.9069	20.2057	20.2793	20.3833	20.311	0.00865167	13.929	0.583093	0.224486	0.00602705	-0.00865167	TRUE
Ltbp1	GO:0001527; GO:0003281; GO:0005509; GO:0005576; GO:0005768; GO:0005802; GO:0006623; GO:0006896; GO:0016020; GO:0017119; GO:0030425; GO:0031012; GO:0032967; GO:0032991; GO:0035583; GO:0035904; GO:0036120; GO:0038045; GO:0043025; GO:0048471; GO:0050431; GO:0050436; GO:0060090; GO:0060976; GO:0062023; GO:0071260; GO:0071305; GO:0071374; GO:1901388	22.4637	24.4734	23.2939	22.5893	22.9765	23.6477	0.0108632	16.0386	0.189546	0.719086	0.0281363	-0.0108632	TRUE
Ltbp2	GO:0005509; GO:0005576; GO:0031012; GO:0097435; GO:0005509; GO:0005576; GO:0031012; GO:0005509; GO:0005576; GO:0031012; GO:0005509; GO:0005576	20.384	21.6875	20.9801	20.44	20.2294	21.1709	0.00603458	14.3889	0.139613	0.791941	0.0214001	-0.00603458	TRUE
Lyn	GO:0000077; GO:0001782; GO:0001817; GO:0001933; GO:0001934; GO:0002244; GO:0002250; GO:0002431; GO:0002513; GO:0002553; GO:0002576; GO:0002762; GO:0002768; GO:0002774; GO:0002902; GO:0004672; GO:0004713; GO:0004715; GO:0005102; GO:0005161; GO:0005178; GO:0005524; GO:0005634; GO:0005737; GO:0005794; GO:0005886; GO:0005912; GO:0006974; GO:0006991; GO:0007169; GO:0008284; GO:0008285; GO:0009410; GO:…	24.6392	24.2078	24.3764	24.3413	24.4478	24.7361	0.00971068	16.8899	0.6435	0.167985	0.00577545	-0.00971068	TRUE
Macf1	GO:0003779; GO:0005509; GO:0005737; GO:0005874; GO:0005886; GO:0008017; GO:0030054; GO:0042995; GO:0045104	23.1281	23.2783	23.3477	23.4462	23.6429	23.1271	-0.00315373	16.1905	-0.207293	0.693515	0.00744171	0.00315373	TRUE
Maea	GO:0000151; GO:0003779; GO:0005634; GO:0005654; GO:0005737; GO:0005819; GO:0005826; GO:0005856; GO:0005886; GO:0007010; GO:0007049; GO:0007155; GO:0015629; GO:0016363; GO:0033033; GO:0034657; GO:0043161; GO:0043249; GO:0046872; GO:0048821; GO:0048822; GO:0051301; GO:0061630	25.4342	25.1834	25.164	25.3235	25.3496	25.3034	0.000777131	17.5267	0.0984703	0.852772	0.00392684	-0.000777131	TRUE
Maged1	GO:0000122; GO:0000785; GO:0003713; GO:0004705; GO:0005634; GO:0005829; GO:0005886; GO:0006357; GO:0032922; GO:0032991; GO:0034504; GO:0042752; GO:0042802; GO:0045892; GO:0045893; GO:0050680; GO:0090190; GO:1900181; GO:2001235	22.0755	21.9878	22.1298	22.3943	22.4861	22.59	0.0154123	15.3412	0.817607	0.0468672	0.00542686	-0.0154123	TRUE
Magi3	GO:0005109; GO:0005524; GO:0005634; GO:0005737; GO:0005886; GO:0005911; GO:0005923; GO:0007165; GO:0019903	18.8056	19.216	19.6232	19.4938	19.7906	19.5109	0.0104838	13.3835	0.390806	0.443635	0.0123464	-0.0104838	TRUE
Magt1	GO:0005886; GO:0008250; GO:0015095; GO:0018279; GO:0050890; GO:0005789; GO:0005886; GO:0006486	22.1337	21.7677	22.3646	21.8914	21.7462	22.1012	0.000732412	15.245	0.0395243	0.940744	0.0092581	-0.000732412	TRUE
Man1a1	GO:0000139; GO:0004571; GO:0005509; GO:0005783; GO:0005793; GO:0005829; GO:0005975; GO:0031410; GO:0036503; GO:0045047; GO:0070062; GO:0000139; GO:0004571; GO:0005509; GO:0005783; GO:0005793; GO:0005975; GO:0031410; GO:0045047; GO:0070062; GO:0000139; GO:0004571; GO:0005509; GO:0005783; GO:0005793; GO:0005975; GO:0031410; GO:0036503; GO:0045047	18.7021	17.2158	17.7922	18.8992	17.8226	17.1233	-0.0292085	12.6151	-0.515137	0.295645	0.0242992	0.0292085	TRUE
Man2a1	GO:0000139; GO:0001701; GO:0001889; GO:0004559; GO:0004572; GO:0005615; GO:0005794; GO:0005797; GO:0005801; GO:0006013; GO:0006486; GO:0006491; GO:0007005; GO:0007033; GO:0007585; GO:0008270; GO:0015923; GO:0016787; GO:0016799; GO:0030246; GO:0042802; GO:0042803; GO:0048286; GO:0050769; GO:0060042	20.3872	20.8664	20.4595	20.6545	20.0584	19.7922	-0.0247247	14.2799	-0.822396	0.0445135	0.00855198	0.0247247	TRUE
Map1b	GO:0000226; GO:0001578; GO:0001750; GO:0003779; GO:0005543; GO:0005829; GO:0005874; GO:0005875; GO:0005886; GO:0007026; GO:0007399; GO:0007409; GO:0007416; GO:0008017; GO:0009410; GO:0009612; GO:0009743; GO:0010035; GO:0014012; GO:0014069; GO:0016358; GO:0017085; GO:0021700; GO:0030424; GO:0030425; GO:0030426; GO:0031114; GO:0031116; GO:0031175; GO:0031667; GO:0032355; GO:0032387; GO:0033189; GO:…	23.3321	23.4744	23.2822	23.3499	23.2287	23.0791	-0.00882177	16.2015	-0.867699	0.0250974	0.00252692	0.00882177	TRUE
Map2k1	GO:0000165; GO:0003056; GO:0004674; GO:0004708; GO:0004712; GO:0004713; GO:0005078; GO:0005524; GO:0005634; GO:0005739; GO:0005769; GO:0005770; GO:0005783; GO:0005794; GO:0005813; GO:0005829; GO:0005925; GO:0005938; GO:0006979; GO:0007507; GO:0008285; GO:0010508; GO:0010628; GO:0010629; GO:0014044; GO:0014069; GO:0016020; GO:0016310; GO:0019901; GO:0021697; GO:0030182; GO:0030216; GO:0030295; GO:…	23.6629	23.7506	23.5322	23.4495	23.4834	24.0059	0.0108395	16.3207	0.674946	0.141317	0.00592499	-0.0108395	TRUE
Map2k2	GO:0000165; GO:0002931; GO:0004674; GO:0004708; GO:0004712; GO:0004713; GO:0005078; GO:0005524; GO:0005634; GO:0005737; GO:0005739; GO:0005769; GO:0005770; GO:0005783; GO:0005794; GO:0005829; GO:0005874; GO:0005911; GO:0005925; GO:0005938; GO:0007507; GO:0009898; GO:0010628; GO:0010629; GO:0014044; GO:0016310; GO:0030165; GO:0030878; GO:0032872; GO:0038133; GO:0042552; GO:0043539; GO:0045893; GO:…	21.9867	22.0919	22.1033	22.048	22.1782	22.6653	0.018551	15.2527	0.979952	0.000598849	0.0018858	-0.018551	TRUE
Map3k7	GO:0000165; GO:0000287; GO:0001223; GO:0001525; GO:0001649; GO:0001666; GO:0001841; GO:0002726; GO:0004674; GO:0004707; GO:0004708; GO:0004709; GO:0005114; GO:0005524; GO:0005737; GO:0005829; GO:0005886; GO:0006954; GO:0006955; GO:0007179; GO:0007249; GO:0007252; GO:0007254; GO:0008349; GO:0010508; GO:0010629; GO:0014069; GO:0016239; GO:0030971; GO:0031625; GO:0032743; GO:0034142; GO:0035173; GO:…	17.9889	18.3147	18.5537	18.419	18.3495	18.3198	0.00157125	12.6912	0.109444	0.83649	0.00713521	-0.00157125	TRUE
Map4k4	GO:0000165; GO:0004111; GO:0004674; GO:0005524; GO:0005737; GO:0005925; GO:0008017; GO:0010977; GO:0030335; GO:0032014; GO:0035556; GO:0043066; GO:0043408; GO:0046328; GO:0046330; GO:0048812; GO:0051549; GO:0051894; GO:0061179; GO:0070571; GO:0120183	23.1528	22.853	22.9339	22.9339	22.8959	23.0872	0.00280202	15.9076	0.311324	0.548102	0.00427653	-0.00280202	TRUE
Map4k5	GO:0004674; GO:0005524; GO:0005737; GO:0005829; GO:0005886; GO:0008349; GO:0016310; GO:0035556; GO:0004674; GO:0005524; GO:0005737; GO:0008349; GO:0016310; GO:0035556; GO:0106310	20.7136	21.0122	20.6693	20.6251	20.529	21.0989	0.00891777	14.342	0.510268	0.301028	0.00751509	-0.00891777	TRUE
Map7	GO:0000226; GO:0000902; GO:0001578; GO:0005102; GO:0005886; GO:0006687; GO:0006970; GO:0006997; GO:0007281; GO:0007283; GO:0008283; GO:0009566; GO:0015630; GO:0032526; GO:0033327; GO:0035265; GO:0048872; GO:0060009; GO:0072659	18.907	18.8153	19.093	18.9365	19.0538	18.9862	0.00204016	13.1325	0.262321	0.615544	0.00375248	-0.00204016	TRUE
Mapk1	GO:0000165; GO:0001784; GO:0003690; GO:0004672; GO:0004674; GO:0004707; GO:0005524; GO:0005634; GO:0005654; GO:0005737; GO:0005739; GO:0005769; GO:0005770; GO:0005794; GO:0005813; GO:0005829; GO:0005856; GO:0005886; GO:0005901; GO:0005925; GO:0006468; GO:0006915; GO:0006974; GO:0007049; GO:0007166; GO:0007507; GO:0008284; GO:0008286; GO:0008353; GO:0009636; GO:0009887; GO:0010759; GO:0010800; GO:…	22.9149	22.7472	22.5976	22.7132	22.5551	22.4919	-0.00865359	15.7699	-0.733782	0.096874	0.00400603	0.00865359	TRUE
Mapk3	GO:0000165; GO:0001784; GO:0004672; GO:0004674; GO:0004707; GO:0005524; GO:0005634; GO:0005635; GO:0005654; GO:0005737; GO:0005739; GO:0005769; GO:0005770; GO:0005794; GO:0005829; GO:0005856; GO:0005886; GO:0005901; GO:0005925; GO:0006351; GO:0006915; GO:0006974; GO:0007049; GO:0008286; GO:0009636; GO:0009887; GO:0010759; GO:0014032; GO:0014044; GO:0016310; GO:0019233; GO:0019369; GO:0019902; GO:…	24.8078	24.4421	24.4857	24.4498	24.3524	24.588	-0.000294743	16.9986	-0.0240207	0.963976	0.00613342	0.000294743	TRUE
Mapre1	GO:0000132; GO:0001578; GO:0005794; GO:0005813; GO:0005815; GO:0005874; GO:0005881; GO:0005925; GO:0015630; GO:0016477; GO:0019901; GO:0030981; GO:0031110; GO:0031115; GO:0031116; GO:0031253; GO:0035371; GO:0035372; GO:0036064; GO:0042802; GO:0042995; GO:0046785; GO:0051010; GO:0051225; GO:0051233; GO:0051301; GO:0051315; GO:0060090; GO:0071539; GO:0097431; GO:1902888; GO:1905515; GO:1905721	20.817	20.516	20.6746	20.436	20.2627	20.8455	0.0049599	14.241	0.28314	0.58664	0.00840033	-0.0049599	TRUE
Mapre2	GO:0005815; GO:0005881; GO:0005925; GO:0008017; GO:0019901; GO:0031110; GO:0032014; GO:0035371; GO:0035372; GO:0042802; GO:0051010; GO:0051225; GO:0051233; GO:0051301; GO:0051549; GO:0120183	21.899	22.0492	22.0026	21.9515	22.0551	22.8426	0.0260654	15.1722	0.963022	0.00202577	0.00364612	-0.0260654	TRUE
Mark2	GO:0000226; GO:0000287; GO:0001764; GO:0004674; GO:0005524; GO:0005634; GO:0005737; GO:0005884; GO:0005886; GO:0006468; GO:0008289; GO:0010976; GO:0016020; GO:0016055; GO:0016328; GO:0018105; GO:0030010; GO:0030425; GO:0035556; GO:0045180; GO:0045197; GO:0046777; GO:0048156; GO:0050321; GO:0050770; GO:0051493; GO:0061564; GO:0070507; GO:0071963; GO:0097427; GO:0098794; GO:0098978; GO:0099175; GO:…	21.9222	21.4707	21.8395	21.7787	21.7967	22.4186	0.0199228	15.0304	0.839462	0.0365898	0.00644843	-0.0199228	TRUE
Mark3	GO:0000226; GO:0004674; GO:0005524; GO:0005737; GO:0005886; GO:0006468; GO:0018105; GO:0030425; GO:0032092; GO:0035331; GO:0035556; GO:0036289; GO:0050321; GO:0106310; GO:1900181	23.3196	23.0195	22.946	23.0925	23.1661	23.4404	0.0098367	15.9921	0.686503	0.132015	0.00520939	-0.0098367	TRUE
Matn2	GO:0001764; GO:0005509; GO:0005604; GO:0007411; GO:0008347; GO:0031012; GO:0031104; GO:0031175; GO:0048678; GO:0062023; GO:0120216; GO:0001764; GO:0005509; GO:0005604; GO:0007411; GO:0008347; GO:0031012; GO:0031104; GO:0031175; GO:0048678; GO:0062023; GO:0120216	18.3578	20.2917	19.2824	19.3662	19.7435	19.1981	-0.00090894	13.4344	-0.0184849	0.972276	0.0245817	0.00090894	TRUE
Mcam	GO:0001525; GO:0003094; GO:0005055; GO:0005615; GO:0005886; GO:0009897; GO:0030335; GO:0043204; GO:0061042	26.0188	25.0308	25.4443	25.7018	25.0065	23.6074	-0.0593744	17.8081	-0.91659	0.0101456	0.0129499	0.0593744	TRUE
Mcc	GO:0005634; GO:0005737; GO:0005886; GO:0010633; GO:0045184; GO:0050680; GO:0090090; GO:0005509; GO:0005634; GO:0005737; GO:0005886; GO:0010633; GO:0045184; GO:0050680; GO:0090090; GO:0005634; GO:0005737; GO:0005886; GO:0010633; GO:0045184; GO:0050680; GO:0090090	19.5912	19.4839	19.5266	19.5069	19.5376	19.4095	-0.00368843	13.5468	-0.791568	0.0606385	0.00142371	0.00368843	TRUE
Mcf2l	GO:0005085; GO:0005545; GO:0005737; GO:0005886; GO:0007266; GO:0016020; GO:0019898; GO:0030027; GO:0035025; GO:0035091; GO:0035556; GO:0045944	18.6432	17.6508	18.9504	18.8348	18.9636	18.7314	0.00956151	12.8505	0.251575	0.630599	0.0183921	-0.00956151	TRUE
Mfge8	GO:0001525; GO:0001786; GO:0002080; GO:0005178; GO:0005615; GO:0007155; GO:0007338; GO:0008284; GO:0009897; GO:0038023; GO:0043277; GO:0043627	25.7061	24.5689	25.0116	25.3029	24.9117	24.745	-0.012967	17.4414	-0.412285	0.416612	0.014327	0.012967	TRUE
Mgst2	GO:0004364; GO:0004464; GO:0004602; GO:0005635; GO:0005783; GO:0005789; GO:0005886; GO:0006629; GO:0006750; GO:0008047; GO:0010243; GO:0016020; GO:0019370; GO:0032496; GO:0042802; GO:0043231; GO:0043295; GO:0046466	26.5382	26.8299	26.4356	26.6866	26.6784	26.5938	-0.000562935	18.4601	-0.0537666	0.919428	0.00522742	0.000562935	TRUE
Micall2	GO:0001725; GO:0005886; GO:0005923; GO:0030041; GO:0031005; GO:0031175; GO:0031267; GO:0032456; GO:0034446; GO:0042805; GO:0046872; GO:0051015; GO:0055037; GO:0070830	20.885	20.5946	20.6604	20.8573	20.8255	21.1397	0.011982	14.3583	0.813911	0.0487215	0.00427651	-0.011982	TRUE
Mif	GO:0001516; GO:0001819; GO:0001934; GO:0001942; GO:0002020; GO:0002035; GO:0002675; GO:0002906; GO:0004167; GO:0005125; GO:0005126; GO:0005576; GO:0005615; GO:0005737; GO:0005886; GO:0006954; GO:0007166; GO:0007283; GO:0008284; GO:0009410; GO:0009612; GO:0009725; GO:0009986; GO:0010035; GO:0010629; GO:0010739; GO:0010760; GO:0014911; GO:0019752; GO:0030330; GO:0030336; GO:0030890; GO:0031666; GO:…	23.5382	23.4213	23.5206	23.3552	23.3602	23.559	0.00217279	16.2465	0.308626	0.551759	0.00334826	-0.00217279	TRUE
Miga2	GO:0005741; GO:0005886; GO:0008053; GO:0042803; GO:0046982; GO:0060348; GO:0005741; GO:0005886; GO:0008053; GO:0042803; GO:0046982; GO:0060348	19.6045	19.4463	19.216	19.0231	19.2998	19.5575	0.00474784	13.387	0.279898	0.591118	0.00814239	-0.00474784	TRUE
Mios	GO:0005654; GO:0005737; GO:0005765; GO:0005829; GO:0030054; GO:0031503; GO:0031669; GO:0032008; GO:0032289; GO:0034198; GO:0048709; GO:0061700; GO:0070444; GO:1904263	19.4192	19.3312	19.5602	19.0259	19.2994	18.8837	-0.0148292	13.4417	-0.765593	0.07598	0.00623045	0.0148292	TRUE
Mlkl	GO:0005524; GO:0005634; GO:0005737; GO:0005829; GO:0005886; GO:0007166; GO:0019901; GO:0030054; GO:0044877; GO:0051607; GO:0070207; GO:0070266; GO:0097527; GO:0097528	20.8961	21.1624	20.883	20.6839	20.7363	21.4029	0.0131893	14.4432	0.628557	0.181331	0.00816007	-0.0131893	TRUE
Mmp14	GO:0001501; GO:0001503; GO:0001525; GO:0001541; GO:0001666; GO:0001935; GO:0001958; GO:0004175; GO:0004222; GO:0005178; GO:0005615; GO:0005634; GO:0005829; GO:0005886; GO:0006508; GO:0006979; GO:0008270; GO:0008584; GO:0009612; GO:0009725; GO:0010831; GO:0010954; GO:0014070; GO:0016477; GO:0030198; GO:0030307; GO:0030324; GO:0030335; GO:0030574; GO:0031012; GO:0031410; GO:0031638; GO:0035987; GO:…	20.1284	20.5319	20.4836	20.1257	19.4644	19.7463	-0.0195517	14.0455	-0.613339	0.195356	0.0125887	0.0195517	TRUE
Mmrn2	GO:0002042; GO:0005604; GO:0005615; GO:0008285; GO:0016020; GO:0030336; GO:0030948; GO:0062023; GO:0090051; GO:1900426; GO:1903588; GO:1905278; GO:1905332	27.7849	28.1282	28.1544	27.6743	27.9639	27.8119	-0.00431016	19.3804	-0.287584	0.580516	0.00717716	0.00431016	TRUE
Mospd2	GO:0005783; GO:0005789; GO:0005886; GO:0012505; GO:0033149; GO:0044232; GO:0051260; GO:0090023; GO:0090026; GO:0140042; GO:0140284	21.0777	21.5263	21.2244	21.2907	21.3903	21.0677	-0.00572406	14.7755	-0.416467	0.411416	0.00624782	0.00572406	TRUE
Mpdz	GO:0005737; GO:0005886; GO:0005923; GO:0031023; GO:0045177; GO:0070507; GO:0120192	22.8226	23.0982	23.0626	23.1465	23.175	22.966	-0.000624645	15.9777	-0.0620154	0.907096	0.00502651	0.000624645	TRUE
Mrc2	GO:0005518; GO:0005886; GO:0006897; GO:0030246; GO:0030574; GO:0038023	20.3741	21.6594	21.4199	21.0349	20.0467	19.5075	-0.0494712	14.6515	-0.769925	0.0733123	0.0205015	0.0494712	TRUE
Mrpl46	GO:0003735; GO:0005654; GO:0005762; GO:0030054	20.9578	20.3438	20.7034	20.3471	20.3745	20.5685	-0.00278869	14.2617	-0.147147	0.780873	0.00937275	0.00278869	TRUE
Mrpl58	GO:0004045; GO:0005654; GO:0005762; GO:0005886; GO:0016150; GO:0070126; GO:0072344	20.3103	19.839	20.0749	20.0999	19.9299	20.134	0.000886114	13.902	0.0700879	0.89504	0.0063059	-0.000886114	TRUE
Msmp	GO:0002548; GO:0005615; GO:0005737; GO:0031727; GO:0048247	20.4177	20.1175	20.4806	20.38	20.6311	20.8456	0.0157687	14.0923	0.835984	0.0381456	0.00517542	-0.0157687	TRUE
Msn	GO:0003779; GO:0005737; GO:0005856; GO:0005886; GO:0005902; GO:0005912; GO:0008360; GO:0030175; GO:0045177; GO:0050839; GO:1902115; GO:1902966; GO:2000643; GO:0001771; GO:0001931; GO:0003725; GO:0003779; GO:0005102; GO:0005856; GO:0005902; GO:0005912; GO:0005925; GO:0008360; GO:0008361; GO:0009986; GO:0010628; GO:0016323; GO:0016324; GO:0019901; GO:0022612; GO:0022614; GO:0030175; GO:0031143; GO:…	26.573	25.9707	26.3461	26.2329	26.0095	25.9782	-0.0103254	18.2172	-0.550579	0.257582	0.0078276	0.0103254	TRUE
Mtcl2	GO:0005615; GO:0005874; GO:0007059; GO:0008286; GO:0010506; GO:0016020; GO:0030496; GO:0045721	22.3461	22.3434	22.4392	22.5659	22.912	23.0626	0.021151	15.5356	0.900524	0.014351	0.00510625	-0.021151	TRUE
Mtdh	GO:0000122; GO:0003712; GO:0003713; GO:0003725; GO:0005634; GO:0005730; GO:0005737; GO:0005783; GO:0005789; GO:0005923; GO:0006357; GO:0010508; GO:0016324; GO:0016604; GO:0031663; GO:0031965; GO:0043066; GO:0043123; GO:0045766; GO:0046581; GO:0048471; GO:0051059; GO:0051092; GO:0051897; GO:0061629; GO:0070830	22.7128	22.3769	22.4143	22.5129	22.4295	22.3283	-0.00589218	15.6081	-0.559783	0.248031	0.00436106	0.00589218	TRUE
Mtm1	GO:0000045; GO:0001726; GO:0004438; GO:0004721; GO:0005737; GO:0005770; GO:0005886; GO:0006470; GO:0007005; GO:0008333; GO:0015031; GO:0016020; GO:0019215; GO:0030175; GO:0031674; GO:0031929; GO:0032007; GO:0032435; GO:0035091; GO:0043161; GO:0043491; GO:0044088; GO:0045109; GO:0046716; GO:0046856; GO:0048311; GO:0048630; GO:0048633; GO:0051898; GO:0052629; GO:1902902	21.4839	21.4127	21.5134	21.2107	21.096	21.013	-0.0134042	14.843	-0.826334	0.0426211	0.00456776	0.0134042	TRUE
Mtmr1	GO:0004438; GO:0005737; GO:0005886; GO:0016020; GO:0042803; GO:0046856; GO:0052629; GO:0060304	20.8499	20.9472	21.6176	21.1139	21.2071	20.5212	-0.0167834	14.6949	-0.592345	0.215401	0.0114141	0.0167834	TRUE
Mtor	GO:0000139; GO:0001002; GO:0001003; GO:0001006; GO:0001156; GO:0001558; GO:0001932; GO:0001933; GO:0001934; GO:0001938; GO:0002296; GO:0003007; GO:0003179; GO:0004672; GO:0004674; GO:0005524; GO:0005634; GO:0005635; GO:0005737; GO:0005741; GO:0005764; GO:0005765; GO:0005789; GO:0005829; GO:0005979; GO:0006109; GO:0006112; GO:0006207; GO:0006954; GO:0007040; GO:0007281; GO:0007584; GO:0007616; GO:…	22.1218	22.3883	22.3824	22.4315	22.4312	22.6039	0.00933546	15.4611	0.781294	0.0665176	0.00372897	-0.00933546	TRUE
Myadm	GO:0001726; GO:0001933; GO:0005886; GO:0005911; GO:0010629; GO:0030335; GO:0030837; GO:0030864; GO:0031579; GO:0034115; GO:0044860; GO:0045121; GO:0061028; GO:0090038; GO:1900026	24.5375	24.034	24.3133	24.4183	24.3842	24.0207	-0.00884112	16.8903	-0.542808	0.265754	0.00683968	0.00884112	TRUE
Mycbp2	GO:0005085; GO:0005634; GO:0005886; GO:0007411; GO:0008045; GO:0008270; GO:0008582; GO:0015630; GO:0016567; GO:0021785; GO:0021952; GO:0030424; GO:0031267; GO:0031398; GO:0032880; GO:0032922; GO:0042177; GO:0042802; GO:0048667; GO:0050905; GO:0051493; GO:0061630; GO:0070936; GO:1902667; GO:0005085; GO:0005634; GO:0005886; GO:0007411; GO:0008045; GO:0008270; GO:0008582; GO:0015630; GO:0016567; GO:…	20.0728	20.5385	20.2318	20.3468	20.2094	20.0281	-0.00772077	14.078	-0.538488	0.27034	0.00604077	0.00772077	TRUE
Myd88	GO:0002238; GO:0002269; GO:0002283; GO:0002755; GO:0005102; GO:0005121; GO:0005149; GO:0005634; GO:0005737; GO:0005829; GO:0005886; GO:0006325; GO:0006909; GO:0006915; GO:0006954; GO:0007166; GO:0007254; GO:0008063; GO:0009615; GO:0009682; GO:0009986; GO:0010243; GO:0010467; GO:0010468; GO:0010628; GO:0014004; GO:0014070; GO:0014075; GO:0016064; GO:0019221; GO:0019897; GO:0022008; GO:0031234; GO:…	20.9683	20.8581	20.8979	20.5777	20.7015	20.9504	0.00201626	14.4221	0.170192	0.747177	0.00583707	-0.00201626	TRUE
Mydgf	GO:0001934; GO:0001938; GO:0005576; GO:0005615; GO:0005783; GO:0005794; GO:0043066; GO:0043410; GO:0045766; GO:0045944; GO:0051897	20.6848	20.6496	20.4291	20.6568	20.6422	20.7046	0.00288537	14.2794	0.375196	0.463615	0.00356425	-0.00288537	TRUE
Myh10	GO:0000146; GO:0000281; GO:0001725; GO:0005524; GO:0005829; GO:0005938; GO:0008360; GO:0016460; GO:0030048; GO:0030496; GO:0031032; GO:0032154; GO:0035613; GO:0043531; GO:0048027; GO:0050714; GO:0051015; GO:0097513	27.2515	27.4653	27.4256	27.3803	27.3637	27.406	0.00100558	18.9733	0.178921	0.734483	0.00276479	-0.00100558	TRUE
Myh9	GO:0000146; GO:0000212; GO:0000902; GO:0001525; GO:0001701; GO:0001725; GO:0001726; GO:0001768; GO:0001772; GO:0001778; GO:0001931; GO:0001965; GO:0003779; GO:0005178; GO:0005391; GO:0005516; GO:0005524; GO:0005634; GO:0005737; GO:0005819; GO:0005826; GO:0005829; GO:0005884; GO:0005886; GO:0005903; GO:0005912; GO:0005938; GO:0006509; GO:0006911; GO:0007155; GO:0007200; GO:0007520; GO:0008180; GO:…	32.6717	32.3688	32.4877	32.5395	32.3903	32.3391	-0.00581443	22.5417	-0.600597	0.207428	0.00387027	0.00581443	TRUE
Myh9	GO:0000146; GO:0000212; GO:0000902; GO:0001701; GO:0001725; GO:0001768; GO:0001772; GO:0001931; GO:0005524; GO:0005819; GO:0005903; GO:0005912; GO:0005925; GO:0006911; GO:0007520; GO:0008360; GO:0009898; GO:0016460; GO:0019904; GO:0030863; GO:0031594; GO:0032796; GO:0032982; GO:0035987; GO:0048870; GO:0051015; GO:0051295; GO:0060471; GO:0060473; GO:0098609; GO:1903919; GO:1903923	32.0237	31.832	31.8717	31.9288	31.8638	31.7604	-0.00488367	22.1293	-0.711528	0.112821	0.00241139	0.00488367	TRUE
Myo10	GO:0000146; GO:0001726; GO:0005516; GO:0005524; GO:0005547; GO:0005730; GO:0005829; GO:0005938; GO:0008360; GO:0016459; GO:0022409; GO:0030027; GO:0030175; GO:0030507; GO:0030705; GO:0031527; GO:0032433; GO:0043005; GO:0043025; GO:0051015; GO:0051489; GO:0060002	21.6418	21.4325	21.7681	21.7971	21.7845	21.4979	-0.00358891	15.0325	-0.296719	0.567984	0.00577531	0.00358891	TRUE
Myo1b	GO:0000146; GO:0005524; GO:0005737; GO:0005886; GO:0005902; GO:0005903; GO:0007015; GO:0016459; GO:0030050; GO:0031982; GO:0051015	26.1274	26.2931	26.2078	26.3659	26.5254	26.5021	0.008988	18.197	0.737054	0.0946207	0.00412072	-0.008988	TRUE
Myo1c	GO:0000146; GO:0005102; GO:0005524; GO:0005902; GO:0005903; GO:0006612; GO:0007015; GO:0009925; GO:0016328; GO:0016459; GO:0016604; GO:0030050; GO:0030659; GO:0031267; GO:0031941; GO:0038089; GO:0045121; GO:0045335; GO:0051015; GO:0060171; GO:0071346; GO:0090314; GO:1900078; GO:1900748; GO:2000810	26.9023	27.2411	27.3117	27.2228	27.3463	27.5124	0.011628	18.8169	0.750753	0.0854439	0.0051157	-0.011628	TRUE
Myo1d	GO:0000146; GO:0005516; GO:0005524; GO:0005737; GO:0005769; GO:0005886; GO:0005902; GO:0005903; GO:0005938; GO:0006897; GO:0007015; GO:0015031; GO:0015629; GO:0016323; GO:0016459; GO:0019904; GO:0030048; GO:0030050; GO:0030424; GO:0030673; GO:0030900; GO:0031410; GO:0043005; GO:0043025; GO:0043204; GO:0043209; GO:0044853; GO:0048306; GO:0051015; GO:0051641; GO:0097440	26.1624	26.068	26.3719	26.5846	26.8606	26.873	0.0204192	18.2265	0.772701	0.0716255	0.00838714	-0.0204192	TRUE
Myo1e	GO:0000146; GO:0001570; GO:0001701; GO:0001822; GO:0003094; GO:0005516; GO:0005524; GO:0005737; GO:0005856; GO:0005886; GO:0005902; GO:0005903; GO:0005912; GO:0006897; GO:0007015; GO:0015629; GO:0016459; GO:0016887; GO:0030050; GO:0030097; GO:0032437; GO:0032835; GO:0032836; GO:0032991; GO:0035091; GO:0035166; GO:0044877; GO:0045334; GO:0048008; GO:0051015; GO:0072015	24.4157	24.2718	24.1516	24.0892	24.1111	24.0534	-0.00680594	16.806	-0.647213	0.164735	0.00400813	0.00680594	TRUE
Myo5a	GO:0000146; GO:0001726; GO:0005524; GO:0005764; GO:0005769; GO:0005770; GO:0005777; GO:0005783; GO:0005829; GO:0005884; GO:0006892; GO:0007015; GO:0015031; GO:0016020; GO:0016459; GO:0030050; GO:0031267; GO:0032433; GO:0042470; GO:0051015; GO:0055037	23.8768	24.3952	24.4185	24.3993	24.4104	24.8827	0.0200864	16.7803	0.821391	0.0450029	0.00697391	-0.0200864	TRUE
Myo6	GO:0000146; GO:0001726; GO:0005524; GO:0005634; GO:0005654; GO:0005737; GO:0005794; GO:0005886; GO:0005902; GO:0005903; GO:0005905; GO:0006605; GO:0006897; GO:0007015; GO:0007268; GO:0007416; GO:0007605; GO:0007626; GO:0009410; GO:0012506; GO:0014047; GO:0014069; GO:0015031; GO:0015629; GO:0016358; GO:0016459; GO:0030048; GO:0030050; GO:0030136; GO:0030139; GO:0030175; GO:0030330; GO:0030424; GO:…	23.2945	23.7388	23.3831	23.404	23.5312	23.3591	-0.0027735	16.2736	-0.224907	0.668328	0.00600791	0.0027735	TRUE
Myo9b	GO:0000146; GO:0001726; GO:0002548; GO:0003779; GO:0005096; GO:0005516; GO:0005524; GO:0005737; GO:0005884; GO:0005938; GO:0007266; GO:0008270; GO:0016459; GO:0016887; GO:0030010; GO:0030027; GO:0030048; GO:0031267; GO:0032433; GO:0035023; GO:0035385; GO:0043008; GO:0043531; GO:0048246; GO:0048471; GO:0048495; GO:0051015; GO:0072673	21.8658	22.0877	22.0606	22.0524	22.11	22.1524	0.00479396	15.2561	0.628087	0.181757	0.00296964	-0.00479396	TRUE
Myof	GO:0001778; GO:0005543; GO:0005886; GO:0005901; GO:0006071; GO:0030659; GO:0030947; GO:0031410; GO:0033292; GO:0034605; GO:0046872; GO:0055001; GO:0061025	24.7882	24.405	24.5133	24.6013	24.3519	24.1955	-0.0122734	17.0452	-0.773162	0.0713472	0.00503382	0.0122734	TRUE
Nacc1	GO:0000978; GO:0000981; GO:0005634; GO:0005654; GO:0005737; GO:0006357; GO:0008284; GO:0030054; GO:0045892	23.0631	23.5633	23.3666	23.7634	23.8733	23.8058	0.0141967	16.247	0.594659	0.213153	0.00959697	-0.0141967	TRUE
Nae1	GO:0004839; GO:0005634; GO:0005737; GO:0005769; GO:0005886; GO:0006511; GO:0006974; GO:0016567; GO:0019781; GO:0031625; GO:0032991; GO:0033314; GO:0042981; GO:0043523; GO:0045116; GO:0046982; GO:0051402	19.0669	18.9478	19.3233	18.9357	18.2743	19.5382	0.0117163	13.1036	0.353639	0.491655	0.0154949	-0.0117163	TRUE
Nampt	GO:0000166; GO:0001774; GO:0005125; GO:0005615; GO:0005634; GO:0005737; GO:0007565; GO:0007623; GO:0009435; GO:0010507; GO:0014070; GO:0014916; GO:0032922; GO:0042802; GO:0045944; GO:0047280; GO:0048661; GO:0051770; GO:0071456; GO:0071479; GO:1901363; GO:1904646; GO:1905377; GO:2000773	22.22	22.2445	22.0936	21.9939	21.7059	21.2694	-0.0279085	15.376	-0.971459	0.00121024	0.00340728	0.0279085	TRUE
Napa	GO:0000149; GO:0005483; GO:0005774; GO:0006886; GO:0007420; GO:0010807; GO:0016082; GO:0019905; GO:0030182; GO:0031594; GO:0032781; GO:0032984; GO:0035249; GO:0035494; GO:0043195; GO:0044877; GO:0045176; GO:0048787; GO:0061025; GO:0070044; GO:0098793; GO:0098794; GO:0098978	22.2651	22.7944	22.5908	22.5208	22.7127	22.8314	0.00946579	15.6169	0.58728	0.220356	0.00652283	-0.00946579	TRUE
Nbea	GO:0005634; GO:0005802; GO:0005829; GO:0005886; GO:0008104; GO:0012505; GO:0019901; GO:0050808; GO:0061484; GO:0098696; GO:0098890; GO:0098978; GO:0098982; GO:0099192; GO:0005634; GO:0005802; GO:0005829; GO:0005886; GO:0008104; GO:0012505; GO:0019901; GO:0050808; GO:0061484; GO:0098696; GO:0098890; GO:0098978; GO:0098982; GO:0099192	21.8106	21.3446	21.563	21.5511	21.5679	21.9317	0.0103433	14.9243	0.64274	0.168652	0.00616409	-0.0103433	TRUE
Ncam1	GO:0005829; GO:0007155; GO:0009897	22.7595	23.595	23.7562	23.3482	22.1675	21.5645	-0.0550304	16.2066	-0.827676	0.0419846	0.0186567	0.0550304	TRUE
Nceh1	GO:0005783; GO:0005886; GO:0006805; GO:0016020; GO:0016042; GO:0016298; GO:0017171; GO:0042301; GO:0046485; GO:0047378	21.5434	21.125	21.287	21.3139	21.2528	21.2424	-0.00284816	14.7785	-0.268303	0.607202	0.00511311	0.00284816	TRUE
Nck1	GO:0000122; GO:0000164; GO:0004860; GO:0005102; GO:0005737; GO:0005783; GO:0005829; GO:0005840; GO:0005886; GO:0005911; GO:0006930; GO:0007015; GO:0007165; GO:0010976; GO:0012506; GO:0016477; GO:0019904; GO:0030032; GO:0030334; GO:0030674; GO:0030838; GO:0030971; GO:0033137; GO:0034976; GO:0035591; GO:0036493; GO:0042102; GO:0042110; GO:0045944; GO:0046627; GO:0046875; GO:0048013; GO:0051707; GO:…	19.996	20.0164	19.8972	20.1963	19.7614	20.0465	0.000619269	13.849	0.0550755	0.91747	0.00561346	-0.000619269	TRUE
Ncl	GO:0001525; GO:0001533; GO:0001650; GO:0001651; GO:0003697; GO:0003723; GO:0005102; GO:0005509; GO:0005634; GO:0005654; GO:0005681; GO:0005730; GO:0005938; GO:0006897; GO:0007283; GO:0009986; GO:0017148; GO:0032755; GO:0032760; GO:0035368; GO:0042134; GO:0042162; GO:0042393; GO:0042731; GO:0042802; GO:0043066; GO:0043236; GO:0043560; GO:0043565; GO:0044547; GO:0045944; GO:0046627; GO:0048026; GO:…	24.2353	24.6586	24.3974	24.4166	24.5695	24.5445	0.00408508	16.935	0.351998	0.49381	0.00543133	-0.00408508	TRUE
Ncstn	GO:0002262; GO:0005764; GO:0005765; GO:0005769; GO:0005783; GO:0005794; GO:0005886; GO:0006509; GO:0007212; GO:0007215; GO:0007219; GO:0007220; GO:0007611; GO:0008021; GO:0008233; GO:0016020; GO:0016485; GO:0021549; GO:0022010; GO:0030534; GO:0030659; GO:0030674; GO:0031293; GO:0032991; GO:0034205; GO:0042098; GO:0042383; GO:0042470; GO:0042500; GO:0042734; GO:0042982; GO:0042983; GO:0042986; GO:…	23.0495	22.5113	22.604	22.8529	22.8067	22.8612	0.00305754	15.7707	0.205123	0.696631	0.00729448	-0.00305754	TRUE
Ndrg1	GO:0005634; GO:0005737; GO:0005813; GO:0005829; GO:0005874; GO:0005886; GO:0005912; GO:0007165; GO:0008017; GO:0008285; GO:0030330; GO:0031267; GO:0032287; GO:0043015; GO:0045296; GO:0045576; GO:0048471; GO:0055038; GO:0071456	23.5144	22.8482	22.9847	23.1024	23.1392	23.2571	0.00342352	16.0179	0.193849	0.712869	0.00866287	-0.00342352	TRUE
Nebl	GO:0001725; GO:0005523; GO:0005925; GO:0008092; GO:0030018; GO:0031005; GO:0046872; GO:0051015; GO:0071691	21.8252	21.4383	21.9696	22.2221	22.4286	22.3077	0.0167264	15.1626	0.595793	0.212054	0.0112737	-0.0167264	TRUE
Nectin2	GO:0001675; GO:0002860; GO:0002891; GO:0005886; GO:0005911; GO:0005915; GO:0007010; GO:0007156; GO:0007286; GO:0007289; GO:0009566; GO:0009986; GO:0016020; GO:0030382; GO:0032989; GO:0033005; GO:0042271; GO:0042802; GO:0042803; GO:0043296; GO:0044291; GO:0044782; GO:0045954; GO:0046596; GO:0046814; GO:0050839; GO:0050862; GO:0051649; GO:0051654; GO:0060370	19.7237	19.2272	19.9848	20.0279	19.6548	19.2734	-0.0122269	13.6989	-0.467189	0.350202	0.0115698	0.0122269	TRUE
Nenf	GO:0000165; GO:0005615; GO:0005739; GO:0005783; GO:0008083; GO:0012505; GO:0016020; GO:0032099; GO:0043410; GO:0046872	21.7044	21.9073	21.9725	21.4688	21.2777	21.6078	-0.0069129	15.056	-0.342184	0.506757	0.00949137	0.0069129	TRUE
Nf1	GO:0000165; GO:0001525; GO:0001649; GO:0001656; GO:0001666; GO:0001889; GO:0001935; GO:0001937; GO:0001938; GO:0001952; GO:0001953; GO:0002686; GO:0005096; GO:0005634; GO:0005730; GO:0005737; GO:0005886; GO:0006469; GO:0006606; GO:0006915; GO:0007154; GO:0007265; GO:0007269; GO:0007405; GO:0007406; GO:0007420; GO:0007422; GO:0007507; GO:0007519; GO:0008017; GO:0008283; GO:0008285; GO:0008429; GO:…	22.2524	22.5926	22.5869	22.5529	22.5354	22.9095	0.0132595	15.5593	0.826336	0.04262	0.00451842	-0.0132595	TRUE
Nf2	GO:0000165; GO:0001707; GO:0001726; GO:0003779; GO:0005730; GO:0005769; GO:0005829; GO:0005912; GO:0007398; GO:0010626; GO:0014010; GO:0021766; GO:0022408; GO:0030027; GO:0030036; GO:0030175; GO:0030864; GO:0031647; GO:0032154; GO:0033687; GO:0033689; GO:0035330; GO:0042475; GO:0042981; GO:0043005; GO:0043409; GO:0044297; GO:0045177; GO:0045216; GO:0045597; GO:0046426; GO:0048471; GO:0051496; GO:…	21.2387	21.9972	21.7719	21.5833	21.5871	21.525	-0.00323317	15.0049	-0.165889	0.753449	0.00960995	0.00323317	TRUE
Nherf2	GO:0005102; GO:0005886; GO:0008013; GO:0012505; GO:0019902; GO:0042802; GO:0060090; GO:0005886; GO:0012505; GO:0060090	22.2565	21.5736	21.9312	22.0398	22.0588	22.3161	0.0110686	15.1976	0.543259	0.265278	0.00855281	-0.0110686	TRUE
Niban1	GO:0001933; GO:0001934; GO:0005737; GO:0005829; GO:0005886; GO:0034976; GO:0045727	22.5467	22.6682	22.6257	22.5289	22.4681	22.6967	0.00259909	15.6407	0.382181	0.454639	0.00314221	-0.00259909	TRUE
Niban2	GO:0003713; GO:0005634; GO:0005737; GO:0005829; GO:0005886; GO:0005912; GO:0008285; GO:0032274; GO:0043066; GO:0045892; GO:0045893; GO:2000279	24.8569	24.9618	24.8913	24.8047	24.8897	25.1267	0.00709203	17.2284	0.819851	0.045757	0.0024765	-0.00709203	TRUE
Nid1	GO:0005509; GO:0005518; GO:0005576; GO:0005604; GO:0007160; GO:0010811; GO:0016020; GO:0032836; GO:0043237; GO:0043394	27.1196	27.4538	27.4301	26.963	27.3897	27.4411	0.00542187	18.8874	0.340823	0.508561	0.00747786	-0.00542187	TRUE
Nid2	GO:0005509; GO:0005604; GO:0005615; GO:0007160; GO:0009986; GO:0031012	23.7224	25.6714	24.6124	24.2743	24.2701	24.7389	0.00426161	16.9878	0.0849129	0.872937	0.0250034	-0.00426161	TRUE
Nin	GO:0000242; GO:0000922; GO:0005509; GO:0005654; GO:0005730; GO:0005813; GO:0005814; GO:0005881; GO:0005886; GO:0008104; GO:0010457; GO:0019900; GO:0021540; GO:0021957; GO:0030424; GO:0030425; GO:0034454; GO:0044295; GO:0045177; GO:0048668; GO:0050772; GO:0051011; GO:0051642; GO:0072686; GO:0090222; GO:0097431; GO:0097539; GO:0120103; GO:1904780	18.721	18.9298	18.9549	18.9671	19.2822	19.6499	0.0242923	13.0702	0.957949	0.00261531	0.00363821	-0.0242923	TRUE
Nipa1	GO:0005769; GO:0005886; GO:0015095; GO:0015693; GO:0016020	18.9599	19.0573	19.2422	18.9553	18.7302	19.298	0.00642475	13.1561	0.401354	0.430295	0.0073309	-0.00642475	TRUE
Nisch	GO:0005178; GO:0005737; GO:0005769; GO:0005829; GO:0005886; GO:0006006; GO:0006915; GO:0008217; GO:0016601; GO:0030036; GO:0030336; GO:0032228; GO:0035091; GO:0036158; GO:0042802; GO:0043014; GO:0045504; GO:0048243; GO:0055037	20.314	20.8549	20.8076	20.7159	20.7094	19.9511	-0.0203422	14.3825	-0.748632	0.0868371	0.00900746	0.0203422	TRUE
Nktr	GO:0003755; GO:0005634; GO:0005737; GO:0005739; GO:0005829; GO:0005886; GO:0006457; GO:0016018; GO:0003755; GO:0005634; GO:0005737; GO:0005739; GO:0005829; GO:0005886; GO:0006457; GO:0016018; GO:0003755; GO:0005634; GO:0005737; GO:0005739; GO:0005829; GO:0005886; GO:0006457; GO:0016018	20.1034	20.8132	20.1778	20.5926	20.9062	20.7537	0.0121143	14.1709	0.464429	0.353444	0.0115503	-0.0121143	TRUE
Nln	GO:0004222; GO:0005758; GO:0005829; GO:0005886; GO:0006111; GO:0006508; GO:0006518; GO:0008233; GO:0030163; GO:0042277; GO:0043171; GO:0046872; GO:0070012; GO:1902809	20.5279	19.9277	20.2495	20.3056	19.9404	19.6445	-0.0191026	14.0559	-0.778794	0.0679863	0.00769312	0.0191026	TRUE
Nlrx1	GO:0005524; GO:0005739; GO:0005741; GO:0005886; GO:0010936; GO:0032688; GO:0032715; GO:0039536; GO:0043124; GO:0045087; GO:0045824; GO:0050728	21.612	21.536	21.5425	21.6455	21.6645	21.6675	0.0028877	14.9611	0.63465	0.175837	0.00175814	-0.0028877	TRUE
Nme7	GO:0000931; GO:0003351; GO:0004672; GO:0005524; GO:0005576; GO:0005634; GO:0005737; GO:0005813; GO:0005819; GO:0005879; GO:0005886; GO:0006183; GO:0006228; GO:0006241; GO:0007368; GO:0007420; GO:0008408; GO:0010968; GO:0016310; GO:0031514; GO:0036064; GO:0042073; GO:0043113; GO:0060972; GO:0160111; GO:1990830	20.0617	19.9723	20.1572	19.8108	20.1482	20.3447	0.0098172	13.8563	0.703681	0.118699	0.00495628	-0.0098172	TRUE
Nmi	GO:0002281; GO:0005615; GO:0005634; GO:0005654; GO:0005737; GO:0005829; GO:0008285; GO:0009615; GO:0016020; GO:0032480; GO:0032687; GO:0032688; GO:0034142; GO:0042802; GO:0045087; GO:0045089; GO:0045824; GO:0050729; GO:0070936; GO:1901223; GO:1901224; GO:1902524	19.8868	19.6739	19.5939	20.0898	20.2289	20.624	0.0261866	13.704	0.891229	0.0171032	0.00666329	-0.0261866	TRUE
Nmt1	GO:0001701; GO:0004379; GO:0005737; GO:0005829; GO:0005886; GO:0018008; GO:0018030; GO:0019107; GO:0042180; GO:0072657	20.6291	20.1174	20.5024	20.1504	20.3934	20.7489	0.0107562	14.0866	0.550742	0.257412	0.00815076	-0.0107562	TRUE
Nod1	GO:0002221; GO:0002606; GO:0005737; GO:0005829; GO:0005886; GO:0006954; GO:0007254; GO:0010508; GO:0016045; GO:0016323; GO:0016328; GO:0032731; GO:0032755; GO:0032757; GO:0032760; GO:0032874; GO:0034976; GO:0035556; GO:0038187; GO:0042742; GO:0042802; GO:0042803; GO:0042834; GO:0043025; GO:0043065; GO:0043123; GO:0043130; GO:0044877; GO:0045087; GO:0045335; GO:0046330; GO:0050700; GO:0050829; GO:…	22.2109	21.9416	22.1043	22.1707	22.2475	22.4944	0.0120379	15.3061	0.861381	0.027491	0.00354939	-0.0120379	TRUE
Notch1	GO:0000122; GO:0000987; GO:0001228; GO:0001554; GO:0001669; GO:0001701; GO:0001726; GO:0001837; GO:0001889; GO:0001947; GO:0002040; GO:0002052; GO:0002085; GO:0002193; GO:0002437; GO:0003151; GO:0003157; GO:0003160; GO:0003162; GO:0003169; GO:0003180; GO:0003181; GO:0003182; GO:0003184; GO:0003192; GO:0003197; GO:0003198; GO:0003203; GO:0003207; GO:0003208; GO:0003209; GO:0003213; GO:0003214; GO:…	20.2811	19.9561	19.9195	20.0593	19.5124	19.4033	-0.0213403	13.9013	-0.83115	0.0403584	0.00713844	0.0213403	TRUE
Notch4	GO:0000122; GO:0000987; GO:0001228; GO:0001554; GO:0001569; GO:0001763; GO:0001837; GO:0001886; GO:0001944; GO:0005112; GO:0005509; GO:0005654; GO:0005783; GO:0005886; GO:0007219; GO:0008593; GO:0009986; GO:0030879; GO:0031410; GO:0032880; GO:0038023; GO:0045446; GO:0045602; GO:0045746; GO:0045766; GO:0045944; GO:0048845; GO:0051152; GO:0060354; GO:0070613; GO:1903849; GO:2000048	21.9558	21.2699	21.8165	21.7076	21.3793	20.9019	-0.0243048	15.0642	-0.803463	0.0541443	0.00900476	0.0243048	TRUE
Npc1	GO:0001889; GO:0005319; GO:0005576; GO:0005635; GO:0005764; GO:0005765; GO:0005768; GO:0005783; GO:0005794; GO:0005886; GO:0006486; GO:0006897; GO:0006914; GO:0007628; GO:0009410; GO:0010467; GO:0010878; GO:0012501; GO:0015485; GO:0015918; GO:0016020; GO:0016125; GO:0016236; GO:0016242; GO:0022008; GO:0030299; GO:0030301; GO:0031579; GO:0031902; GO:0031982; GO:0032365; GO:0032367; GO:0033344; GO:…	19.4342	19.9421	19.3976	19.5076	19.3871	19.5665	-0.000967813	13.5498	-0.060332	0.909612	0.00800612	0.000967813	TRUE
Npepps	GO:0004177; GO:0005615; GO:0005737; GO:0006508; GO:0008270; GO:0016020; GO:0042277; GO:0043171; GO:0070006; GO:0071456	22.1746	22.6773	21.9875	21.7242	21.4898	20.8365	-0.0429333	15.4001	-0.889921	0.0175091	0.0110024	0.0429333	TRUE
Npr1	GO:0001653; GO:0004016; GO:0004383; GO:0004672; GO:0005524; GO:0005525; GO:0005886; GO:0006182; GO:0007166; GO:0007168; GO:0008217; GO:0010753; GO:0016941; GO:0017046; GO:0019934; GO:0035556; GO:0042417; GO:0042562; GO:0043235; GO:0048662; GO:0097746; GO:1990620	19.8831	19.1122	19.3233	19.6736	19.6296	19.5837	0.00282718	13.5217	0.134407	0.799603	0.0104218	-0.00282718	TRUE
Npr2	GO:0000165; GO:0001541; GO:0001549; GO:0001568; GO:0001570; GO:0001945; GO:0001958; GO:0001964; GO:0001974; GO:0002062; GO:0003417; GO:0004016; GO:0004383; GO:0004672; GO:0005524; GO:0005525; GO:0005634; GO:0005737; GO:0005886; GO:0005929; GO:0006182; GO:0007033; GO:0007168; GO:0007173; GO:0007268; GO:0007281; GO:0007283; GO:0007338; GO:0007409; GO:0007605; GO:0008015; GO:0009611; GO:0009725; GO:…	17.3808	18.935	18.971	18.8642	19.0235	18.0295	-0.00951693	12.9086	-0.183362	0.728039	0.0255112	0.00951693	TRUE
Nrp1	GO:0001525; GO:0001569; GO:0001570; GO:0001755; GO:0001764; GO:0002040; GO:0002042; GO:0003148; GO:0005021; GO:0005096; GO:0005769; GO:0005829; GO:0005883; GO:0005886; GO:0005925; GO:0006930; GO:0007229; GO:0007399; GO:0007411; GO:0007413; GO:0007507; GO:0008045; GO:0008201; GO:0009611; GO:0009986; GO:0010595; GO:0010641; GO:0016358; GO:0017154; GO:0019838; GO:0019901; GO:0021612; GO:0021636; GO:…	25.9385	24.9332	25.0602	25.0636	24.1609	23.2126	-0.0658306	17.5681	-0.919377	0.00948804	0.0140836	0.0658306	TRUE
Nsf	GO:0000149; GO:0001921; GO:0002090; GO:0005524; GO:0005795; GO:0005886; GO:0006813; GO:0006886; GO:0006891; GO:0014069; GO:0016192; GO:0016887; GO:0017075; GO:0017157; GO:0019901; GO:0019905; GO:0030165; GO:0031267; GO:0031748; GO:0032984; GO:0035255; GO:0035494; GO:0043001; GO:0043008; GO:0043198; GO:0044877; GO:0045732; GO:0046872; GO:0048260; GO:0120283; GO:0140545	23.808	23.8626	23.732	23.5073	23.5332	23.802	0.000471317	16.4297	0.0406286	0.939091	0.00579552	-0.000471317	TRUE
Nsun2	GO:0000049; GO:0001701; GO:0005634; GO:0005730; GO:0005737; GO:0005739; GO:0007286; GO:0010793; GO:0016428; GO:0030488; GO:0033313; GO:0033391; GO:0036416; GO:0048820; GO:0062152; GO:0070062; GO:0080009; GO:2000736	23.5434	23.7157	23.6108	23.5476	23.6521	23.6707	0.00192156	16.362	0.362074	0.480623	0.00247351	-0.00192156	TRUE
Nucb1	GO:0003677; GO:0005085; GO:0005509; GO:0005576; GO:0005793; GO:0005794	21.8637	21.3506	21.5928	21.2266	21.1982	20.8891	-0.021127	14.9384	-0.812501	0.0494377	0.00757918	0.021127	TRUE
Nucb2	GO:0001965; GO:0003677; GO:0005085; GO:0005164; GO:0005509; GO:0005615; GO:0005634; GO:0005640; GO:0005737; GO:0005783; GO:0005793; GO:0005797; GO:0007264; GO:0009749; GO:0032099; GO:0042594; GO:0043951; GO:0044752; GO:0045599; GO:0046321; GO:0046627; GO:0070062; GO:0070093; GO:1901142; GO:1990680; GO:2000845	22.6962	22.5703	22.7062	22.3803	21.7909	21.414	-0.0380335	15.6764	-0.924341	0.00836979	0.00785007	0.0380335	TRUE
Numa1	GO:0000132; GO:0000922; GO:0001578; GO:0005634; GO:0005654; GO:0005813; GO:0005829; GO:0005876; GO:0005886; GO:0005938; GO:0008017; GO:0015631; GO:0016363; GO:0019904; GO:0030425; GO:0030513; GO:0030953; GO:0031116; GO:0031616; GO:0032388; GO:0032991; GO:0035091; GO:0035371; GO:0036449; GO:0043025; GO:0044877; GO:0045177; GO:0045618; GO:0051010; GO:0051011; GO:0051321; GO:0051798; GO:0051984; GO:…	24.9586	25.2299	25.2017	25.3537	25.4512	25.446	0.00968775	17.4553	0.676375	0.140152	0.00527487	-0.00968775	TRUE
Numb	GO:0005543; GO:0005634; GO:0005737; GO:0005769; GO:0005886; GO:0005905; GO:0007399; GO:0007405; GO:0007409; GO:0008013; GO:0010008; GO:0014069; GO:0016323; GO:0021670; GO:0021849; GO:0030136; GO:0030154; GO:0030335; GO:0030862; GO:0030900; GO:0031410; GO:0034332; GO:0043197; GO:0045177; GO:0045294; GO:0045296; GO:0045664; GO:0045746; GO:0050769; GO:0050775; GO:0060487; GO:0098978; GO:0099149; GO:…	21.1487	20.9975	21.1243	20.9286	20.9404	20.8829	-0.00590692	14.5971	-0.703103	0.119136	0.002987	0.00590692	TRUE
Ofd1	GO:0005576; GO:0005813; GO:0005814; GO:0005929; GO:0010172; GO:0031514; GO:0034451; GO:0035082; GO:0036064; GO:0042802; GO:0043014; GO:0043015; GO:0060090; GO:0060271; GO:0060287; GO:2000314; GO:0005576; GO:0005813; GO:0005814; GO:0005929; GO:0010172; GO:0031514; GO:0034451; GO:0035082; GO:0036064; GO:0042802; GO:0043014; GO:0043015; GO:0060090; GO:0060271; GO:0060287; GO:2000314	18.2837	18.7979	18.9569	19.0253	18.9639	18.1043	-0.0167207	13.0627	-0.551922	0.25618	0.0126316	0.0167207	TRUE
Ogt	GO:0000423; GO:0000432; GO:0005547; GO:0005654; GO:0005829; GO:0005886; GO:0006110; GO:0006111; GO:0006493; GO:0006915; GO:0016485; GO:0017122; GO:0030097; GO:0031397; GO:0031490; GO:0032435; GO:0032868; GO:0032922; GO:0035020; GO:0044545; GO:0045727; GO:0045862; GO:0046626; GO:0046889; GO:0051963; GO:0071333; GO:0097363; GO:0098696; GO:0098978; GO:0120162; GO:1904263	22.9105	22.8835	22.6729	23.0212	23.066	22.874	0.000910865	15.8704	0.086181	0.871049	0.00526494	-0.000910865	TRUE
Olfml2a	GO:0005615; GO:0007165; GO:0030198; GO:0031012; GO:0042802; GO:0050840	20.088	20.1773	19.4964	19.3475	19.0934	19.0391	-0.0269177	13.7193	-0.716897	0.108876	0.0130887	0.0269177	TRUE
Olr1	GO:0002376; GO:0005041; GO:0005576; GO:0005886; GO:0006954; GO:0007159; GO:0010629; GO:0030246; GO:0042157; GO:0042542; GO:0042802; GO:0043235; GO:0045121	20.6846	19.5687	20.2492	20.7758	20.1415	19.2177	-0.0316675	14.1424	-0.672093	0.143655	0.0174446	0.0316675	TRUE
Orai1	GO:0002115; GO:0002250; GO:0005262; GO:0005516; GO:0005886; GO:0007200; GO:0015279; GO:0016020; GO:0016323; GO:0030426; GO:0032024; GO:0042802; GO:0044853; GO:0045121; GO:0045762; GO:0051924; GO:0051928; GO:0061180; GO:0070509; GO:0070588; GO:0099105; GO:1990806	20.8624	20.3875	21.0185	20.3464	20.6738	21.6208	0.0275371	14.2511	0.759394	0.0798723	0.0117966	-0.0275371	TRUE
Osbp	GO:0000139; GO:0005654; GO:0005730; GO:0005737; GO:0005789; GO:0005802; GO:0005829; GO:0005886; GO:0006686; GO:0015248; GO:0015914; GO:0015918; GO:0016020; GO:0019904; GO:0030054; GO:0032367; GO:0032934; GO:0035627; GO:0035774; GO:0042531; GO:0048471; GO:0070273; GO:0097038; GO:0120015; GO:1904411	20.9342	20.7688	20.669	20.6434	20.4967	20.3796	-0.0128105	14.3958	-0.851714	0.031353	0.00394076	0.0128105	TRUE
Osbpl3	GO:0005829; GO:0005886; GO:0006869; GO:0015485; GO:0031965; GO:0097038	19.4612	19.778	19.7256	19.3788	19.2652	19.0354	-0.0178113	13.591	-0.826172	0.0426981	0.00607331	0.0178113	TRUE
P3h1	GO:0005506; GO:0005576; GO:0005604; GO:0005737; GO:0005783; GO:0006457; GO:0010976; GO:0019797; GO:0030199; GO:0030278; GO:0030308; GO:0031418; GO:0032963; GO:0050708; GO:0050821; GO:0060348; GO:1901874	19.7929	19.6313	19.8071	19.6808	19.3427	20.1538	0.011473	13.6045	0.563548	0.244166	0.00840892	-0.011473	TRUE
P4hb	GO:0003756; GO:0003779; GO:0004656; GO:0005178; GO:0005783; GO:0005788; GO:0005793; GO:0005829; GO:0005856; GO:0006457; GO:0006888; GO:0009897; GO:0015035; GO:0016222; GO:0016972; GO:0019899; GO:0030027; GO:0030070; GO:0032991; GO:0034663; GO:0034975; GO:0034976; GO:0042470; GO:0044877; GO:0045785; GO:0046598; GO:0046982; GO:0071456; GO:0098761; GO:1900026; GO:1902175	25.0307	24.9634	24.8941	24.7337	24.5049	24.3785	-0.0178165	17.2718	-0.885432	0.0189367	0.00467598	0.0178165	TRUE
Pacsin2	GO:0005769; GO:0005856; GO:0005901; GO:0006897; GO:0008289; GO:0030036; GO:0032587; GO:0055038; GO:0070836; GO:0097320	21.8079	21.2123	21.276	21.5427	21.2368	21.3422	-0.00454952	14.865	-0.256266	0.624016	0.00858015	0.00454952	TRUE
Pacsin3	GO:0005543; GO:0005737; GO:0005768; GO:0005886; GO:0007010; GO:0008092; GO:0008289; GO:0019855; GO:0030100; GO:0042802; GO:0045806; GO:0051044; GO:0051926; GO:0097320; GO:0005543; GO:0005737; GO:0005768; GO:0005829; GO:0005886; GO:0007010; GO:0008092; GO:0008289; GO:0019855; GO:0030100; GO:0042802; GO:0045806; GO:0051044; GO:0051926; GO:0097320; GO:0005543; GO:0005737; GO:0005768; GO:0005886; GO:…	20.2545	19.8248	19.2663	19.659	19.9245	20.0092	0.00597364	13.7015	0.230846	0.659881	0.0125891	-0.00597364	TRUE
Pafah1b1	GO:0000132; GO:0000226; GO:0000235; GO:0000776; GO:0001667; GO:0001675; GO:0001764; GO:0001961; GO:0005635; GO:0005737; GO:0005813; GO:0005871; GO:0005875; GO:0005881; GO:0005938; GO:0007017; GO:0007097; GO:0007254; GO:0007268; GO:0007281; GO:0007405; GO:0007611; GO:0008017; GO:0008090; GO:0008247; GO:0008344; GO:0009306; GO:0010977; GO:0015630; GO:0016042; GO:0016477; GO:0017145; GO:0019226; GO:…	23.2968	23.3347	23.3266	23.0344	22.8534	23.2181	-0.00294062	16.0844	-0.197335	0.70784	0.00730434	0.00294062	TRUE
Pafah1b2	GO:0001650; GO:0003847; GO:0005737; GO:0005829; GO:0005886; GO:0007283; GO:0008247; GO:0016042; GO:0016239; GO:0042802; GO:0042803; GO:0044877; GO:0046982; GO:0047179	21.1513	21.4906	21.7097	21.2909	21.5361	21.3215	-0.00199235	14.8579	-0.129452	0.806906	0.00763055	0.00199235	TRUE
Palld	GO:0001725; GO:0003334; GO:0003382; GO:0005634; GO:0005739; GO:0005829; GO:0005884; GO:0005886; GO:0005925; GO:0007156; GO:0008046; GO:0016477; GO:0030018; GO:0030027; GO:0030036; GO:0030424; GO:0043025; GO:0050808	18.843	19.6348	18.7664	18.9888	19.0513	18.9677	-0.00319833	13.2197	-0.135092	0.798594	0.011729	0.00319833	TRUE
Palm	GO:0005737; GO:0005886; GO:0007010; GO:0007193; GO:0008104; GO:0008360; GO:0009898; GO:0014069; GO:0016323; GO:0016327; GO:0030175; GO:0030424; GO:0031527; GO:0031750; GO:0032590; GO:0032591; GO:0044309; GO:0051491; GO:0060074; GO:0060160; GO:0060999; GO:0071257; GO:0072659	21.5641	20.5003	21.1467	21.373	21.6569	21.987	0.0267841	14.6394	0.682351	0.135325	0.0143473	-0.0267841	TRUE
Pals1	GO:0002011; GO:0005524; GO:0005794; GO:0005886; GO:0005912; GO:0005923; GO:0007009; GO:0008104; GO:0010467; GO:0016301; GO:0016310; GO:0016324; GO:0016332; GO:0017015; GO:0019904; GO:0021954; GO:0021987; GO:0030424; GO:0032287; GO:0032288; GO:0032991; GO:0035749; GO:0035750; GO:0042802; GO:0043204; GO:0043219; GO:0043220; GO:0045177; GO:0045197; GO:0048699; GO:0072659	23.4263	23.845	23.9332	23.7552	23.8357	23.7158	0.000465199	16.4605	0.0343119	0.948552	0.00677499	-0.000465199	TRUE
Pals2	GO:0005886; GO:0005911; GO:0005886; GO:0005911	19.6888	19.3471	19.3806	19.4416	19.2877	19.8691	0.0109502	13.4469	0.627905	0.181923	0.00678644	-0.0109502	TRUE
Pard3	GO:0005923; GO:0012505	21.2653	21.9768	21.7186	21.9676	21.9248	21.2472	-0.0119687	15.1076	-0.453238	0.366697	0.0117695	0.0119687	TRUE
Parp14	GO:0003714; GO:0003950; GO:0005634; GO:0005737; GO:0005829; GO:0005886; GO:0010629; GO:0019899; GO:0042531; GO:0042532; GO:0060336; GO:1902216; GO:1990404	21.8931	21.9932	21.9747	22.0391	22.2681	22.5805	0.0192368	15.2107	0.976595	0.000815272	0.00211837	-0.0192368	TRUE
Parva	GO:0002040; GO:0003148; GO:0003779; GO:0004860; GO:0005634; GO:0005737; GO:0005886; GO:0005925; GO:0007155; GO:0007163; GO:0008360; GO:0015629; GO:0019904; GO:0030018; GO:0030027; GO:0030036; GO:0032991; GO:0034113; GO:0034446; GO:0044877; GO:0060271; GO:0070252; GO:0071670	22.8443	22.3724	22.6736	22.588	22.567	23.0244	0.0114651	15.6449	0.653002	0.159721	0.00664868	-0.0114651	TRUE
Parvb	GO:0003779; GO:0005737; GO:0005925; GO:0007163; GO:0015629; GO:0030027; GO:0030031; GO:0030032; GO:0030036; GO:0034446; GO:0071963	24.098	23.602	23.8635	23.9152	24.1015	24.2143	0.0106829	16.5424	0.631144	0.178989	0.00656454	-0.0106829	TRUE
Pawr	GO:0005634; GO:0005829; GO:0005886; GO:0006915; GO:0015629; GO:0019899; GO:0043522; GO:0006915	21.7545	21.9319	21.7403	21.8678	21.8909	21.8534	0.00125911	15.13	0.214462	0.683239	0.00286721	-0.00125911	TRUE
Pcdh1	GO:0005509; GO:0005654; GO:0005730; GO:0005886; GO:0007155; GO:0007156; GO:0030054; GO:0005509; GO:0005886; GO:0007156	24.3557	23.8139	23.8504	24.1154	23.5206	23.0149	-0.032084	16.6905	-0.889833	0.0175365	0.00822597	0.032084	TRUE
Pcdh12	GO:0005509; GO:0005886; GO:0005911; GO:0005977; GO:0007155; GO:0007156; GO:0007283; GO:0016339; GO:0060711	21.0928	20.961	21.2021	20.8252	21.0022	20.646	-0.0119966	14.6028	-0.791947	0.060426	0.00462466	0.0119966	TRUE
Pcdh19	GO:0005509; GO:0005886; GO:0007155; GO:0007156; GO:0005509; GO:0005886; GO:0007155; GO:0007156	21.0038	20.5585	20.809	20.7955	20.3695	19.8345	-0.0298807	14.4466	-0.929259	0.00732946	0.00593957	0.0298807	TRUE
Pcdhgb7	GO:0005509; GO:0005886; GO:0007156; GO:0016020; GO:0043524; GO:0050808	21.834	21.5939	21.5456	21.4958	21.2555	21.1332	-0.0164456	14.9932	-0.855472	0.029823	0.00497757	0.0164456	TRUE
Pcmt1	GO:0004719; GO:0005615; GO:0005737; GO:0005829; GO:0008757; GO:0010667; GO:0016323; GO:0031526; GO:0032259; GO:0036211; GO:0043204; GO:0045471; GO:0046498; GO:0046500; GO:0071456	20.5627	20.6226	20.3003	20.3669	20.348	20.4172	-0.00259868	14.1822	-0.264078	0.613091	0.00474563	0.00259868	TRUE
Pdcd6ip	GO:0000281; GO:0000915; GO:0005768; GO:0005829; GO:0016236; GO:0042641; GO:0045199; GO:0046983; GO:0070062; GO:0070830; GO:0071985; GO:0090559; GO:0097734	24.2575	24.2652	24.3375	23.9106	23.9868	24.4489	0.00579649	16.7372	0.36189	0.480863	0.00746582	-0.00579649	TRUE
Pdia3	GO:0001666; GO:0001669; GO:0002250; GO:0002502; GO:0002931; GO:0003756; GO:0005576; GO:0005615; GO:0005783; GO:0005788; GO:0005790; GO:0006457; GO:0007623; GO:0008233; GO:0009986; GO:0015035; GO:0016324; GO:0019153; GO:0031667; GO:0033595; GO:0034976; GO:0042288; GO:0042470; GO:0042802; GO:0042824; GO:0042825; GO:0044321; GO:0045471; GO:0055093; GO:0061779; GO:0070527; GO:0071305; GO:0071560; GO:…	26.2397	25.9134	26.2018	25.7588	25.6418	26.009	-0.00300569	18.0142	-0.164539	0.755419	0.00900921	0.00300569	TRUE
Pdia4	GO:0003756; GO:0005615; GO:0005788; GO:0009986; GO:0015035; GO:0003756; GO:0005788	23.1004	22.7338	22.9051	22.6281	22.3643	22.2591	-0.0199894	15.8402	-0.816355	0.0474917	0.00707099	0.0199894	TRUE
Pdia6	GO:0003756; GO:0005509; GO:0005615; GO:0005788; GO:0005790; GO:0005793; GO:0005886; GO:0006457; GO:0015035; GO:0030168; GO:0034663; GO:0034976; GO:0042470; GO:0070527; GO:1903895	24.9583	24.8076	24.8008	24.6072	24.3362	24.1339	-0.0220191	17.1996	-0.908359	0.0122124	0.00506859	0.0220191	TRUE
Pdlim1	GO:0001666; GO:0001725; GO:0003713; GO:0003779; GO:0005667; GO:0005737; GO:0005856; GO:0005912; GO:0006357; GO:0007507; GO:0010761; GO:0015629; GO:0030011; GO:0030018; GO:0030036; GO:0030950; GO:0031941; GO:0043149; GO:0046872; GO:0051371; GO:0061061	26.2692	26.2048	26.1895	26.2802	26.2233	25.7719	-0.0137548	18.2197	-0.934357	0.00632212	0.00262287	0.0137548	TRUE
Pdlim2	GO:0001725; GO:0003779; GO:0005912; GO:0007507; GO:0030018; GO:0030036; GO:0030163; GO:0030864; GO:0031005; GO:0031625; GO:0031941; GO:0032036; GO:0046872; GO:0051371; GO:0051393; GO:0061061	20.3626	21.5615	20.666	21.315	21.6234	21.45	0.0179974	14.5522	0.448794	0.372006	0.0179181	-0.0179974	TRUE
Pdlim5	GO:0001725; GO:0003779; GO:0005080; GO:0005829; GO:0005912; GO:0007507; GO:0014069; GO:0016020; GO:0030018; GO:0030036; GO:0030159; GO:0031941; GO:0042805; GO:0042995; GO:0046872; GO:0051371; GO:0051963; GO:0061001; GO:0061049; GO:0061061; GO:0098793	25.3658	25.5425	25.5174	25.4798	25.4531	25.3698	-0.00295719	17.6631	-0.520334	0.289939	0.00242665	0.00295719	TRUE
Pdlim7	GO:0001503; GO:0001725; GO:0001726; GO:0003779; GO:0005737; GO:0005912; GO:0007507; GO:0030018; GO:0030036; GO:0030154; GO:0031941; GO:0045669; GO:0046872; GO:0051371; GO:0061061	24.9026	24.7311	24.7218	24.8412	24.9933	25.2409	0.0135499	17.1749	0.908978	0.0120504	0.0031069	-0.0135499	TRUE
Peak1	GO:0004672; GO:0004715; GO:0005829; GO:0005925; GO:0015629; GO:0016477; GO:0034446; GO:0042802; GO:0048041; GO:0051893	23.3287	23.5256	23.5068	23.5531	23.6063	23.6995	0.00758637	16.2651	0.80193	0.0549621	0.00282582	-0.00758637	TRUE
Pebp1	GO:0000165; GO:0001933; GO:0002026; GO:0004867; GO:0005102; GO:0005524; GO:0005615; GO:0005741; GO:0006979; GO:0007286; GO:0008021; GO:0008289; GO:0009410; GO:0009636; GO:0009986; GO:0010033; GO:0010243; GO:0014070; GO:0014823; GO:0019899; GO:0019900; GO:0019901; GO:0021766; GO:0033612; GO:0042755; GO:0043025; GO:0043409; GO:0043679; GO:0043950; GO:0045177; GO:0045471; GO:0045840; GO:0048240; GO:…	21.4124	22.051	21.943	21.3551	21.6718	21.8278	0.00323341	15.0273	0.14882	0.778418	0.0107425	-0.00323341	TRUE
Pecam1	GO:0004888; GO:0005615; GO:0005886; GO:0005911; GO:0006909; GO:0007156; GO:0007159; GO:0007166; GO:0030335; GO:0032991; GO:0035696; GO:0042803; GO:0050731; GO:0050904; GO:0061028; GO:0070830; GO:0072011; GO:0072672; GO:0150107	27.4713	26.5098	27.1189	27.3062	26.581	25.9897	-0.0339787	18.8176	-0.784246	0.0648028	0.013441	0.0339787	TRUE
Pfn1	GO:0000774; GO:0001784; GO:0001843; GO:0003779; GO:0003785; GO:0005102; GO:0005546; GO:0005634; GO:0005737; GO:0005856; GO:0005938; GO:0006357; GO:0008154; GO:0010033; GO:0010634; GO:0030833; GO:0030837; GO:0030838; GO:0031267; GO:0032232; GO:0032233; GO:0045944; GO:0050434; GO:0050804; GO:0050821; GO:0051054; GO:0051496; GO:0051497; GO:0060074; GO:0070064; GO:0071363; GO:0098685; GO:0098688; GO:…	24.368	24.915	24.8621	24.3455	24.5154	24.4452	-0.00612914	17.0741	-0.318586	0.538289	0.00911807	0.00612914	TRUE
Pgk1	GO:0004618; GO:0005524; GO:0005615; GO:0005829; GO:0006094; GO:0006096; GO:0016310; GO:0016525; GO:0030855; GO:0031639; GO:0043531; GO:0045121; GO:0047134; GO:0061621; GO:0071456	23.855	24.5533	23.9397	23.5862	23.7891	23.3887	-0.0200865	16.6635	-0.658679	0.154868	0.0114726	0.0200865	TRUE
Pgm5	GO:0000287; GO:0001725; GO:0004614; GO:0005914; GO:0005925; GO:0005975; GO:0009898; GO:0014704; GO:0016010; GO:0030018; GO:0042383; GO:0043034	19.2615	17.7464	18.6957	18.3341	18.631	17.9877	-0.0170755	12.8945	-0.409681	0.419859	0.0190109	0.0170755	TRUE
Pgrmc1	GO:0005496; GO:0005576; GO:0005741; GO:0005783; GO:0006783; GO:0007411; GO:0007613; GO:0008306; GO:0012505; GO:0014069; GO:0016020; GO:0020037; GO:0030868; GO:0042803; GO:0043005; GO:0043025; GO:0044297; GO:0045202; GO:0046872; GO:0099563; GO:0140077; GO:1903078; GO:1905809	21.9982	21.808	21.6994	21.7085	21.4184	21.9155	0.00135741	15.0727	0.0870486	0.869757	0.00776723	-0.00135741	TRUE
Pgrmc2	GO:0005496; GO:0005576; GO:0005635; GO:0005783; GO:0012505; GO:0015232; GO:0015886; GO:0016020; GO:0020037; GO:0060612	22.846	22.2873	22.6	22.4631	22.2558	22.803	0.00595392	15.5866	0.307996	0.552615	0.00919572	-0.00595392	TRUE
Phb1	GO:0000122; GO:0001541; GO:0001552; GO:0001850; GO:0001851; GO:0002639; GO:0003714; GO:0005634; GO:0005654; GO:0005737; GO:0005739; GO:0005741; GO:0005743; GO:0005769; GO:0005886; GO:0006355; GO:0007005; GO:0007202; GO:0008285; GO:0009410; GO:0009986; GO:0010628; GO:0010629; GO:0010944; GO:0014069; GO:0019899; GO:0023035; GO:0030308; GO:0031100; GO:0031871; GO:0032740; GO:0034097; GO:0035632; GO:…	25.5175	25.1843	25.3999	25.2679	25.1272	25.0329	-0.0103411	17.5726	-0.751243	0.0851237	0.00454274	0.0103411	TRUE
Phb2	GO:0000423; GO:0002639; GO:0005634; GO:0005737; GO:0005739; GO:0005741; GO:0005743; GO:0005886; GO:0006606; GO:0007005; GO:0007062; GO:0007202; GO:0009986; GO:0014069; GO:0016363; GO:0016477; GO:0023035; GO:0030520; GO:0031536; GO:0032991; GO:0033147; GO:0033218; GO:0033598; GO:0033600; GO:0035632; GO:0039529; GO:0042113; GO:0042802; GO:0042803; GO:0043066; GO:0045892; GO:0046625; GO:0046982; GO:…	26.3106	25.9988	25.9611	26.0695	25.9157	24.8889	-0.0367095	18.1616	-0.966934	0.00162199	0.00484104	0.0367095	TRUE
Phka2	GO:0005516; GO:0005886; GO:0005964; GO:0005977; GO:0005516; GO:0005886; GO:0005964; GO:0005977; GO:0005516; GO:0005886; GO:0005964; GO:0005977	21.1524	21.2592	20.9228	21.6648	21.5597	22.751	0.0472028	14.6317	0.950547	0.00360789	0.00771147	-0.0472028	TRUE
Phkb	GO:0005516; GO:0005886; GO:0005964; GO:0005977; GO:0005516; GO:0005886; GO:0005964; GO:0005977; GO:0005516; GO:0005886; GO:0005964; GO:0005977; GO:0005516; GO:0005886; GO:0005964; GO:0005977	19.233	19.3243	18.6342	19.1405	19.1017	19.5832	0.0142124	13.1949	0.590637	0.217067	0.0097086	-0.0142124	TRUE
Phlda3	GO:0005546; GO:0005547; GO:0005737; GO:0005886; GO:0010314; GO:0032266; GO:0042771; GO:0043065; GO:0043325; GO:0051898; GO:0080025	20.4469	20.7668	20.4261	20.5294	20.5734	20.3253	-0.00648218	14.2595	-0.555467	0.252493	0.00485195	0.00648218	TRUE
Phldb1	GO:0005829; GO:0005886; GO:0010470; GO:0010717; GO:0043231; GO:0045171; GO:0045180; GO:0070507; GO:1904261; GO:0045180; GO:0070507; GO:0045180; GO:0070507	20.9693	21.5663	21.2963	21.1524	21.0336	21.1323	-0.00385098	14.714	-0.233432	0.656211	0.00802072	0.00385098	TRUE
Pi4k2a	GO:0000139; GO:0002561; GO:0004430; GO:0005524; GO:0005739; GO:0005765; GO:0005768; GO:0005802; GO:0005886; GO:0006661; GO:0007030; GO:0007032; GO:0016020; GO:0016310; GO:0030425; GO:0030672; GO:0031083; GO:0031410; GO:0031901; GO:0032991; GO:0035651; GO:0035838; GO:0042734; GO:0043005; GO:0043025; GO:0043204; GO:0044877; GO:0045121; GO:0046854; GO:0070382	19.6369	21.0511	20.8585	20.2731	20.5603	19.9945	-0.0122847	14.2171	-0.299963	0.563551	0.0195341	0.0122847	TRUE
Pi4ka	GO:0004430; GO:0005524; GO:0005737; GO:0005886; GO:0016301; GO:0016310; GO:0030660; GO:0044788; GO:0046854; GO:0048015; GO:0140754	21.4977	21.7908	21.6563	21.6489	21.6192	21.8064	0.00490055	14.9886	0.555202	0.252767	0.00367061	-0.00490055	TRUE
Pibf1	GO:0005136; GO:0005615; GO:0005634; GO:0005813; GO:0007080; GO:0031393; GO:0032695; GO:0032733; GO:0032815; GO:0034451; GO:0042531; GO:0042532; GO:0042802; GO:0060271; GO:0071539; GO:0090307; GO:1905515	19.7453	20.1566	20.0057	20.1061	20.1389	19.9681	0.0002618	13.8752	0.0221412	0.966794	0.00591061	-0.0002618	TRUE
Picalm	GO:0005545; GO:0016020; GO:0030136; GO:0030276; GO:0048268; GO:0072583	24.1174	23.6124	23.8258	23.752	23.7862	23.6049	-0.00759033	16.5345	-0.527786	0.281831	0.00610765	0.00759033	TRUE
Pick1	GO:0001664; GO:0002092; GO:0005080; GO:0005102; GO:0005484; GO:0005543; GO:0005737; GO:0005739; GO:0005794; GO:0005856; GO:0005886; GO:0006468; GO:0006605; GO:0006886; GO:0007205; GO:0008021; GO:0008092; GO:0010629; GO:0014069; GO:0015844; GO:0015872; GO:0019904; GO:0021782; GO:0030425; GO:0030971; GO:0032588; GO:0032991; GO:0034315; GO:0034316; GO:0035255; GO:0035256; GO:0036294; GO:0042149; GO:…	19.5244	19.4411	19.5527	19.4903	19.675	19.5524	0.00192528	13.5311	0.318393	0.538549	0.00286609	-0.00192528	TRUE
Piezo1	GO:0005261; GO:0005783; GO:0005789; GO:0005886; GO:0006812; GO:0008381; GO:0010831; GO:0031258; GO:0033116; GO:0033625; GO:0033634; GO:0042391; GO:0042802; GO:0050982; GO:0071260; GO:0098655; GO:0140135	21.167	21.0429	21.0359	21.2352	20.9959	21.6239	0.0150389	14.5855	0.837274	0.0375652	0.00491058	-0.0150389	TRUE
Pign	GO:0005789; GO:0006506; GO:0046872; GO:0051377; GO:0005789; GO:0006506; GO:0046872; GO:0051377; GO:0005789; GO:0006506; GO:0046872; GO:0051377; GO:0005789; GO:0005829; GO:0005886; GO:0006506; GO:0046872; GO:0051377	19.3592	19.0456	18.9713	19.4905	19.2299	19.1549	-0.00106706	13.3213	-0.0715972	0.892788	0.00743269	0.00106706	TRUE
Pik3c2a	GO:0005737; GO:0005802; GO:0005886; GO:0005942; GO:0006897; GO:0009267; GO:0010508; GO:0016236; GO:0016303; GO:0016310; GO:0016477; GO:0030136; GO:0030276; GO:0031982; GO:0035005; GO:0035091; GO:0036092; GO:0046934; GO:0048015; GO:0071583; GO:0090050; GO:1905037	23.6584	23.3811	23.4976	23.5685	23.602	23.7917	0.00803122	16.2944	0.747659	0.0874797	0.00356673	-0.00803122	TRUE
Pik3c3	GO:0000045; GO:0000407; GO:0004672; GO:0005524; GO:0005737; GO:0005768; GO:0005770; GO:0005776; GO:0005777; GO:0005930; GO:0006897; GO:0006914; GO:0007032; GO:0007049; GO:0009267; GO:0010506; GO:0016020; GO:0016236; GO:0016241; GO:0016301; GO:0016303; GO:0016310; GO:0016485; GO:0030496; GO:0032465; GO:0034271; GO:0034272; GO:0034497; GO:0035032; GO:0036092; GO:0042149; GO:0043201; GO:0043491; GO:…	21.4473	21.4218	21.6087	21.4784	21.3583	21.7364	0.00724907	14.8614	0.67888	0.13812	0.00392015	-0.00724907	TRUE
Pik3cb	GO:0001935; GO:0001952; GO:0002931; GO:0003376; GO:0005524; GO:0005634; GO:0005737; GO:0005829; GO:0005886; GO:0005942; GO:0005943; GO:0006874; GO:0006897; GO:0006914; GO:0007156; GO:0010595; GO:0010628; GO:0016301; GO:0016303; GO:0030168; GO:0031526; GO:0033031; GO:0035005; GO:0035022; GO:0036092; GO:0040016; GO:0043409; GO:0043491; GO:0043560; GO:0045429; GO:0046854; GO:0046934; GO:0048015; GO:…	19.3415	19.2677	19.3656	19.2119	19.4752	19.417	0.00364449	13.3863	0.493613	0.319716	0.00321056	-0.00364449	TRUE
Pikfyve	GO:0000285; GO:0004674; GO:0005524; GO:0005829; GO:0005911; GO:0006612; GO:0008270; GO:0010008; GO:0012506; GO:0016301; GO:0016308; GO:0016310; GO:0019886; GO:0030593; GO:0030670; GO:0031410; GO:0031901; GO:0032288; GO:0032438; GO:0034504; GO:0035556; GO:0042147; GO:0045121; GO:0048471; GO:0052810; GO:0090382; GO:0090385; GO:1903100; GO:1903426; GO:1904562; GO:2000785; GO:0000285; GO:0004674; GO:…	19.9788	20.4585	20.3926	20.2572	20.3479	20.2979	0.00160249	14.0527	0.124622	0.814035	0.00637926	-0.00160249	TRUE
Pip4k2a	GO:0001750; GO:0001917; GO:0005524; GO:0005634; GO:0005764; GO:0005776; GO:0005829; GO:0005886; GO:0010506; GO:0016308; GO:0016309; GO:0016310; GO:0035855; GO:0042803; GO:0046627; GO:0046854; GO:0061909; GO:0090119; GO:1902635; GO:2000786	20.9942	20.4287	20.8022	20.7093	20.6311	20.6138	-0.00427869	14.3736	-0.291442	0.575215	0.00702189	0.00427869	TRUE
Pip4k2b	GO:0005524; GO:0005525; GO:0005634; GO:0005776; GO:0005789; GO:0005886; GO:0010506; GO:0016308; GO:0016309; GO:0016310; GO:0042803; GO:0046488; GO:0046627; GO:0046854; GO:0061909; GO:1902635; GO:2000786	21.6847	20.737	20.8817	21.0714	20.9809	21.8289	0.0201181	14.5622	0.582786	0.22479	0.0140261	-0.0201181	TRUE
Pip4p1	GO:0005765; GO:0005886; GO:0006991; GO:0008203; GO:0030670; GO:0031902; GO:0032418; GO:0034597; GO:0046856; GO:0070070; GO:1904263	20.7829	21.3145	21.254	21.1792	21.0218	20.6252	-0.0143482	14.6699	-0.679379	0.137717	0.00774862	0.0143482	TRUE
Pip5k1a	GO:0005524; GO:0005634; GO:0005829; GO:0005847; GO:0005886; GO:0006661; GO:0008654; GO:0010761; GO:0016308; GO:0016310; GO:0016607; GO:0019900; GO:0030027; GO:0030036; GO:0032587; GO:0046488; GO:0046854; GO:0048041; GO:0060326; GO:0072659; GO:0097178	20.4695	20.4841	20.1825	20.5677	20.2848	20.987	0.016577	14.099	0.773078	0.0713979	0.00680074	-0.016577	TRUE
Pkd2	GO:0001658; GO:0001822; GO:0001889; GO:0001892; GO:0001947; GO:0002133; GO:0003127; GO:0005102; GO:0005244; GO:0005245; GO:0005248; GO:0005249; GO:0005261; GO:0005262; GO:0005267; GO:0005509; GO:0005737; GO:0005783; GO:0005789; GO:0005794; GO:0005829; GO:0005886; GO:0005911; GO:0005929; GO:0006816; GO:0006874; GO:0007204; GO:0007259; GO:0007368; GO:0007507; GO:0008092; GO:0009925; GO:0010628; GO:…	18.9093	19.2274	19.2022	18.9769	19.1613	19.8152	0.0221043	13.1754	0.898263	0.0149991	0.00540706	-0.0221043	TRUE
Pkn2	GO:0004697; GO:0005524; GO:0005813; GO:0005829; GO:0006468; GO:0007165; GO:0010631; GO:0016604; GO:0030027; GO:0030496; GO:0031267; GO:0032154; GO:0032467; GO:0032991; GO:0042826; GO:0043296; GO:0043297; GO:0045070; GO:0045111; GO:0045931; GO:0048471; GO:0070063; GO:2000145	25.6396	25.2159	25.1627	25.2032	25.1812	25.3342	-0.000788575	17.5344	-0.0565005	0.91534	0.00696734	0.000788575	TRUE
Pkp1	GO:0001533; GO:0005521; GO:0005634; GO:0005654; GO:0005737; GO:0005886; GO:0005912; GO:0007043; GO:0010628; GO:0030057; GO:0045110; GO:0045296; GO:0098609; GO:1902373; GO:1990124	22.8881	23.4807	22.7108	22.9859	22.8173	22.6538	-0.0117573	15.9653	-0.51341	0.297549	0.00982592	0.0117573	TRUE
Pkp2	GO:0002159; GO:0002934; GO:0005080; GO:0005634; GO:0005737; GO:0005882; GO:0005886; GO:0005911; GO:0005912; GO:0007507; GO:0008285; GO:0010810; GO:0014704; GO:0016264; GO:0019215; GO:0030054; GO:0030057; GO:0030336; GO:0034334; GO:0045110; GO:0045294; GO:0045296; GO:0045785; GO:0048496; GO:0051286; GO:0055010; GO:0055088; GO:0060090; GO:0072659; GO:0086001; GO:0086002; GO:0086005; GO:0086019; GO:…	21.2621	22.0114	21.5585	21.7264	21.7413	21.7014	0.00304797	14.9985	0.160854	0.7608	0.00935097	-0.00304797	TRUE
Pkp4	GO:0000922; GO:0005634; GO:0005737; GO:0005856; GO:0005886; GO:0005911; GO:0005912; GO:0007043; GO:0009898; GO:0014069; GO:0030057; GO:0030496; GO:0032467; GO:0045296; GO:0048471; GO:0051233; GO:0072686; GO:0098609; GO:0000922; GO:0005634; GO:0005737; GO:0005856; GO:0005886; GO:0005911; GO:0005912; GO:0007043; GO:0009898; GO:0014069; GO:0030057; GO:0030496; GO:0032467; GO:0044291; GO:0045296; GO:…	19.7931	20.2067	20.039	20.0928	19.9733	20.3141	0.00894306	13.8532	0.639671	0.171363	0.00537313	-0.00894306	TRUE
Pla2g6	GO:0003847; GO:0004622; GO:0004623; GO:0005516; GO:0005615; GO:0005739; GO:0005743; GO:0005886; GO:0006935; GO:0007204; GO:0007613; GO:0014832; GO:0017171; GO:0019731; GO:0019901; GO:0031143; GO:0032049; GO:0034638; GO:0034976; GO:0035774; GO:0035965; GO:0042311; GO:0042802; GO:0043008; GO:0045921; GO:0046338; GO:0046469; GO:0046473; GO:0047499; GO:0051967; GO:0052816; GO:0060135; GO:0090200; GO:…	21.2432	20.9389	20.7357	20.9965	20.7681	21.1243	0.00302989	14.514	0.199443	0.704801	0.00744326	-0.00302989	TRUE
Plaa	GO:0005634; GO:0005737; GO:0006693; GO:0006954; GO:0007399; GO:0010992; GO:0016005; GO:0016236; GO:0032430; GO:0043130; GO:0043161; GO:0043162; GO:0045202; GO:0070062; GO:0071222; GO:1900045; GO:1903423; GO:1903861; GO:2001224	22.8215	22.8538	22.758	22.838	22.9052	23.1909	0.0113238	15.7957	0.965029	0.00181312	0.00153802	-0.0113238	TRUE
Plat	GO:0001666; GO:0004252; GO:0005102; GO:0005615; GO:0005737; GO:0006508; GO:0009986; GO:0014909; GO:0030141; GO:0031639; GO:0035249; GO:0045177; GO:0045861; GO:0048008; GO:0048167; GO:0051219; GO:0051591; GO:0060468; GO:0070542; GO:0071372; GO:0071373; GO:0071549; GO:0097180; GO:0098685; GO:0098794; GO:0098978; GO:0098992; GO:0099183; GO:0099544	23.8126	22.3139	23.5447	23.2405	23.311	23.3379	0.00309553	16.1025	0.0793555	0.881217	0.0194427	-0.00309553	TRUE
Plau	GO:0001525; GO:0001666; GO:0004252; GO:0005615; GO:0007283; GO:0007566; GO:0008233; GO:0008284; GO:0009986; GO:0014823; GO:0014909; GO:0014910; GO:0014911; GO:0030155; GO:0030335; GO:0031639; GO:0033628; GO:0035728; GO:0035729; GO:0042127; GO:0042730; GO:0043403; GO:0055093; GO:0071222; GO:0071310; GO:0071333; GO:0071456; GO:0071498; GO:0072734; GO:0097180; GO:0098637; GO:1905370; GO:2000097; GO:…	22.1081	20.2432	19.6721	19.6283	18.9788	18.2655	-0.07573	14.2276	-0.752186	0.0845082	0.0331715	0.07573	TRUE
Plcg1	GO:0001701; GO:0001726; GO:0004435; GO:0004629; GO:0005085; GO:0005158; GO:0005168; GO:0005509; GO:0005737; GO:0005829; GO:0005886; GO:0005911; GO:0006816; GO:0007173; GO:0008180; GO:0009629; GO:0010243; GO:0010634; GO:0016477; GO:0019722; GO:0019901; GO:0030027; GO:0030136; GO:0030971; GO:0031161; GO:0032587; GO:0032957; GO:0032959; GO:0035254; GO:0042542; GO:0042995; GO:0043536; GO:0045766; GO:…	23.1226	22.2707	22.701	22.6412	22.5142	22.6243	-0.00314062	15.7172	-0.146683	0.781553	0.0105896	0.00314062	TRUE
Pld1	GO:0004630; GO:0006654; GO:0009395; GO:0032534; GO:0035091; GO:0035556; GO:0043231; GO:0060627; GO:0070290; GO:0098590	21.3359	21.3904	21.6086	21.4008	21.6413	21.4701	0.00189962	14.8727	0.198687	0.705891	0.00468513	-0.00189962	TRUE
Plec	GO:0003779; GO:0005200; GO:0005882; GO:0005925; GO:0008307; GO:0030056; GO:0030506; GO:0031581; GO:0042060; GO:0042383; GO:0045104; GO:0045296; GO:0048471	26.8882	27.3496	27.2675	27.458	27.4046	27.7539	0.0174431	18.8467	0.805495	0.0530692	0.00641646	-0.0174431	TRUE
Plec	GO:0000902; GO:0002162; GO:0002522; GO:0003334; GO:0003779; GO:0005200; GO:0005737; GO:0005741; GO:0005882; GO:0005903; GO:0005925; GO:0006997; GO:0007005; GO:0007015; GO:0007519; GO:0007565; GO:0007584; GO:0008092; GO:0008104; GO:0008307; GO:0009925; GO:0010467; GO:0010761; GO:0010818; GO:0014866; GO:0016324; GO:0016528; GO:0019226; GO:0022011; GO:0022904; GO:0030016; GO:0030018; GO:0030036; GO:…	28.8601	29.1607	29.1283	29.2612	29.2596	29.3	0.00754262	20.1643	0.607687	0.200674	0.00492866	-0.00754262	TRUE
Plekha1	GO:0001553; GO:0005654; GO:0005737; GO:0005829; GO:0005886; GO:0007283; GO:0008209; GO:0008210; GO:0008585; GO:0009791; GO:0016020; GO:0030165; GO:0031529; GO:0032587; GO:0033327; GO:0035264; GO:0043325; GO:0043491; GO:0045184; GO:0048008; GO:0048705; GO:0050853; GO:0051898; GO:0060021; GO:0060325; GO:0070301; GO:0001553; GO:0005737; GO:0005886; GO:0007283; GO:0008209; GO:0008210; GO:0008585; GO:…	22.552	21.644	22.6225	22.3013	22.3183	22.7573	0.0145369	15.4084	0.478995	0.336457	0.0133204	-0.0145369	TRUE
Plekhf2	GO:0005769; GO:0007032; GO:0008333; GO:0030133; GO:0035091; GO:0046872	19.3041	18.2377	18.2292	18.7383	18.3994	19.2313	0.016134	12.8501	0.433708	0.390229	0.0167597	-0.016134	TRUE
Plekhg5	GO:0005085; GO:0005737; GO:0005886; GO:0005911; GO:0007266; GO:0030027; GO:0030139; GO:0030424; GO:0035767; GO:0043542; GO:0045202; GO:0048471; GO:0098793; GO:0140251	20.4834	20.5372	21.435	20.8657	21.0952	20.9253	0.00530108	14.4456	0.194399	0.712075	0.0133744	-0.00530108	TRUE
Plgrkt	GO:0005886; GO:0006935; GO:0006954; GO:0010756	21.8319	21.361	21.5839	21.7276	21.4385	20.7921	-0.0252082	15.0359	-0.889308	0.0177008	0.0064814	0.0252082	TRUE
Plin2	GO:0005634; GO:0005737; GO:0005811; GO:0005829; GO:0005886; GO:0009410; GO:0010890; GO:0014070; GO:0015909; GO:0019915; GO:0042149; GO:1905691; GO:0005634; GO:0005737; GO:0005811; GO:0005829; GO:0005886; GO:0009410; GO:0010890; GO:0014070; GO:0015909; GO:0019915; GO:0042149; GO:1905691	20.3717	22.232	21.0337	20.5538	20.2403	20.419	-0.0221712	14.5674	-0.385383	0.450544	0.0265433	0.0221712	TRUE
Plod3	GO:0001701; GO:0001886; GO:0005506; GO:0005615; GO:0005783; GO:0005788; GO:0005789; GO:0005791; GO:0005794; GO:0005802; GO:0006493; GO:0008104; GO:0008475; GO:0017185; GO:0021915; GO:0030199; GO:0031418; GO:0032870; GO:0032963; GO:0033823; GO:0036094; GO:0042311; GO:0046872; GO:0046947; GO:0048730; GO:0050211; GO:0060425; GO:0062023; GO:0070831	24.2399	24.0501	23.8127	23.9546	23.941	23.884	-0.00509615	16.6551	-0.443848	0.377947	0.00514441	0.00509615	TRUE
Pls1	GO:0001951; GO:0005509; GO:0005737; GO:0005829; GO:0005884; GO:0005886; GO:0005903; GO:0032420; GO:0032432; GO:0032532; GO:0040018; GO:0051015; GO:0051017; GO:0051639; GO:0060088; GO:0060121; GO:1902896; GO:1903078; GO:1990357	25.2051	25.4413	25.1163	25.2117	25.2808	24.7887	-0.0137593	17.5387	-0.823128	0.0441592	0.00474612	0.0137593	TRUE
Plscr3	GO:0000287; GO:0005509; GO:0005634; GO:0005739; GO:0005743; GO:0005829; GO:0005886; GO:0006915; GO:0017121; GO:0017124; GO:0017128; GO:0032049; GO:0032791; GO:0042593; GO:0042632; GO:0042981; GO:0043621; GO:0045340; GO:0048306; GO:0071222; GO:0090199	21.9176	21.0609	21.4471	21.6616	21.4662	21.271	-0.00769239	14.9324	-0.335996	0.514972	0.0107816	0.00769239	TRUE
Plxna2	GO:0001756; GO:0002116; GO:0005886; GO:0007162; GO:0007166; GO:0008360; GO:0017154; GO:0021915; GO:0021935; GO:0030334; GO:0042802; GO:0050772; GO:0051642; GO:0060037; GO:0060174; GO:0071526; GO:1902287	22.4037	22.0547	22.0095	21.8977	21.4889	20.9964	-0.0357909	15.3491	-0.941812	0.00498026	0.00638702	0.0357909	TRUE
Plxnb2	GO:0001843; GO:0001932; GO:0002116; GO:0005886; GO:0007156; GO:0007162; GO:0007405; GO:0007420; GO:0008360; GO:0010976; GO:0017154; GO:0030334; GO:0045727; GO:0050772; GO:0071526; GO:1902287; GO:1904861; GO:2001222	20.555	21.2114	20.9411	20.6392	20.1346	19.778	-0.0336539	14.4582	-0.838429	0.0370487	0.0109381	0.0336539	TRUE
Plxnd1	GO:0001525; GO:0001569; GO:0001822; GO:0002116; GO:0003151; GO:0003279; GO:0005886; GO:0007162; GO:0007416; GO:0008039; GO:0008360; GO:0017154; GO:0019904; GO:0030027; GO:0030334; GO:0030424; GO:0035904; GO:0043524; GO:0043542; GO:0044297; GO:0045765; GO:0050772; GO:0060666; GO:0060976; GO:0071526; GO:0098978; GO:1902287	22.4394	21.5227	22.1468	22.0586	21.8161	21.9867	-0.00262988	15.2629	-0.110585	0.834798	0.0118178	0.00262988	TRUE
Pnp	GO:0000255; GO:0001882; GO:0002060; GO:0004731; GO:0005576; GO:0005737; GO:0006139; GO:0006148; GO:0006149; GO:0006157; GO:0006166; GO:0006204; GO:0006738; GO:0006955; GO:0009165; GO:0009410; GO:0032743; GO:0034418; GO:0042102; GO:0042301; GO:0042802; GO:0043101; GO:0046059; GO:0046638; GO:0047975	23.7216	23.2982	23.5398	23.2878	22.8682	22.5772	-0.0290442	16.2805	-0.890946	0.0171907	0.00740181	0.0290442	TRUE
Pnpla2	GO:0004623; GO:0004806; GO:0005654; GO:0005737; GO:0005811; GO:0005829; GO:0005886; GO:0006651; GO:0010891; GO:0010898; GO:0016020; GO:0016411; GO:0019433; GO:0019915; GO:0034389; GO:0044242; GO:0050253; GO:0051264; GO:0051265; GO:0055088; GO:1905691	19.8709	19.5448	19.7118	19.8235	20.093	19.6735	-0.000838625	13.7202	-0.0577008	0.913545	0.00725491	0.000838625	TRUE
Podxl	GO:0001726; GO:0003094; GO:0005737; GO:0005886; GO:0007155; GO:0007162; GO:0016324; GO:0016477; GO:0022408; GO:0030027; GO:0030175; GO:0030335; GO:0031528; GO:0032534; GO:0033634; GO:0036057; GO:0044297; GO:0045121; GO:0050900; GO:0070062; GO:0072015; GO:0072175	24.0754	22.9609	23.9864	23.8617	23.5578	23.3968	-0.00950458	16.4477	-0.294115	0.571548	0.0154433	0.00950458	TRUE
Pon2	GO:0004064; GO:0005576; GO:0005886; GO:0006979; GO:0009636; GO:0019439; GO:0042802; GO:0046872; GO:0102007	23.9075	23.4337	23.5869	23.6046	23.7528	23.9058	0.00772818	16.3764	0.529067	0.280445	0.00619768	-0.00772818	TRUE
Ppa1	GO:0000287; GO:0004427; GO:0005737; GO:0006796; GO:0016462; GO:0070062	22.9976	23.2319	23.1072	22.4708	22.3722	21.4285	-0.0490937	15.9852	-0.951984	0.0034029	0.00789397	0.0490937	TRUE
Ppfibp1	GO:0007528; GO:0048786; GO:0005938; GO:0007528; GO:0043622; GO:0048786	22.3064	22.2505	22.6329	22.3202	22.3655	22.4108	0.0012234	15.5054	0.118195	0.823533	0.00513905	-0.0012234	TRUE
Ppia	GO:0003755; GO:0005576; GO:0005737; GO:0006457; GO:0006915	24.6369	25.2562	24.81	24.4908	24.7234	24.8761	0.000844531	17.1838	0.0420515	0.93696	0.0100327	-0.000844531	TRUE
Ppib	GO:0000413; GO:0003755; GO:0005654; GO:0005737; GO:0005788; GO:0005790; GO:0005829; GO:0005886; GO:0006457; GO:0016018; GO:0030593; GO:0032991; GO:0034663; GO:0040018; GO:0042470; GO:0043231; GO:0044794; GO:0044829; GO:0048471; GO:0050821; GO:0051169; GO:0060348; GO:0061077; GO:0070063	24.8002	24.2679	24.4871	24.4817	24.3922	24.4222	-0.00356333	16.9881	-0.26066	0.617865	0.0065989	0.00356333	TRUE
Ppid	GO:0000122; GO:0003755; GO:0005634; GO:0005654; GO:0005730; GO:0005737; GO:0005829; GO:0005886; GO:0006457; GO:0006915; GO:0006979; GO:0008134; GO:0015031; GO:0016018; GO:0019899; GO:0030331; GO:0030544; GO:0031072; GO:0034389; GO:0043065; GO:0043066; GO:0045070; GO:0050714; GO:0051879; GO:0051881; GO:0061077; GO:0065003; GO:0071492	22.2314	22.3357	22.1978	21.9758	22.2029	21.787	-0.0129317	15.4177	-0.834874	0.0386485	0.00426301	0.0129317	TRUE
Ppie	GO:0000398; GO:0003729; GO:0003755; GO:0005634; GO:0005737; GO:0005829; GO:0005886; GO:0006355; GO:0006457; GO:0008143; GO:0016018; GO:0043231; GO:0045070; GO:0071007; GO:0071013; GO:0000398; GO:0003729; GO:0003755; GO:0005634; GO:0005737; GO:0005829; GO:0005886; GO:0006355; GO:0006457; GO:0008143; GO:0016018; GO:0043231; GO:0045070; GO:0071007; GO:0071013	21.6923	23.0536	23.0539	23.1326	23.457	23.2916	0.0228248	15.7572	0.468843	0.348264	0.0215005	-0.0228248	TRUE
Ppig	GO:0003755; GO:0005634; GO:0005737; GO:0005739; GO:0005829; GO:0005886; GO:0006457; GO:0016018; GO:0016363; GO:0016607	23.669	24.0882	23.9248	24.254	24.361	23.9129	0.000658547	16.6555	0.0340063	0.94901	0.00967713	-0.000658547	TRUE
Ppih	GO:0003755; GO:0005737; GO:0005829; GO:0005886; GO:0006457; GO:0016018; GO:0016607; GO:0043021; GO:0043231; GO:0045070; GO:0046540; GO:0071001; GO:0003755; GO:0005737; GO:0005829; GO:0005886; GO:0006457; GO:0016018; GO:0016607; GO:0043021; GO:0043231; GO:0045070; GO:0046540; GO:0071001	21.3454	21.9342	21.2752	21.8766	21.9691	21.9306	0.0117825	14.9799	0.478141	0.337444	0.0108214	-0.0117825	TRUE
Ppil2	GO:0000209; GO:0005634; GO:0005737; GO:0005886; GO:0034450; GO:0061630; GO:0071013; GO:0072659	19.1254	18.2638	18.9721	18.9825	18.9501	19.1539	0.010244	13.0394	0.408219	0.421685	0.0114541	-0.010244	TRUE
Ppl	GO:0001533; GO:0002786; GO:0005198; GO:0005737; GO:0005856; GO:0005886; GO:0009612; GO:0016020; GO:0042060; GO:0045104	20.0801	21.9978	20.9489	20.8872	20.6183	20.5621	-0.0123019	14.5314	-0.249744	0.633172	0.0238485	0.0123019	TRUE
Ppp1ca	GO:0000164; GO:0000781; GO:0004721; GO:0004722; GO:0005634; GO:0005654; GO:0005730; GO:0005737; GO:0005829; GO:0005886; GO:0005912; GO:0005977; GO:0005979; GO:0005981; GO:0007049; GO:0008157; GO:0010288; GO:0016311; GO:0016791; GO:0017018; GO:0030324; GO:0032922; GO:0042587; GO:0042752; GO:0043021; GO:0043025; GO:0043153; GO:0043197; GO:0043204; GO:0044877; GO:0046872; GO:0048754; GO:0051301; GO:…	25.674	25.4548	25.628	25.4779	25.515	25.3018	-0.00824964	17.7348	-0.808667	0.0514101	0.0030006	0.00824964	TRUE
Ppp1cc	GO:0000776; GO:0000781; GO:0001824; GO:0004722; GO:0005521; GO:0005634; GO:0005730; GO:0005737; GO:0005739; GO:0005741; GO:0005815; GO:0005829; GO:0005977; GO:0006470; GO:0007049; GO:0007283; GO:0008157; GO:0016607; GO:0016791; GO:0017018; GO:0019901; GO:0019903; GO:0019904; GO:0030182; GO:0030496; GO:0032154; GO:0032922; GO:0032991; GO:0042752; GO:0043153; GO:0043197; GO:0044877; GO:0046822; GO:…	22.8792	22.8296	23.2636	22.7635	22.9158	22.7619	-0.00538317	15.9096	-0.374221	0.464872	0.0066699	0.00538317	TRUE
Ppp1r13b	GO:0002039; GO:0005634; GO:0042981; GO:0045786; GO:0048471; GO:0072332; GO:0002039; GO:0005634; GO:0005654; GO:0005829; GO:0005886; GO:0042981; GO:0045786; GO:0048471; GO:0072332	20.7086	20.5698	20.3414	20.5458	20.4518	20.9246	0.0105762	14.2034	0.673238	0.142715	0.00580801	-0.0105762	TRUE
Ppp1r13l	GO:0000122; GO:0003215; GO:0003229; GO:0005829; GO:0006357; GO:0009791; GO:0030054; GO:0031076; GO:0035264; GO:0042633; GO:0042802; GO:0045171; GO:0045597; GO:0048871; GO:0060048	22.1491	22.0432	21.7549	21.6477	21.7566	21.683	-0.00873398	15.1945	-0.551661	0.256452	0.00660256	0.00873398	TRUE
Ppp1r16b	GO:0001938; GO:0004857; GO:0005634; GO:0005737; GO:0005886; GO:0016607; GO:0017020; GO:0019888; GO:0035304; GO:0035307; GO:0035308; GO:0042995; GO:0048471; GO:0051896; GO:0061028; GO:1902309; GO:1903589; GO:1903670	20.7644	19.9329	20.223	20.3509	20.6175	20.888	0.0169858	14.0733	0.615192	0.193625	0.0108838	-0.0169858	TRUE
Ppp1r9b	GO:0001932; GO:0001975; GO:0003006; GO:0003676; GO:0003779; GO:0004672; GO:0004864; GO:0005654; GO:0005737; GO:0005886; GO:0005912; GO:0007015; GO:0007612; GO:0008157; GO:0009410; GO:0010243; GO:0014069; GO:0014070; GO:0015629; GO:0016358; GO:0016477; GO:0019722; GO:0019900; GO:0021766; GO:0021987; GO:0030027; GO:0030042; GO:0030175; GO:0030308; GO:0030425; GO:0030426; GO:0030864; GO:0031175; GO:…	21.5698	21.3476	21.4785	21.7177	21.6222	21.2839	-0.00622822	14.9454	-0.489048	0.32491	0.00555427	0.00622822	TRUE
Ppp2r1a	GO:0000159; GO:0000775; GO:0004722; GO:0005634; GO:0005737; GO:0005829; GO:0007059; GO:0007143; GO:0016328; GO:0019888; GO:0043005; GO:0043025; GO:0043029; GO:0045202; GO:0046982; GO:0051232; GO:0051306; GO:0051754; GO:0051898; GO:0098978; GO:1903538; GO:1990405; GO:2001241	24.9232	24.5176	24.5984	24.6508	24.5729	24.8153	0.00333188	17.085	0.2769	0.595266	0.00578115	-0.00333188	TRUE
Ppp2r5a	GO:0000159; GO:0004721; GO:0005634; GO:0005737; GO:0005813; GO:0005829; GO:0005886; GO:0007165; GO:0019900; GO:0030018; GO:0031430; GO:0035307; GO:0072542; GO:1903077	23.6996	23.2925	23.472	23.5792	23.777	23.9601	0.014015	16.288	0.775646	0.0698555	0.00570222	-0.014015	TRUE
Ppp3ca	GO:0000082; GO:0001975; GO:0004721; GO:0004722; GO:0004723; GO:0005516; GO:0005634; GO:0005737; GO:0005739; GO:0005829; GO:0005886; GO:0005955; GO:0006470; GO:0006606; GO:0006816; GO:0008544; GO:0009898; GO:0010613; GO:0010628; GO:0010629; GO:0014883; GO:0014898; GO:0016018; GO:0016311; GO:0017018; GO:0019722; GO:0019899; GO:0023057; GO:0030018; GO:0030216; GO:0030335; GO:0033173; GO:0033192; GO:…	23.5177	23.1854	23.1753	23.1302	23.0605	23.2962	-0.000384049	16.1026	-0.0309295	0.953621	0.00620549	0.000384049	TRUE
Ppp3cc	GO:0004723; GO:0005516; GO:0005737; GO:0005739; GO:0005955; GO:0007341; GO:0033173; GO:0033192; GO:0036126; GO:0046872; GO:0097225; GO:0097226; GO:0097720; GO:0098793; GO:0098978; GO:0099523; GO:1900242; GO:1900244; GO:0004723; GO:0005516; GO:0005737; GO:0005739; GO:0005955; GO:0007341; GO:0017018; GO:0033173; GO:0033192; GO:0036126; GO:0046872; GO:0097225; GO:0097226; GO:0097720; GO:0098793; GO:…	19.6952	19.8364	19.4905	19.3434	19.1363	19.8352	0.00448347	13.5262	0.206039	0.695315	0.0106467	-0.00448347	TRUE
Ppp6r3	GO:0005634; GO:0005829; GO:0019888; GO:0019903; GO:0005634; GO:0005654; GO:0005829; GO:0005886; GO:0019888; GO:0019903	21.3537	21.2251	21.2963	21.2367	21.2261	20.866	-0.0127015	14.7777	-0.964508	0.00186712	0.00173864	0.0127015	TRUE
Prag1	GO:0004672; GO:0005634; GO:0005737; GO:0005925; GO:0008360; GO:0008593; GO:0010977; GO:0016477; GO:0035025; GO:0042802; GO:2000145	18.9552	18.8639	17.8937	18.8538	18.5343	19.1297	0.0135298	12.8774	0.398521	0.433864	0.0155688	-0.0135298	TRUE
Prdx3	GO:0005737; GO:0051920; GO:0001893; GO:0005654; GO:0005739; GO:0005769; GO:0005829; GO:0005886; GO:0007005; GO:0008284; GO:0008379; GO:0018171; GO:0019901; GO:0030099; GO:0032496; GO:0032991; GO:0033673; GO:0034614; GO:0042542; GO:0042744; GO:0042802; GO:0043027; GO:0043066; GO:0051092; GO:0051881	24.0992	23.549	23.8377	23.6285	23.4681	23.522	-0.00964148	16.4792	-0.521283	0.288902	0.00789197	0.00964148	TRUE
Prdx4	GO:0005615; GO:0005737; GO:0005783; GO:0005790; GO:0005829; GO:0006979; GO:0007283; GO:0008379; GO:0008584; GO:0022417; GO:0030198; GO:0033554; GO:0042744; GO:0042802; GO:0045454; GO:0060090; GO:0072593; GO:0140313; GO:2000255	23.0148	22.5838	22.4023	22.6368	22.4055	21.9998	-0.0214393	15.7401	-0.835072	0.0385586	0.00706205	0.0214393	TRUE
Prex2	GO:0005085; GO:0005096; GO:0005886; GO:0007186; GO:0008344; GO:0023051; GO:0043491; GO:0048813	21.5019	20.4206	21.0363	21.1296	21.1548	21.3929	0.0111327	14.5572	0.382986	0.453609	0.0134259	-0.0111327	TRUE
Prkaca	GO:0004679; GO:0004691; GO:0005524; GO:0005634; GO:0005739; GO:0005886	23.6884	23.6921	23.7788	23.5072	23.4712	23.7982	0.00275877	16.3792	0.262138	0.615799	0.00507804	-0.00275877	TRUE
Prkacb	GO:0000287; GO:0001843; GO:0004674; GO:0004679; GO:0004691; GO:0005524; GO:0005634; GO:0005813; GO:0005829; GO:0005886; GO:0005952; GO:0006468; GO:0010737; GO:0031625; GO:0034237; GO:0045879; GO:0048471; GO:0051447; GO:0070613; GO:0097546; GO:0106310; GO:1904262	23.5307	23.4349	23.4838	23.4167	23.3927	23.4653	-0.000559287	16.2607	-0.146127	0.78237	0.00189316	0.000559287	TRUE
Prkar1a	GO:0001707; GO:0004862; GO:0005737; GO:0005771; GO:0005813; GO:0005829; GO:0005952; GO:0007143; GO:0007189; GO:0007507; GO:0008603; GO:0010629; GO:0019904; GO:0030552; GO:0031588; GO:0031594; GO:0031625; GO:0032024; GO:0034236; GO:0044853; GO:0045202; GO:0045214; GO:0045835; GO:0046007; GO:0060038; GO:0071377; GO:0097224; GO:0098978	22.5981	22.5305	22.5257	22.309	22.2831	22.0669	-0.0141994	15.6088	-0.916174	0.0102457	0.00310577	0.0141994	TRUE
Prkar2a	GO:0001932; GO:0004862; GO:0005737; GO:0005813; GO:0005829; GO:0005886; GO:0005952; GO:0008603; GO:0019904; GO:0030315; GO:0030552; GO:0031588; GO:0031625; GO:0031698; GO:0032991; GO:0034236; GO:0036094; GO:0042802; GO:0044853; GO:0044877; GO:0045202; GO:0048471; GO:0050804; GO:0098978	23.8485	23.7412	23.9246	24.0666	24.1927	24.1218	0.00850781	16.5682	0.63936	0.17164	0.00511584	-0.00850781	TRUE
Prkar2b	GO:0001932; GO:0004862; GO:0005737; GO:0005813; GO:0005829; GO:0005886; GO:0005952; GO:0006631; GO:0007612; GO:0008603; GO:0019901; GO:0019904; GO:0030425; GO:0030552; GO:0031625; GO:0034236; GO:0043025; GO:0043197; GO:0043198; GO:0048471; GO:0050804; GO:0097332; GO:0097546; GO:0098794; GO:0098978	23.2454	23.9561	23.5078	23.6494	23.6644	23.6655	0.0032006	16.3477	0.179175	0.734114	0.00878695	-0.0032006	TRUE
Prkca	GO:0000302; GO:0001525; GO:0001933; GO:0001934; GO:0001938; GO:0002026; GO:0002062; GO:0002159; GO:0004672; GO:0004674; GO:0004697; GO:0004698; GO:0005178; GO:0005524; GO:0005634; GO:0005737; GO:0005739; GO:0005783; GO:0005829; GO:0005886; GO:0006874; GO:0006937; GO:0007155; GO:0007611; GO:0008270; GO:0008283; GO:0008285; GO:0008289; GO:0009612; GO:0009636; GO:0010595; GO:0010613; GO:0014070; GO:…	20.1811	20.7714	20.7626	20.4093	20.348	20.0358	-0.0148426	14.2492	-0.643853	0.167674	0.00881943	0.0148426	TRUE
Prkcb	GO:0002250; GO:0003682; GO:0004698; GO:0005080; GO:0005246; GO:0005524; GO:0005654; GO:0005886; GO:0006357; GO:0006468; GO:0006816; GO:0006874; GO:0007207; GO:0008091; GO:0008270; GO:0010829; GO:0030374; GO:0030949; GO:0032024; GO:0035403; GO:0042113; GO:0042393; GO:0043123; GO:0043687; GO:0044305; GO:0045766; GO:0050681; GO:0050853; GO:0071322; GO:0099171; GO:0099523; GO:0106310; GO:2000300	20.0559	20.6769	20.2484	19.7337	19.7754	20.04	-0.00710297	13.9704	-0.267245	0.608676	0.0128059	0.00710297	TRUE
Prkcd	GO:0001666; GO:0004672; GO:0004674; GO:0004697; GO:0004699; GO:0004713; GO:0005524; GO:0005634; GO:0005737; GO:0005739; GO:0005783; GO:0005829; GO:0005886; GO:0005911; GO:0006915; GO:0006974; GO:0006979; GO:0007049; GO:0008047; GO:0009410; GO:0009612; GO:0009749; GO:0010243; GO:0014070; GO:0016020; GO:0016064; GO:0016363; GO:0018105; GO:0019899; GO:0019901; GO:0023021; GO:0030837; GO:0032869; GO:…	21.7543	22.315	22.1897	21.7928	21.6463	21.6701	-0.0115228	15.2512	-0.526739	0.282964	0.00929744	0.0115228	TRUE
Prkch	GO:0004672; GO:0004674; GO:0004699; GO:0005524; GO:0005634; GO:0005737; GO:0005829; GO:0005886; GO:0005911; GO:0010744; GO:0016310; GO:0017148; GO:0019899; GO:0030154; GO:0030291; GO:0031267; GO:0032056; GO:0034198; GO:0034351; GO:0035556; GO:0045182; GO:0045618; GO:0046872; GO:0050861; GO:0051092; GO:0060252; GO:0070528; GO:0106310; GO:0120283; GO:2000810	22.5156	22.085	22.3841	22.363	22.5542	22.7221	0.0119289	15.4748	0.719199	0.107203	0.00576215	-0.0119289	TRUE
Prkcsh	GO:0001701; GO:0001889; GO:0003723; GO:0005080; GO:0005509; GO:0005783; GO:0006491; GO:0010977; GO:0017177; GO:0043231; GO:0044325; GO:0044877; GO:0051219; GO:0001701; GO:0001889; GO:0003723; GO:0005080; GO:0005509; GO:0005783; GO:0005886; GO:0006491; GO:0010977; GO:0017177; GO:0043231; GO:0044325; GO:0044877; GO:0051219	22.3359	21.8092	22.0243	21.8283	21.7717	21.9053	-0.00478474	15.2428	-0.295272	0.569964	0.00774102	0.00478474	TRUE
Prkd2	GO:0001525; GO:0001938; GO:0002250; GO:0004672; GO:0004674; GO:0004697; GO:0005080; GO:0005524; GO:0005634; GO:0005654; GO:0005737; GO:0005794; GO:0005829; GO:0005886; GO:0007155; GO:0007200; GO:0010595; GO:0016310; GO:0030949; GO:0032743; GO:0032757; GO:0035556; GO:0035924; GO:0038033; GO:0043536; GO:0045743; GO:0045766; GO:0045785; GO:0045944; GO:0046872; GO:0048010; GO:0050852; GO:0050862; GO:…	21.9407	21.622	21.814	21.9856	21.8661	22.2175	0.0118084	15.1085	0.77824	0.0683137	0.00476414	-0.0118084	TRUE
Prnp	GO:0001540; GO:0001933; GO:0002020; GO:0005507; GO:0005521; GO:0005539; GO:0005741; GO:0005783; GO:0005794; GO:0005829; GO:0005886; GO:0006979; GO:0007611; GO:0008017; GO:0009986; GO:0014069; GO:0015631; GO:0016020; GO:0016234; GO:0019828; GO:0030425; GO:0031648; GO:0031802; GO:0031965; GO:0032689; GO:0032700; GO:0032703; GO:0032880; GO:0035584; GO:0038023; GO:0042802; GO:0043008; GO:0043066; GO:…	24.5903	23.6211	23.6238	23.0364	21.9294	21.1604	-0.0858138	16.4957	-0.892822	0.0166153	0.0216457	0.0858138	TRUE
Prom1	GO:0001750; GO:0005615; GO:0005783; GO:0005793; GO:0005886; GO:0005902; GO:0005903; GO:0005929; GO:0009986; GO:0010842; GO:0015485; GO:0016324; GO:0031528; GO:0032420; GO:0042622; GO:0042805; GO:0042995; GO:0045296; GO:0045494; GO:0060042; GO:0060219; GO:0070062; GO:0071914; GO:0072112; GO:0072139; GO:2000768; GO:0001750; GO:0005615; GO:0005783; GO:0005793; GO:0005886; GO:0005902; GO:0005903; GO:…	21.2186	20.4817	20.6315	20.9969	20.5485	20.4292	-0.0128764	14.4441	-0.528329	0.281243	0.0103464	0.0128764	TRUE
Prss23	GO:0004252; GO:0005615; GO:0006508	25.5045	26.3447	25.9848	25.2198	26.0675	25.6699	-0.0039668	17.908	-0.1258	0.812296	0.0156411	0.0039668	TRUE
Ptcd3	GO:0005654; GO:0005739; GO:0005829; GO:0005840; GO:0005886; GO:0006417; GO:0019843; GO:0032543; GO:0043024; GO:1990904	21.5381	21.5033	21.6283	21.402	21.4296	21.2062	-0.00994265	14.9335	-0.895541	0.0157977	0.00247017	0.00994265	TRUE
Pten	GO:0001525; GO:0001933; GO:0002902; GO:0004438; GO:0004721; GO:0004722; GO:0004725; GO:0005161; GO:0005634; GO:0005737; GO:0005829; GO:0005886; GO:0006915; GO:0007056; GO:0007270; GO:0007416; GO:0007417; GO:0007507; GO:0007584; GO:0007611; GO:0007613; GO:0007626; GO:0008138; GO:0008283; GO:0008284; GO:0008285; GO:0009410; GO:0009749; GO:0009898; GO:0010033; GO:0010035; GO:0010043; GO:0010467; GO:…	19.7795	19.6834	19.6669	19.3943	19.4011	19.661	-0.0010944	13.5912	-0.0886642	0.867352	0.00614728	0.0010944	TRUE
Ptk2	GO:0000165; GO:0000226; GO:0001525; GO:0001568; GO:0001570; GO:0001725; GO:0001764; GO:0001932; GO:0001934; GO:0003779; GO:0004713; GO:0004715; GO:0004725; GO:0005178; GO:0005524; GO:0005634; GO:0005737; GO:0005813; GO:0005829; GO:0005886; GO:0005925; GO:0005938; GO:0007097; GO:0007172; GO:0007173; GO:0007179; GO:0007229; GO:0007254; GO:0007409; GO:0008284; GO:0008360; GO:0008432; GO:0009410; GO:…	22.3337	21.9362	22.2746	22.0754	22.1534	21.8746	-0.00885729	15.3817	-0.633487	0.17688	0.00540923	0.00885729	TRUE
Ptk7	GO:0001736; GO:0001822; GO:0001843; GO:0003281; GO:0003401; GO:0004713; GO:0005524; GO:0005886; GO:0005911; GO:0007156; GO:0007173; GO:0007507; GO:0008046; GO:0010976; GO:0016020; GO:0016477; GO:0030036; GO:0030424; GO:0042060; GO:0043025; GO:0045198; GO:0050808; GO:0060026; GO:0060484; GO:0060976; GO:0071300; GO:0090103; GO:0090179; GO:0090263; GO:0001736; GO:0001822; GO:0001843; GO:0003281; GO:…	20.9897	22.2974	21.4158	21.6091	20.2958	20.5488	-0.0330234	14.9044	-0.584886	0.222713	0.0228983	0.0330234	TRUE
Ptpn1	GO:0004725; GO:0004726; GO:0005158; GO:0005737; GO:0005759; GO:0005769; GO:0005783; GO:0005886; GO:0008270; GO:0008286; GO:0009966; GO:0016311; GO:0019899; GO:0019901; GO:0030036; GO:0030061; GO:0030100; GO:0030948; GO:0030968; GO:0030971; GO:0031904; GO:0032991; GO:0033157; GO:0034976; GO:0035791; GO:0036498; GO:0038020; GO:0046626; GO:0046875; GO:0051721; GO:0070373; GO:0097443; GO:0098554; GO:…	23.1801	23.2856	23.0202	23.2325	23.2919	23.4672	0.00884569	16.0556	0.783388	0.0652995	0.00350905	-0.00884569	TRUE
Ptpn11	GO:0000077; GO:0001784; GO:0004721; GO:0004725; GO:0004726; GO:0005158; GO:0005634; GO:0005737; GO:0005829; GO:0006629; GO:0006641; GO:0007165; GO:0007173; GO:0007229; GO:0007409; GO:0007420; GO:0007507; GO:0008543; GO:0009755; GO:0009967; GO:0019901; GO:0019904; GO:0021697; GO:0030159; GO:0030220; GO:0030971; GO:0031748; GO:0032331; GO:0032480; GO:0032528; GO:0032728; GO:0032755; GO:0032760; GO:…	22.7938	22.5788	22.6698	22.52	22.3501	22.3851	-0.00917133	15.6898	-0.707137	0.116094	0.00458528	0.00917133	TRUE
Ptpn2	GO:0000122; GO:0003677; GO:0004725; GO:0004726; GO:0005178; GO:0005634; GO:0005737; GO:0005783; GO:0005793; GO:0005886; GO:0008285; GO:0008286; GO:0010804; GO:0010888; GO:0019901; GO:0019905; GO:0030183; GO:0030217; GO:0030218; GO:0030971; GO:0031904; GO:0031965; GO:0035335; GO:0038020; GO:0042059; GO:0042532; GO:0042593; GO:0045650; GO:0045722; GO:0046426; GO:0046627; GO:0050728; GO:0050860; GO:…	21.8672	22.2468	22.1416	22.0532	22.0516	21.8982	-0.00504825	15.3119	-0.457398	0.36175	0.00490734	0.00504825	TRUE
Ptpn23	GO:0004725; GO:0005769; GO:0010633; GO:0016311; GO:0016604; GO:0019901; GO:0032456; GO:0036064; GO:0043328; GO:0045022; GO:0060271; GO:0061357; GO:1903387; GO:1903393; GO:2000643	21.5541	21.853	21.7358	21.591	21.5498	21.6895	-0.000325066	15.0172	-0.03529	0.947087	0.00460277	0.000325066	TRUE
Ptpra	GO:0004725; GO:0005886; GO:0004725; GO:0005925; GO:0007229; GO:0008286; GO:0043235; GO:0050804; GO:0051893; GO:0097060; GO:0098685	21.0277	21.1406	21.2357	21.1927	21.1881	20.9847	-0.00422154	14.6724	-0.548974	0.259261	0.00321374	0.00422154	TRUE
Ptpre	GO:0004725; GO:0005634; GO:0005737; GO:0005886; GO:0007185; GO:0016311; GO:0033003; GO:0042802; GO:0046627	21.7852	21.3978	21.8835	21.8207	21.9745	22.0946	0.0124132	15.048	0.680105	0.137131	0.00669034	-0.0124132	TRUE
Ptprg	GO:0004725; GO:0005615; GO:0010633; GO:0010977; GO:0016020; GO:0016311; GO:0042802; GO:0004725; GO:0005615; GO:0010633; GO:0010977; GO:0016020; GO:0016311; GO:0042802; GO:0004725; GO:0005615; GO:0010633; GO:0010977; GO:0016020; GO:0016311; GO:0042802	20.6145	20.3694	20.3643	20.4067	19.8988	19.6112	-0.0266014	14.182	-0.921349	0.00903575	0.00561184	0.0266014	TRUE
Ptprm	GO:0001937; GO:0004725; GO:0005001; GO:0005737; GO:0005911; GO:0005912; GO:0007156; GO:0007165; GO:0009410; GO:0010596; GO:0010842; GO:0016020; GO:0016311; GO:0016525; GO:0016791; GO:0030027; GO:0031175; GO:0031290; GO:0042311; GO:0042802; GO:0043232; GO:0045296; GO:0048471	24.4352	23.9175	24.1639	24.2822	23.816	23.6623	-0.0170178	16.7781	-0.74903	0.086575	0.00752632	0.0170178	TRUE
Ptprt	GO:0004725; GO:0005001; GO:0005886; GO:0007156; GO:0007165; GO:0007169; GO:0008013; GO:0009986; GO:0016790; GO:0019903; GO:0030336; GO:0031175; GO:0042803; GO:0045294; GO:0045295; GO:0045296; GO:0050807; GO:0051393; GO:0070097; GO:0071354; GO:0097677; GO:0098839; GO:0098978; GO:1904893	20.7971	20.3989	20.9321	20.8603	20.4808	20.1193	-0.01856	14.3981	-0.762428	0.0779566	0.00787597	0.01856	TRUE
Pvr	GO:0001618; GO:0001675; GO:0002860; GO:0002891; GO:0005886; GO:0005912; GO:0005925; GO:0007010; GO:0007156; GO:0007157; GO:0009986; GO:0016020; GO:0016477; GO:0019064; GO:0033005; GO:0042271; GO:0043296; GO:0045503; GO:0045954; GO:0046596; GO:0046814; GO:0050839; GO:0050862; GO:0051654; GO:0060370; GO:0070062; GO:0098609	22.9419	22.3434	22.859	23.0488	22.6	22.7312	-0.00136425	15.7808	-0.0695779	0.895802	0.00978	0.00136425	TRUE
Pxdn	GO:0001525; GO:0001654; GO:0004601; GO:0005201; GO:0005604; GO:0005615; GO:0005783; GO:0006979; GO:0007155; GO:0009986; GO:0016684; GO:0020037; GO:0030198; GO:0030199; GO:0031012; GO:0042744; GO:0043237; GO:0046872; GO:0051260; GO:0062023; GO:0070207; GO:0070831; GO:0071711; GO:0140825	27.202	26.4232	27.0741	26.6028	26.904	27.2376	0.0111121	18.5785	0.436011	0.387427	0.0114679	-0.0111121	TRUE
Pxk	GO:0003779; GO:0004672; GO:0005524; GO:0005737; GO:0005769; GO:0005770; GO:0005829; GO:0005886; GO:0006622; GO:0006954; GO:0008333; GO:0032991; GO:0034451; GO:0035091; GO:0043271; GO:0045022; GO:0050804	19.9664	19.901	20.2239	19.6009	19.675	19.9202	-0.00192274	13.7931	-0.112503	0.831957	0.00849101	0.00192274	TRUE
Pxn	GO:0005829; GO:0005856; GO:0005925; GO:0005938; GO:0046872; GO:0005856; GO:0005938; GO:0046872	25.1	24.5099	25.0304	24.9375	25.1138	25.2421	0.0110088	17.2494	0.561649	0.246113	0.00810863	-0.0110088	TRUE
Rab10	GO:0003924; GO:0005525; GO:0005789; GO:0005794; GO:0005886; GO:0005929; GO:0015031; GO:0016197; GO:0019003; GO:0019882; GO:0030670; GO:0031489; GO:0032593; GO:0032869; GO:0045055; GO:0048471; GO:0055038; GO:0070382; GO:0071782; GO:0071786; GO:0072659; GO:0097051	23.7095	23.6809	23.808	23.3238	23.297	23.7323	0.000781207	16.3476	0.0457742	0.931387	0.00852432	-0.000781207	TRUE
Rab11b	GO:0001881; GO:0003924; GO:0003925; GO:0005525; GO:0005737; GO:0005794; GO:0008021; GO:0019003; GO:0030670; GO:0030672; GO:0031410; GO:0031489; GO:0032402; GO:0032456; GO:0033572; GO:0035773; GO:0044070; GO:0045054; GO:0045055; GO:0045335; GO:0055037; GO:0055038; GO:0071468; GO:0090150; GO:0150093; GO:2000008; GO:2001135	25.3729	25.1154	25.3578	24.9512	24.9812	25.3037	0.00125807	17.4455	0.0863148	0.870849	0.00726051	-0.00125807	TRUE
Rab11fip5	GO:0005739; GO:0005741; GO:0005769; GO:0005794; GO:0030141; GO:0031267; GO:0034451; GO:0035773; GO:0043015; GO:0045055; GO:0045335; GO:0055037; GO:0070164; GO:0071346; GO:0071468; GO:2000008	23.2021	23.1479	23.1596	23.111	23.0913	23.0076	-0.00485178	16.057	-0.939528	0.00537477	0.000884275	0.00485178	TRUE
Rab12	GO:0000139; GO:0003924; GO:0005525; GO:0005764; GO:0005765; GO:0005768; GO:0005776; GO:0005886; GO:0006904; GO:0006914; GO:0008021; GO:0008333; GO:0009306; GO:0016239; GO:0017157; GO:0019003; GO:0030140; GO:0030141; GO:0030163; GO:0032456; GO:0032482; GO:0045335; GO:0048210; GO:0055038; GO:0071346; GO:0072659	23.459	23.1685	23.1098	23.1368	23.2181	23.2244	-0.000836979	16.0999	-0.0868168	0.870102	0.00480217	0.000836979	TRUE
Rab13	GO:0003924; GO:0005525; GO:0005768; GO:0005794; GO:0005802; GO:0005886; GO:0005911; GO:0005923; GO:0006904; GO:0008021; GO:0009306; GO:0010737; GO:0016197; GO:0016328; GO:0017157; GO:0030027; GO:0030139; GO:0030140; GO:0030659; GO:0030866; GO:0031175; GO:0031410; GO:0032456; GO:0032593; GO:0032869; GO:0034236; GO:0035767; GO:0042593; GO:0043005; GO:0044795; GO:0046326; GO:0048210; GO:0055037; GO:…	22.0029	22.0441	21.9268	21.8907	22.0239	22.0742	0.00284905	15.2264	0.523783	0.286175	0.00231677	-0.00284905	TRUE
Rab14	GO:0000139; GO:0003924; GO:0005525; GO:0005764; GO:0005769; GO:0005770; GO:0005791; GO:0005795; GO:0005802; GO:0005829; GO:0005886; GO:0006886; GO:0006895; GO:0007589; GO:0008543; GO:0012505; GO:0016192; GO:0016324; GO:0019003; GO:0030140; GO:0030659; GO:0030672; GO:0031489; GO:0031901; GO:0032456; GO:0032880; GO:0042175; GO:0042742; GO:0045176; GO:0045335; GO:0045995; GO:0046907; GO:0048471; GO:…	24.5799	24.4005	24.4719	24.1917	24.1825	24.1041	-0.0110222	16.9302	-0.758566	0.0803991	0.00473395	0.0110222	TRUE
Rab1A	GO:0000045; GO:0000139; GO:0003924; GO:0003925; GO:0005525; GO:0005769; GO:0005789; GO:0005794; GO:0005829; GO:0005886; GO:0006886; GO:0006888; GO:0006897; GO:0006914; GO:0007030; GO:0010008; GO:0012505; GO:0016477; GO:0030252; GO:0032402; GO:0032456; GO:0032482; GO:0032757; GO:0034446; GO:0042470; GO:0042742; GO:0043025; GO:0047496; GO:0090110; GO:0098793; GO:1903020	26.129	25.9056	26.1539	25.7996	25.9047	25.8393	-0.00589526	18.0292	-0.512248	0.298834	0.00494201	0.00589526	TRUE
Rab21	GO:0000139; GO:0003924; GO:0005525; GO:0005769; GO:0005789; GO:0005802; GO:0006886; GO:0008089; GO:0009898; GO:0012505; GO:0012506; GO:0017157; GO:0019003; GO:0030516; GO:0032154; GO:0032482; GO:0032580; GO:0043005; GO:0045202; GO:0048260; GO:0050775; GO:0050821; GO:0098559; GO:1904115; GO:2000643	24.3938	24.485	24.0959	24.4735	24.4105	24.3675	0.000349706	16.8904	0.032003	0.952012	0.00546084	-0.000349706	TRUE
Rab22a	GO:0003924; GO:0005525; GO:0005769; GO:0005886; GO:0006886; GO:0006897; GO:0007032; GO:0012505; GO:0015629; GO:0019003; GO:0030670; GO:0045335; GO:0097494	20.291	20.6361	20.806	20.4074	20.4104	20.4157	-0.00364831	14.2294	-0.250888	0.631564	0.00703824	0.00364831	TRUE
Rab23	GO:0000045; GO:0001843; GO:0003924; GO:0005525; GO:0005737; GO:0005776; GO:0005813; GO:0005829; GO:0005886; GO:0006508; GO:0006886; GO:0006968; GO:0007165; GO:0007399; GO:0008589; GO:0010008; GO:0012505; GO:0016192; GO:0021513; GO:0021904; GO:0030054; GO:0042308; GO:0042733; GO:0045335; GO:0045861; GO:0046039; GO:0060271; GO:0097094	22.9076	23.351	23.2726	22.8106	22.8289	22.5234	-0.0181667	16.0251	-0.761448	0.0785732	0.00773274	0.0181667	TRUE
Rab27a	GO:0001750; GO:0003924; GO:0003925; GO:0005525; GO:0005764; GO:0005770; GO:0005794; GO:0006887; GO:0007596; GO:0009306; GO:0010628; GO:0016192; GO:0016324; GO:0019003; GO:0019882; GO:0019904; GO:0030141; GO:0030318; GO:0030425; GO:0031489; GO:0032400; GO:0032402; GO:0032585; GO:0033093; GO:0036257; GO:0042470; GO:0043316; GO:0043320; GO:0043473; GO:0045921; GO:0050766; GO:0051875; GO:0051904; GO:…	21.2748	21.027	20.9599	21.1404	21.313	21.1925	0.00294813	14.6418	0.278159	0.593522	0.00509023	-0.00294813	TRUE
Rab28	GO:0003924; GO:0005525; GO:0005737; GO:0005886; GO:0006886; GO:0012505; GO:0017157; GO:0019003; GO:0035253; GO:0036064	21.3607	21.3892	21.4018	21.5002	21.6107	21.8132	0.0129339	14.8274	0.970235	0.00131572	0.0016141	-0.0129339	TRUE
Rab29	GO:0001921; GO:0003924; GO:0005525; GO:0005737; GO:0005739; GO:0005764; GO:0005769; GO:0005770; GO:0005773; GO:0005794; GO:0005801; GO:0005802; GO:0005829; GO:0005856; GO:0005886; GO:0006886; GO:0007005; GO:0007030; GO:0007416; GO:0008333; GO:0009617; GO:0010977; GO:0012505; GO:0019003; GO:0019894; GO:0030154; GO:0031267; GO:0031982; GO:0032438; GO:0042110; GO:0042147; GO:0042470; GO:0044788; GO:…	19.3189	18.9719	19.1396	19.3892	19.3606	19.6542	0.0144072	13.2881	0.806555	0.0525121	0.00527982	-0.0144072	TRUE
Rab31	GO:0001891; GO:0003924; GO:0005525; GO:0005737; GO:0005769; GO:0006886; GO:0012505; GO:0019003; GO:0031623; GO:0032588; GO:0032869; GO:0036186; GO:0043001; GO:0045055; GO:0045335; GO:0048193; GO:0060100; GO:0090382	23.7932	24.2339	24.0186	23.7883	23.8472	23.7693	-0.00639956	16.6137	-0.453565	0.366307	0.00628735	0.00639956	TRUE
Rab33b	GO:0000045; GO:0003924; GO:0005525; GO:0005768; GO:0005794; GO:0005796; GO:0006891; GO:0017157; GO:0032482; GO:0034067; GO:0048705; GO:0098793; GO:1903358; GO:1903434; GO:2000156	25.4268	25.4	25.2088	25.283	25.2804	25.3529	-4.28494e-05	17.5545	-0.00676515	0.989852	0.00316685	4.28494e-05	TRUE
Rab34	GO:0001726; GO:0003924; GO:0005525; GO:0005769; GO:0005770; GO:0005794; GO:0005795; GO:0005814; GO:0005929; GO:0006897; GO:0007041; GO:0019001; GO:0019882; GO:0030670; GO:0030742; GO:0031267; GO:0031410; GO:0031982; GO:0031985; GO:0032418; GO:0043001; GO:0045335; GO:0045880; GO:0048471; GO:0050714; GO:0060271; GO:0071333; GO:0072659; GO:0090382; GO:0090385; GO:1900426; GO:1905171	20.9372	21.766	21.5627	21.1769	21.1529	20.7395	-0.0188947	14.8332	-0.642862	0.168545	0.0112567	0.0188947	TRUE
Rab35	GO:0000281; GO:0003924; GO:0005525; GO:0005546; GO:0005886; GO:0005905; GO:0008104; GO:0010008; GO:0015031; GO:0016197; GO:0019003; GO:0019882; GO:0030672; GO:0031175; GO:0031253; GO:0032456; GO:0032482; GO:0036010; GO:0042470; GO:0045171; GO:0045334; GO:0048227; GO:1990090	24.8288	24.3988	24.6468	24.3046	24.3777	24.7706	0.00476043	16.989	0.27817	0.593507	0.00821897	-0.00476043	TRUE
Rab38	GO:0003924; GO:0005525; GO:0005739; GO:0005764; GO:0005769; GO:0005770; GO:0005802; GO:0006886; GO:0007005; GO:0008333; GO:0012505; GO:0016020; GO:0016192; GO:0019003; GO:0030742; GO:0031982; GO:0032438; GO:0033162; GO:0035646; GO:0035650; GO:0035651; GO:0036461; GO:0042470; GO:0044233; GO:0044297; GO:0045335; GO:0048023; GO:0048471; GO:0060155; GO:0072657; GO:0090383; GO:0090385; GO:1903232; GO:…	22.1245	22.8198	22.2767	22.1545	22.2327	22.0723	-0.00907345	15.5024	-0.430544	0.394088	0.00951054	0.00907345	TRUE
Rab3d	GO:0003924; GO:0005525; GO:0005768; GO:0005881; GO:0005886; GO:0006887; GO:0008021; GO:0009306; GO:0017157; GO:0030742; GO:0031489; GO:0042588; GO:0045453; GO:0099503; GO:1903307	23.337	23.3715	23.667	23.087	23.4478	23.3939	0.000190581	16.2073	0.0132736	0.980091	0.0071783	-0.000190581	TRUE
Rab3gap2	GO:0005085; GO:0005096; GO:0005829; GO:0005886; GO:0031267; GO:0032991; GO:0097051; GO:1903061; GO:1903373; GO:2000786	22.5447	22.3279	22.3262	22.3472	22.3486	22.5294	0.00358491	15.506	0.450722	0.3697	0.00355	-0.00358491	TRUE
Rab43	GO:0000045; GO:0003924; GO:0005525; GO:0005794; GO:0006886; GO:0007030; GO:0012505; GO:0019068; GO:0030670; GO:0035526; GO:0045335; GO:0071346; GO:0090382	21.3136	21.3404	21.0085	21.1518	21.2463	21.544	0.00945857	14.68	0.678581	0.138362	0.00511918	-0.00945857	TRUE
Rab4b	GO:0003924; GO:0003925; GO:0005525; GO:0005886; GO:0015031; GO:0016192; GO:0030100; GO:0030672; GO:0032482; GO:0032593; GO:0046323; GO:0048471; GO:0055037	21.0072	20.9034	20.8394	20.7222	20.5473	20.6944	-0.00701644	14.4531	-0.556109	0.251827	0.00524307	0.00701644	TRUE
Rab5a	GO:0003924; GO:0005525; GO:0005794; GO:0005886; GO:0031901; GO:0042470	25.0929	25.0305	25.1332	24.8832	24.8957	24.8011	-0.00802217	17.3619	-0.792407	0.0601692	0.00308772	0.00802217	TRUE
Rab5b	GO:0003924; GO:0005525; GO:0005768; GO:0005769; GO:0005794; GO:0005886; GO:0006886; GO:0006897; GO:0007032; GO:0012505; GO:0019003; GO:0019882; GO:0030100; GO:0030139; GO:0030672; GO:0030742; GO:0031901; GO:0042470; GO:0048227; GO:0070062; GO:0003924; GO:0005525; GO:0005768; GO:0005769; GO:0005794; GO:0005886; GO:0006886; GO:0006897; GO:0007032; GO:0012505; GO:0019003; GO:0019882; GO:0030100; GO:…	23.7264	23.3404	23.6779	23.3568	23.2868	23.2616	-0.00940344	16.3096	-0.596549	0.211324	0.00632553	0.00940344	TRUE
Rab5c	GO:0003924; GO:0005525; GO:0005794; GO:0005811; GO:0005886; GO:0006886; GO:0006897; GO:0007032; GO:0012505; GO:0019003; GO:0030100; GO:0030139; GO:0030672; GO:0031901; GO:0042470; GO:0048227	27.1598	26.5809	26.7845	26.6538	26.6254	26.3312	-0.0155886	18.6009	-0.740595	0.0922086	0.00707188	0.0155886	TRUE
Rab6a	GO:0000139; GO:0001671; GO:0002080; GO:0003924; GO:0005525; GO:0005794; GO:0005802; GO:0005829; GO:0006886; GO:0006890; GO:0006891; GO:0012505; GO:0016020; GO:0019882; GO:0019904; GO:0031410; GO:0031489; GO:0032482; GO:0034067; GO:0034498; GO:0042147; GO:0051117; GO:0051179; GO:0070381; GO:0098793; GO:1903292	25.2322	24.7835	24.8768	24.7821	24.7224	25.1523	0.00515228	17.2431	0.313	0.545832	0.00781692	-0.00515228	TRUE
Rab6b	GO:0000139; GO:0003924; GO:0005525; GO:0005654; GO:0005794; GO:0005829; GO:0006886; GO:0006890; GO:0006891; GO:0007030; GO:0012505; GO:0031489; GO:0036064; GO:0042147; GO:0098793; GO:1903292	25.6666	25.1698	25.2563	25.1916	25.164	25.1962	-0.00547675	17.5543	-0.365691	0.475916	0.00696956	0.00547675	TRUE
Rab7a	GO:0000045; GO:0000421; GO:0003924; GO:0003925; GO:0005525; GO:0005737; GO:0005739; GO:0005764; GO:0005765; GO:0005768; GO:0005770; GO:0005794; GO:0005811; GO:0005829; GO:0006622; GO:0007174; GO:0008333; GO:0009617; GO:0010008; GO:0016042; GO:0019003; GO:0019076; GO:0022615; GO:0030670; GO:0030672; GO:0030904; GO:0031267; GO:0031902; GO:0031966; GO:0033162; GO:0034045; GO:0042147; GO:0043195; GO:…	25.248	25.0558	25.1683	24.8173	24.8191	24.742	-0.0119163	17.3889	-0.736758	0.0948238	0.00546806	0.0119163	TRUE
Rab8a	GO:0003924; GO:0005525; GO:0005768; GO:0005794; GO:0005813; GO:0005814; GO:0005886; GO:0005929; GO:0006904; GO:0006914; GO:0007030; GO:0007409; GO:0008021; GO:0009306; GO:0010008; GO:0010506; GO:0014069; GO:0017157; GO:0019003; GO:0019901; GO:0030140; GO:0030425; GO:0030496; GO:0030659; GO:0030670; GO:0031410; GO:0031489; GO:0032456; GO:0032869; GO:0032880; GO:0036064; GO:0042593; GO:0043005; GO:…	21.0588	20.7361	21.124	20.8153	20.6556	22.1322	0.0344778	14.3923	0.82601	0.0427755	0.0117636	-0.0344778	TRUE
Rab8a	GO:0003924; GO:0005525; GO:0005654; GO:0005730; GO:0005794; GO:0005829; GO:0006904; GO:0007030; GO:0010506; GO:0015629; GO:0019003; GO:0030140; GO:0030496; GO:0031489; GO:0034451; GO:0036064; GO:0043005; GO:0045335; GO:0048210; GO:0055038; GO:0060170; GO:0060271; GO:0061512; GO:0097546; GO:0097730	23.5887	23.3105	23.5723	23.2295	23.2506	23.0429	-0.0128525	16.2563	-0.789497	0.0618032	0.00499575	0.0128525	TRUE
Rab8b	GO:0003924; GO:0005102; GO:0005525; GO:0005768; GO:0005778; GO:0005886; GO:0006904; GO:0008021; GO:0009306; GO:0010008; GO:0017157; GO:0019003; GO:0019882; GO:0030140; GO:0030670; GO:0030911; GO:0031346; GO:0032456; GO:0045046; GO:0045335; GO:0048210; GO:0048471; GO:0051286; GO:0051461; GO:0072659; GO:0098793; GO:0150115	28.1513	27.6319	27.9292	27.632	27.6778	27.6005	-0.00883464	19.3064	-0.518659	0.291773	0.00728171	0.00883464	TRUE
Rab9a	GO:0000139; GO:0003924; GO:0005525; GO:0005764; GO:0005770; GO:0005789; GO:0005829; GO:0005886; GO:0015031; GO:0019003; GO:0030659; GO:0030670; GO:0032482; GO:0032880; GO:0042147; GO:0042470; GO:0042802; GO:0045335; GO:0045921; GO:0052403	21.8269	22.3137	22.2766	21.9131	22.1844	21.9285	-0.0044269	15.3292	-0.275631	0.597024	0.00771942	0.0044269	TRUE
Rabep2	GO:0005096; GO:0005769; GO:0005813; GO:0006897; GO:0008083; GO:0015031; GO:0030030; GO:0036064; GO:0043231; GO:1902017	20.6358	19.9102	19.9108	20.1871	19.6192	20.1845	-0.00178136	13.9262	-0.0669239	0.899764	0.013279	0.00178136	TRUE
Rabgap1l	GO:0005096; GO:0005634; GO:0005769; GO:0005794; GO:0005929; GO:0031267; GO:0032880	20.2509	20.2227	20.5014	20.2724	20.5459	20.7711	0.0144924	14.065	0.871165	0.0238285	0.00408399	-0.0144924	TRUE
Rac1	GO:0000139; GO:0000242; GO:0001764; GO:0001891; GO:0001934; GO:0002093; GO:0002551; GO:0003376; GO:0003382; GO:0003924; GO:0003925; GO:0005525; GO:0005634; GO:0005737; GO:0005802; GO:0005829; GO:0005856; GO:0005886; GO:0005938; GO:0006897; GO:0006911; GO:0006935; GO:0006972; GO:0007010; GO:0007015; GO:0007155; GO:0007163; GO:0007167; GO:0007186; GO:0007264; GO:0007411; GO:0008045; GO:0008360; GO:…	25.7667	25.1953	25.2013	25.333	25.2301	25.4358	0.000297849	17.5765	0.0176689	0.973499	0.00842732	-0.000297849	TRUE
Rack1	GO:0001649; GO:0001891; GO:0001934; GO:0005080; GO:0005634; GO:0005737; GO:0005739; GO:0005829; GO:0006412; GO:0007049; GO:0007205; GO:0007369; GO:0008200; GO:0008656; GO:0010629; GO:0015935; GO:0016020; GO:0016567; GO:0017148; GO:0019899; GO:0019903; GO:0030178; GO:0030292; GO:0030308; GO:0030332; GO:0030335; GO:0030425; GO:0030496; GO:0030971; GO:0031334; GO:0032436; GO:0032880; GO:0033137; GO:…	27.7411	27.5178	27.3117	27.3363	27.1351	26.8341	-0.021447	19.0711	-0.895315	0.0158648	0.0053351	0.021447	TRUE
Raf1	GO:0000165; GO:0001666; GO:0001678; GO:0001934; GO:0004672; GO:0004674; GO:0004709; GO:0005524; GO:0005634; GO:0005737; GO:0005739; GO:0005794; GO:0005829; GO:0005886; GO:0007265; GO:0007507; GO:0008179; GO:0008285; GO:0008286; GO:0008625; GO:0010856; GO:0014044; GO:0016310; GO:0019899; GO:0030154; GO:0030878; GO:0031143; GO:0031267; GO:0031333; GO:0031434; GO:0033138; GO:0035019; GO:0035556; GO:…	21.8107	21.8351	21.7892	21.8228	21.9546	21.8404	0.0011372	15.1324	0.254986	0.625811	0.00215623	-0.0011372	TRUE
Rai14	GO:0001650; GO:0001725; GO:0005654; GO:0005829; GO:0005938; GO:0007283; GO:0030154; GO:0070161	25.5142	25.6935	25.8475	25.8269	25.8646	25.9837	0.00931217	17.8146	0.743269	0.0904058	0.0041908	-0.00931217	TRUE
Rala	GO:0001843; GO:0003924; GO:0003925; GO:0005525; GO:0005739; GO:0005829; GO:0005886; GO:0005925; GO:0006887; GO:0007049; GO:0007265; GO:0009986; GO:0017022; GO:0017157; GO:0019003; GO:0030139; GO:0031623; GO:0031625; GO:0031755; GO:0032154; GO:0032956; GO:0045742; GO:0051117; GO:0051301; GO:0051491; GO:0051665; GO:0072655; GO:0090141; GO:0090543; GO:0097060; GO:0098685; GO:0099149	22.2961	22.2881	22.1503	22.0078	22.2362	22.0116	-0.00620442	15.404	-0.616598	0.192317	0.00396093	0.00620442	TRUE
Ralb	GO:0001928; GO:0001934; GO:0003924; GO:0003925; GO:0005525; GO:0005829; GO:0005886; GO:0006915; GO:0007049; GO:0007265; GO:0009267; GO:0019003; GO:0030496; GO:0031623; GO:0031625; GO:0045742; GO:0051117; GO:0051301; GO:0060178; GO:0071360; GO:2000786	24.4292	23.7533	24.1044	23.8465	23.954	24.2948	0.00607474	16.6402	0.301522	0.561423	0.00960462	-0.00607474	TRUE
Ralgdsl2	GO:0005085; GO:0005886; GO:0007265; GO:0010667; GO:0032485; GO:0051897	23.2325	22.8663	23.3599	23.1233	23.313	23.211	0.00248123	16.054	0.183363	0.728038	0.00665118	-0.00248123	TRUE
Ralgps2	GO:0005085; GO:0005886; GO:0007265; GO:0005085; GO:0005886; GO:0007265; GO:0005085; GO:0005886; GO:0007265	18.2772	17.6044	18.426	17.7613	18.3775	16.1559	-0.0555395	12.6762	-0.842098	0.0354311	0.0177852	0.0555395	TRUE
Ranbp9	GO:0000151; GO:0005634; GO:0005737; GO:0005886; GO:0007010; GO:0019899; GO:0070373	19.7096	20.0714	20.2275	20.4503	20.4018	20.0555	0.00156476	13.9586	0.0750596	0.887622	0.0103941	-0.00156476	TRUE
Rap1a	GO:0003924; GO:0003925; GO:0005085; GO:0005525; GO:0005737; GO:0005769; GO:0005770; GO:0005829; GO:0005886; GO:0007264; GO:0007399; GO:0009743; GO:0010976; GO:0016079; GO:0019003; GO:0030054; GO:0031267; GO:0032045; GO:0032486; GO:0032966; GO:0038180; GO:0043005; GO:0043547; GO:0044877; GO:0045335; GO:0045860; GO:0046326; GO:0048471; GO:0050766; GO:0060369; GO:0061028; GO:0070161; GO:0070374; GO:…	25.3882	24.8598	25.2223	24.8861	25.0782	25.274	0.00415904	17.3835	0.252417	0.629416	0.00797166	-0.00415904	TRUE
Rap1b	GO:0003924; GO:0003925; GO:0005525; GO:0005811; GO:0005829; GO:0005886; GO:0005911; GO:0007264; GO:0008283; GO:0009743; GO:0017156; GO:0019003; GO:0032486; GO:0033625; GO:0044877; GO:0045955; GO:0051649; GO:0061028; GO:0070374; GO:0071320; GO:0071407; GO:0071466; GO:0097211; GO:0098978; GO:0099010; GO:1901888; GO:2000114; GO:2000301	23.3634	22.8829	23.1565	22.9458	23.086	23.33	0.00615195	15.9907	0.408815	0.42094	0.00686664	-0.00615195	TRUE
Rap1gds1	GO:0003300; GO:0005085; GO:0005615; GO:0005634; GO:0005739; GO:0005783; GO:0005829; GO:0010821; GO:0014829; GO:0030695; GO:0031034; GO:0032471; GO:0034504; GO:0051561; GO:0070376; GO:0080120; GO:0086098; GO:1904464	23.3149	23.2858	23.1375	23.1935	23.376	23.6386	0.0119366	16.0897	0.882986	0.0197372	0.00317277	-0.0119366	TRUE
Rap2b	GO:0003924; GO:0003925; GO:0005525; GO:0005829; GO:0005886; GO:0005923; GO:0016020; GO:0019003; GO:0019904; GO:0030168; GO:0030336; GO:0031954; GO:0032486; GO:0044291; GO:0045121; GO:0055037; GO:0055038; GO:0061097; GO:0070062; GO:0070527	22.7644	22.7453	22.7732	22.541	22.7114	22.7138	-0.000579915	15.7439	-0.0880919	0.868204	0.00327874	0.000579915	TRUE
Rap2c	GO:0003713; GO:0003924; GO:0003925; GO:0005525; GO:0005737; GO:0005829; GO:0005886; GO:0005923; GO:0016020; GO:0019003; GO:0030336; GO:0031954; GO:0032486; GO:0044291; GO:0055037; GO:0055038; GO:0090557	21.1813	21.4453	21.2392	21.0494	21.1305	21.3609	0.00286476	14.7	0.253439	0.627981	0.00546726	-0.00286476	TRUE
Rapgef1	GO:0001568; GO:0005085; GO:0005634; GO:0005737; GO:0005769; GO:0005886; GO:0007265; GO:0010976; GO:0030670; GO:0032486; GO:0032991; GO:0038180; GO:0043491; GO:0046328; GO:0046580; GO:0048008; GO:0048471; GO:0051898; GO:0060070; GO:0061028; GO:0061351; GO:0070371; GO:0070373; GO:0070374; GO:0071320; GO:0090090; GO:0098609; GO:1901888; GO:1905451; GO:1990090; GO:2000178; GO:0001568; GO:0005085; GO:…	20.0699	19.8534	19.9603	20.0698	19.8654	19.9138	-0.00230288	13.847	-0.311156	0.548329	0.00351682	0.00230288	TRUE
Rapgef2	GO:0001568; GO:0001764; GO:0005085; GO:0005096; GO:0005737; GO:0005770; GO:0005886; GO:0005911; GO:0005923; GO:0007186; GO:0007218; GO:0007265; GO:0008285; GO:0010976; GO:0016020; GO:0016324; GO:0019901; GO:0019933; GO:0021591; GO:0021884; GO:0030033; GO:0030139; GO:0030165; GO:0030552; GO:0031175; GO:0031547; GO:0031697; GO:0032092; GO:0032486; GO:0032991; GO:0038180; GO:0043005; GO:0043025; GO:…	20.0064	19.9241	20.0085	19.9032	19.9863	19.7861	-0.00541433	13.8536	-0.826428	0.0425761	0.00184438	0.00541433	TRUE
Raph1	GO:0005829; GO:0005886; GO:0007165; GO:0031252; GO:0048675	20.385	20.1461	20.4752	20.4596	20.7386	20.6507	0.0100386	14.1275	0.627755	0.182059	0.0062239	-0.0100386	TRUE
Rasa1	GO:0000281; GO:0001570; GO:0001726; GO:0001784; GO:0001934; GO:0001953; GO:0005096; GO:0005102; GO:0005161; GO:0005737; GO:0005886; GO:0007155; GO:0007162; GO:0007165; GO:0009410; GO:0030036; GO:0030539; GO:0030833; GO:0030971; GO:0031965; GO:0032868; GO:0036120; GO:0043066; GO:0043422; GO:0043524; GO:0044325; GO:0044344; GO:0044877; GO:0046326; GO:0048146; GO:0048514; GO:0050731; GO:0051020; GO:…	22.2824	22.4718	22.5478	22.2932	22.3685	22.2245	-0.00535463	15.5368	-0.563506	0.244208	0.003925	0.00535463	TRUE
Rbmx	GO:0000381; GO:0000791; GO:0000978; GO:0003682; GO:0003723; GO:0003727; GO:0003729; GO:0005634; GO:0005681; GO:0006366; GO:0006376; GO:0006509; GO:0014069; GO:0019904; GO:0032991; GO:0042802; GO:0044530; GO:0045893; GO:0045944; GO:0048026; GO:0070062; GO:0071013; GO:0071347; GO:0098978; GO:0099175	24.406	25.3171	25.104	25.1001	25.5021	26.1506	0.0379107	17.2648	0.863653	0.0266183	0.0110636	-0.0379107	TRUE
Rcc2	GO:0005634; GO:0005886; GO:0007229; GO:0008017; GO:0010762; GO:0010971; GO:0016020; GO:0019901; GO:0019904; GO:0030334; GO:0030496; GO:0031267; GO:0031901; GO:0034506; GO:0045184; GO:0048041; GO:0051895; GO:0051987; GO:0072356; GO:1900025; GO:1900027; GO:1990023	21.1643	21.3602	21.2671	21.2152	21.2457	20.8819	-0.0110358	14.7589	-0.877212	0.0216896	0.00301998	0.0110358	TRUE
Rdx	GO:0001726; GO:0003779; GO:0005902; GO:0005912; GO:0008360; GO:0008361; GO:0010628; GO:0016324; GO:0019904; GO:0030027; GO:0030033; GO:0030175; GO:0030315; GO:0030335; GO:0030496; GO:0030864; GO:0032154; GO:0032231; GO:0032420; GO:0034111; GO:0036120; GO:0045176; GO:0045177; GO:0045184; GO:0045732; GO:0045792; GO:0050839; GO:0051016; GO:0051117; GO:0051286; GO:0061028; GO:0071944; GO:0072659; GO:…	21.4408	21.2403	21.0641	21.28	21.1095	21.1414	-0.00431418	14.7315	-0.407356	0.422764	0.00483608	0.00431418	TRUE
Reck	GO:0001955; GO:0002040; GO:0004866; GO:0005886; GO:0007566; GO:0008191; GO:0015026; GO:0017147; GO:0030198; GO:0030336; GO:0035115; GO:0045765; GO:0060070; GO:0090210; GO:0090263; GO:1990909; GO:0001955; GO:0002040; GO:0004866; GO:0005886; GO:0007566; GO:0008191; GO:0015026; GO:0017147; GO:0030198; GO:0030336; GO:0035115; GO:0045765; GO:0060070; GO:0090210; GO:0090263; GO:1990909	24.9293	24.3423	24.4827	24.5615	24.006	23.5114	-0.0340898	17.0689	-0.903366	0.013556	0.00809203	0.0340898	TRUE
Rell1	GO:0005886; GO:1900745; GO:0005886; GO:1900745; GO:0005886; GO:1900745; GO:0005886; GO:0015630; GO:1900745; GO:0005886; GO:1900745	20.5851	19.9699	20.1162	20.1503	19.6123	19.5627	-0.0217237	14.0037	-0.745133	0.0891583	0.00972166	0.0217237	TRUE
Reln	GO:0000902; GO:0001764; GO:0005615; GO:0005737; GO:0005886; GO:0006508; GO:0007155; GO:0007411; GO:0007417; GO:0007420; GO:0007494; GO:0007612; GO:0007613; GO:0007616; GO:0007626; GO:0008236; GO:0008306; GO:0009410; GO:0009612; GO:0009636; GO:0009725; GO:0010001; GO:0010468; GO:0010976; GO:0014070; GO:0016079; GO:0016358; GO:0016477; GO:0017085; GO:0018108; GO:0021511; GO:0021517; GO:0021542; GO:…	19.1755	18.3736	18.3789	18.4314	18.8536	17.9987	-0.0190868	12.9717	-0.599227	0.208742	0.0127502	0.0190868	TRUE
Rer1	GO:0000139; GO:0005783; GO:0005793; GO:0005886; GO:0006621; GO:0006890; GO:0007528; GO:0009986; GO:0033130; GO:0071340; GO:1903078	23.7226	23.4602	23.6576	23.6247	23.5067	24.3934	0.0227852	16.2986	0.871996	0.0235288	0.00639548	-0.0227852	TRUE
Rgp1	GO:0000139; GO:0005085; GO:0005829; GO:0005886; GO:0016020; GO:0031267; GO:0032991; GO:0034066; GO:0042147; GO:0042177; GO:0000139; GO:0005085; GO:0005829; GO:0016020; GO:0031267; GO:0032991; GO:0034066; GO:0042147; GO:0042177; GO:0000139; GO:0005085; GO:0005829; GO:0016020; GO:0031267; GO:0032991; GO:0034066; GO:0042147; GO:0042177	18.5007	17.5026	17.8273	18.0267	18.2697	17.9173	-0.00144925	12.4912	-0.0541335	0.918879	0.0133663	0.00144925	TRUE
Rgs12	GO:0001965; GO:0005096; GO:0005634; GO:0005737; GO:0005886; GO:0007165; GO:0008277; GO:0030425; GO:0030695; GO:0032991; GO:0038032; GO:0043025; GO:0045202; GO:0045744; GO:0097440	21.1433	20.8378	21.1149	21.2142	21.3757	21.3651	0.00997023	14.6127	0.655446	0.157624	0.00574413	-0.00997023	TRUE
Rheb	GO:0000139; GO:0000287; GO:0003924; GO:0005525; GO:0005681; GO:0005765; GO:0005789; GO:0005829; GO:0005886; GO:0007264; GO:0012505; GO:0014069; GO:0019003; GO:0019901; GO:0030295; GO:0030425; GO:0031669; GO:0032006; GO:0032008; GO:0043025; GO:0043539; GO:0045202; GO:0048168; GO:0048709; GO:0048714; GO:0098978; GO:0099175; GO:0120163; GO:1904263; GO:2000074	24.3148	24.2388	24.2403	24.2178	24.2504	24.4642	0.00597885	16.7961	0.841498	0.0356933	0.00191928	-0.00597885	TRUE
Rhoa	GO:0000902; GO:0001666; GO:0001764; GO:0001822; GO:0001998; GO:0002363; GO:0003100; GO:0003189; GO:0003924; GO:0003925; GO:0005525; GO:0005634; GO:0005768; GO:0005829; GO:0005856; GO:0005886; GO:0005938; GO:0006357; GO:0007010; GO:0007019; GO:0007155; GO:0007160; GO:0007266; GO:0007519; GO:0008064; GO:0009410; GO:0009612; GO:0009749; GO:0009898; GO:0010812; GO:0010975; GO:0010977; GO:0016020; GO:…	21.0241	20.6787	21.168	20.6139	20.4906	22.4248	0.0442077	14.315	0.807184	0.0521827	0.0161647	-0.0442077	TRUE
Rhoc	GO:0000281; GO:0003924; GO:0005525; GO:0005634; GO:0005829; GO:0005886; GO:0007015; GO:0007165; GO:0007264; GO:0016020; GO:0019901; GO:0030335; GO:0031334; GO:0032154; GO:0032420; GO:0032956; GO:0043297; GO:0044319; GO:0051496; GO:1902766	25.5875	25.1932	25.3469	25.008	25.0742	25.3269	-0.00107282	17.5132	-0.0663567	0.900611	0.00806594	0.00107282	TRUE
Rhog	GO:0003924; GO:0005525; GO:0005856; GO:0005886; GO:0007015; GO:0007163; GO:0007266; GO:0008045; GO:0008360; GO:0016601; GO:0019901; GO:0030036; GO:0030865; GO:0031410; GO:0032956; GO:0042995; GO:0043652; GO:0045893; GO:0060326; GO:1900027; GO:1903078	24.0657	24.1507	24.3691	24.2569	24.3873	24.74	0.0169608	16.7528	0.933104	0.00656285	0.00326823	-0.0169608	TRUE
Ric8a	GO:0001701; GO:0001944; GO:0001965; GO:0005085; GO:0005096; GO:0005737; GO:0005886; GO:0007186; GO:0007193; GO:0007369; GO:0008542; GO:0009416; GO:0016020; GO:0042074; GO:0070586; GO:0071711	21.7804	21.7652	21.7044	21.7728	21.8615	22.1568	0.0121678	15.0594	0.972133	0.001154	0.00146713	-0.0121678	TRUE
Rig1	GO:0002230; GO:0002735; GO:0002753; GO:0003690; GO:0003724; GO:0003725; GO:0003727; GO:0005524; GO:0005525; GO:0005737; GO:0005923; GO:0008270; GO:0009597; GO:0009615; GO:0010467; GO:0010628; GO:0015629; GO:0016887; GO:0030334; GO:0031625; GO:0032587; GO:0032725; GO:0032727; GO:0032728; GO:0032755; GO:0032757; GO:0032760; GO:0038187; GO:0039529; GO:0042802; GO:0043330; GO:0045087; GO:0045944; GO:…	20.2385	20.3052	20.5715	20.3459	20.4358	20.9632	0.0184463	14.0734	0.907277	0.0124978	0.00427503	-0.0184463	TRUE
Rin1	GO:0005085; GO:0005096; GO:0005829; GO:0005886; GO:0007165; GO:0016192; GO:0030139; GO:0031267	22.2714	22.7123	22.4219	22.2976	22.2871	22.2882	-0.00484771	15.544	-0.367218	0.473932	0.00613944	0.00484771	TRUE
Rin2	GO:0005085; GO:0005096; GO:0005829; GO:0007165; GO:0010595; GO:0016192; GO:0030139; GO:0031267; GO:1904906; GO:2001214; GO:0005085; GO:0005096; GO:0005829; GO:0007165; GO:0010595; GO:0016192; GO:0030139; GO:0031267; GO:1904906; GO:2001214	20.7583	20.1894	20.7176	20.2856	20.3548	21.2538	0.0213632	14.1353	0.698418	0.122713	0.0109458	-0.0213632	TRUE
Rin3	GO:0002091; GO:0005085; GO:0005096; GO:0005737; GO:0005769; GO:0005829; GO:0007165; GO:0016192; GO:0030139; GO:0030424; GO:0030425; GO:0031267; GO:0031410; GO:0031982; GO:0043025; GO:0060755; GO:0097494; GO:0002091; GO:0005085; GO:0005096; GO:0005737; GO:0005769; GO:0005829; GO:0007165; GO:0016192; GO:0030139; GO:0030424; GO:0030425; GO:0031267; GO:0031410; GO:0031982; GO:0043025; GO:0060755; GO:…	20.8305	20.7351	20.6325	20.7226	20.4236	20.863	0.00279724	14.3308	0.229247	0.662154	0.00593846	-0.00279724	TRUE
Ripk2	GO:0001961; GO:0002250; GO:0002827; GO:0004674; GO:0004706; GO:0005102; GO:0005524; GO:0005737; GO:0005829; GO:0005856; GO:0005886; GO:0006915; GO:0007249; GO:0007254; GO:0010800; GO:0019221; GO:0030274; GO:0031398; GO:0031663; GO:0031982; GO:0032722; GO:0032729; GO:0032731; GO:0032743; GO:0032755; GO:0032760; GO:0032874; GO:0032991; GO:0033080; GO:0033092; GO:0033138; GO:0034134; GO:0034142; GO:…	19.8916	20.133	19.9002	19.87	19.6446	19.4453	-0.0161463	13.8391	-0.884012	0.0193998	0.00426909	0.0161463	TRUE
Rit1	GO:0003924; GO:0005516; GO:0005525; GO:0005886; GO:0007265; GO:0019003	20.8722	20.7599	21.0337	20.911	21.3197	21.9717	0.033519	14.4385	0.97435	0.000978461	0.00387083	-0.033519	TRUE
Rnh1	GO:0005654; GO:0005737; GO:0005886; GO:0008428; GO:0016477; GO:0030027; GO:0032311; GO:0034315; GO:0045765; GO:0050727	23.2971	23.7289	23.2106	22.9573	23.2867	23.2727	-0.00268547	16.1624	-0.140465	0.790688	0.00946442	0.00268547	TRUE
Rock1	GO:0000139; GO:0001726; GO:0004676; GO:0004677; GO:0004679; GO:0004694; GO:0004711; GO:0005524; GO:0005814; GO:0005886; GO:0006915; GO:0007266; GO:0008270; GO:0030027; GO:0031267; GO:0032059; GO:0035175; GO:0035402; GO:0035403; GO:0035979; GO:0044022; GO:0044023; GO:0044024; GO:0044025; GO:0072354; GO:0072371; GO:0072518; GO:0106310; GO:0140823; GO:0140855; GO:0140857; GO:1990244	22.0605	21.6283	21.7053	21.8876	21.7267	21.8733	0.00107215	15.1131	0.0888034	0.867145	0.00601278	-0.00107215	TRUE
Rock1	GO:0000139; GO:0001726; GO:0001837; GO:0003383; GO:0005524; GO:0005814; GO:0005886; GO:0007249; GO:0007266; GO:0010494; GO:0010508; GO:0010613; GO:0010628; GO:0010922; GO:0016525; GO:0018105; GO:0022614; GO:0030027; GO:0030334; GO:0030866; GO:0031267; GO:0032059; GO:0032060; GO:0032956; GO:0035509; GO:0043410; GO:0044024; GO:0045616; GO:0045664; GO:0046872; GO:0050901; GO:0051451; GO:0051894; GO:…	22.9473	22.5676	22.4939	22.6404	22.4264	22.3949	-0.00944518	15.7116	-0.609057	0.199379	0.00614985	0.00944518	TRUE
Rock2	GO:0001934; GO:0002020; GO:0005524; GO:0005634; GO:0005813; GO:0005829; GO:0005886; GO:0006468; GO:0006939; GO:0007249; GO:0007266; GO:0010595; GO:0010628; GO:0010825; GO:0016525; GO:0030866; GO:0031267; GO:0035509; GO:0036464; GO:0044024; GO:0044788; GO:0045019; GO:0045616; GO:0046872; GO:0048511; GO:0051298; GO:0051496; GO:0061133; GO:0071394; GO:0072518; GO:0072659; GO:0106310; GO:0150033; GO:…	21.6675	21.4468	21.4753	21.476	21.4361	21.4903	-0.00151618	14.9116	-0.231935	0.658336	0.00317941	0.00151618	TRUE
Rpl11	GO:0002181; GO:0003723; GO:0003735; GO:0005654; GO:0005730; GO:0005737; GO:0005840; GO:0006364; GO:0006412; GO:0006605; GO:0008097; GO:0010628; GO:0022625; GO:0022626; GO:0031625; GO:0032435; GO:0032991; GO:0034504; GO:0042273; GO:0042975; GO:0045202; GO:0050821; GO:0098793; GO:0098794; GO:0140236; GO:0140242; GO:1901796; GO:1901798; GO:1990948; GO:2000059; GO:2000435	27.3771	27.2637	27.1715	26.9696	26.8556	27.1863	-0.00264046	18.8273	-0.179011	0.734351	0.00725599	0.00264046	TRUE
Rpl18	GO:0002181; GO:0003723; GO:0003735; GO:0005737; GO:0005791; GO:0005840; GO:0022625; GO:0022626; GO:0045202; GO:0097421; GO:0098793; GO:0098794; GO:0140236; GO:0140242	27.1619	27.2171	27.0712	27.0755	27.0259	27.0405	-0.00341417	18.8056	-0.59436	0.213443	0.00230977	0.00341417	TRUE
Rplp0	GO:0002181; GO:0003735; GO:0005634; GO:0005737; GO:0005840; GO:0007595; GO:0010269; GO:0014069; GO:0022625; GO:0022626; GO:0030425; GO:0036464; GO:0042254; GO:0042277; GO:0045202; GO:0070180; GO:0071320; GO:0071353; GO:0098793; GO:0098794; GO:0140236; GO:0140242; GO:1904401; GO:1904628; GO:1990904	25.6844	25.406	25.5568	25.3271	25.2091	25.3275	-0.00673571	17.6625	-0.505722	0.306087	0.00574512	0.00673571	TRUE
Rps13	GO:0003729; GO:0003735; GO:0005634; GO:0005730; GO:0005840; GO:0014069; GO:0022626; GO:0022627; GO:0032040; GO:0033119; GO:0042274; GO:0045202; GO:0048027; GO:0070181; GO:0098793; GO:0098794; GO:0140236; GO:0140242; GO:1990932	26.5077	26.4504	26.5988	26.5849	26.6085	26.9686	0.0134865	18.3638	0.967846	0.00153417	0.00175257	-0.0134865	TRUE
Rps27	GO:0000028; GO:0003723; GO:0003735; GO:0005634; GO:0005730; GO:0005840; GO:0006364; GO:0014069; GO:0022626; GO:0022627; GO:0032040; GO:0042274; GO:0045202; GO:0046872; GO:0098793; GO:0098794; GO:0098978; GO:0098982; GO:0140236; GO:0140242	24.4025	24.5506	24.8498	24.3694	24.4637	25.2708	0.0213334	16.9482	0.795566	0.0584181	0.00812329	-0.0213334	TRUE
Rps3	GO:0003677; GO:0003684; GO:0003723; GO:0003729; GO:0003735; GO:0003906; GO:0004520; GO:0005634; GO:0005730; GO:0005737; GO:0005743; GO:0005759; GO:0005829; GO:0005840; GO:0005886; GO:0006281; GO:0006284; GO:0006412; GO:0006915; GO:0006974; GO:0007059; GO:0008017; GO:0010628; GO:0014069; GO:0015631; GO:0017148; GO:0019899; GO:0019900; GO:0019901; GO:0022626; GO:0022627; GO:0030425; GO:0030544; GO:…	27.9654	27.8302	27.8307	27.8589	27.6825	27.8942	-9.34418e-05	19.3004	-0.0129827	0.980527	0.00359841	9.34418e-05	TRUE
Rps6	GO:0000028; GO:0000082; GO:0000278; GO:0001890; GO:0002181; GO:0002309; GO:0003729; GO:0003735; GO:0005634; GO:0005730; GO:0005737; GO:0005840; GO:0006364; GO:0006924; GO:0007369; GO:0008284; GO:0015935; GO:0019901; GO:0022605; GO:0022626; GO:0022627; GO:0030425; GO:0031929; GO:0032040; GO:0032868; GO:0033077; GO:0036464; GO:0042274; GO:0042593; GO:0043065; GO:0043066; GO:0044297; GO:0048471; GO:…	27.4033	27.2387	27.3144	27.1975	27.0888	27.3598	0.00099914	18.8936	0.112544	0.831897	0.0044107	-0.00099914	TRUE
Rps6kb1	GO:0000082; GO:0001662; GO:0003009; GO:0004672; GO:0004674; GO:0004711; GO:0004712; GO:0005524; GO:0005654; GO:0005737; GO:0005739; GO:0005741; GO:0006915; GO:0007281; GO:0007584; GO:0007616; GO:0009410; GO:0009612; GO:0009636; GO:0009749; GO:0009986; GO:0010033; GO:0010243; GO:0014070; GO:0014732; GO:0014878; GO:0014911; GO:0016477; GO:0018105; GO:0030165; GO:0031667; GO:0031670; GO:0031929; GO:…	20.1771	20.3314	19.7855	19.9663	20.0351	20.3136	0.00615249	13.8933	0.376851	0.461483	0.0075612	-0.00615249	TRUE
Rpsa	GO:0000028; GO:0002181; GO:0003735; GO:0005055; GO:0005198; GO:0005604; GO:0005634; GO:0005737; GO:0005886; GO:0015935; GO:0022626; GO:0022627; GO:0030686; GO:0030855; GO:0043022; GO:0043025; GO:0043236; GO:0045202; GO:0062023; GO:0098609; GO:0098978	24.3183	24.3772	24.0111	23.9489	24.0056	23.7057	-0.0156637	16.7797	-0.818465	0.046441	0.00549788	0.0156637	TRUE
Rras	GO:0002521; GO:0003924; GO:0005525; GO:0005886; GO:0007265; GO:0010595; GO:0016477; GO:0019003; GO:0036135; GO:0044877; GO:0045766; GO:0051896; GO:0060325; GO:0070372; GO:1900148; GO:1904906; GO:2001214	26.1131	26.06	26.1366	25.9442	25.999	26.0624	-0.000765329	18.0632	-0.139603	0.791956	0.00271425	0.000765329	TRUE
Rras2	GO:0003924; GO:0005525; GO:0005886; GO:0007265; GO:0016477; GO:0019003; GO:0036135; GO:1900149	24.2355	24.1652	24.2047	24.0663	24.1019	24.1406	-0.00155189	16.7512	-0.320274	0.536014	0.00229514	0.00155189	TRUE
Rrp12	GO:0003723; GO:0005730; GO:0005829; GO:0005886; GO:0006364	23.6268	24.2207	23.8835	24.1794	24.2346	24.2838	0.0112356	16.612	0.562289	0.245456	0.00826189	-0.0112356	TRUE
Rsu1	GO:0005925; GO:0007165; GO:0007265; GO:0010811; GO:0061351; GO:2000179	24.2232	23.7452	24.1508	23.9824	24.0796	24.3672	0.00996967	16.6341	0.606948	0.201373	0.00652717	-0.00996967	TRUE
Rtn3	GO:0000139; GO:0005783; GO:0005789; GO:0005794; GO:0006915; GO:0007420; GO:0014069; GO:0016192; GO:0030182; GO:0043005; GO:0045202; GO:0071786; GO:0071787; GO:0098793; GO:0098978; GO:1902430	24.8977	24.3657	24.5864	24.7026	24.5368	24.8722	0.00650944	17.0509	0.413163	0.41552	0.00717376	-0.00650944	TRUE
Rtn4	GO:0001825; GO:0002523; GO:0005635; GO:0005783; GO:0005789; GO:0007399; GO:0007413; GO:0007420; GO:0010634; GO:0010977; GO:0014069; GO:0014823; GO:0021553; GO:0021801; GO:0022009; GO:0030054; GO:0030182; GO:0030308; GO:0030424; GO:0030517; GO:0031625; GO:0032991; GO:0033601; GO:0033603; GO:0034165; GO:0035022; GO:0035441; GO:0042995; GO:0043005; GO:0043025; GO:0044294; GO:0044877; GO:0045202; GO:…	21.136	20.8877	21.1624	21.399	21.2026	20.6973	-0.0118874	14.6894	-0.621626	0.187665	0.00748971	0.0118874	TRUE
S100a10	GO:0001558; GO:0001765; GO:0005509; GO:0005615; GO:0005737; GO:0005886; GO:0006900; GO:0009410; GO:0009986; GO:0010756; GO:0042789; GO:0042803; GO:0044325; GO:0045595; GO:0045944; GO:0048306; GO:0050767; GO:0051496; GO:0051894; GO:0062023; GO:0072659; GO:0090575; GO:0098797; GO:1900026; GO:1990665	24.0178	24.4693	24.4898	24.1312	24.1875	23.9132	-0.0110012	16.8467	-0.608888	0.199539	0.00716617	0.0110012	TRUE
S100a11	GO:0001726; GO:0005509; GO:0005615; GO:0005634; GO:0005737; GO:0014911; GO:0042127; GO:0042803; GO:0044548; GO:0048306	23.9215	24.1325	23.6741	23.1169	23.0369	23.6164	-0.00799622	16.3985	-0.240006	0.646904	0.0161715	0.00799622	TRUE
S100a4	GO:0003779; GO:0005509; GO:0005615; GO:0005634; GO:0005654; GO:0005829; GO:0042056; GO:0042802; GO:0043123; GO:0044877; GO:0046914; GO:0048306; GO:0048471; GO:0050786; GO:0062023	23.6566	24.1831	24.1995	23.4329	23.3498	23.1892	-0.0228271	16.5541	-0.687973	0.130851	0.0120401	0.0228271	TRUE
S100a6	GO:0001726; GO:0005509; GO:0005523; GO:0005615; GO:0005634; GO:0005635; GO:0005737; GO:0005829; GO:0008270; GO:0009898; GO:0015075; GO:0042803; GO:0044548; GO:0048306; GO:0048471; GO:0062023	26.9362	26.6546	26.921	26.5147	26.2875	26.7307	-0.00322816	18.5101	-0.16938	0.748359	0.00939162	0.00322816	TRUE
Samd9l1	GO:0002244; GO:0005737; GO:0005739; GO:0005769; GO:0017145; GO:0034058; GO:0035726; GO:0042176; GO:0048536	23.004	22.5936	22.8422	22.8722	22.7846	22.9205	0.00259213	15.812	0.240981	0.645526	0.00521979	-0.00259213	TRUE
Scamp1	GO:0005802; GO:0006887; GO:0006897; GO:0015031; GO:0016020; GO:0019904; GO:0030136; GO:0030659; GO:0030672; GO:0032588; GO:0042589; GO:0043195; GO:0045202; GO:0051649; GO:0055038	22.5514	22.7205	22.5753	22.5136	22.262	23.207	0.0171713	15.5801	0.708098	0.115375	0.0085616	-0.0171713	TRUE
Scarb2	GO:0001786; GO:0005044; GO:0005737; GO:0005765; GO:0005886; GO:0006622; GO:0006898; GO:0007605; GO:0010976; GO:0015485; GO:0015917; GO:0019899; GO:0030666; GO:0031210; GO:0038024; GO:0042803; GO:0043202; GO:0043470; GO:0051087; GO:0099638	21.1874	20.4277	20.5157	20.7425	20.3489	20.3487	-0.0129638	14.3597	-0.519484	0.290869	0.0106619	0.0129638	TRUE
Sccpdh	GO:0005739; GO:0005811; GO:0005886; GO:0009247; GO:0016491; GO:0030496	21.1562	20.8143	20.7743	20.6431	20.6183	20.7992	-0.00369443	14.4421	-0.249918	0.632928	0.00715674	0.00369443	TRUE
Scpep1	GO:0004185; GO:0005576; GO:0006508; GO:0042573; GO:0045776; GO:0097746	20.2688	20.2001	20.4255	19.7513	19.9614	19.6699	-0.0169699	14.0053	-0.734348	0.0964829	0.0078428	0.0169699	TRUE
Scrib	GO:0001768; GO:0001772; GO:0001843; GO:0001921; GO:0002093; GO:0005886; GO:0005911; GO:0005912; GO:0008104; GO:0008283; GO:0014069; GO:0016080; GO:0016323; GO:0016331; GO:0016477; GO:0021747; GO:0030859; GO:0032729; GO:0034750; GO:0035089; GO:0035591; GO:0035748; GO:0036342; GO:0042060; GO:0043065; GO:0043113; GO:0043615; GO:0044291; GO:0045197; GO:0045202; GO:0045930; GO:0045947; GO:0046007; GO:…	21.7006	21.6864	21.6137	21.7945	21.9598	21.8283	0.00486203	15.054	0.51351	0.297439	0.00406226	-0.00486203	TRUE
Scrn1	GO:0005634; GO:0005737; GO:0006508; GO:0006887; GO:0016805; GO:0031965; GO:0070004; GO:0098693; GO:0098793	19.5214	20.0752	20.0802	19.6611	19.734	19.9728	0.00392725	13.7271	0.217961	0.678235	0.00879244	-0.00392725	TRUE
Sdcbp	GO:0000122; GO:0002091; GO:0005109; GO:0005137; GO:0005546; GO:0005654; GO:0005737; GO:0005789; GO:0005829; GO:0005856; GO:0005886; GO:0005895; GO:0005912; GO:0005925; GO:0007265; GO:0007346; GO:0008284; GO:0010718; GO:0019838; GO:0030307; GO:0030335; GO:0030511; GO:0031965; GO:0035255; GO:0042043; GO:0042327; GO:0042470; GO:0042802; GO:0044877; GO:0045121; GO:0045545; GO:0046875; GO:0046982; GO:…	24.4108	24.6476	24.5852	24.546	24.7887	24.8654	0.0103723	17.0122	0.815036	0.0481537	0.00368684	-0.0103723	TRUE
Sdhb	GO:0005739; GO:0005743; GO:0005749; GO:0005886; GO:0006099; GO:0006105; GO:0006121; GO:0008177; GO:0009055; GO:0009060; GO:0022904; GO:0031966; GO:0042776; GO:0045257; GO:0045273; GO:0046872; GO:0048039; GO:0051537; GO:0051538; GO:0051539	25.219	24.4224	24.9588	24.9839	24.7186	24.8207	-0.00269021	17.2449	-0.129359	0.807043	0.0103108	0.00269021	TRUE
Sema3c	GO:0001755; GO:0001756; GO:0001974; GO:0003148; GO:0003151; GO:0003215; GO:0003350; GO:0005615; GO:0005886; GO:0007411; GO:0007507; GO:0009791; GO:0021915; GO:0030215; GO:0030335; GO:0045499; GO:0048843; GO:0050919; GO:0060174; GO:0060666; GO:0071526; GO:0140074; GO:1905312	21.2204	21.8359	20.708	20.302	19.8974	18.8953	-0.0705173	14.6516	-0.890309	0.0173883	0.0180334	0.0705173	TRUE
Sema3g	GO:0001755; GO:0005102; GO:0005886; GO:0007411; GO:0030215; GO:0030335; GO:0030517; GO:0045499; GO:0050919; GO:0071526	21.4548	20.562	21.1461	20.7591	20.5228	21.1688	0.00278052	14.4934	0.0961454	0.856226	0.014393	-0.00278052	TRUE
Sema6b	GO:0001755; GO:0005886; GO:0007411; GO:0007417; GO:0021766; GO:0030215; GO:0030335; GO:0045499; GO:0048843; GO:0050919; GO:0071526	20.5893	19.9023	20.2378	20.1934	20.1297	20.2615	-0.000129111	14.0156	-0.00754774	0.988679	0.00855275	0.000129111	TRUE
Senp1	GO:0005634; GO:0010724; GO:0016926; GO:0016929; GO:0032435; GO:0043161; GO:0043488; GO:0045944; GO:0070139; GO:0097190; GO:0005634; GO:0005654; GO:0005925; GO:0010724; GO:0016926; GO:0016929; GO:0031965; GO:0032435; GO:0043161; GO:0043488; GO:0045944; GO:0070139; GO:0097190; GO:0098978; GO:0099523; GO:0099524; GO:0150052; GO:0005634; GO:0010724; GO:0016926; GO:0016929; GO:0032435; GO:0043161; GO:…	22.4232	22.8562	22.7205	22.86	22.904	22.7962	0.00414703	15.7491	0.305471	0.556046	0.00646348	-0.00414703	TRUE
Septin2	GO:0000145; GO:0002036; GO:0003924; GO:0005525; GO:0005634; GO:0005737; GO:0005819; GO:0005886; GO:0005930; GO:0005940; GO:0007224; GO:0007283; GO:0008021; GO:0009986; GO:0015630; GO:0017157; GO:0030234; GO:0030496; GO:0031105; GO:0031175; GO:0032153; GO:0032154; GO:0032391; GO:0032880; GO:0035869; GO:0042995; GO:0045202; GO:0048471; GO:0060090; GO:0060170; GO:0060271; GO:0061640; GO:0097227; GO:…	24.4938	24.306	24.4138	24.269	24.2337	24.6183	0.00636917	16.8638	0.560206	0.247596	0.00470891	-0.00636917	TRUE
Septin5	GO:0001725; GO:0003924; GO:0005525; GO:0005886; GO:0005938; GO:0005940; GO:0008021; GO:0015630; GO:0017157; GO:0019003; GO:0019905; GO:0030534; GO:0031105; GO:0032153; GO:0032154; GO:0035091; GO:0035176; GO:0042802; GO:0042803; GO:0043195; GO:0043679; GO:0044305; GO:0045202; GO:0045921; GO:0060090; GO:0061640; GO:0098793; GO:0099148	21.1794	21.4698	21.2941	20.976	21.2357	21.4906	0.00667759	14.7028	0.452248	0.367877	0.00658454	-0.00667759	TRUE
Septin7	GO:0000281; GO:0000776; GO:0001725; GO:0003924; GO:0005525; GO:0005634; GO:0005737; GO:0005819; GO:0005886; GO:0005930; GO:0005938; GO:0005940; GO:0007283; GO:0015630; GO:0016020; GO:0016192; GO:0016476; GO:0030496; GO:0030865; GO:0031105; GO:0031270; GO:0031982; GO:0032153; GO:0032154; GO:0032156; GO:0032160; GO:0032991; GO:0042734; GO:0042802; GO:0043005; GO:0043025; GO:0043679; GO:0045202; GO:…	24.4261	24.2073	24.2807	24.1656	24.1018	24.3625	0.00154683	16.8038	0.164305	0.75576	0.00464321	-0.00154683	TRUE
Septin8	GO:0000149; GO:0003924; GO:0005525; GO:0005940; GO:0015630; GO:0030424; GO:0030672; GO:0031105; GO:0031647; GO:0032153; GO:0033157; GO:0035542; GO:0043209; GO:0060090; GO:0061640; GO:0098793	21.5493	20.9525	21.2692	21.1556	21.1572	21.3315	0.0019178	14.7071	0.124441	0.814303	0.00764581	-0.0019178	TRUE
Serpinb10	GO:0004867; GO:0005615; GO:0005654; GO:0005829	21.0398	22.1548	22.0009	20.8092	20.3853	20.5826	-0.0320869	14.877	-0.561696	0.246065	0.0236311	0.0320869	TRUE
Serpinb6a	GO:0002020; GO:0004867; GO:0005615; GO:0005737; GO:0007605; GO:0071470; GO:0097180	27.651	27.4938	27.3838	27.4527	27.4215	27.4831	-0.00122354	19.0563	-0.172159	0.744313	0.00350047	0.00122354	TRUE
Serpinb6b	GO:0004867; GO:0005615; GO:0005737; GO:0004867; GO:0005615; GO:0005634; GO:0005737	22.887	22.4118	22.6123	22.42	22.3246	21.7102	-0.0279291	15.7041	-0.930566	0.00706422	0.00549424	0.0279291	TRUE
Serpinb9	GO:0001913; GO:0002020; GO:0002438; GO:0002448; GO:0004867; GO:0005615; GO:0005634; GO:0005737; GO:0006955; GO:0042270; GO:0042742; GO:0043027; GO:0043066; GO:0070233; GO:0071391	24.56	24.3964	24.56	24.1382	24.0884	23.7019	-0.0234217	16.9547	-0.917977	0.00981583	0.00505995	0.0234217	TRUE
Serpine1	GO:0000302; GO:0001525; GO:0001890; GO:0002020; GO:0004867; GO:0005102; GO:0005576; GO:0005615; GO:0008585; GO:0010628; GO:0010629; GO:0010757; GO:0010951; GO:0014912; GO:0030194; GO:0030336; GO:0031667; GO:0032496; GO:0032757; GO:0032869; GO:0032967; GO:0033629; GO:0034097; GO:0034616; GO:0035491; GO:0035865; GO:0036120; GO:0042127; GO:0042246; GO:0042583; GO:0042594; GO:0043627; GO:0044344; GO:…	25.6114	26.4174	25.7689	24.9301	25.5508	24.3142	-0.0446163	17.9182	-0.800888	0.0555213	0.0166795	0.0446163	TRUE
Serpine2	GO:0004867; GO:0005615	21.7506	21.9883	21.6704	21.6	21.5038	20.9386	-0.0257706	15.1223	-0.952012	0.00339909	0.00414249	0.0257706	TRUE
Serpinh1	GO:0003433; GO:0004867; GO:0005518; GO:0005615; GO:0005737; GO:0005783; GO:0005788; GO:0005793; GO:0014070; GO:0030199; GO:0032964; GO:0033280; GO:0045121; GO:0051082; GO:0051604	27.4655	27.0963	27.1909	26.989	27.3919	27.6279	0.012228	18.839	0.657665	0.155731	0.00700318	-0.012228	TRUE
Sgk3	GO:0004674; GO:0005524; GO:0005769; GO:0015459; GO:0031410; GO:0035091; GO:0035556; GO:0055037; GO:0060090; GO:0106310; GO:2001240	16.7295	16.8599	17.3498	17.1551	17.5998	17.2719	0.0105875	11.8263	0.428667	0.396385	0.0111571	-0.0105875	TRUE
Sgms1	GO:0000138; GO:0000139; GO:0002950; GO:0005789; GO:0005886; GO:0006686; GO:0006915; GO:0010628; GO:0016301; GO:0033188; GO:0046513; GO:0047493; GO:0071222; GO:0071356	20.5069	20.573	20.9949	20.6615	20.7331	20.7201	0.00191268	14.3345	0.147123	0.780907	0.00642953	-0.00191268	TRUE
Sgpp1	GO:0005783; GO:0005789; GO:0005886; GO:0006665; GO:0006668; GO:0006670; GO:0016020; GO:0035621; GO:0042392; GO:0045616; GO:0045682; GO:0046839; GO:0070780; GO:0097191; GO:0097193	18.9721	19.8238	19.2133	18.9545	18.7993	18.961	-0.0105099	13.3218	-0.370797	0.469295	0.0131618	0.0105099	TRUE
Sgsm3	GO:0005096; GO:0005829; GO:0005921; GO:0031267; GO:0032483; GO:0032486; GO:0045732; GO:0048227; GO:0051726	19.6285	19.7923	19.4626	19.7717	20.0903	20.5676	0.0282623	13.5999	0.935694	0.00606997	0.0053283	-0.0282623	TRUE
Sh2b1	GO:0005068; GO:0005634; GO:0005737; GO:0005886; GO:0030032; GO:0035556; GO:0045840; GO:0048870; GO:0060391; GO:2000278	19.7573	19.155	20.1057	19.5828	19.7719	19.7553	0.00368797	13.6227	0.154072	0.770721	0.0118254	-0.00368797	TRUE
Sh3bgrl1	GO:0005737; GO:0005829; GO:0005886; GO:0043161; GO:0140517; GO:1904690; GO:1990756	22.1311	22.2728	22.5795	22.3333	22.6277	22.1996	-0.00231277	15.512	-0.148308	0.779169	0.00771095	0.00231277	TRUE
Sh3bp4	GO:0005092; GO:0005634; GO:0005737; GO:0005905; GO:0006897; GO:0008285; GO:0010508; GO:0030136; GO:0030308; GO:0031267; GO:0032007; GO:0034260; GO:0042802; GO:0050790; GO:0061462; GO:0071230	22.3934	22.066	22.3931	22.4785	22.4433	22.2581	-0.00119704	15.4918	-0.101767	0.847877	0.00585075	0.00119704	TRUE
Sh3gl1	GO:0002102; GO:0005737; GO:0008289; GO:0016191; GO:0017124; GO:0019902; GO:0031697; GO:0031901; GO:0042802; GO:0042995; GO:0044325; GO:0045202; GO:0051020; GO:0070161; GO:0098685; GO:0098686; GO:0098793; GO:0098815; GO:0098978; GO:0099092; GO:1900242; GO:1900244	22.1401	21.7512	21.8673	21.5735	21.8113	22.1222	0.0067646	15.1204	0.400775	0.431024	0.00773198	-0.0067646	TRUE
Sh3glb1	GO:0000139; GO:0000421; GO:0005504; GO:0005737; GO:0005741; GO:0005769; GO:0006654; GO:0006915; GO:0007005; GO:0008021; GO:0008654; GO:0010508; GO:0016020; GO:0030496; GO:0031334; GO:0032465; GO:0032801; GO:0032991; GO:0034198; GO:0042149; GO:0042171; GO:0042802; GO:0042803; GO:0043025; GO:0048102; GO:0050775; GO:0051084; GO:0051388; GO:0061024; GO:0090148; GO:0141038; GO:1902254; GO:1902255; GO:…	22.5198	22.1933	22.2625	22.1466	22.3642	22.7177	0.0121044	15.4252	0.725651	0.102576	0.00573872	-0.0121044	TRUE
Shank3	GO:0000165; GO:0001838; GO:0005737; GO:0005886; GO:0007613; GO:0008306; GO:0010467; GO:0014009; GO:0014069; GO:0021773; GO:0032232; GO:0035176; GO:0035255; GO:0035641; GO:0040011; GO:0044309; GO:0045794; GO:0048170; GO:0048854; GO:0050885; GO:0051835; GO:0051968; GO:0060291; GO:0060292; GO:0060997; GO:0060999; GO:0061001; GO:0061351; GO:0071625; GO:0097107; GO:0097110; GO:0097113; GO:0097114; GO:…	21.5718	21.0651	21.4975	21.6571	21.9497	22.0286	0.019506	14.8648	0.732306	0.0978983	0.00906935	-0.019506	TRUE
Shc1	GO:0001525; GO:0001784; GO:0005068; GO:0005158; GO:0005159; GO:0005168; GO:0005737; GO:0005886; GO:0007173; GO:0007507; GO:0008286; GO:0030036; GO:0035556; GO:0042127; GO:0042742; GO:0043066; GO:0045892; GO:0045893; GO:0046875; GO:0048009; GO:0048408; GO:0070374; GO:0071363; GO:0098609	20.3237	20.0048	19.922	20.098	20.0984	19.8468	-0.00775228	13.9472	-0.60502	0.203204	0.00510103	0.00775228	TRUE
Shroom4	GO:0001725; GO:0005654; GO:0005737; GO:0005884; GO:0005912; GO:0005925; GO:0007015; GO:0007420; GO:0009898; GO:0009925; GO:0015629; GO:0016324; GO:0030864; GO:0043296; GO:0045159; GO:0050890; GO:0051015	24.5611	24.5812	24.4988	24.6164	24.7122	24.574	0.000823063	17.0396	0.151236	0.774876	0.00268983	-0.000823063	TRUE
Sipa1	GO:0003382; GO:0005096; GO:0005737; GO:0005794; GO:0005886; GO:0032991; GO:0042631; GO:0051056; GO:0051726; GO:0090162	22.0204	21.3019	21.6971	21.6882	21.7459	21.701	0.000401609	15.0334	0.0228028	0.965802	0.00880383	-0.000401609	TRUE
Sipa1l3	GO:0001654; GO:0001725; GO:0002244; GO:0003382; GO:0005096; GO:0005654; GO:0005737; GO:0005794; GO:0005886; GO:0007010; GO:0045177; GO:0051056; GO:0061689; GO:0090162	19.8602	19.8842	19.6495	20.053	19.748	18.7842	-0.0317465	13.8358	-0.915649	0.0103725	0.0069685	0.0317465	TRUE
Skp1	GO:0000209; GO:0000278; GO:0005634; GO:0005737; GO:0005813; GO:0005829; GO:0005921; GO:0006338; GO:0006513; GO:0008013; GO:0016567; GO:0019005; GO:0019904; GO:0031146; GO:0031467; GO:0031519; GO:0043161; GO:0051457; GO:0070936; GO:0097602; GO:0140677; GO:0160072; GO:1990444; GO:1990756	21.9851	22.0512	21.9893	22.0372	22.0295	21.9636	-0.00139805	15.2648	-0.525095	0.284749	0.00113294	0.00139805	TRUE
Slc12a2	GO:0005886; GO:0006813; GO:0006814; GO:0006821; GO:0006883; GO:0006884; GO:0006972; GO:0007214; GO:0008511; GO:0008519; GO:0009925; GO:0010818; GO:0015079; GO:0015377; GO:0016323; GO:0016324; GO:0016328; GO:0019901; GO:0030007; GO:0030321; GO:0030644; GO:0030659; GO:0035264; GO:0035633; GO:0035725; GO:0035865; GO:0042995; GO:0043005; GO:0043025; GO:0044297; GO:0045795; GO:0046873; GO:0050910; GO:…	21.6927	22.2574	22.0552	21.9486	22.0045	21.8705	-0.00305803	15.2493	-0.210913	0.688322	0.00708642	0.00305803	TRUE
Slc12a4	GO:0005524; GO:0005886; GO:0006884; GO:0007268; GO:0015379; GO:0016020; GO:0019901; GO:0045202; GO:0046872; GO:0055064; GO:0055075; GO:0071805; GO:1902476; GO:1990573	22.8893	22.7983	22.8951	22.7071	22.7531	22.7275	-0.0035806	15.8236	-0.574338	0.23322	0.00255176	0.0035806	TRUE
Slc12a7	GO:0005886; GO:0015379; GO:0019901; GO:0032991; GO:0071333; GO:1990573	19.8579	19.4617	19.3125	19.7744	19.195	19.6801	0.00125172	13.5408	0.06142	0.907986	0.0101706	-0.00125172	TRUE
Slc12a9	GO:0005886; GO:0006884; GO:0015379; GO:0055064; GO:0055075; GO:1902476	22.0457	22.475	22.7876	22.1286	22.5867	21.9724	-0.0108489	15.5503	-0.42779	0.397459	0.0114613	0.0108489	TRUE
Slc16a1	GO:0005813; GO:0005886; GO:0006629; GO:0007098; GO:0008028; GO:0009925; GO:0015129; GO:0015141; GO:0015295; GO:0015650; GO:0015718; GO:0016323; GO:0016324; GO:0016328; GO:0032094; GO:0035873; GO:0035879; GO:0042593; GO:0042802; GO:0042867; GO:0043231; GO:0045202; GO:0046943; GO:0050796; GO:0051780; GO:0071407; GO:0071422; GO:0097159; GO:1901475; GO:1905039	20.3113	21.2098	20.7519	20.392	19.9911	21.6091	0.0256946	14.1887	0.552124	0.255969	0.0194007	-0.0256946	TRUE
Slc16a11	GO:0005789; GO:0005886; GO:0006629; GO:0008028; GO:0050833; GO:0005789; GO:0005886; GO:0006629; GO:0008028; GO:0050833; GO:0005789; GO:0005886; GO:0006629; GO:0008028; GO:0050833	19.1704	21.1104	20.9919	20.3268	20.4415	19.9778	-0.00973328	14.1594	-0.178278	0.735415	0.0268606	0.00973328	TRUE
Slc1a4	GO:0005254; GO:0005882; GO:0005886; GO:0015175; GO:0015180; GO:0015183; GO:0015184; GO:0015193; GO:0015194; GO:0015195; GO:0015293; GO:0015808; GO:0015811; GO:0015813; GO:0015824; GO:0015825; GO:0015826; GO:0016020; GO:0030425; GO:0034589; GO:0034590; GO:0043025; GO:0050890; GO:0098718; GO:0140009; GO:1903812; GO:1904273	20.8995	20.9871	20.7945	20.718	20.4367	20.2186	-0.0206926	14.4658	-0.920049	0.00933278	0.00440599	0.0206926	TRUE
Slc20a1	GO:0005315; GO:0005316; GO:0005436; GO:0005886; GO:0006814; GO:0006817; GO:0008283; GO:0031214; GO:0035435	19.3195	19.253	19.0629	19.318	19.2789	18.3859	-0.0253022	13.4057	-0.905362	0.0130106	0.00593371	0.0253022	TRUE
Slc27a3	GO:0000166; GO:0001676; GO:0004321; GO:0004467; GO:0005739; GO:0005789; GO:0005886; GO:0015908; GO:0031957	19.5958	20.5151	19.5676	19.6536	19.47	19.6922	-0.00608264	13.7285	-0.206844	0.694158	0.0143854	0.00608264	TRUE
Slc27a4	GO:0000038; GO:0000166; GO:0001579; GO:0001676; GO:0004467; GO:0005324; GO:0005783; GO:0005789; GO:0005886; GO:0005902; GO:0006631; GO:0007584; GO:0015245; GO:0015908; GO:0015909; GO:0031526; GO:0031957; GO:0042760; GO:0043065; GO:0043588; GO:0044381; GO:0044539; GO:0046627; GO:0051649; GO:0090433; GO:0090434; GO:1990379	20.951	21.0456	20.9682	20.7741	20.9553	20.7213	-0.00709028	14.5346	-0.733485	0.09708	0.00328521	0.00709028	TRUE
Slc29a1	GO:0001504; GO:0005326; GO:0005337; GO:0005886; GO:0006836; GO:0007595; GO:0015207; GO:0015208; GO:0015210; GO:0015211; GO:0015212; GO:0015213; GO:0015389; GO:0015851; GO:0015853; GO:0015858; GO:0015860; GO:0015861; GO:0015862; GO:0016323; GO:0016324; GO:0032238; GO:0035340; GO:0035344; GO:0035364; GO:0060079; GO:0071333; GO:0071456; GO:0072531; GO:0098793; GO:0098794; GO:1901642; GO:1903716; GO:…	20.7656	21.4135	20.7969	20.4527	19.8599	20.9362	-0.00220179	14.3653	-0.0552826	0.917161	0.0198835	0.00220179	TRUE
Slc2a1	GO:0000139; GO:0001666; GO:0001674; GO:0001917; GO:0001939; GO:0005324; GO:0005355; GO:0005737; GO:0005829; GO:0005886; GO:0005901; GO:0005911; GO:0007417; GO:0007565; GO:0014704; GO:0015911; GO:0016020; GO:0016323; GO:0016324; GO:0019900; GO:0021987; GO:0030018; GO:0030496; GO:0030864; GO:0031982; GO:0032868; GO:0033300; GO:0042149; GO:0042383; GO:0042802; GO:0042908; GO:0042910; GO:0043621; GO:…	24.2145	24.3233	24.3273	24.829	24.2502	24.0563	-0.00911205	16.9259	-0.452698	0.36734	0.00897385	0.00911205	TRUE
Slc2a3	GO:0005536; GO:0005886; GO:0042995; GO:0043204; GO:0055056; GO:1904659; GO:0005536; GO:0005886; GO:0042995; GO:0043204; GO:0055056; GO:1904659; GO:0002080; GO:0005536; GO:0005886; GO:0033300; GO:0042995; GO:0043204; GO:0055056; GO:1904659	20.3066	19.8329	20.1039	20.2836	19.9935	18.8836	-0.0370762	14.0351	-0.912459	0.0111597	0.00831292	0.0370762	TRUE
Slc30a1	GO:0000139; GO:0001701; GO:0005385; GO:0005737; GO:0005783; GO:0005789; GO:0005794; GO:0005886; GO:0006829; GO:0006874; GO:0006882; GO:0010312; GO:0016020; GO:0016323; GO:0019855; GO:0030315; GO:0030425; GO:0030659; GO:0031965; GO:0042742; GO:0046872; GO:0046929; GO:0061003; GO:0062111; GO:0070509; GO:0070574; GO:0071577; GO:0071584; GO:0071585; GO:0090281; GO:0098685; GO:0098839; GO:0099092; GO:…	19.4973	18.7985	19.3732	19.396	18.9519	18.7562	-0.0155333	13.3601	-0.61213	0.196488	0.010033	0.0155333	TRUE
Slc39a10	GO:0001837; GO:0002903; GO:0005385; GO:0005886; GO:0006882; GO:0016324; GO:0030890; GO:0050861; GO:0071577; GO:0071578; GO:0140410; GO:0001837; GO:0002903; GO:0005385; GO:0005886; GO:0006882; GO:0016324; GO:0030890; GO:0050861; GO:0071577; GO:0071578; GO:0140410	22.216	21.8972	21.8075	21.8683	21.0553	19.1048	-0.0879857	15.3532	-0.993557	6.21397e-05	0.0050183	0.0879857	TRUE
Slc3a2	GO:0003725; GO:0005294; GO:0005654; GO:0005975; GO:0009986; GO:0015173; GO:0015180; GO:0015190; GO:0015818; GO:0015821; GO:0015823; GO:0015824; GO:0015827; GO:0015828; GO:0015829; GO:0016323; GO:0016324; GO:0042803; GO:0043330; GO:0044225; GO:0045202; GO:0046718; GO:0046982; GO:0070327; GO:0140272; GO:1902024; GO:1903801; GO:1904273; GO:1990184	23.6897	23.7985	23.4788	23.5087	23.1604	23.4777	-0.00629375	16.343	-0.374732	0.464212	0.00778575	0.00629375	TRUE
Slc44a2	GO:0005741; GO:0005886; GO:0015101; GO:0015297; GO:0005741; GO:0005886; GO:0015101; GO:0015297	19.4548	18.6559	20.1484	19.8917	19.3598	18.3989	-0.0313659	13.5943	-0.599426	0.208551	0.0209418	0.0313659	TRUE
Slc4a7	GO:0005452; GO:0008509; GO:0016323	19.6438	19.9306	19.7691	19.4496	19.9199	18.8203	-0.026624	13.751	-0.830365	0.0407235	0.00893309	0.026624	TRUE
Slc7a5	GO:0003333; GO:0005765; GO:0005829; GO:0005886; GO:0009925; GO:0010507; GO:0010629; GO:0014850; GO:0015171; GO:0015173; GO:0015175; GO:0015179; GO:0015190; GO:0015196; GO:0015297; GO:0015349; GO:0015804; GO:0015807; GO:0015818; GO:0015820; GO:0015821; GO:0015823; GO:0015824; GO:0015827; GO:0015828; GO:0015829; GO:0016020; GO:0016323; GO:0016324; GO:0031528; GO:0032328; GO:0032729; GO:0032740; GO:…	20.539	20.244	20.9133	20.5927	20.1989	21.2535	0.0200673	14.1647	0.648033	0.16402	0.0117922	-0.0200673	TRUE
Slc9a1	GO:0002026; GO:0005516; GO:0005543; GO:0005654; GO:0005737; GO:0005739; GO:0005886; GO:0006814; GO:0006883; GO:0006885; GO:0009986; GO:0010447; GO:0010613; GO:0010882; GO:0014070; GO:0014704; GO:0015385; GO:0015386; GO:0016020; GO:0016323; GO:0016324; GO:0030154; GO:0030307; GO:0030315; GO:0030346; GO:0032869; GO:0035794; GO:0035994; GO:0036376; GO:0042383; GO:0042802; GO:0043065; GO:0043066; GO:…	20.3036	20.497	20.4572	20.5609	20.3728	20.1566	-0.00827768	14.188	-0.735751	0.0955155	0.00380977	0.00827768	TRUE
Smad3	GO:0000122; GO:0000165; GO:0000785; GO:0000976; GO:0000977; GO:0000978; GO:0000981; GO:0000987; GO:0001217; GO:0001222; GO:0001223; GO:0001228; GO:0001501; GO:0001649; GO:0001657; GO:0001666; GO:0001701; GO:0001707; GO:0001756; GO:0001889; GO:0001947; GO:0002076; GO:0002520; GO:0003677; GO:0003682; GO:0003690; GO:0003700; GO:0005160; GO:0005518; GO:0005634; GO:0005637; GO:0005654; GO:0005667; GO:…	19.8054	19.4382	19.4029	19.7154	19.4795	20.0303	0.0127614	13.5341	0.669776	0.145567	0.00707413	-0.0127614	TRUE
Smc3	GO:0000775; GO:0000785; GO:0000795; GO:0000800; GO:0003682; GO:0003690; GO:0005524; GO:0005604; GO:0005634; GO:0006275; GO:0006281; GO:0007062; GO:0007064; GO:0008278; GO:0016363; GO:0016887; GO:0019827; GO:0030892; GO:0030893; GO:0036033; GO:0046982; GO:0048487; GO:0051301; GO:0051321; GO:0061775; GO:0070840; GO:0090307; GO:0097431	24.2731	24.3507	24.4328	24.6504	24.7273	24.7089	0.0105791	16.9299	0.701634	0.120253	0.00537175	-0.0105791	TRUE
Smpd2	GO:0004767; GO:0005783; GO:0005886; GO:0005901; GO:0006672; GO:0006684; GO:0006685; GO:0008081; GO:0009612; GO:0030149; GO:0035556; GO:0046513; GO:0046872; GO:0071944	22.16	21.8202	21.7419	21.7926	21.7561	21.7052	-0.00662575	15.174	-0.517245	0.293325	0.0054815	0.00662575	TRUE
Snap23	GO:0002553; GO:0005484; GO:0005737; GO:0005739; GO:0005886; GO:0005912; GO:0006887; GO:0016082; GO:0016192; GO:0017075; GO:0017157; GO:0019905; GO:0030659; GO:0031201; GO:0031410; GO:0031629; GO:0042581; GO:0042582; GO:0043195; GO:0061025; GO:0065003; GO:0070032; GO:0098794; GO:0098967; GO:0098978; GO:0098982; GO:0099003	21.8873	21.3465	21.5231	21.4869	21.388	21.5205	-0.00264292	14.9374	-0.179752	0.733276	0.00723182	0.00264292	TRUE
Snap47	GO:0005484; GO:0005886; GO:0006887; GO:0014069; GO:0016020; GO:0016082; GO:0019905; GO:0030425; GO:0030672; GO:0031083; GO:0031201; GO:0031629; GO:0032279; GO:0043025; GO:0048471; GO:0048786; GO:0060291; GO:0098686; GO:0098967; GO:0098978; GO:0099003	18.7384	18.5954	19.0009	18.7512	18.7808	18.8086	0.0014705	13.0072	0.145838	0.782794	0.00498766	-0.0014705	TRUE
Snapin	GO:0000139; GO:0000149; GO:0001669; GO:0002177; GO:0005765; GO:0005829; GO:0006886; GO:0007040; GO:0007042; GO:0007268; GO:0008021; GO:0008089; GO:0008090; GO:0008333; GO:0010977; GO:0016079; GO:0016188; GO:0030141; GO:0030672; GO:0031083; GO:0031175; GO:0031410; GO:0031503; GO:0031629; GO:0032418; GO:0045202; GO:0048471; GO:0048489; GO:0048490; GO:0051604; GO:0051650; GO:0070050; GO:0072553; GO:…	19.4377	19.5595	19.4085	19.5917	19.5314	19.4819	-1.6245e-05	13.5177	-0.00296379	0.995554	0.00274056	1.6245e-05	TRUE
Sned1	GO:0005112; GO:0005509; GO:0005576; GO:0007160; GO:0007219; GO:0031012	20.7184	20.1718	20.5492	20.2102	20.5435	20.8235	0.0112509	14.1383	0.555179	0.252792	0.00842766	-0.0112509	TRUE
Snf8	GO:0000814; GO:0005634; GO:0005654; GO:0005667; GO:0005737; GO:0005829; GO:0005886; GO:0006357; GO:0008289; GO:0010008; GO:0010628; GO:0016020; GO:0016247; GO:0031902; GO:0032456; GO:0042176; GO:0042803; GO:0043328; GO:0045022; GO:0045732; GO:0048471; GO:0051179; GO:0055037; GO:0061635; GO:1903543	20.9299	20.7918	20.5063	20.7825	20.8483	20.8128	0.00146639	14.3931	0.13289	0.801839	0.00546838	-0.00146639	TRUE
Snrnp200	GO:0000388; GO:0003676; GO:0003724; GO:0005524; GO:0005654; GO:0005682; GO:0005886; GO:0005929; GO:0016787; GO:0042802; GO:0046540; GO:0071005; GO:0071006; GO:0071013	24.8869	25.4607	25.2945	25.5342	25.8029	25.3564	0.00507315	17.5655	0.217929	0.678281	0.0113597	-0.00507315	TRUE
Snx1	GO:0005154; GO:0005158; GO:0005737; GO:0005768; GO:0005769; GO:0005794; GO:0005829; GO:0006886; GO:0010008; GO:0014069; GO:0016020; GO:0016197; GO:0030027; GO:0030512; GO:0030904; GO:0030905; GO:0031175; GO:0031623; GO:0031901; GO:0031982; GO:0032991; GO:0034498; GO:0035091; GO:0042147; GO:0042802; GO:0042803; GO:0043197; GO:0045732; GO:0046982; GO:0048471; GO:0072673; GO:0098793; GO:0098999; GO:…	22.7441	22.876	22.6334	22.7252	22.7992	22.9225	0.00514513	15.7588	0.635513	0.175065	0.00312543	-0.00514513	TRUE
Snx12	GO:0005769; GO:0010629; GO:0010955; GO:0019899; GO:0030100; GO:0030904; GO:0031901; GO:0032266; GO:0032456; GO:0034499; GO:0035091; GO:0042177; GO:0051224; GO:2000642	20.4349	20.8987	21.0723	20.5236	20.7197	20.3236	-0.012181	14.4011	-0.552074	0.256021	0.00919845	0.012181	TRUE
Snx13	GO:0005769; GO:0006886; GO:0032266; GO:0035091; GO:0005769; GO:0006886; GO:0016020; GO:0032266; GO:0035091	19.8829	19.7609	19.8805	19.8701	19.9332	19.7604	-0.0023036	13.7726	-0.421858	0.404751	0.00247547	0.0023036	TRUE
Snx17	GO:0001822; GO:0003279; GO:0005737; GO:0005768; GO:0005769; GO:0005794; GO:0005829; GO:0006886; GO:0006898; GO:0007165; GO:0010008; GO:0031410; GO:0032456; GO:0032991; GO:0035091; GO:0035904; GO:0050750; GO:0060976	20.5207	20.2514	20.3386	19.9611	19.7494	20.5795	0.0060755	13.9853	0.244855	0.640057	0.0120286	-0.0060755	TRUE
Snx18	GO:0000281; GO:0005546; GO:0005886; GO:0006897; GO:0009898; GO:0015031; GO:0016197; GO:0030136; GO:0030426; GO:0031410; GO:0035091; GO:0036089; GO:0043025; GO:0055038; GO:0070062; GO:0097320; GO:2000786	20.75	21.432	21.0549	20.6945	20.7467	20.8451	-0.005656	14.5377	-0.261847	0.616207	0.0104234	0.005656	TRUE
Snx3	GO:0005737; GO:0005769; GO:0005829; GO:0009617; GO:0010008; GO:0010314; GO:0010324; GO:0010976; GO:0019903; GO:0022615; GO:0030111; GO:0030136; GO:0030904; GO:0031901; GO:0032009; GO:0032266; GO:0032456; GO:0033157; GO:0033572; GO:0034499; GO:0042177; GO:0042541; GO:0046597; GO:0050765; GO:0051224; GO:0051246; GO:0070273; GO:0070676; GO:0080025; GO:1905394; GO:2000642	24.1395	23.796	23.8503	23.7149	23.7361	24.5126	0.0173092	16.4941	0.722581	0.104766	0.00827977	-0.0173092	TRUE
Snx4	GO:0005154; GO:0005158; GO:0005737; GO:0005769; GO:0005868; GO:0005886; GO:0015031; GO:0016020; GO:0031201; GO:0031901; GO:0032266; GO:0032456; GO:0032991; GO:0035091; GO:0098830; GO:1903595; GO:1990459; GO:1990460; GO:2000786; GO:0005154; GO:0005158; GO:0005737; GO:0005769; GO:0005868; GO:0005886; GO:0015031; GO:0016020; GO:0031201; GO:0031901; GO:0032266; GO:0032456; GO:0032991; GO:0035091; GO:…	24.6441	24.8174	24.7371	24.5613	24.8606	24.9955	0.00903205	17.1101	0.753695	0.0835282	0.00393799	-0.00903205	TRUE
Snx5	GO:0001726; GO:0001891; GO:0005768; GO:0005829; GO:0005903; GO:0006886; GO:0006907; GO:0007174; GO:0009898; GO:0010314; GO:0030904; GO:0031748; GO:0034452; GO:0035091; GO:0042147; GO:0045776; GO:0045893; GO:0046628; GO:0048471; GO:0070273; GO:0070685; GO:0080025; GO:0097422; GO:0098559	21.6219	21.214	21.394	21.2378	21.4273	21.6381	0.00718142	14.802	0.515326	0.295436	0.0059714	-0.00718142	TRUE
Snx7	GO:0000407; GO:0005769; GO:0015031; GO:0031901; GO:0032456; GO:0034727; GO:0035091; GO:0061709; GO:2000786	21.3323	21.3414	21.2846	21.2578	21.4037	21.5921	0.00851141	14.7563	0.92019	0.00930034	0.00181049	-0.00851141	TRUE
Snx9	GO:0000281; GO:0005545; GO:0005737; GO:0005802; GO:0005886; GO:0005905; GO:0006886; GO:0006897; GO:0006898; GO:0016197; GO:0030659; GO:0030838; GO:0031410; GO:0031625; GO:0035091; GO:0036089; GO:0042802; GO:0042803; GO:0051044; GO:0060988; GO:0065003; GO:0071933; GO:0097320; GO:0098793; GO:1900242; GO:0000281; GO:0005545; GO:0005737; GO:0005802; GO:0005829; GO:0005886; GO:0005905; GO:0006886; GO:…	22.4734	22.065	22.2888	22.2215	22.1977	22.0655	-0.00653937	15.4433	-0.556072	0.251865	0.00488705	0.00653937	TRUE
Sod1	GO:0000302; GO:0000303; GO:0001541; GO:0001819; GO:0001895; GO:0001975; GO:0002262; GO:0004784; GO:0005507; GO:0005576; GO:0005615; GO:0005634; GO:0005737; GO:0005739; GO:0005764; GO:0005777; GO:0005829; GO:0005886; GO:0006749; GO:0006801; GO:0006879; GO:0006915; GO:0006979; GO:0007283; GO:0007566; GO:0007605; GO:0007626; GO:0008089; GO:0008090; GO:0008217; GO:0008270; GO:0008340; GO:0009408; GO:…	21.3015	19.7588	20.4193	20.5519	19.7783	19.109	-0.0447771	14.2602	-0.761206	0.0787258	0.019074	0.0447771	TRUE
Sorbs2	GO:0005886; GO:0005925; GO:0007219; GO:0016324; GO:0019904; GO:0030027; GO:0030425; GO:0043025; GO:0045202; GO:0048471; GO:0061049; GO:0095500; GO:1904393	21.1293	21.3983	21.43	21.6376	21.778	21.6531	0.0102679	14.839	0.573173	0.234392	0.00733973	-0.0102679	TRUE
Sorbs2	GO:0005886; GO:0007219; GO:0030425; GO:0043025; GO:0045202	23.4184	23.4824	23.4438	23.6727	23.8585	23.2632	-0.00537064	16.3399	-0.332447	0.5197	0.007618	0.00537064	TRUE
Sorbs3	GO:0000122; GO:0000165; GO:0005634; GO:0005737; GO:0005925; GO:0017166; GO:0030055; GO:0031589; GO:0043410; GO:0051496; GO:0000122; GO:0000165; GO:0005634; GO:0005737; GO:0005925; GO:0017166; GO:0030055; GO:0031589; GO:0043410; GO:0051496	21.2857	21.1284	21.2683	20.9236	21.2615	21.286	0.00309352	14.6692	0.278905	0.592491	0.00532577	-0.00309352	TRUE
Sparc	GO:0001503; GO:0001937; GO:0005509; GO:0005518; GO:0005604; GO:0005615; GO:0005737; GO:0007507; GO:0009629; GO:0009986; GO:0010288; GO:0010595; GO:0016363; GO:0016525; GO:0022604; GO:0030324; GO:0031012; GO:0031091; GO:0031092; GO:0031982; GO:0032496; GO:0033591; GO:0034097; GO:0042127; GO:0043434; GO:0043473; GO:0045202; GO:0045471; GO:0046686; GO:0048839; GO:0050807; GO:0050840; GO:0051384; GO:…	24.835	23.5264	23.7208	23.5367	23.6456	24.3126	0.00770863	16.5366	0.189214	0.719567	0.0200022	-0.00770863	TRUE
Specc1l	GO:0005737; GO:0005815; GO:0005819; GO:0005911; GO:0005921; GO:0007026; GO:0007049; GO:0007155; GO:0008013; GO:0015629; GO:0015630; GO:0016477; GO:0030036; GO:0030835; GO:0031941; GO:0034332; GO:0036032; GO:0051301; GO:0051897; GO:0061713	23.7053	23.8749	24.0097	24.2292	24.2768	23.7918	-0.00211239	16.6363	-0.117754	0.824186	0.00890715	0.00211239	TRUE
Spg11	GO:0005730; GO:0005737; GO:0005829; GO:0005886; GO:0006606; GO:0007040; GO:0007268; GO:0007528; GO:0007613; GO:0008088; GO:0019901; GO:0021957; GO:0030424; GO:0030425; GO:0031410; GO:0033344; GO:0045202; GO:0048489; GO:0048675; GO:0048741; GO:0051402; GO:0051668; GO:0061744; GO:0090389; GO:0090659; GO:0097049; GO:1905037; GO:2001256; GO:0005737; GO:0005829; GO:0006606; GO:0007040; GO:0007268; GO:…	17.8297	18.2131	18.0143	17.6703	17.716	17.6562	-0.00977535	12.4362	-0.572782	0.234786	0.00699475	0.00977535	TRUE
Sptan1	GO:0005509; GO:0005516; GO:0005886; GO:0030036; GO:0030054; GO:0030864; GO:0042995; GO:0051015; GO:0051693	27.6235	27.7591	28.0149	27.8801	28.0113	28.2429	0.0140702	19.2626	0.841797	0.0355627	0.00451119	-0.0140702	TRUE
Sptan1	GO:0005509; GO:0005516; GO:0005829; GO:0005886; GO:0005916; GO:0008091; GO:0016020; GO:0016328; GO:0030018; GO:0030036; GO:0030054; GO:0030507; GO:0030863; GO:0030864; GO:0032437; GO:0032991; GO:0033010; GO:0033270; GO:0042995; GO:0044877; GO:0051015; GO:0051693; GO:0098794; GO:0098978	24.7495	24.6335	25.284	25.064	25.1548	25.6553	0.0236539	17.2375	0.831476	0.0402075	0.00790232	-0.0236539	TRUE
Sptbn1	GO:0000281; GO:0005200; GO:0005543; GO:0005634; GO:0005730; GO:0005737; GO:0005829; GO:0005886; GO:0007009; GO:0007417; GO:0008091; GO:0014069; GO:0016020; GO:0021556; GO:0030036; GO:0030054; GO:0030506; GO:0030673; GO:0030863; GO:0030864; GO:0031430; GO:0032437; GO:0032743; GO:0032991; GO:0042995; GO:0043001; GO:0044877; GO:0051015; GO:0051020; GO:0051693; GO:0060390; GO:0071709; GO:0072659; GO:…	27.8599	27.9875	28.1862	28.1048	28.2024	28.4534	0.0138085	19.4101	0.884147	0.0193554	0.0036484	-0.0138085	TRUE
Sptbn1	GO:0000281; GO:0005200; GO:0005634; GO:0005730; GO:0005737; GO:0005829; GO:0005886; GO:0007009; GO:0007417; GO:0008091; GO:0014069; GO:0016020; GO:0021556; GO:0030036; GO:0030054; GO:0030506; GO:0030673; GO:0030863; GO:0030864; GO:0031430; GO:0032437; GO:0032743; GO:0032991; GO:0042995; GO:0043001; GO:0044877; GO:0051015; GO:0051020; GO:0051693; GO:0060390; GO:0071709; GO:0072659; GO:0098794; GO:…	20.9726	21.7773	21.9714	21.7144	21.6502	22.3448	0.0242469	14.9103	0.699782	0.121666	0.0123759	-0.0242469	TRUE
Src	GO:0001545; GO:0001819; GO:0002102; GO:0004672; GO:0004713; GO:0004715; GO:0005080; GO:0005102; GO:0005158; GO:0005178; GO:0005524; GO:0005634; GO:0005654; GO:0005737; GO:0005739; GO:0005743; GO:0005764; GO:0005770; GO:0005829; GO:0005856; GO:0005884; GO:0005886; GO:0005901; GO:0005925; GO:0007049; GO:0007155; GO:0007173; GO:0007179; GO:0007229; GO:0007283; GO:0007611; GO:0008284; GO:0009410; GO:…	23.2717	23.0327	22.8363	22.9489	22.9638	22.8076	-0.00765966	15.9761	-0.597467	0.210437	0.00514022	0.00765966	TRUE
Srgap2	GO:0003363; GO:0005096; GO:0005634; GO:0005737; GO:0005829; GO:0005886; GO:0007165; GO:0014069; GO:0021816; GO:0030027; GO:0030334; GO:0030336; GO:0031267; GO:0034446; GO:0042802; GO:0042803; GO:0043197; GO:0043547; GO:0044327; GO:0045211; GO:0045335; GO:0046847; GO:0048812; GO:0051014; GO:0060996; GO:1904861; GO:1904862; GO:2001223	21.922	21.8206	21.9439	22.1307	22.2224	22.0644	0.00489824	15.2294	0.429555	0.395298	0.00514871	-0.00489824	TRUE
Sri	GO:0002020; GO:0005509; GO:0005789; GO:0005829; GO:0005886; GO:0006816; GO:0007507; GO:0010459; GO:0016020; GO:0030018; GO:0030315; GO:0030424; GO:0031982; GO:0035774; GO:0043679; GO:0044326; GO:0046982; GO:0051281; GO:0051924; GO:0055118; GO:0070062; GO:0086004; GO:0140297; GO:1901077; GO:1901844; GO:0002020; GO:0005509; GO:0005789; GO:0005829; GO:0005886; GO:0006816; GO:0007507; GO:0010459; GO:…	25.409	24.8255	24.912	24.9766	24.9999	24.8786	-0.00572774	17.3661	-0.355034	0.489824	0.00754095	0.00572774	TRUE
Srp68	GO:0005047; GO:0005730; GO:0005786; GO:0005829; GO:0005925; GO:0006614; GO:0008312; GO:0009410; GO:0019904; GO:0030942; GO:0043022; GO:0048500	22.4565	22.597	22.7063	22.4148	22.4445	22.796	0.00702534	15.5981	0.583198	0.224382	0.00489276	-0.00702534	TRUE
[truncated: 3,547 more rows]
