# Supplementary material for: Endocytic turnover of endothelial cell-membrane proteins as a driver of rat blood-brain barrier specialization and dysfunction
Source: iScience. 2026 Jun 5;29(6):116231. doi: 10.1016/j.isci.2026.116231 (PMC13264249; doi:10.1016/j.isci.2026.116231)
Supplement: Table S2. Individual protein ETOR values in liver endothelia [file mmc3.xlsx]

## Sheet: Liver endothelia ETOR
Table S2: Liver endothelia ETOR
		Liver endothelia abundance (log2)
Protein	GO IDs	0h	1h	2h	4h	8h	24h	slope	intercept	rvalue	pvalue	stderr	ETOR	PM protein
	GO:0001916; GO:0002476; GO:0002486; GO:0005102; GO:0005615; GO:0006955; GO:0009897; GO:0030670; GO:0042605; GO:0042612; GO:0098553	24.5961	24.586	24.458	24.0395	24.1318	23.7878	-0.0217276	16.9615	-0.85618	0.029539	0.00655597	0.0217276	TRUE
	iRT	25.0057	25.3472	25.243	25.4538	25.4566	25.099	-0.00298876	17.5336	-0.208464	0.691833	0.00701102	0.00298876	FALSE
	Unknown	19.5947	19.0533	19.3644	18.7741	18.568	19.5488	0.00633153	13.233	0.195223	0.710886	0.0159041	-0.00633153	FALSE
	GO:0005739	23.6785	23.693	23.6831	23.6858	24.2114	23.9289	0.00861275	16.4503	0.514459	0.296392	0.00717798	-0.00861275	FALSE
	GO:0005694; GO:0005730; GO:0032040; GO:0042274	22.4367	22.8302	22.7884	22.8282	21.5793	23.3036	0.01558	15.5831	0.348054	0.499001	0.0209822	-0.01558	FALSE
	Unknown	22.3746	21.535	22.2837	22.352	22.4848	22.7857	0.0211649	15.3214	0.663191	0.151057	0.0119429	-0.0211649	FALSE
	GO:0005634; GO:0006915; GO:0043065	22.0744	22.2277	22.1086	21.8867	21.7293	22.886	0.0223814	15.2092	0.728042	0.100885	0.0105373	-0.0223814	FALSE
4933427D14Rikl	GO:0005813; GO:0005829; GO:0007099; GO:0034451; GO:0060271; GO:0061824; GO:0071539; GO:0005813; GO:0007099; GO:0034451; GO:0060271; GO:0061824; GO:0071539	22.9997	22.9517	23.0162	22.3815	21.957	22.3353	-0.0194853	15.7966	-0.571042	0.236542	0.0140059	0.0194853	FALSE
Aaas	GO:0000922; GO:0001578; GO:0005635; GO:0005643; GO:0006913; GO:0007612; GO:0009566; GO:0072686; GO:0090307; GO:0000922; GO:0001578; GO:0005635; GO:0005643; GO:0005654; GO:0005813; GO:0005829; GO:0006913; GO:0007612; GO:0009566; GO:0031965; GO:0072686; GO:0090307	24.4327	25.024	24.5112	24.4955	24.705	24.1749	-0.0133792	17.1087	-0.61055	0.197973	0.00867744	0.0133792	FALSE
AABR07021573.2	GO:0005884; GO:0098973	33.3339	33.3407	33.3005	33.3225	33.3992	33.1695	-0.00448545	23.1186	-0.761337	0.0786427	0.00190991	0.00448545	FALSE
AABR07026048.1	GO:0002181; GO:0003735; GO:0019843; GO:0022625	28.2795	27.8453	28.0288	28.3546	27.9448	28.2715	0.00457081	19.4621	0.285152	0.583865	0.00768194	-0.00457081	FALSE
AABR07030729.1	GO:0004365; GO:0005634; GO:0005829; GO:0005856; GO:0006006; GO:0006096; GO:0006417; GO:0006915; GO:0035605; GO:0050661; GO:0051287	28.0859	27.9446	27.8877	27.854	27.6848	26.5617	-0.0425685	19.4559	-0.993176	6.96865e-05	0.00249929	0.0425685	FALSE
AABR07045321.1	GO:0000470; GO:0003723; GO:0022625	26.5281	26.3924	26.5783	26.6326	26.4779	26.7709	0.00754208	18.3633	0.749475	0.0862822	0.00333107	-0.00754208	FALSE
AABR07049918.1	GO:0000470; GO:0003723; GO:0022625	26.4132	26.3221	26.4474	26.3087	26.3299	26.6206	0.00699553	18.2584	0.769425	0.073618	0.00290367	-0.00699553	FALSE
AABR07058366.1	GO:0004365; GO:0005634; GO:0005829; GO:0005856; GO:0006096; GO:0006417; GO:0006915; GO:0016740; GO:0051287	30.0907	30.057	29.9779	29.9659	30.3208	28.661	-0.0402618	20.9491	-0.882368	0.019942	0.0107356	0.0402618	FALSE
AABR07070043.1	GO:0004365; GO:0005634; GO:0005829; GO:0005856; GO:0006006; GO:0006096; GO:0006417; GO:0006915; GO:0035605; GO:0050661; GO:0051287	30.8444	30.3156	30.2012	30.354	30.4283	29.0197	-0.0434224	21.211	-0.918066	0.00979476	0.00937506	0.0434224	FALSE
Aacs	GO:0001889; GO:0005524; GO:0005829; GO:0006631; GO:0007584; GO:0009410; GO:0010243; GO:0014070; GO:0014074; GO:0030729; GO:0032024; GO:0034201; GO:0042594; GO:0045471; GO:0047760; GO:0050872; GO:0060612; GO:0071333; GO:0071394; GO:0071397	22.223	22.3556	22.3352	22.326	22.4701	21.1221	-0.0346777	15.5707	-0.895754	0.0157343	0.00860502	0.0346777	FALSE
Aak1	GO:0004672; GO:0005524; GO:0004672; GO:0005112; GO:0005524; GO:0005829; GO:0005886; GO:0032880; GO:0035612; GO:0043231; GO:0045747; GO:0050821; GO:2000369	22.7698	22.7579	22.691	22.8628	22.7024	22.6398	-0.00372315	15.7845	-0.625053	0.184522	0.00232478	0.00372315	TRUE
Aar2	GO:0000244	21.6251	21.5689	21.7571	21.6703	21.3759	21.6978	0.000852134	14.9774	0.0829586	0.875847	0.00511819	-0.000852134	FALSE
Aars1	GO:0000049; GO:0002161; GO:0002196; GO:0004813; GO:0005524; GO:0005739; GO:0005829; GO:0006400; GO:0006419; GO:0008270; GO:0016597; GO:0021680; GO:0043524; GO:0050885; GO:0050905; GO:0051402; GO:0140018	24.1122	24.0838	23.977	24.1041	23.9793	23.5777	-0.0149145	16.7133	-0.958964	0.00249139	0.00220482	0.0149145	FALSE
Aars2	GO:0000049; GO:0002161; GO:0004813; GO:0005524; GO:0005739; GO:0006419; GO:0008270; GO:0070143	20.1015	19.9578	19.8083	20.0635	20.8778	19.9361	0.000805583	13.9438	0.0273669	0.95896	0.0147127	-0.000805583	FALSE
Aarsd1	GO:0002161; GO:0002196; GO:0003676; GO:0004813; GO:0005524; GO:0005737; GO:0006419; GO:0006450; GO:0046872	22.7182	22.5412	22.5808	22.6022	22.2838	22.0725	-0.017129	15.6839	-0.927891	0.007612	0.00344143	0.017129	FALSE
Aasdhppt	GO:0000287; GO:0005829; GO:0008897; GO:0009258; GO:0019878; GO:0051604	20.7886	20.9737	20.6543	20.7655	20.2442	20.6499	-0.00612314	14.3736	-0.327303	0.526577	0.0088387	0.00612314	FALSE
Aass	GO:0004753; GO:0005737; GO:0005739; GO:0006554; GO:0019477; GO:0019878; GO:0033512; GO:0047130; GO:0047131	23.6818	23.1759	23.2352	23.4284	23.989	23.6175	0.00809832	16.2511	0.346404	0.501177	0.0109654	-0.00809832	FALSE
Aatf	GO:0000462; GO:0005634; GO:0005654; GO:0005667; GO:0005730; GO:0005737; GO:0006357; GO:0006915; GO:0006974; GO:0007155; GO:0007346; GO:0019901; GO:0032040; GO:0032929; GO:0040016; GO:0042254; GO:0042274; GO:0042985; GO:0043066; GO:0043522; GO:0045893; GO:0045944; GO:0048156; GO:2000378; GO:2001234	23.963	24.4387	24.4301	24.5029	24.5289	25.0057	0.0221596	16.823	0.86963	0.0243865	0.00629018	-0.0221596	FALSE
Abca2	GO:0001573; GO:0005319; GO:0005524; GO:0005764; GO:0005765; GO:0005768; GO:0005815; GO:0005886; GO:0006684; GO:0006687; GO:0006869; GO:0007626; GO:0010008; GO:0016020; GO:0016887; GO:0019218; GO:0031410; GO:0032289; GO:0032383; GO:0032384; GO:0032805; GO:0042626; GO:0042632; GO:0042986; GO:0043231; GO:0045939; GO:0046512; GO:0048545; GO:0055085; GO:0060049; GO:0061135; GO:0070723; GO:0071072; GO:…	22.7326	22.5432	22.7377	23.1135	23.4955	23.0501	0.011511	15.8297	0.435693	0.387813	0.0118902	-0.011511	TRUE
Abcb10	GO:0005524; GO:0005739; GO:0005743; GO:0006783; GO:0015421; GO:0016887; GO:0031966; GO:0034514; GO:0042802; GO:0042803; GO:0045648; GO:0046985; GO:0048821; GO:0090374; GO:0005524; GO:0005739; GO:0005743; GO:0006783; GO:0015421; GO:0016887; GO:0031966; GO:0034514; GO:0042802; GO:0042803; GO:0045648; GO:0046985; GO:0048821; GO:0090374	20.7568	20.7902	20.6707	20.997	21.1829	21.4644	0.021474	14.4006	0.924599	0.00831366	0.00442373	-0.021474	FALSE
Abcb6	GO:0000139; GO:0005524; GO:0005654; GO:0005739; GO:0005740; GO:0005741; GO:0005765; GO:0005768; GO:0005774; GO:0005783; GO:0005789; GO:0005794; GO:0005829; GO:0005886; GO:0006778; GO:0006779; GO:0006878; GO:0007420; GO:0015439; GO:0015562; GO:0015886; GO:0016887; GO:0020037; GO:0031901; GO:0031902; GO:0032585; GO:0033013; GO:0033162; GO:0035351; GO:0036020; GO:0042168; GO:0043588; GO:0046906; GO:…	18.6915	19.4032	18.9961	19.3614	19.4911	19.5821	0.0167111	13.2374	0.638739	0.17219	0.0100651	-0.0167111	TRUE
Abcb7	GO:0005524; GO:0005739; GO:0005743; GO:0006879; GO:0016226; GO:0016887; GO:0034755; GO:0042626; GO:0042802; GO:0042803; GO:0055085; GO:0070455; GO:0140466; GO:0140481; GO:1903331; GO:1903427	23.5145	23.1714	23.2503	23.3738	23.8376	23.6436	0.010497	16.1966	0.545733	0.262667	0.00805893	-0.010497	FALSE
Abcc1	GO:0005324; GO:0005524; GO:0005886; GO:0006979; GO:0008559; GO:0009410; GO:0009925; GO:0010001; GO:0015420; GO:0015431; GO:0015562; GO:0015889; GO:0015911; GO:0016323; GO:0016324; GO:0016328; GO:0016491; GO:0016887; GO:0030335; GO:0033700; GO:0034040; GO:0034634; GO:0034775; GO:0042887; GO:0042908; GO:0042910; GO:0045332; GO:0046943; GO:0048708; GO:0050729; GO:0055085; GO:0060326; GO:0070633; GO:…	21.7274	21.5145	21.4799	21.8715	22.1438	22.1305	0.0163343	15.0123	0.733118	0.0973347	0.00757653	-0.0163343	TRUE
Abcc3	GO:0005524; GO:0005886; GO:0006855; GO:0008559; GO:0009925; GO:0010033; GO:0010243; GO:0014070; GO:0015164; GO:0015431; GO:0015432; GO:0015721; GO:0015722; GO:0016020; GO:0016323; GO:0016887; GO:0032355; GO:0032496; GO:0042626; GO:0042908; GO:0042910; GO:0055085; GO:0071714; GO:0071716; GO:0098656	21.4013	20.5372	20.8035	20.0732	20.5152	20.5217	-0.0101359	14.3738	-0.300083	0.563387	0.0161102	0.0101359	TRUE
Abcc4	GO:0001409; GO:0005524; GO:0005886; GO:0008559; GO:0009410; GO:0010033; GO:0010243; GO:0014070; GO:0015132; GO:0015143; GO:0015216; GO:0015431; GO:0015432; GO:0015562; GO:0015721; GO:0015732; GO:0015747; GO:0016020; GO:0016323; GO:0016324; GO:0016887; GO:0031088; GO:0032310; GO:0034634; GO:0038183; GO:0042626; GO:0042910; GO:0048661; GO:0055085; GO:0060271; GO:0070730; GO:0071716; GO:0098591; GO:…	22.1511	21.8068	21.8912	22.0015	22.4504	22.3892	0.0136977	15.2399	0.677211	0.139473	0.00744126	-0.0136977	TRUE
Abcd1	GO:0000038; GO:0002082; GO:0005324; GO:0005524; GO:0005737; GO:0005765; GO:0005777; GO:0005778; GO:0005789; GO:0006635; GO:0007031; GO:0015607; GO:0015910; GO:0016887; GO:0019899; GO:0030497; GO:0031966; GO:0031998; GO:0032000; GO:0036113; GO:0042626; GO:0042758; GO:0042760; GO:0042802; GO:0042803; GO:0043217; GO:0043531; GO:0046982; GO:0047617; GO:0048471; GO:0051900; GO:0052817; GO:0055089; GO:…	20.4455	19.6665	20.4281	20.4985	21.2196	20.9101	0.0229997	14.0795	0.569368	0.238237	0.0166041	-0.0229997	FALSE
Abcd3	GO:0000038; GO:0005324; GO:0005524; GO:0005739; GO:0005777; GO:0005778; GO:0005782; GO:0006633; GO:0006635; GO:0006699; GO:0006869; GO:0007031; GO:0009410; GO:0014070; GO:0015721; GO:0015910; GO:0016887; GO:0042626; GO:0042760; GO:0042803; GO:0043621; GO:0047617; GO:0140359; GO:1903512	25.8694	25.5928	26.2561	26.0899	25.58	26.7575	0.0243892	17.8801	0.709149	0.114589	0.0121242	-0.0243892	FALSE
Abcd4	GO:0005324; GO:0005524; GO:0005765; GO:0005777; GO:0005778; GO:0005789; GO:0006635; GO:0007031; GO:0009235; GO:0015420; GO:0015889; GO:0015910; GO:0016887; GO:0042626; GO:0042760; GO:0042802; GO:1990830	20.9557	20.4963	20.985	20.9286	21.2654	21.1635	0.0111632	14.4598	0.548655	0.259596	0.00850535	-0.0111632	FALSE
Abce1	GO:0000054; GO:0003924; GO:0005506; GO:0005524; GO:0005737; GO:0005739; GO:0006413; GO:0006415; GO:0016887; GO:0017111; GO:0022626; GO:0032790; GO:0043024; GO:0043273; GO:0060698; GO:0072344; GO:0000054; GO:0003924; GO:0005506; GO:0005524; GO:0005737; GO:0005739; GO:0006413; GO:0006415; GO:0016887; GO:0017111; GO:0022626; GO:0032790; GO:0043024; GO:0043273; GO:0060698; GO:0072344	25.0265	24.9488	24.9045	24.9841	25.0149	24.5737	-0.0116652	17.3412	-0.893236	0.0164892	0.0029357	0.0116652	FALSE
Abcf1	GO:0005524; GO:0016887	23.7946	23.7921	23.7509	23.8212	23.6151	23.6164	-0.00551767	16.4854	-0.776125	0.0695696	0.00224147	0.00551767	FALSE
Abcf2	GO:0005524; GO:0016887	23.3327	23.3264	23.3494	23.4038	23.5266	23.561	0.0069215	16.1862	0.876931	0.0217869	0.00189672	-0.0069215	FALSE
Abcf3	GO:0005524; GO:0016887; GO:0051607	23.8024	23.3331	23.7283	23.7052	23.7994	24.0715	0.013374	16.3684	0.730544	0.0991274	0.00625057	-0.013374	FALSE
Abcg3	GO:0005524; GO:0016020; GO:0016887; GO:0140359	24.4682	23.858	24.352	24.5212	24.7245	24.7038	0.0140404	16.8478	0.575758	0.231794	0.0099692	-0.0140404	FALSE
Abcg3l1	GO:0005524; GO:0005886; GO:0015562; GO:0016887; GO:0032217; GO:0042626; GO:0055085; GO:0140359; GO:0005524; GO:0005886; GO:0015562; GO:0016887; GO:0032217; GO:0042626; GO:0055085; GO:0140359	19.4566	19.0309	19.9179	19.6422	19.7519	20.0508	0.0181013	13.497	0.647384	0.164585	0.0106553	-0.0181013	TRUE
Abcg3l4	GO:0005524; GO:0005886; GO:0015562; GO:0016887; GO:0032217; GO:0140359	22.9812	22.1842	23.0892	22.9854	22.8881	23.7719	0.0299105	15.7364	0.769717	0.0734396	0.0124036	-0.0299105	TRUE
Abhd1	GO:0008126; GO:0016020; GO:0047372; GO:0051792; GO:0051793	22.3195	22.273	22.1905	22.4858	22.8532	22.5136	0.00785357	15.5027	0.430011	0.39474	0.00824443	-0.00785357	FALSE
Abhd11	GO:0005739; GO:0005759; GO:0016298; GO:0044255; GO:0045252; GO:0052689; GO:0005739; GO:0005759; GO:0016298; GO:0044255; GO:0045252; GO:0052689	21.4523	21.5859	21.374	21.628	21.6954	21.7104	0.00690689	14.9093	0.666006	0.148699	0.00386796	-0.00690689	FALSE
Abhd12	GO:0004620; GO:0004622; GO:0005737; GO:0005789; GO:0006660; GO:0007628; GO:0008474; GO:0009395; GO:0010996; GO:0016020; GO:0032281; GO:0032839; GO:0046464; GO:0046475; GO:0047372; GO:0050727; GO:0052651	22.5437	22.6985	22.5669	22.6932	22.6314	22.6077	-0.000131107	15.6823	-0.026752	0.959882	0.00244953	0.000131107	FALSE
Abhd13	GO:0005737; GO:0008474; GO:0016020; GO:0032839	22.0617	22.0856	22.2376	22.0148	22.3686	22.2975	0.00643268	15.3305	0.584039	0.22355	0.00447023	-0.00643268	FALSE
Abhd14b	GO:0005634; GO:0005654; GO:0005730; GO:0005737; GO:0005829; GO:0016787; GO:0045944; GO:0061733	22.3008	22.8175	22.5947	22.6277	21.3877	22.1544	-0.0151616	15.5653	-0.385134	0.450862	0.0181652	0.0151616	FALSE
Abhd16a	GO:0004620; GO:0006660; GO:0012505; GO:0016020; GO:0047372; GO:0052651; GO:1905344	21.8546	21.6392	21.309	21.5113	22.0761	21.6025	0.0007118	15.0127	0.0345552	0.948188	0.0102933	-0.0007118	FALSE
Abhd4	GO:0004622; GO:0005739; GO:0005811; GO:0006654; GO:0042171; GO:0055088; GO:0070291; GO:0070292; GO:0004622; GO:0005739; GO:0005811; GO:0006654; GO:0042171; GO:0055088; GO:0070291; GO:0070292	20.541	20.96	20.3326	20.7003	20.2907	20.693	0.000884755	14.2636	0.0457018	0.931495	0.00966954	-0.000884755	FALSE
Abhd6	GO:0004620; GO:0005739; GO:0005765; GO:0009395; GO:0016020; GO:0030336; GO:0031902; GO:0031966; GO:0032281; GO:0045211; GO:0046464; GO:0046889; GO:0047372; GO:0052651; GO:0060292; GO:0098978; GO:0098982; GO:0099178; GO:0120163; GO:2000124; GO:2001311	22.8437	23.063	22.7328	23.3314	23.4787	23.0072	0.0032098	15.9743	0.147057	0.781005	0.0107948	-0.0032098	FALSE
Abi1	GO:0001756; GO:0001764; GO:0005634; GO:0005856; GO:0014069; GO:0017124; GO:0030027; GO:0030296; GO:0030426; GO:0031209; GO:0031252; GO:0032433; GO:0035591; GO:0035855; GO:0043005; GO:0045296; GO:0048813; GO:0072673; GO:0098858; GO:0098978; GO:0099527	21.7921	21.8756	21.9909	21.9087	22.0699	21.7018	-0.00477677	15.2039	-0.468725	0.348403	0.00450107	0.00477677	FALSE
Abl1	GO:0000287; GO:0000400; GO:0000405; GO:0001726; GO:0001784; GO:0001843; GO:0001922; GO:0001934; GO:0002322; GO:0002333; GO:0004672; GO:0004713; GO:0004715; GO:0005080; GO:0005524; GO:0005634; GO:0005730; GO:0005737; GO:0005829; GO:0006909; GO:0006974; GO:0006979; GO:0007173; GO:0007204; GO:0007229; GO:0007249; GO:0007611; GO:0008306; GO:0009410; GO:0009791; GO:0010595; GO:0015629; GO:0016301; GO:…	21.1402	20.3904	19.8748	20.674	20.8634	20.9471	0.0122285	14.2329	0.348722	0.498121	0.0164328	-0.0122285	FALSE
Ablim1	GO:0001725; GO:0003779; GO:0005737; GO:0006366; GO:0007010; GO:0007411; GO:0014069; GO:0015629; GO:0030027; GO:0030032; GO:0045944; GO:0046872; GO:0060271	23.216	23.6905	23.7069	23.4715	23.1809	22.6062	-0.0275241	16.3376	-0.869841	0.0243095	0.00780518	0.0275241	FALSE
Ablim3	GO:0001725; GO:0005737; GO:0006366; GO:0007010; GO:0015629; GO:0030027; GO:0030032; GO:0045202; GO:0045944; GO:0046872; GO:0051015; GO:0060271; GO:0098978; GO:0001725; GO:0005737; GO:0006366; GO:0007010; GO:0015629; GO:0030027; GO:0030032; GO:0045202; GO:0045944; GO:0046872; GO:0051015; GO:0060271; GO:0098978; GO:0001725; GO:0005737; GO:0006366; GO:0007010; GO:0015629; GO:0030027; GO:0030032; GO:…	21.3771	21.7121	21.6837	21.4978	20.9543	21.1275	-0.0145021	14.9221	-0.622344	0.187005	0.00911988	0.0145021	FALSE
Abr	GO:0004674; GO:0005085; GO:0005096; GO:0016020; GO:0030424; GO:0035556; GO:0043197	21.5166	21.178	21.3875	21.5312	21.6799	21.6384	0.00813574	14.8419	0.577582	0.229967	0.00574937	-0.00813574	FALSE
Abraxas2	GO:0000278; GO:0002931; GO:0005634; GO:0005737; GO:0007059; GO:0008017; GO:0008608; GO:0030496; GO:0031593; GO:0031616; GO:0036449; GO:0043066; GO:0051301; GO:0070552; GO:0071497; GO:0090307	20.8687	21.1014	21.046	21.2079	21.1533	20.5126	-0.0148513	14.6399	-0.750721	0.0854651	0.00653442	0.0148513	FALSE
Abt1	GO:0000447; GO:0000472; GO:0000480; GO:0003677; GO:0003723; GO:0005667; GO:0005730; GO:0006357; GO:0021522; GO:0034462	24.5953	24.7976	25.0924	24.846	24.6659	24.6528	-0.00487164	17.2044	-0.348818	0.497994	0.00654446	0.00487164	FALSE
AC098459.1	GO:0004459; GO:0005737; GO:0006089; GO:0006090	26.1249	26.0323	25.9827	25.8134	25.8921	25.4355	-0.0178353	18.0547	-0.954928	0.00300146	0.00277204	0.0178353	FALSE
AC109542.1	GO:0003677; GO:0003899; GO:0005665; GO:0005666; GO:0005736; GO:0006360; GO:0006366; GO:0008270; GO:0042797	26.2637	26.2697	26.2596	26.6626	26.3649	26.8577	0.0162194	18.2258	0.83234	0.0398085	0.00540034	-0.0162194	FALSE
Acaa1b	GO:0003985; GO:0003988; GO:0005777; GO:0006635; GO:0010124; GO:0033540; GO:0050633; GO:0000038; GO:0003985; GO:0003988; GO:0005777; GO:0005829; GO:0006635; GO:0007584; GO:0008206; GO:0008775; GO:0009410; GO:0010124; GO:0016401; GO:0033540; GO:0048545; GO:0050633	20.5932	20.193	20.5196	20.3482	20.9581	20.0561	-0.00970694	14.2343	-0.393961	0.43963	0.0113233	0.00970694	FALSE
Acaa2	GO:0003985; GO:0003986; GO:0003988; GO:0005739; GO:0005759; GO:0006084; GO:0006635; GO:0047617; GO:0071456; GO:1901029; GO:1902109	22.2393	22.332	22.2017	22.4202	22.7012	22.3369	0.00273551	15.4892	0.199064	0.705348	0.00673341	-0.00273551	FALSE
Acaca	GO:0003989; GO:0005524; GO:0005737; GO:0006633; GO:0046872; GO:2001295	23.9533	23.4816	23.5661	23.8493	24.1116	24.1388	0.0137439	16.4423	0.650318	0.162037	0.00802738	-0.0137439	FALSE
Acad11	GO:0003995; GO:0004466; GO:0005634; GO:0005737; GO:0005739; GO:0005777; GO:0017099; GO:0031966; GO:0033539; GO:0050660; GO:0070991	23.5049	22.9915	23.2485	23.4609	24.102	24.0586	0.0249573	16.1691	0.735926	0.0953952	0.0114806	-0.0249573	FALSE
Acad8	GO:0003995; GO:0005739; GO:0006629; GO:0046395; GO:0050660; GO:0003995; GO:0046395; GO:0050660	21.0987	21.2849	21.1232	21.174	22.0934	21.6035	0.0153162	14.7312	0.513735	0.297191	0.0127892	-0.0153162	FALSE
Acad9	GO:0001676; GO:0003995; GO:0004466; GO:0005634; GO:0005739; GO:0005743; GO:0006552; GO:0008470; GO:0030425; GO:0031966; GO:0032981; GO:0050660; GO:0051791; GO:0070991	22.9975	23.0254	22.7925	22.9049	23.6972	22.876	-0.000130889	15.9771	-0.00518772	0.992218	0.0126151	0.000130889	FALSE
Acadl	GO:0000062; GO:0001659; GO:0004466; GO:0005737; GO:0005739; GO:0005759; GO:0006552; GO:0008470; GO:0009062; GO:0009409; GO:0016401; GO:0019254; GO:0031966; GO:0033539; GO:0042413; GO:0042758; GO:0042802; GO:0044242; GO:0045717; GO:0046322; GO:0050660; GO:0090181; GO:0120162	24.9428	24.7913	24.6447	24.8161	25.0223	24.8796	0.0025586	17.2077	0.254226	0.626877	0.00486681	-0.0025586	FALSE
Acadm	GO:0000062; GO:0001889; GO:0003995; GO:0005737; GO:0005739; GO:0005759; GO:0005978; GO:0006082; GO:0006111; GO:0006635; GO:0007507; GO:0007584; GO:0009409; GO:0009410; GO:0009437; GO:0009725; GO:0009791; GO:0016853; GO:0019254; GO:0030424; GO:0031966; GO:0033539; GO:0042594; GO:0042802; GO:0045329; GO:0046688; GO:0050660; GO:0051384; GO:0051791; GO:0051793; GO:0055007; GO:0070991	22.7437	22.9424	22.8496	22.9459	23.5712	22.9007	0.0032555	15.9159	0.144525	0.784722	0.0111445	-0.0032555	FALSE
Acads	GO:0000062; GO:0003995; GO:0004085; GO:0005739; GO:0005759; GO:0006635; GO:0031966; GO:0033539; GO:0042594; GO:0042802; GO:0046359; GO:0050660; GO:0051384	23.8712	23.8967	23.7667	23.6712	24.4867	23.9083	0.00408719	16.5628	0.186212	0.72391	0.0107826	-0.00408719	FALSE
Acadsb	GO:0003853; GO:0005739; GO:0006550; GO:0006631; GO:0042802; GO:0050660	21.957	21.9485	21.7894	21.826	22.1196	21.9204	0.00124494	15.1904	0.139396	0.79226	0.00442188	-0.00124494	FALSE
Acadvl	GO:0000062; GO:0001659; GO:0004466; GO:0005654; GO:0005730; GO:0005743; GO:0009409; GO:0017099; GO:0030855; GO:0033539; GO:0042645; GO:0042802; GO:0045717; GO:0046322; GO:0050660; GO:0090181	23.9521	23.9864	23.8624	23.9998	24.9153	24.2242	0.01072	16.6745	0.357603	0.486461	0.0139975	-0.01072	FALSE
Acap2	GO:0001726; GO:0005096; GO:0010008; GO:0030029; GO:0031267; GO:0032456; GO:0046872; GO:0080025; GO:1990090	21.2331	21.0808	21.0986	21.4018	20.8699	21.3815	0.00522643	14.6452	0.336003	0.514963	0.00732519	-0.00522643	FALSE
Acat1	GO:0001889; GO:0003985; GO:0005739; GO:0005759; GO:0005783; GO:0006085; GO:0006550; GO:0006635; GO:0009725; GO:0014070; GO:0015936; GO:0015937; GO:0016453; GO:0019899; GO:0030955; GO:0034736; GO:0042594; GO:0042802; GO:0046356; GO:0046952; GO:0060612; GO:0072229; GO:0120225; GO:1902860	23.2867	23.1262	23.2012	23.3404	23.9024	23.6819	0.0152615	16.1365	0.655689	0.157416	0.00878686	-0.0152615	FALSE
Acat2	GO:0001889; GO:0003985; GO:0005737; GO:0005739; GO:0005777; GO:0005829; GO:0006635; GO:0006695; GO:0019408; GO:0031670; GO:0038183; GO:0045797; GO:0046952; GO:0071398	24.0796	23.7784	23.7959	23.7867	23.2928	23.2426	-0.0206885	16.5362	-0.824755	0.0433755	0.00709252	0.0206885	FALSE
Acbd3	GO:0000062; GO:0000139; GO:0005739; GO:0006694; GO:0034237	20.7315	21.0586	21.0666	20.9091	21.3786	20.8129	-0.00230526	14.5661	-0.130118	0.805925	0.00878304	0.00230526	FALSE
Acd	GO:0000723; GO:0000781; GO:0000783; GO:0001501; GO:0001655; GO:0005697; GO:0006886; GO:0007004; GO:0016233; GO:0030326; GO:0031848; GO:0032202; GO:0032211; GO:0032212; GO:0035282; GO:0042162; GO:0044877; GO:0070182; GO:0070187; GO:0070198; GO:0070200	24.3094	24.4925	24.3624	24.084	23.6977	23.5043	-0.0266855	16.861	-0.879983	0.0207419	0.00720227	0.0266855	FALSE
Acin1	GO:0003676; GO:0005634; GO:0005730; GO:0008380; GO:0016607; GO:0030218; GO:0030263; GO:0035145; GO:0043065; GO:0045657; GO:0048025; GO:0061574; GO:0003676; GO:0005634; GO:0005730; GO:0005829; GO:0005886; GO:0008380; GO:0016607; GO:0030218; GO:0030263; GO:0035145; GO:0043065; GO:0045657; GO:0048025; GO:0061574	23.6666	24.498	24.2773	24.3947	23.9824	25.0378	0.0260734	16.6806	0.725785	0.102481	0.0123566	-0.0260734	TRUE
Acin1	GO:0003723; GO:0005634; GO:0005730; GO:0008380; GO:0016607; GO:0030218; GO:0030263; GO:0035145; GO:0043065; GO:0045657; GO:0048025; GO:0061574; GO:0071011	29.701	30.9379	30.5846	30.48	30.1143	30.5902	0.00587517	21.0344	0.176843	0.737501	0.0163495	-0.00587517	FALSE
Acly	GO:0003878; GO:0005524; GO:0005654; GO:0005829; GO:0006085; GO:0006101; GO:0006107; GO:0006633; GO:0046872	25.5367	25.6397	25.4102	25.5582	25.6237	25.1063	-0.0126752	17.7432	-0.825454	0.0430403	0.00433384	0.0126752	FALSE
Aco1	GO:0003994; GO:0005739; GO:0005783; GO:0005794; GO:0005829; GO:0006101; GO:0006417; GO:0006879; GO:0009791; GO:0010040; GO:0030350; GO:0046872; GO:0050892; GO:0051538; GO:0051539	21.2249	21.1295	20.9554	21.0965	20.8459	20.6401	-0.0148729	14.6403	-0.903224	0.0135953	0.00353346	0.0148729	FALSE
Aco2	GO:0001889; GO:0003994; GO:0005506; GO:0005739; GO:0005759; GO:0005829; GO:0006099; GO:0006101; GO:0006102; GO:0035900; GO:0051538; GO:0051539	25.6421	25.3847	25.5815	25.4917	26.1024	25.4117	-0.00217173	17.7603	-0.107209	0.839803	0.0100701	0.00217173	FALSE
Acot11	GO:0005737; GO:0005829; GO:0006631; GO:0006637; GO:0008289; GO:0009266; GO:0009409; GO:0052689; GO:0052816; GO:0120163	23.8067	23.788	23.679	23.9331	24.329	23.9599	0.00650829	16.535	0.373674	0.465577	0.00807766	-0.00650829	FALSE
Acot2	GO:0000038; GO:0001666; GO:0001676; GO:0005739; GO:0005759; GO:0006631; GO:0006637; GO:0009410; GO:0009725; GO:0031667; GO:0036116; GO:0047617; GO:0052689; GO:0052816; GO:0070849	23.0728	23.4795	23.1565	23.3663	23.2889	23.1276	-0.00351015	16.1375	-0.29171	0.574847	0.00575484	0.00351015	FALSE
Acot7	GO:0000062; GO:0005654; GO:0005737; GO:0005759; GO:0005829; GO:0006637; GO:0009062; GO:0015937; GO:0036042; GO:0036114; GO:0036116; GO:0042802; GO:0042803; GO:0043005; GO:0043025; GO:0047617; GO:0051792; GO:0052689; GO:0052816; GO:0070062; GO:1900535	25.5625	25.688	25.5316	25.6418	25.4147	24.2956	-0.0393621	17.8311	-0.971218	0.00123064	0.00482676	0.0393621	TRUE
Acot8	GO:0003986; GO:0004778; GO:0005777; GO:0005782; GO:0005829; GO:0006637; GO:0009062; GO:0016559; GO:0033882; GO:0043649; GO:0045225; GO:0047603; GO:0047617; GO:0047994; GO:0052689; GO:0052815; GO:0052816	22.9469	22.8399	22.8693	22.8994	22.805	22.812	-0.00258075	15.8636	-0.615899	0.192966	0.00165058	0.00258075	FALSE
Acot9	GO:0001676; GO:0003986; GO:0005739; GO:0005759; GO:0006637; GO:0046459; GO:0047617	24.4476	24.4324	24.4467	24.4786	25.2088	24.73	0.010367	17.0007	0.438713	0.38415	0.0106175	-0.010367	FALSE
Acox1	GO:0003997; GO:0005504; GO:0005777; GO:0033540; GO:0071949	22.9191	23.2619	22.9898	23.2242	22.9064	23.2776	0.0055938	15.9729	0.413199	0.415475	0.00616403	-0.0055938	FALSE
Acox1	GO:0000038; GO:0001676; GO:0003997; GO:0005504; GO:0005737; GO:0005777; GO:0005778; GO:0005782; GO:0006091; GO:0006629; GO:0006693; GO:0007283; GO:0009062; GO:0016401; GO:0019395; GO:0030165; GO:0033540; GO:0042803; GO:0050660; GO:0050665; GO:0055088; GO:0071949; GO:0140493; GO:1904070	21.9545	22.434	22.2176	22.4219	21.7387	22.5114	0.00753904	15.3479	0.319152	0.537526	0.0111934	-0.00753904	FALSE
Acox3	GO:0003997; GO:0005504; GO:0005777; GO:0033540; GO:0071949	21.0002	20.7318	20.6924	20.7574	20.4056	20.9525	0.00296275	14.3682	0.181635	0.730544	0.00802012	-0.00296275	FALSE
Acp1	GO:0003993; GO:0004725; GO:0004726; GO:0005737; GO:0005829; GO:0007268; GO:0009898; GO:0016791; GO:0017124; GO:0042383; GO:0045202	25.6381	25.3056	25.4146	25.5086	25.688	25.2824	-0.00508896	17.6895	-0.3926	0.441357	0.00596073	0.00508896	FALSE
Acp6	GO:0002244; GO:0005737; GO:0005739; GO:0006644; GO:0052642; GO:2001311	19.8294	20.3418	19.6941	20.1526	20.1949	20.3849	0.0123365	13.8518	0.57574	0.231812	0.00875979	-0.0123365	FALSE
Acsf2	GO:0005524; GO:0005739; GO:0006631; GO:0031956; GO:0047760	21.5596	21.8939	21.6666	22.1364	23.1979	22.1399	0.0150561	15.22	0.333297	0.518567	0.0212952	-0.0150561	FALSE
Acsf3	GO:0000166; GO:0005654; GO:0005739; GO:0006631; GO:0006633; GO:0016878; GO:0031956; GO:0031957; GO:0090409; GO:0090410	21.0596	21.0372	20.6926	21.4381	21.8697	21.2231	0.00834344	14.6544	0.270478	0.604177	0.0148486	-0.00834344	FALSE
Acsl1	GO:0000038; GO:0001676; GO:0003987; GO:0004467; GO:0005524; GO:0005739; GO:0005741; GO:0005778; GO:0005783; GO:0005789; GO:0006631; GO:0007584; GO:0008610; GO:0009410; GO:0010033; GO:0010747; GO:0014070; GO:0015908; GO:0016020; GO:0019432; GO:0033211; GO:0034201; GO:0035338; GO:0042178; GO:0043539; GO:0044539; GO:0047676; GO:0050197; GO:0070251; GO:0090434; GO:0120162	22.1217	22.2314	22.0687	22.1057	22.921	21.929	-0.00424963	15.436	-0.157018	0.766408	0.0133644	0.00424963	FALSE
Acsl3	GO:0001676; GO:0004467; GO:0005524; GO:0005741; GO:0005778; GO:0005783; GO:0005789; GO:0005794; GO:0005811; GO:0005886; GO:0006633; GO:0007584; GO:0014070; GO:0019901; GO:0019904; GO:0030182; GO:0031956; GO:0034379; GO:0035336; GO:0042998; GO:0044539; GO:0047676; GO:0048471; GO:0051047; GO:2001247	23.5764	23.261	23.1874	23.3621	24.0559	22.8829	-0.01258	16.2928	-0.411218	0.417942	0.0139429	0.01258	TRUE
Acsl4	GO:0001676; GO:0004467; GO:0005524; GO:0005737; GO:0005739; GO:0005741; GO:0005777; GO:0005778; GO:0005783; GO:0005789; GO:0005811; GO:0005886; GO:0006629; GO:0006631; GO:0007584; GO:0015908; GO:0019432; GO:0030182; GO:0031957; GO:0031966; GO:0032024; GO:0035336; GO:0035338; GO:0043025; GO:0044233; GO:0047676; GO:0060136; GO:0060996; GO:0070672	24.4212	24.398	24.3828	24.3199	24.9882	24.4251	0.00250367	16.9584	0.131808	0.803434	0.00941458	-0.00250367	TRUE
Acsl5	GO:0001676; GO:0004467; GO:0005524; GO:0005739; GO:0005741; GO:0005783; GO:0005789; GO:0005886; GO:0006631; GO:0007584; GO:0009744; GO:0009749; GO:0010747; GO:0010867; GO:0016020; GO:0032869; GO:0035338; GO:0047676; GO:0070723; GO:0090434	23.823	23.5498	23.5507	23.8363	24.5683	23.7754	0.00506987	16.499	0.176207	0.738426	0.0141611	-0.00506987	TRUE
Acss2	GO:0003682; GO:0003713; GO:0003987; GO:0005524; GO:0005634; GO:0005737; GO:0005829; GO:0006085; GO:0007616; GO:0008610; GO:0019413; GO:0019542; GO:0050218; GO:0003682; GO:0003713; GO:0003987; GO:0005524; GO:0005634; GO:0005737; GO:0005829; GO:0006085; GO:0007616; GO:0008610; GO:0019413; GO:0019542; GO:0050218	23.7811	23.9334	23.6373	23.7394	23.7756	23.3514	-0.0129536	16.5139	-0.857036	0.029197	0.0038939	0.0129536	FALSE
Actbl2	GO:0005737; GO:0005884; GO:0007409; GO:0016020; GO:0019901; GO:0030424; GO:0035267; GO:0045202; GO:0048870; GO:0098973; GO:0098978	33.2909	33.3252	33.2067	33.0056	33.3141	32.8936	-0.0102306	23.0601	-0.735203	0.0958928	0.00471624	0.0102306	FALSE
Actc1	Unknown	34.824	34.9229	34.9242	34.7592	34.8213	34.4356	-0.0129841	24.1929	-0.934131	0.00636513	0.0024806	0.0129841	FALSE
Actl6a	GO:0000723; GO:0000786; GO:0001825; GO:0003407; GO:0003682; GO:0005634; GO:0005654; GO:0005886; GO:0006275; GO:0006282; GO:0006338; GO:0006357; GO:0007399; GO:0016514; GO:0021510; GO:0031011; GO:0033044; GO:0035267; GO:0045739; GO:0045893; GO:0045995; GO:0051726; GO:0060382; GO:0071564; GO:1904507; GO:1905168	25.1778	25.7728	25.597	25.79	25.5474	26.6807	0.0343002	17.6332	0.890131	0.0174436	0.00878003	-0.0343002	TRUE
Actn1	GO:0001725; GO:0001726; GO:0003725; GO:0005178; GO:0005509; GO:0005884; GO:0005903; GO:0005915; GO:0005916; GO:0005923; GO:0005925; GO:0016328; GO:0017166; GO:0030018; GO:0030027; GO:0030220; GO:0030374; GO:0030486; GO:0031252; GO:0042383; GO:0042803; GO:0044325; GO:0045214; GO:0048041; GO:0048741; GO:0051015; GO:0051017; GO:0051393; GO:0051639; GO:0090636; GO:0090637; GO:0097433; GO:0098978; GO:…	25.4831	25.8506	25.9565	25.5032	25.2948	24.6564	-0.0322358	17.8553	-0.905681	0.0129245	0.00754497	0.0322358	TRUE
Actn4	GO:0000977; GO:0001666; GO:0001725; GO:0001882; GO:0003713; GO:0005200; GO:0005509; GO:0005634; GO:0005737; GO:0005829; GO:0005886; GO:0005911; GO:0005925; GO:0010467; GO:0015031; GO:0015629; GO:0016922; GO:0030018; GO:0030036; GO:0030050; GO:0030054; GO:0030335; GO:0030374; GO:0030863; GO:0030864; GO:0031143; GO:0031490; GO:0031625; GO:0032835; GO:0032991; GO:0033209; GO:0035357; GO:0042803; GO:…	28.1449	28.5205	28.5706	28.3963	28.2478	27.8543	-0.0162283	19.714	-0.792355	0.0601983	0.00624737	0.0162283	TRUE
Actr10	GO:0005869; GO:0007018; GO:0098958; GO:1904115; GO:0005869; GO:0007018; GO:0098958; GO:1904115; GO:0005869; GO:0007018; GO:0098958; GO:1904115	21.5452	21.8318	21.6721	21.6167	21.3119	21.6801	-0.000535961	14.9821	-0.0401607	0.939791	0.00666731	0.000535961	FALSE
Actr1a	GO:0002177; GO:0005524; GO:0005813; GO:0005814; GO:0005938; GO:0007283; GO:0030137	24.3655	24.1717	24.2091	24.0695	23.7234	23.5076	-0.0229074	16.7898	-0.916166	0.0102475	0.00501069	0.0229074	TRUE
Actr2	GO:0005200; GO:0005524; GO:0005634; GO:0005737; GO:0005829; GO:0005885; GO:0005938; GO:0007163; GO:0008092; GO:0008306; GO:0008356; GO:0010592; GO:0016344; GO:0016482; GO:0030027; GO:0030036; GO:0030478; GO:0033206; GO:0034314; GO:0035861; GO:0035902; GO:0035984; GO:0045471; GO:0045944; GO:0051015; GO:0051321; GO:0051653; GO:0060271; GO:0061003; GO:0061825; GO:0071346; GO:0098794; GO:1905168	29.1528	29.2163	29.1618	29.1469	28.8094	29.0912	-0.00334767	20.1898	-0.2984	0.565685	0.00535381	0.00334767	TRUE
Actr3	GO:0000139; GO:0001726; GO:0002102; GO:0003779; GO:0005200; GO:0005524; GO:0005634; GO:0005737; GO:0005885; GO:0005903; GO:0005911; GO:0007163; GO:0007283; GO:0008356; GO:0010592; GO:0010763; GO:0016344; GO:0030027; GO:0030056; GO:0030517; GO:0030838; GO:0031252; GO:0032355; GO:0032956; GO:0033206; GO:0034314; GO:0035861; GO:0035984; GO:0043519; GO:0045666; GO:0045944; GO:0048471; GO:0048708; GO:…	28.3069	28.3856	28.3734	28.298	27.9241	28.2263	-0.00458209	19.6128	-0.349376	0.497259	0.00614429	0.00458209	TRUE
Actr5	GO:0000723; GO:0005634; GO:0005737; GO:0006275; GO:0006282; GO:0006302; GO:0006338; GO:0006355; GO:0031011; GO:0033044; GO:0045739; GO:0045893; GO:0045995; GO:0051726; GO:0060382; GO:0070914; GO:1904507	22.1311	22.7084	22.8363	22.6522	22.2523	23.5565	0.0297235	15.5339	0.765758	0.0758779	0.0124818	-0.0297235	FALSE
Actr6	GO:0000812; GO:0005730; GO:0007000; GO:0031491; GO:0000812; GO:0005730; GO:0007000; GO:0031491	21.8224	22.308	22.3215	22.1859	21.1543	22.5889	0.0112041	15.2204	0.285944	0.582774	0.0187735	-0.0112041	FALSE
Actr8	GO:0000723; GO:0005524; GO:0005634; GO:0005654; GO:0005813; GO:0006275; GO:0006282; GO:0006302; GO:0006310; GO:0006338; GO:0006355; GO:0031011; GO:0033044; GO:0045739; GO:0045893; GO:0045995; GO:0051726; GO:0060382; GO:1904507	22.5323	23.1562	22.9844	22.8968	22.6033	23.7411	0.0253156	15.7679	0.752703	0.0841716	0.0110713	-0.0253156	FALSE
Acy1a	GO:0004046; GO:0005737; GO:0006520; GO:0030163; GO:0042802; GO:0046872; GO:0070062	21.5894	21.6027	21.5022	21.3446	20.7903	20.2339	-0.0408037	14.9441	-0.96257	0.00207529	0.0057446	0.0408037	TRUE
Adal	GO:0003676; GO:0005198; GO:0008270; GO:0016032	19.1113	19.2658	19.4614	19.8747	19.0645	19.1784	-0.00549438	13.4315	-0.236109	0.652418	0.0113063	0.00549438	FALSE
Adam10	GO:0000139; GO:0001701; GO:0005634; GO:0005798; GO:0006468; GO:0007162; GO:0007219; GO:0008284; GO:0008593; GO:0009986; GO:0010629; GO:0010820; GO:0014069; GO:0017124; GO:0019901; GO:0030136; GO:0030307; GO:0034332; GO:0034612; GO:0038004; GO:0042117; GO:0042803; GO:0046872; GO:0046930; GO:0046931; GO:0051089; GO:0070573; GO:0090102; GO:0097038; GO:0097060; GO:0097197; GO:0098696; GO:0098978; GO:…	23.6535	23.6566	23.5869	23.5003	23.074	21.823	-0.0548353	16.4483	-0.99722	1.15827e-05	0.00204872	0.0548353	TRUE
Adamtsl4	GO:0002020; GO:0002064; GO:0004222; GO:0005576; GO:0005614; GO:0006508; GO:0006915; GO:0030198; GO:0031012; GO:0043065; GO:0070285	21.115	21.143	21.5926	21.5794	21.3979	21.8422	0.0164751	14.7575	0.758698	0.080315	0.00707303	-0.0164751	TRUE
Adar	GO:0001649; GO:0002244; GO:0002566; GO:0003677; GO:0003725; GO:0003726; GO:0005634; GO:0005730; GO:0005737; GO:0006382; GO:0006396; GO:0006397; GO:0006915; GO:0008251; GO:0009615; GO:0016553; GO:0016607; GO:0030218; GO:0031054; GO:0035196; GO:0035455; GO:0044387; GO:0044530; GO:0045070; GO:0045087; GO:0046872; GO:0051607; GO:0060216; GO:0060339; GO:0061484; GO:0070922; GO:0097284; GO:0098586; GO:…	23.0446	23.326	23.2189	23.1742	23.0029	23.2359	0.00106901	16.0513	0.113933	0.82984	0.00466087	-0.00106901	FALSE
Adarb1	GO:0003723; GO:0003725; GO:0003726; GO:0005634; GO:0005654; GO:0005730; GO:0005737; GO:0006382; GO:0006396; GO:0006397; GO:0007274; GO:0008251; GO:0008285; GO:0016553; GO:0016556; GO:0021610; GO:0021618; GO:0021965; GO:0030336; GO:0035264; GO:0042802; GO:0044387; GO:0045070; GO:0045202; GO:0046872; GO:0050685; GO:0050884; GO:0051726; GO:0060384; GO:0060415; GO:0061744; GO:0097049	22.1653	22.7403	22.6602	22.707	21.9084	22.7767	0.00607377	15.5515	0.216977	0.679642	0.0136629	-0.00607377	FALSE
Adck1	GO:0004672; GO:0005524; GO:0005739; GO:0005743; GO:0007005; GO:0010637; GO:0055088; GO:1903852	20.3817	20.0979	20.5931	20.3862	20.2641	20.7876	0.0128003	14.0698	0.685514	0.132801	0.00679738	-0.0128003	FALSE
Add1	GO:0000902; GO:0001701; GO:0005200; GO:0005516; GO:0005634; GO:0005737; GO:0005856; GO:0005886; GO:0005912; GO:0005925; GO:0006811; GO:0006884; GO:0007010; GO:0008290; GO:0014069; GO:0016020; GO:0020027; GO:0030218; GO:0030425; GO:0030507; GO:0030837; GO:0035264; GO:0042608; GO:0042803; GO:0043197; GO:0045766; GO:0045807; GO:0046982; GO:0046983; GO:0048471; GO:0048873; GO:0051015; GO:0051016; GO:…	24.595	24.4923	24.2833	24.3082	24.2782	24.2162	-0.00751809	16.9354	-0.664346	0.150087	0.00422913	0.00751809	TRUE
Add3	GO:0000794; GO:0005080; GO:0005200; GO:0005516; GO:0005737; GO:0005856; GO:0005886; GO:0005903; GO:0005911; GO:0005938; GO:0009410; GO:0014069; GO:0016020; GO:0045907; GO:0051015; GO:0051016; GO:0051495	24.0469	24.1727	23.8413	24.1261	24.1564	23.9156	-0.00356857	16.6886	-0.339929	0.509746	0.00493642	0.00356857	TRUE
Adgrg1	GO:0001525; GO:0004930; GO:0005518; GO:0005576; GO:0005886; GO:0007155; GO:0007166; GO:0007189; GO:0007266; GO:0007420; GO:0008201; GO:0008285; GO:0010573; GO:0016477; GO:0021796; GO:0021801; GO:0021819; GO:0035025; GO:0045121; GO:0045785; GO:0050840; GO:0061351; GO:0061484; GO:0070528; GO:0072520; GO:0097451; GO:2000179; GO:2001223	20.777	20.6726	20.7948	20.8892	19.8118	20.5337	-0.00934147	14.3256	-0.307764	0.55293	0.0144398	0.00934147	TRUE
Adgrl2	GO:0004930; GO:0007166; GO:0007189; GO:0009617; GO:0030165; GO:0030246; GO:0045211; GO:0050808; GO:0051965; GO:0098978	22.8059	22.8468	22.981	22.6522	22.5072	22.1129	-0.0224598	15.8465	-0.942684	0.00483353	0.0039751	0.0224598	FALSE
Adh1	GO:0001523; GO:0004022; GO:0004024; GO:0004745; GO:0005739; GO:0005829; GO:0006068; GO:0006069; GO:0008270; GO:0031100; GO:0032526; GO:0032570; GO:0033574; GO:0035276; GO:0042572; GO:0042573; GO:0042802; GO:0046186; GO:0048149; GO:0048545; GO:0051287; GO:0097159	21.7982	22.0374	21.6266	21.7992	21.7237	21.5392	-0.00882896	15.1361	-0.66929	0.145969	0.00490066	0.00882896	FALSE
Adh5	GO:0001523; GO:0003016; GO:0004022; GO:0004024; GO:0005504; GO:0005739; GO:0005829; GO:0006068; GO:0006069; GO:0008270; GO:0010430; GO:0018467; GO:0032496; GO:0042802; GO:0045777; GO:0046294; GO:0051409; GO:0051775; GO:0051903; GO:0106321; GO:0106322	23.8538	23.7953	23.9883	23.9506	23.651	23.1461	-0.022477	16.5951	-0.942736	0.00482487	0.00397617	0.022477	FALSE
Adk	GO:0004001; GO:0004136; GO:0005524; GO:0005634; GO:0005829; GO:0006144; GO:0006166; GO:0006167; GO:0006175; GO:0010613; GO:0032263; GO:0032922; GO:0042102; GO:0044209; GO:0044342; GO:0046085; GO:0046872; GO:0106383	21.2821	21.3306	21.357	21.5893	21.2169	20.9404	-0.0126723	14.8367	-0.781005	0.0666868	0.00506666	0.0126723	FALSE
Adnp	GO:0000977; GO:0000981; GO:0001933; GO:0003682; GO:0005507; GO:0005615; GO:0005634; GO:0005694; GO:0006357; GO:0007614; GO:0008013; GO:0009743; GO:0010035; GO:0010468; GO:0010629; GO:0010976; GO:0019934; GO:0030182; GO:0030424; GO:0030425; GO:0031668; GO:0033484; GO:0042277; GO:0043025; GO:0043524; GO:0044849; GO:0045773; GO:0048487; GO:0050731; GO:0050805; GO:0051402; GO:0051965; GO:0090263; GO:…	23.5327	23.7523	23.6347	23.8074	24.1643	24.1797	0.0168664	16.4186	0.812215	0.0495841	0.00605701	-0.0168664	TRUE
Adnp2	GO:0003677; GO:0005634; GO:0007399; GO:0010468; GO:0046872; GO:0003677; GO:0005634; GO:0007399; GO:0046872; GO:0003677; GO:0005634; GO:0007399; GO:0046872; GO:0003677; GO:0005634; GO:0007399; GO:0046872	21.0744	21.7216	21.331	21.3415	21.0014	21.5568	0.00501917	14.7576	0.237783	0.650048	0.0102514	-0.00501917	FALSE
Adpgk	GO:0005783; GO:0006006; GO:0006096; GO:0016310; GO:0043843	20.7389	21.0169	20.9038	20.7549	20.9524	20.7859	-0.00198857	14.4711	-0.224932	0.668292	0.00430711	0.00198857	FALSE
Adprh	GO:0000287; GO:0003875; GO:0005615; GO:0030955; GO:0036211; GO:0051725	20.9258	21.3537	21.1261	21.3612	21.3423	20.8549	-0.00843425	14.7223	-0.481485	0.333583	0.00767649	0.00843425	TRUE
Adprs	GO:0000287; GO:0004553; GO:0004649; GO:0005634; GO:0005737; GO:0005739; GO:0006281; GO:0016604; GO:0060546; GO:0061463; GO:0071451; GO:0090734; GO:0140292	20.6855	20.0053	19.9668	20.0635	20.1748	19.8915	-0.0104277	14.0217	-0.471939	0.344648	0.00973999	0.0104277	FALSE
Adrm1	GO:0000502; GO:0001541; GO:0002020; GO:0005634; GO:0005737; GO:0006368; GO:0007286; GO:0008541; GO:0033081; GO:0042699; GO:0043248; GO:0048477; GO:0048538; GO:0060009; GO:0060399; GO:0060612; GO:0061133; GO:0070628; GO:0072520; GO:0140678	22.9901	22.6516	22.7189	22.6016	22.6129	22.4708	-0.00952475	15.7786	-0.709909	0.114023	0.0047247	0.00952475	FALSE
Adsl	GO:0001666; GO:0004018; GO:0005829; GO:0006167; GO:0006177; GO:0006189; GO:0007584; GO:0009060; GO:0014850; GO:0032991; GO:0042594; GO:0042802; GO:0044208; GO:0044209; GO:0070626; GO:0097294	23.3805	23.3086	23.1336	22.9057	22.7026	22.1664	-0.0332872	16.1122	-0.958468	0.00255154	0.00495243	0.0332872	FALSE
Adss2	GO:0000287; GO:0004019; GO:0005525; GO:0005737; GO:0005739; GO:0006164; GO:0006167; GO:0006531; GO:0014074; GO:0044208; GO:0046040; GO:0060359; GO:0071257	21.9446	21.6915	21.6457	21.8268	21.4063	20.9201	-0.0267131	15.1266	-0.946298	0.00424849	0.00456319	0.0267131	FALSE
Aebp1	GO:0000122; GO:0000977; GO:0001227; GO:0004180; GO:0004181; GO:0005516; GO:0005518; GO:0005615; GO:0006355; GO:0006518; GO:0008270; GO:0016485; GO:1904026	20.8404	20.6525	20.768	20.4836	19.7373	19.2495	-0.0463412	14.3642	-0.933906	0.00640819	0.00887016	0.0463412	TRUE
Aen	GO:0003676; GO:0004527; GO:0004529; GO:0005634; GO:0005654; GO:0005730; GO:0010212; GO:0031965; GO:0042771	21.1031	21.8124	21.5677	21.0767	20.5329	21.3475	-0.0042583	14.7502	-0.124512	0.814196	0.0169668	0.0042583	FALSE
Afap1	GO:0001725; GO:0003779; GO:0005829; GO:0005884; GO:0009966; GO:0017124; GO:0042169; GO:0071260	19.9052	20.0962	20.4994	20.262	20.1846	20.2043	0.00176386	13.9845	0.117529	0.824518	0.00745191	-0.00176386	FALSE
Afap1l2	GO:0005737; GO:0005829; GO:0006954; GO:0007346; GO:0017124; GO:0030296; GO:0032675; GO:0032757; GO:0042169; GO:0045742; GO:0045893; GO:0005737; GO:0005829; GO:0006954; GO:0007346; GO:0017124; GO:0030296; GO:0032675; GO:0032757; GO:0042169; GO:0045742; GO:0045893; GO:0005737; GO:0005829; GO:0005886; GO:0006954; GO:0007346; GO:0017124; GO:0030296; GO:0032675; GO:0032757; GO:0042169; GO:0045742; GO:…	21.6553	21.6516	21.8147	21.5926	21.8804	20.5633	-0.0328494	15.1344	-0.883458	0.0195815	0.00871024	0.0328494	TRUE
Afdn	GO:0005912; GO:0007155; GO:0007165; GO:0032880; GO:0050839	23.1397	23.3171	23.1229	23.0499	23.5206	22.9082	-0.00707	16.1106	-0.428984	0.395997	0.00744366	0.00707	TRUE
Afg1l	GO:0005524; GO:0005737; GO:0005739; GO:0006123; GO:0007005; GO:0016887; GO:0031966; GO:0035694	19.9043	19.7739	19.8592	20.1062	20.3669	20.3037	0.0137755	13.8097	0.730299	0.0992991	0.00644284	-0.0137755	FALSE
Afg2a	GO:0005524; GO:0005634; GO:0005737; GO:0005819; GO:0005829; GO:0007420; GO:0016887; GO:0030970; GO:0031593; GO:0034098; GO:0042273; GO:0051228; GO:0097352; GO:1990275	22.4838	22.5214	22.7004	22.6298	22.5725	23.081	0.0153736	15.6101	0.918578	0.00967446	0.00330742	-0.0153736	FALSE
Afg2b	GO:0005524; GO:0005634; GO:0005737; GO:0005819; GO:0016887; GO:0042273; GO:1990275	21.4721	21.6739	21.9914	21.7072	21.6692	22.0957	0.0122035	15.0093	0.687606	0.131142	0.00644322	-0.0122035	FALSE
Afg3l1	GO:0004176; GO:0004222; GO:0005524; GO:0005745; GO:0008053; GO:0008270; GO:0016887; GO:0034982; GO:0042407; GO:0004176; GO:0004222; GO:0005524; GO:0005745; GO:0008270; GO:0016887; GO:0034982	21.1089	20.9809	21.0016	21.1669	21.942	21.4208	0.0131805	14.6577	0.470189	0.346691	0.0123702	-0.0131805	FALSE
Afg3l2	GO:0004176; GO:0004222; GO:0005524; GO:0005743; GO:0005745; GO:0006508; GO:0007005; GO:0007409; GO:0007528; GO:0008053; GO:0008237; GO:0008270; GO:0016485; GO:0016540; GO:0016887; GO:0021675; GO:0033619; GO:0034982; GO:0036444; GO:0040014; GO:0042407; GO:0042552; GO:0051560; GO:0055001; GO:0060013; GO:0004176; GO:0004222; GO:0005524; GO:0005743; GO:0005745; GO:0006508; GO:0007005; GO:0007409; GO:…	22.7545	22.7209	22.5262	22.6972	23.4931	23.0921	0.0142395	15.7671	0.526448	0.28328	0.0114983	-0.0142395	FALSE
Agap3	GO:0003924; GO:0005096; GO:0005525; GO:0005634; GO:0005737; GO:0006606; GO:0031593; GO:0034614; GO:0043005; GO:0043161; GO:0046872; GO:0071944	21.4261	21.1123	21.4161	21.023	21.3683	21.2286	-0.00130007	14.7464	-0.10025	0.850129	0.00645147	0.00130007	FALSE
Agfg1	GO:0001675; GO:0003677; GO:0005096; GO:0005634; GO:0005737; GO:0007289; GO:0016020; GO:0031410; GO:0042995; GO:0043025; GO:0045109; GO:0046872	24.4079	24.6061	24.5802	24.5296	24.562	24.0604	-0.0136416	17.0415	-0.860004	0.0280263	0.00404714	0.0136416	FALSE
Agk	GO:0001727; GO:0001729; GO:0004143; GO:0005739; GO:0005743; GO:0005758; GO:0016020; GO:0017050; GO:0031966; GO:0042721; GO:0045039; GO:0046486; GO:0046512; GO:0046513; GO:0046834; GO:0047620; GO:0001727; GO:0001729; GO:0004143; GO:0005739; GO:0005743; GO:0005758; GO:0016020; GO:0017050; GO:0031966; GO:0042721; GO:0045039; GO:0046486; GO:0046512; GO:0046513; GO:0046834; GO:0047620	21.9821	21.4771	21.4648	21.6307	21.9547	21.6962	0.00159889	15.0316	0.0923389	0.861885	0.00862075	-0.00159889	FALSE
Agl	GO:0004133; GO:0004134; GO:0004135; GO:0005634; GO:0005737; GO:0005829; GO:0005977; GO:0005978; GO:0005980; GO:0007584; GO:0009725; GO:0016234; GO:0016529; GO:0030246; GO:0030247; GO:0031593; GO:0051384; GO:0102500	20.7241	20.8528	20.8199	20.6921	20.9004	20.129	-0.0190655	14.4626	-0.874165	0.0227552	0.00529576	0.0190655	FALSE
Ago1	GO:0000932; GO:0000956; GO:0000976; GO:0000978; GO:0000993; GO:0001046; GO:0003723; GO:0003725; GO:0003727; GO:0005634; GO:0005737; GO:0005829; GO:0010501; GO:0010586; GO:0010628; GO:0016442; GO:0016525; GO:0031054; GO:0035194; GO:0035196; GO:0035198; GO:0035278; GO:0036464; GO:0043488; GO:0045944; GO:0070578; GO:0070922; GO:1901224; GO:0000932; GO:0000956; GO:0000976; GO:0000978; GO:0000993; GO:…	21.6945	22.0196	22.0572	22.1145	21.6579	21.6252	-0.00976058	15.2167	-0.56572	0.241947	0.00711355	0.00976058	FALSE
Ago2	GO:0000340; GO:0000932; GO:0000993; GO:0001046; GO:0001666; GO:0003723; GO:0003725; GO:0003727; GO:0003729; GO:0004521; GO:0005634; GO:0005737; GO:0005739; GO:0005794; GO:0005829; GO:0007283; GO:0009791; GO:0010494; GO:0010501; GO:0010586; GO:0010628; GO:0016020; GO:0016442; GO:0030154; GO:0030422; GO:0030425; GO:0030544; GO:0031047; GO:0031054; GO:0033391; GO:0035194; GO:0035196; GO:0035197; GO:…	22.4987	22.8222	22.7164	22.6908	22.2946	22.0615	-0.019046	15.7293	-0.855479	0.0298201	0.00576445	0.019046	TRUE
Agpat1	GO:0001819; GO:0003841; GO:0005783; GO:0006654; GO:0016020	21.7613	21.6417	21.7275	21.9096	22.298	22.0867	0.0118044	15.1061	0.618456	0.190592	0.00749946	-0.0118044	FALSE
Agpat3	GO:0003841; GO:0005635; GO:0005783; GO:0005789; GO:0006629; GO:0012505; GO:0042171	22.8098	22.3797	22.9209	22.8279	23.5499	23.3344	0.0206007	15.788	0.644784	0.166857	0.0122107	-0.0206007	FALSE
Agpat4	GO:0003841; GO:0005741; GO:0005783; GO:0005789; GO:0006644; GO:0012505; GO:0016024; GO:0042171	23.9859	23.5154	24.0532	24.0665	24.7117	24.4848	0.0202465	16.5984	0.631288	0.178859	0.0124366	-0.0202465	FALSE
Agpat5	GO:0002244; GO:0003841; GO:0005635; GO:0005739; GO:0005783; GO:0005789; GO:0006639; GO:0012505; GO:0016746; GO:0036149	22.5454	21.8518	22.4619	22.4751	22.8829	22.7959	0.0157464	15.495	0.565096	0.242583	0.0114947	-0.0157464	FALSE
Agps	GO:0005777; GO:0005778; GO:0008609; GO:0008610; GO:0008611; GO:0071949	23.0678	23.1215	23.054	22.8873	23.4866	22.6768	-0.0102	16.0426	-0.493822	0.319479	0.00898055	0.0102	FALSE
Agrn	GO:0005509; GO:0005576; GO:0005604; GO:0005886; GO:0007213; GO:0007528; GO:0030154; GO:0043113; GO:0043236; GO:0045202	26.7389	26.8372	26.9584	26.8814	26.8779	27.1738	0.010095	18.5879	0.893168	0.0165098	0.00254149	-0.010095	TRUE
Ahctf1	GO:0000785; GO:0005634; GO:0005635; GO:0005643; GO:0005737; GO:0016363; GO:0031080; GO:0032465; GO:0051292; GO:0000785; GO:0005634; GO:0005635; GO:0005643; GO:0005737; GO:0016363; GO:0031080; GO:0032465; GO:0051292; GO:0000785; GO:0005634; GO:0005635; GO:0005643; GO:0005737; GO:0016363; GO:0031080; GO:0032465; GO:0051292	25.9782	26.1499	26.0062	25.9302	25.6182	25.7633	-0.00893082	18.0159	-0.615626	0.193221	0.005716	0.00893082	FALSE
Ahcy	GO:0001666; GO:0002439; GO:0004013; GO:0005507; GO:0005634; GO:0005783; GO:0005829; GO:0006730; GO:0007584; GO:0019510; GO:0030554; GO:0033353; GO:0042470; GO:0042745; GO:0042802; GO:0043621; GO:0051287; GO:0098604	26.0503	26.0851	25.9771	25.7808	26.117	25.4379	-0.0166769	18.0665	-0.836397	0.0379596	0.00546453	0.0166769	FALSE
Ahcyl1	GO:0005783; GO:0005829; GO:0006611; GO:0006730; GO:0006915; GO:0010765; GO:0030234; GO:0031440; GO:0033353; GO:0038166; GO:0042045; GO:0042802; GO:0044070; GO:0044233; GO:0051592; GO:1990456	22.6702	22.6016	22.5662	22.5117	22.4377	21.604	-0.0302201	15.7219	-0.990932	0.000122959	0.00204878	0.0302201	FALSE
Ahdc1	GO:0001707; GO:0003700; GO:0005634; GO:0043589; GO:0140585	21.5694	21.6163	21.5707	21.3272	21.5631	21.454	-0.00287213	14.933	-0.348476	0.498445	0.00386267	0.00287213	FALSE
Ahnak	GO:0005634; GO:0005737; GO:0005829; GO:0005886; GO:0015629; GO:0031982; GO:0042383; GO:0042802; GO:0043034; GO:0043484; GO:0044291; GO:0044548; GO:0070062; GO:0097493; GO:0098797	25.2847	25.0077	25.1031	25.0772	25.6369	24.7027	-0.0115614	17.4977	-0.485113	0.329412	0.0104201	0.0115614	TRUE
Ahnak	GO:0005634; GO:0005737; GO:0005829; GO:0005886; GO:0015629; GO:0031982; GO:0042383; GO:0042802; GO:0043034; GO:0043484; GO:0044291; GO:0044548; GO:0045121; GO:0070062; GO:0097493; GO:0098797	29.3486	28.9079	28.9071	29.0634	29.88	28.6473	-0.0108059	20.2586	-0.323454	0.53174	0.015806	0.0108059	TRUE
Ahnak2	GO:0005634; GO:0030018; GO:0030659; GO:0043034; GO:0043484	24.3374	23.9199	24.1209	23.9605	24.4223	23.4458	-0.0191571	16.7839	-0.711595	0.112772	0.00945736	0.0191571	FALSE
Ahr	GO:0000122; GO:0000902; GO:0000976; GO:0000981; GO:0000987; GO:0001094; GO:0001223; GO:0001541; GO:0001568; GO:0001569; GO:0001782; GO:0001889; GO:0001944; GO:0001974; GO:0002260; GO:0002376; GO:0002819; GO:0002841; GO:0003085; GO:0003214; GO:0003243; GO:0003677; GO:0003700; GO:0004879; GO:0005634; GO:0005737; GO:0005829; GO:0006355; GO:0006357; GO:0006366; GO:0006805; GO:0006915; GO:0007049; GO:…	21.52	21.1154	21.43	21.3583	21.4636	21.4237	0.00214927	14.8091	0.196614	0.708879	0.00535903	-0.00214927	FALSE
Ahsa1	GO:0001671; GO:0005829; GO:0006457; GO:0051087; GO:0051879	24.9967	24.9495	24.7779	24.8605	24.8571	24.6893	-0.00681074	17.2726	-0.793684	0.0594586	0.0026101	0.00681074	FALSE
Aifm1	GO:0002931; GO:0003677; GO:0003954; GO:0005634; GO:0005737; GO:0005739; GO:0005743; GO:0005758; GO:0005829; GO:0006915; GO:0006919; GO:0009636; GO:0016174; GO:0016651; GO:0032981; GO:0033108; GO:0043525; GO:0045041; GO:0046983; GO:0048471; GO:0051402; GO:0060545; GO:0070059; GO:0070301; GO:0071392; GO:0071456; GO:0071732; GO:0071949; GO:0072572; GO:1902065; GO:1902510; GO:1904045	23.1343	22.7276	23.0081	22.6055	22.873	22.9883	0.00200627	15.8527	0.133736	0.800592	0.00743349	-0.00200627	FALSE
Aifm2	GO:0003677; GO:0004174; GO:0005634; GO:0005737; GO:0005739; GO:0005741; GO:0005811; GO:0005829; GO:0005886; GO:0006743; GO:0008637; GO:0016655; GO:0031966; GO:0042373; GO:0043065; GO:0050660; GO:0110076; GO:1900407; GO:1990748; GO:0003677; GO:0004174; GO:0005634; GO:0005737; GO:0005739; GO:0005741; GO:0005811; GO:0005829; GO:0005886; GO:0006743; GO:0008637; GO:0016655; GO:0031966; GO:0042373; GO:…	20.48	20.3546	19.8681	20.0113	20.4917	20.3771	0.00481678	14.0145	0.240552	0.646131	0.00971792	-0.00481678	TRUE
Aimp1	GO:0000049; GO:0001937; GO:0005125; GO:0005615; GO:0005829; GO:0007267; GO:0009986; GO:0016525; GO:0017101; GO:0042803; GO:0048514; GO:0050900; GO:0051020; GO:0051607; GO:0070094; GO:0000049; GO:0001937; GO:0005125; GO:0005615; GO:0005829; GO:0007267; GO:0009986; GO:0016525; GO:0017101; GO:0042803; GO:0048514; GO:0050900; GO:0051020; GO:0051607; GO:0070094	25.3835	24.7958	24.923	25.2723	25.4377	25.4805	0.0125218	17.3966	0.567623	0.240008	0.0090809	-0.0125218	TRUE
Aimp2	GO:0005634; GO:0005829; GO:0006412; GO:0006915; GO:0008285; GO:0016567; GO:0017101; GO:0031398; GO:0043525; GO:0060090; GO:0060510; GO:0065003	23.4876	23.024	23.2494	23.4949	23.3303	23.6721	0.0112211	16.1303	0.645501	0.166229	0.00663843	-0.0112211	FALSE
Aip	GO:0003712; GO:0003755; GO:0005829; GO:0005886; GO:0006626; GO:0006805; GO:0010738; GO:0016020; GO:0017162; GO:0022417; GO:0034751; GO:0036004; GO:0051082	23.5572	24.0701	23.7057	24.006	23.6221	23.6273	-0.00559233	16.5088	-0.334375	0.51713	0.00788101	0.00559233	TRUE
Ak1	GO:0001520; GO:0004017; GO:0004127; GO:0004550; GO:0005524; GO:0005737; GO:0005829; GO:0006172; GO:0007517; GO:0009142; GO:0009410; GO:0010828; GO:0014042; GO:0014823; GO:0016310; GO:0021549; GO:0021772; GO:0030017; GO:0030182; GO:0032355; GO:0033574; GO:0036126; GO:0046033; GO:0046034; GO:0046083; GO:0046103; GO:0046899; GO:0046940; GO:0048471	23.1342	22.6698	22.716	23.0423	22.9359	23.0339	0.00444483	15.8594	0.30656	0.554565	0.00690048	-0.00444483	FALSE
Ak2	GO:0001889; GO:0004017; GO:0005524; GO:0005737; GO:0005739; GO:0005758; GO:0006119; GO:0006172; GO:0016310; GO:0036126; GO:0046033; GO:0046034; GO:0046060; GO:0046083; GO:0097066; GO:0097226	22.865	22.8183	22.6222	22.2685	22.3408	21.8532	-0.0266224	15.7421	-0.902704	0.0137393	0.00634462	0.0266224	FALSE
Ak3	GO:0004017; GO:0004550; GO:0005524; GO:0005525; GO:0005759; GO:0006172; GO:0016310; GO:0046033; GO:0046039; GO:0046041; GO:0046051; GO:0046899	24.2416	24.1482	23.8625	24.0707	24.8367	24.2828	0.00724621	16.7551	0.287836	0.580169	0.0120547	-0.00724621	FALSE
Ak4	GO:0001889; GO:0002082; GO:0004017; GO:0004550; GO:0005524; GO:0005525; GO:0005737; GO:0005739; GO:0005759; GO:0006172; GO:0009142; GO:0009188; GO:0009410; GO:0016310; GO:0046033; GO:0046034; GO:0046039; GO:0046899; GO:0071456	22.47	22.3829	22.2388	22.6061	23.1868	22.8322	0.0146158	15.5836	0.553946	0.254072	0.0109835	-0.0146158	FALSE
Akap1	GO:0003723; GO:0005739; GO:0006915; GO:0034237; GO:0140374	20.4638	20.2064	19.9255	20.0585	21.2625	20.6008	0.0143664	14.0604	0.387611	0.447702	0.0170832	-0.0143664	FALSE
Akap10	GO:0005739; GO:0005886; GO:0008104; GO:0032991; GO:0051018; GO:0005739; GO:0005886; GO:0008104; GO:0032991; GO:0051018; GO:0005739; GO:0005886; GO:0008104; GO:0032991; GO:0051018; GO:0005739; GO:0005886; GO:0008104; GO:0032991; GO:0051018; GO:0005739; GO:0005886; GO:0008104; GO:0032991; GO:0051018	22.06	21.6031	22.0658	22.0678	22.1842	22.7627	0.0254305	15.1698	0.88934	0.0176908	0.00653741	-0.0254305	TRUE
Akap13	GO:0005078; GO:0005085; GO:0005634; GO:0005829; GO:0005938; GO:0007186; GO:0007507; GO:0015629; GO:0016020; GO:0031267; GO:0035023; GO:0035025; GO:0043123; GO:0043406; GO:0046872; GO:0048471; GO:0051018; GO:0051168; GO:0055007; GO:0060090; GO:0060297; GO:0060348; GO:0061049; GO:0071875; GO:0086023; GO:1900169	23.3014	23.4736	23.5208	23.6129	23.7724	23.3922	-0.000711168	16.302	-0.0557104	0.916521	0.00637282	0.000711168	TRUE
Akap17a	GO:0003676; GO:0005634; GO:0005829; GO:0016607; GO:0043484; GO:0051018	22.624	22.2491	22.3822	22.5857	22.9628	22.8087	0.011883	15.5893	0.587908	0.219739	0.00817517	-0.011883	FALSE
Akap5	GO:0005516; GO:0005886; GO:0008179; GO:0005516; GO:0005886; GO:0008179	22.644	22.45	22.4952	22.6521	22.6933	22.1226	-0.0124765	15.6835	-0.764861	0.0764348	0.00525409	0.0124765	TRUE
Akap8	GO:0000793; GO:0001939; GO:0003677; GO:0003690; GO:0005634; GO:0005654; GO:0005730; GO:0005737; GO:0007076; GO:0008270; GO:0015031; GO:0016363; GO:0032720; GO:0034237; GO:0042826; GO:0044839; GO:0045087; GO:0051059; GO:0071222; GO:0071380	23.1896	23.6294	23.2785	23.1988	23.2575	23.6445	0.00887877	16.1386	0.544559	0.263905	0.00683749	-0.00887877	FALSE
Akap8l	GO:0000785; GO:0003677; GO:0005521; GO:0005634; GO:0005737; GO:0006397; GO:0007076; GO:0010793; GO:0016363; GO:0016607; GO:0034237; GO:0042826; GO:0044839; GO:0045944; GO:0046872; GO:0051081; GO:1990904; GO:0000785; GO:0003677; GO:0005521; GO:0005634; GO:0005737; GO:0006397; GO:0007076; GO:0010793; GO:0016363; GO:0016607; GO:0034237; GO:0042826; GO:0044839; GO:0045944; GO:0046872; GO:0051081; GO:…	22.9462	23.2769	23.0177	23.1594	22.9017	23.4536	0.0104445	15.9618	0.64043	0.170692	0.00626261	-0.0104445	FALSE
Akap9	GO:0000242; GO:0005737; GO:0005794; GO:0005795; GO:0005801; GO:0005813; GO:0007020; GO:0007165; GO:0007283; GO:0008076; GO:0015459; GO:0031116; GO:0031503; GO:0033138; GO:0034237; GO:0034705; GO:0036064; GO:0043025; GO:0044307; GO:0044325; GO:0051602; GO:0051661; GO:0060009; GO:0060090; GO:0060306; GO:0060307; GO:0071320; GO:0086091; GO:0097060; GO:0097729; GO:0098909; GO:0098978; GO:0099147; GO:…	23.4585	23.4039	23.64	23.3618	22.8916	23.0556	-0.0139071	16.242	-0.655456	0.157615	0.00801204	0.0139071	FALSE
Akr1a1	GO:0004032; GO:0005829; GO:0006629; GO:0016324; GO:0019640; GO:0019853; GO:0042840; GO:0043066; GO:0044597; GO:0044598; GO:0045202; GO:0046185; GO:0047655; GO:0047939; GO:0047941; GO:0047956; GO:0080007; GO:0110095; GO:1990002	25.0092	25.0725	24.9075	25.107	24.9233	24.635	-0.0115888	17.3641	-0.887567	0.0182511	0.0030075	0.0115888	FALSE
Akr1b1	GO:0001523; GO:0001758; GO:0001894; GO:0002070; GO:0003091; GO:0004032; GO:0005615; GO:0005829; GO:0005996; GO:0006061; GO:0010033; GO:0018505; GO:0019853; GO:0031098; GO:0032838; GO:0033010; GO:0035809; GO:0036130; GO:0042415; GO:0042629; GO:0043066; GO:0043220; GO:0043795; GO:0044597; GO:0044598; GO:0046370; GO:0046427; GO:0047655; GO:0047939; GO:0047956; GO:0048471; GO:0048661; GO:0052650; GO:…	24.7258	24.7922	24.4799	24.6644	24.4637	23.8703	-0.0246117	17.1417	-0.956459	0.00280242	0.00375517	0.0246117	TRUE
Akr1b8	GO:0001523; GO:0001758; GO:0004032; GO:0005576; GO:0005739; GO:0005764; GO:0005829; GO:0008106; GO:0016488; GO:0016918; GO:0019751; GO:0042572; GO:0042574; GO:0044597; GO:0044598; GO:0045550; GO:0047718; GO:0052650; GO:0070401; GO:0070402; GO:0110095; GO:0001523; GO:0001758; GO:0004032; GO:0005576; GO:0005739; GO:0005764; GO:0005829; GO:0008106; GO:0016488; GO:0016918; GO:0019751; GO:0042572; GO:…	26.443	26.1896	26.0741	26.2683	26.1544	25.772	-0.014771	18.222	-0.860272	0.0279218	0.00437696	0.014771	TRUE
Akr7a2	GO:0004032; GO:0004033; GO:0005635; GO:0005737; GO:0005739; GO:0005795; GO:0005829; GO:0006629; GO:0019119; GO:0044597; GO:0044598	22.3194	22.2396	22.2269	22.203	22.2906	21.5048	-0.0223712	15.4853	-0.941155	0.00509224	0.00401683	0.0223712	FALSE
Akt1	GO:0001649; GO:0001893; GO:0001934; GO:0001938; GO:0002042; GO:0002931; GO:0003376; GO:0004672; GO:0004674; GO:0004712; GO:0005080; GO:0005516; GO:0005524; GO:0005547; GO:0005634; GO:0005654; GO:0005737; GO:0005739; GO:0005819; GO:0005829; GO:0005886; GO:0005911; GO:0005977; GO:0005978; GO:0005979; GO:0006006; GO:0006412; GO:0006417; GO:0006468; GO:0006469; GO:0006606; GO:0006924; GO:0006954; GO:…	22.5637	22.5296	22.5406	22.5803	22.558	22.6257	0.00225512	15.6271	0.862309	0.0271329	0.000662147	-0.00225512	TRUE
Akt2	GO:0001666; GO:0001934; GO:0004672; GO:0004674; GO:0005080; GO:0005524; GO:0005634; GO:0005654; GO:0005769; GO:0005829; GO:0005886; GO:0005938; GO:0005978; GO:0006006; GO:0006417; GO:0008286; GO:0009967; GO:0010628; GO:0010748; GO:0010765; GO:0010907; GO:0014850; GO:0016310; GO:0016529; GO:0030335; GO:0031667; GO:0031982; GO:0032000; GO:0032287; GO:0032587; GO:0032593; GO:0032868; GO:0032869; GO:…	23.8297	23.5429	23.636	23.7288	23.8999	23.8366	0.00497898	16.4269	0.476633	0.339191	0.00459162	-0.00497898	TRUE
Aldh16a1	GO:0008957	21.8113	21.865	21.8786	21.8706	21.658	21.4378	-0.0127784	15.1615	-0.948613	0.00389302	0.0021313	0.0127784	FALSE
Aldh18a1	GO:0004349; GO:0004350; GO:0005524; GO:0005739; GO:0006536; GO:0006561; GO:0006592; GO:0009266; GO:0016310; GO:0019240; GO:0031966; GO:0042802; GO:0055129	24.1933	24.0401	23.9702	23.8216	25.4182	24.144	0.00638042	16.7774	0.143197	0.786673	0.0220489	-0.00638042	FALSE
Aldh2	GO:0001889; GO:0002931; GO:0004029; GO:0005759; GO:0006067; GO:0006068; GO:0006117; GO:0008631; GO:0008637; GO:0008957; GO:0014070; GO:0018547; GO:0032355; GO:0032496; GO:0032570; GO:0032870; GO:0033574; GO:0035094; GO:0042802; GO:0043066; GO:0043878; GO:0045471; GO:0046185; GO:0048149; GO:0055093; GO:0070404; GO:0071398; GO:0106435; GO:0110095; GO:1902882; GO:1903179; GO:1904639; GO:1905627; GO:…	24.343	24.1357	23.9589	24.2946	26.2045	24.1063	0.00278958	16.9689	0.0431034	0.935385	0.0323291	-0.00278958	FALSE
Aldh3a2	GO:0005789; GO:0006631; GO:0007417; GO:0007422; GO:0008544; GO:0033306; GO:0042803; GO:0046458; GO:0046577; GO:0050061; GO:0052814	23.9284	23.9412	23.7859	24.2681	24.2082	24.2489	0.00977998	16.6159	0.625365	0.184237	0.00610175	-0.00977998	FALSE
Aldh3b1	GO:0004028; GO:0004029; GO:0004030; GO:0005737; GO:0005829; GO:0005886; GO:0006068; GO:0006081; GO:0006629; GO:0006979; GO:0018477; GO:0018479; GO:0034599; GO:0046185	20.1626	20.1581	20.0277	20.1865	20.0371	19.9732	-0.0049834	13.9583	-0.730186	0.0993784	0.00233153	0.0049834	TRUE
Aldh6a1	GO:0004491; GO:0005739; GO:0006210; GO:0006573; GO:0006574; GO:0016790; GO:0018478; GO:0019484; GO:0019859; GO:0050873	22.7296	22.6875	22.6993	22.8292	24.4186	23.2116	0.0188594	15.8863	0.362762	0.479725	0.0242235	-0.0188594	FALSE
Aldh7a1	GO:0004029; GO:0004043; GO:0005634; GO:0005739; GO:0005829; GO:0008802; GO:0019285; GO:0042802; GO:0043878	22.731	21.5182	21.4038	21.5752	22.7197	21.2525	-0.0176173	15.2714	-0.340339	0.509202	0.024337	0.0176173	FALSE
Aldh9a1	GO:0001822; GO:0001889; GO:0004029; GO:0005737; GO:0005829; GO:0006081; GO:0008802; GO:0009437; GO:0016620; GO:0018467; GO:0019145; GO:0033737; GO:0036094; GO:0042802; GO:0043176; GO:0043878; GO:0045329; GO:0047105; GO:0051287; GO:0051289	22.8648	22.3555	22.7515	22.4476	23.054	22.3094	-0.00864508	15.7424	-0.370785	0.469311	0.0108268	0.00864508	FALSE
Aldoa	GO:0000792; GO:0001666; GO:0004332; GO:0005737; GO:0005829; GO:0006000; GO:0006096; GO:0006754; GO:0006941; GO:0007339; GO:0008092; GO:0008360; GO:0015629; GO:0019242; GO:0030388; GO:0031430; GO:0031674; GO:0032496; GO:0035094; GO:0042802; GO:0043627; GO:0046716; GO:0051289; GO:0061827; GO:0070061; GO:0070062	25.5075	25.2091	24.9441	25.1258	24.8139	24.3849	-0.0264584	17.499	-0.899918	0.0145235	0.00641028	0.0264584	TRUE
Alg10b	GO:0005783; GO:0005886; GO:0006487; GO:0006488; GO:0007605; GO:0060117; GO:0071805; GO:0106073	23.8611	23.7657	24.3781	24.0409	23.7626	24.5068	0.0151389	16.5735	0.614136	0.194611	0.00972719	-0.0151389	TRUE
Alg11	GO:0004377; GO:0005789; GO:0006487; GO:0006490; GO:0004377; GO:0005789; GO:0006487; GO:0006490	20.7204	20.5665	20.6288	20.9168	21.3553	21.0903	0.0139381	14.3821	0.599537	0.208445	0.00930326	-0.0139381	FALSE
Alg2	GO:0000033; GO:0004378; GO:0005634; GO:0005737; GO:0006486; GO:0006488; GO:0006490; GO:0012505; GO:0016020; GO:0046982; GO:0048306; GO:0048471; GO:0051592; GO:0102704	24.409	24.1502	24.3834	24.5909	24.8689	25.0648	0.0225355	16.8896	0.86846	0.0248162	0.00643219	-0.0225355	FALSE
Alg5	GO:0005789; GO:0006487; GO:0007368; GO:0016757; GO:0005789; GO:0006487; GO:0007368; GO:0016757; GO:0005789; GO:0006487; GO:0007368; GO:0016757	24.5089	23.98	24.2892	24.3361	24.9187	24.9861	0.0226143	16.8373	0.758814	0.0802411	0.00970521	-0.0226143	FALSE
Alkbh3	GO:0005634; GO:0005654; GO:0005739; GO:0005829; GO:0006281; GO:0006307; GO:0008198; GO:0008283; GO:0016706; GO:0035515; GO:0035516; GO:0051747; GO:1990930	21.6699	21.2602	21.5846	21.2369	20.44	20.3375	-0.0364718	14.8543	-0.834494	0.0388215	0.0120412	0.0364718	FALSE
Alkbh5	GO:0001666; GO:0005634; GO:0005794; GO:0005829; GO:0006397; GO:0006406; GO:0006417; GO:0007283; GO:0010793; GO:0016607; GO:0016706; GO:0030154; GO:0035515; GO:0042382; GO:0043488; GO:0046630; GO:0046872; GO:0050684; GO:0061157; GO:0140693; GO:0140694; GO:1990931	21.1892	21.7257	21.5717	21.3864	20.8204	20.8459	-0.0199459	14.8636	-0.694442	0.125784	0.0103335	0.0199459	FALSE
Alms1	GO:0001736; GO:0005813; GO:0005814; GO:0005829; GO:0006629; GO:0006915; GO:0007286; GO:0007605; GO:0008017; GO:0016197; GO:0019722; GO:0030728; GO:0036064; GO:0040015; GO:0042593; GO:0042632; GO:0045598; GO:0045807; GO:0046548; GO:0046599; GO:0050673; GO:0051393; GO:0051492; GO:0060122; GO:0060271; GO:0120162; GO:1904019; GO:1904036; GO:0001736; GO:0005813; GO:0005814; GO:0005829; GO:0006629; GO:…	24.6963	24.7344	24.6925	24.6267	23.9507	24.6102	-0.00449644	17.0472	-0.196442	0.709128	0.0112217	0.00449644	FALSE
Alyref	GO:0000346; GO:0003697; GO:0003723; GO:0003729; GO:0005634; GO:0005737; GO:0006405; GO:0006406; GO:0016607; GO:0035145; GO:0060090; GO:0062153; GO:0071013; GO:0140691	25.9729	25.9243	25.6585	26.1071	24.8608	26.5113	0.0154812	17.8097	0.363492	0.478775	0.0198385	-0.0154812	FALSE
Ambra1	GO:0000045; GO:0000209; GO:0000423; GO:0005634; GO:0005737; GO:0005739; GO:0005829; GO:0005856; GO:0005930; GO:0006357; GO:0006914; GO:0008285; GO:0009267; GO:0010508; GO:0010667; GO:0019903; GO:0021915; GO:0031625; GO:0031667; GO:0035307; GO:0043161; GO:0043231; GO:0043524; GO:0045335; GO:0045591; GO:0051020; GO:0051897; GO:0080008; GO:0098780; GO:1901526; GO:1904544; GO:1990756; GO:2000045; GO:…	24.6181	24.6609	24.6435	24.8704	24.9472	25.0189	0.0111029	17.1132	0.831563	0.0401673	0.00370801	-0.0111029	TRUE
Amfr	GO:0000151; GO:0000209; GO:0004842; GO:0005783; GO:0005789; GO:0005794; GO:0005829; GO:0005886; GO:0006511; GO:0007611; GO:0030425; GO:0030426; GO:0030674; GO:0030968; GO:0032991; GO:0034052; GO:0034450; GO:0036503; GO:0036513; GO:0038023; GO:0038061; GO:0042802; GO:0043025; GO:0043130; GO:0044314; GO:0046872; GO:0048471; GO:0051087; GO:0051865; GO:0061630; GO:0070936; GO:0090090; GO:1904288; GO:…	21.5244	20.4695	21.2311	21.2402	21.6546	21.7004	0.0188926	14.6436	0.540979	0.267692	0.0146858	-0.0188926	TRUE
Ammecr1	GO:0005634; GO:0005654; GO:0005739	21.6783	21.7025	21.6439	21.679	21.7147	21.8448	0.00508255	15.0156	0.94413	0.00459502	0.0008871	-0.00508255	FALSE
Ammecr1l	GO:0005634	21.0646	20.6282	20.1361	20.7033	20.9433	21.4652	0.0243414	14.2755	0.705591	0.117256	0.0122229	-0.0243414	FALSE
Amotl2	GO:0001525; GO:0003365; GO:0005886; GO:0005923; GO:0016055; GO:0016324; GO:0030036; GO:0030334; GO:0031410; GO:0035329; GO:0042802; GO:0055037	19.595	19.7965	19.2335	20.4612	20.115	19.6525	0.000236784	13.729	0.00718689	0.98922	0.0164729	-0.000236784	TRUE
Ampd2	GO:0003876; GO:0005829; GO:0006188; GO:0009117; GO:0032264; GO:0042632; GO:0046033; GO:0046034; GO:0046039; GO:0046872; GO:0052652; GO:0072015; GO:0097009	20.5835	21.0179	20.528	20.618	20.4543	20.7602	0.00114447	14.3132	0.0735315	0.889902	0.00776111	-0.00114447	FALSE
Ampd3	GO:0003876; GO:0032264; GO:0046872	20.9121	20.8828	21.0044	20.8971	20.6648	21.3428	0.0118214	14.4451	0.692191	0.127537	0.00616278	-0.0118214	FALSE
Anapc1	GO:0005634; GO:0005680; GO:0007091; GO:0031145; GO:0060090; GO:0070979	23.0632	22.8062	22.8715	22.8622	23.5929	23.2337	0.0111522	15.9195	0.482888	0.331969	0.0101119	-0.0111522	FALSE
Anapc2	GO:0005680; GO:0006511; GO:0007091; GO:0010629; GO:0031625; GO:0031915; GO:0045773; GO:0050775; GO:0051301; GO:0070979; GO:0090129	24.313	23.873	24.2297	24.3312	24.9139	24.591	0.0144837	16.8015	0.537478	0.271417	0.0113621	-0.0144837	FALSE
Anapc5	GO:0005634; GO:0005680; GO:0005737; GO:0005819; GO:0007049; GO:0019903; GO:0031145; GO:0045842; GO:0051301; GO:0070979	22.1108	21.9283	21.9459	21.9548	22.5543	22.2464	0.00880187	15.2776	0.468825	0.348286	0.0082916	-0.00880187	FALSE
Anapc7	GO:0000792; GO:0005634; GO:0005680; GO:0005819; GO:0007420; GO:0015630; GO:0016567; GO:0019903; GO:0045842; GO:0051301; GO:0070979; GO:0140767	21.4549	21.0536	21.0844	21.0582	21.3791	21.7329	0.0163578	14.6535	0.769728	0.0734327	0.00678314	-0.0163578	FALSE
Angel2	GO:0000175; GO:0003730; GO:0005737; GO:0015030; GO:0045930; GO:0070935; GO:0000175; GO:0003730; GO:0005737; GO:0015030; GO:0045930; GO:0070935	19.1855	19.4403	19.6068	19.1937	19.8163	20.0281	0.0210469	13.4108	0.808759	0.0513626	0.00765279	-0.0210469	FALSE
Angptl8	GO:0005576; GO:0010954; GO:0019216; GO:0044255; GO:0045444; GO:0048469; GO:0050746; GO:0070328	23.3395	22.8753	23.1706	23.2972	22.9165	23.9015	0.0214647	15.9762	0.751169	0.0851719	0.00943135	-0.0214647	TRUE
Ank3	GO:0005856; GO:0007165; GO:0016020; GO:0005856; GO:0007165; GO:0016020; GO:0005856; GO:0007165; GO:0016020	22.1259	22.1922	22.0283	22.1939	22.1052	21.8463	-0.00853653	15.3615	-0.84994	0.0320875	0.00264591	0.00853653	FALSE
Ankfy1	GO:0005769; GO:0005829; GO:0010008; GO:0016020; GO:0016197; GO:0030904; GO:0031267; GO:0034058; GO:0042147; GO:0044354; GO:0046872; GO:0048549; GO:0090160; GO:1901981; GO:0005769; GO:0005829; GO:0010008; GO:0016020; GO:0016197; GO:0030904; GO:0031267; GO:0034058; GO:0042147; GO:0044354; GO:0046872; GO:0048549; GO:0090160; GO:1901981; GO:0005634; GO:0005769; GO:0005829; GO:0010008; GO:0016020; GO:…	24.4174	23.9467	24.2119	24.5077	24.7921	24.949	0.0223736	16.8165	0.791394	0.0607359	0.00864118	-0.0223736	TRUE
Ankhd1	GO:0003723; GO:0005737; GO:0045087	22.4156	22.5764	22.5424	22.6533	22.4381	22.2149	-0.00940417	15.6385	-0.79337	0.0596329	0.00360784	0.00940417	FALSE
Ankle2	GO:0005783; GO:0005789; GO:0007084; GO:0007417; GO:0035307; GO:0042326; GO:0043066; GO:0051301; GO:0051721	23.7247	23.5434	23.6393	23.4749	24.0635	23.6243	0.00128827	16.4042	0.0809948	0.878773	0.00792667	-0.00128827	FALSE
Ankmy2	GO:0005929; GO:0019899; GO:0046872; GO:0019899; GO:0042995	23.1633	22.6993	22.77	23.283	23.2592	23.6901	0.0227688	15.8943	0.810807	0.0503049	0.00821829	-0.0227688	FALSE
Ankrd11	GO:0001701; GO:0001894; GO:0005634; GO:0009653; GO:0035264; GO:0042475; GO:0042802; GO:0048705; GO:0060323; GO:0060325; GO:0060348; GO:0001701; GO:0001894; GO:0005634; GO:0005654; GO:0005829; GO:0009653; GO:0035264; GO:0042475; GO:0042802; GO:0048705; GO:0060323; GO:0060325; GO:0060348; GO:0001701; GO:0001894; GO:0005634; GO:0009653; GO:0035264; GO:0042475; GO:0042802; GO:0048705; GO:0060323; GO:…	20.5376	21.1208	21.254	21.1609	20.4858	21.8932	0.0266312	14.4352	0.668257	0.146825	0.0148235	-0.0266312	FALSE
Ankrd13a	GO:0002091; GO:0005737; GO:0005770; GO:0005886; GO:0048471; GO:0140036; GO:1905667	20.57	20.6303	20.6931	21.048	20.2452	19.9833	-0.0218321	14.3711	-0.767383	0.0748724	0.00912094	0.0218321	TRUE
Ankrd26	GO:0005813; GO:0008286; GO:0015629; GO:0019216; GO:0019217; GO:0035265; GO:0040015; GO:0042593; GO:0045444; GO:0045599; GO:0046621; GO:0046627; GO:0060259; GO:0070371; GO:0070373; GO:0005813; GO:0008286; GO:0015629; GO:0019216; GO:0019217; GO:0035265; GO:0040015; GO:0042593; GO:0045444; GO:0045599; GO:0046621; GO:0046627; GO:0060259; GO:0070371; GO:0070373	21.8575	21.7799	22.0057	21.7127	21.6052	21.7357	-0.0040611	15.1251	-0.385869	0.449923	0.00485473	0.0040611	FALSE
Ankrd28	Unknown; Unknown; Unknown; Unknown; Unknown	21.2176	21.1814	21.1494	21.2358	21.5813	20.8212	-0.0100893	14.7588	-0.542483	0.266098	0.0078119	0.0100893	FALSE
Ankrd44	Unknown	19.9518	20.1531	20.1016	20.1954	20.3464	19.9745	-0.00238475	13.9619	-0.211504	0.687474	0.00551004	0.00238475	FALSE
Anks1a	GO:0005829; GO:0006929; GO:0016322; GO:0043005; GO:0046875; GO:0048013; GO:1901187; GO:2000059; GO:0005654; GO:0005829; GO:0006929; GO:0016322; GO:0043005; GO:0046875; GO:0048013; GO:1901187; GO:2000059; GO:0005829; GO:0006929; GO:0016322; GO:0043005; GO:0046875; GO:0048013; GO:1901187; GO:2000059	21.995	21.9613	21.5929	21.9162	21.8667	21.2384	-0.0191206	15.2084	-0.847713	0.0330212	0.00598234	0.0191206	FALSE
Ankzf1	GO:0004521; GO:0005737; GO:0006515; GO:0046872; GO:0070301; GO:0072344; GO:0140101	20.5517	20.2907	20.5596	20.661	20.8349	20.6952	0.0069097	14.2331	0.491576	0.32203	0.00612033	-0.0069097	FALSE
Anln	GO:0000281; GO:0000915; GO:0002244; GO:0003779; GO:0005826; GO:0005938; GO:0015629; GO:0031106; GO:0032059; GO:0090521; GO:1904172; GO:0000281; GO:0000915; GO:0002244; GO:0003779; GO:0005826; GO:0005938; GO:0015629; GO:0031106; GO:0032059; GO:0090521; GO:1904172; GO:0000281; GO:0000915; GO:0002244; GO:0003779; GO:0005826; GO:0005938; GO:0015629; GO:0031106; GO:0032059; GO:0090521; GO:1904172	19.7846	19.9924	19.9258	19.6401	19.3942	18.9209	-0.0291148	13.7816	-0.948767	0.00387001	0.00484819	0.0291148	TRUE
Ano10	GO:0005227; GO:0005229; GO:0005254; GO:0005886; GO:0006812; GO:0006821; GO:0043231; GO:1902476; GO:0005227; GO:0005229; GO:0005254; GO:0005886; GO:0006812; GO:0006821; GO:1902476	23.1926	22.9656	23.2109	23.2344	23.5845	23.4453	0.0103279	16.064	0.623068	0.18634	0.00648256	-0.0103279	TRUE
Ano6	GO:0002407; GO:0002543; GO:0005227; GO:0005229; GO:0005244; GO:0005247; GO:0005254; GO:0005886; GO:0006812; GO:0006821; GO:0007596; GO:0017121; GO:0017128; GO:0030501; GO:0032060; GO:0034707; GO:0034767; GO:0035590; GO:0035630; GO:0035725; GO:0042802; GO:0042803; GO:0043065; GO:0045332; GO:0045794; GO:0046931; GO:0051649; GO:0060078; GO:0060100; GO:0061588; GO:0061589; GO:0061590; GO:0061591; GO:…	22.9055	22.7345	22.6944	22.7185	23.1347	22.7318	-0.000573503	15.8213	-0.0434857	0.934813	0.00658792	0.000573503	TRUE
Anp32a	GO:0005178; GO:0005634; GO:0005737; GO:0005783; GO:0006913; GO:0010977; GO:0016363; GO:0042393; GO:0042981; GO:0048471; GO:0050839; GO:1901984	24.1526	24.4167	24.3915	24.2984	24.3965	23.9336	-0.0108167	16.8894	-0.742643	0.0908265	0.00487705	0.0108167	FALSE
Anxa1	GO:0001533; GO:0001780; GO:0001786; GO:0001891; GO:0002250; GO:0002548; GO:0002685; GO:0003697; GO:0005509; GO:0005543; GO:0005544; GO:0005615; GO:0005634; GO:0005737; GO:0005768; GO:0005886; GO:0006909; GO:0006954; GO:0007165; GO:0007166; GO:0007187; GO:0008289; GO:0008360; GO:0009410; GO:0009725; GO:0009986; GO:0010165; GO:0014070; GO:0014839; GO:0016323; GO:0016324; GO:0016328; GO:0019834; GO:…	27.7455	27.5213	27.4286	27.5336	28.562	27.4231	-0.00208922	19.2154	-0.062261	0.906729	0.0167454	0.00208922	TRUE
Anxa11	GO:0001786; GO:0005509; GO:0005544; GO:0005635; GO:0005654; GO:0005737; GO:0005819; GO:0005886; GO:0006909; GO:0008429; GO:0030496; GO:0032506; GO:0042581; GO:0042582; GO:0044548; GO:0045335; GO:0048306; GO:0051592	24.8049	24.4719	24.203	24.3538	25.4521	23.9728	-0.013478	17.0996	-0.33453	0.516923	0.018984	0.013478	TRUE
Anxa2	GO:0001525; GO:0001533; GO:0001726; GO:0001765; GO:0001786; GO:0001921; GO:0001934; GO:0002020; GO:0002091; GO:0004867; GO:0005262; GO:0005509; GO:0005544; GO:0005546; GO:0005604; GO:0005737; GO:0005765; GO:0005768; GO:0005769; GO:0005811; GO:0005829; GO:0005886; GO:0005938; GO:0006900; GO:0007155; GO:0007160; GO:0007589; GO:0009986; GO:0010756; GO:0014823; GO:0016020; GO:0016323; GO:0019834; GO:…	27.4826	27.0943	26.8326	27.0029	27.7598	26.6903	-0.0122286	18.8941	-0.393535	0.44017	0.0142831	0.0122286	TRUE
Anxa3	GO:0001786; GO:0005509; GO:0005544; GO:0005737; GO:0005886; GO:0006909; GO:0010595; GO:0016020; GO:0019834; GO:0021766; GO:0030424; GO:0030425; GO:0030670; GO:0031100; GO:0042581; GO:0042742; GO:0043025; GO:0043312; GO:0045766; GO:0048306; GO:0051054; GO:0051384; GO:0070848	24.0938	23.7678	23.655	23.7019	24.4411	22.644	-0.0341946	16.6618	-0.737306	0.0944479	0.0156654	0.0341946	TRUE
Anxa5	GO:0001786; GO:0005388; GO:0005509; GO:0005544; GO:0005615; GO:0005737; GO:0007596; GO:0008021; GO:0009897; GO:0010033; GO:0014704; GO:0017046; GO:0030018; GO:0030195; GO:0030425; GO:0030672; GO:0030971; GO:0042383; GO:0042802; GO:0042995; GO:0043025; GO:0043065; GO:0043204; GO:0043679; GO:0051592; GO:0071284; GO:0072563; GO:0097066; GO:0097211; GO:1901317; GO:1902721	21.4405	21.1221	21.0304	21.1111	20.9255	20.3879	-0.0251288	14.7214	-0.942895	0.00479844	0.00443857	0.0251288	TRUE
Anxa6	GO:0005509; GO:0005544; GO:0005739; GO:0006816; GO:0006937; GO:0042470; GO:0048471; GO:0051560; GO:0097190; GO:0005509; GO:0005544; GO:0042470; GO:0005509; GO:0005544; GO:0042470	24.629	24.3743	24.3532	24.2343	24.636	23.8702	-0.0163957	16.9844	-0.751399	0.0850218	0.00719905	0.0163957	FALSE
Anxa7	GO:0001786; GO:0005178; GO:0005509; GO:0005544; GO:0005545; GO:0005634; GO:0005635; GO:0005737; GO:0005789; GO:0005829; GO:0005886; GO:0006874; GO:0006914; GO:0007207; GO:0007599; GO:0008201; GO:0008360; GO:0008429; GO:0009651; GO:0009992; GO:0010629; GO:0014009; GO:0014070; GO:0030073; GO:0030855; GO:0031982; GO:0032024; GO:0045202; GO:0048306; GO:0051592; GO:0051649; GO:0061025; GO:0099105; GO:…	25.0307	24.955	24.7336	24.7269	24.9968	24.6885	-0.00599776	17.2673	-0.504552	0.307394	0.00513164	0.00599776	TRUE
Aox1	GO:0004031; GO:0005506; GO:0005829; GO:0006629; GO:0006805; GO:0042802; GO:0042803; GO:0043546; GO:0050660; GO:0051287; GO:0051537; GO:0071949	22.6405	22.8496	22.8681	23.2354	23.1219	23.0263	0.00648446	15.8704	0.39454	0.438898	0.00755112	-0.00648446	FALSE
Ap1b1	GO:0001822; GO:0005794; GO:0005829; GO:0006886; GO:0007368; GO:0007507; GO:0008021; GO:0016192; GO:0019901; GO:0030131; GO:0030276; GO:0006886; GO:0012505; GO:0016192; GO:0030131; GO:0030276	24.2161	24.5884	24.4271	24.4952	24.3171	24.2766	-0.00422557	16.9311	-0.38884	0.446136	0.00500597	0.00422557	FALSE
Ap1g1	GO:0005518; GO:0005794; GO:0005802; GO:0005829; GO:0006886; GO:0016182; GO:0019894; GO:0030121; GO:0030136; GO:0030742; GO:0031267; GO:0035615; GO:0035646; GO:0043323; GO:0045954; GO:0048471; GO:0048488; GO:0055037; GO:0090160; GO:0098793	23.1301	23.2706	23.1481	23.1874	23.1236	23.0384	-0.00444235	16.075	-0.753335	0.0837616	0.00193901	0.00444235	TRUE
Ap1g2	GO:0005798; GO:0006886; GO:0006896; GO:0016020; GO:0030121; GO:0030133; GO:0035615	22.0893	22.071	22.2033	22.2251	21.9875	21.9659	-0.00521266	15.3457	-0.633842	0.176562	0.00318044	0.00521266	FALSE
Ap1m1	GO:0005794; GO:0006886; GO:0016192; GO:0030131; GO:0030136; GO:0030665; GO:0032438; GO:0035615; GO:0035646	24.2019	24.4051	24.1371	24.31	24.1469	24.0775	-0.00570762	16.8203	-0.607346	0.200996	0.00373292	0.00570762	TRUE
Ap1s1	GO:0005829; GO:0005905; GO:0006886; GO:0009615; GO:0016192; GO:0030121; GO:0035615; GO:0042147; GO:0043195; GO:0043231	23.9718	23.8523	23.8537	23.8838	23.7076	23.7015	-0.00632345	16.5577	-0.781555	0.0663654	0.00252368	0.00632345	FALSE
Ap2a1	GO:0006886; GO:0010976; GO:0016323; GO:0016324; GO:0019901; GO:0030117; GO:0030122; GO:0030136; GO:0032433; GO:0032991; GO:0035615; GO:0044877; GO:0048260; GO:0050750; GO:0072583; GO:1900126	24.8641	25.0149	24.8447	24.9243	24.8793	24.6703	-0.00724664	17.2831	-0.831193	0.0403384	0.00242363	0.00724664	TRUE
Ap2a2	GO:0005886; GO:0006886; GO:0008021; GO:0019900; GO:0019901; GO:0019904; GO:0030117; GO:0030122; GO:0031410; GO:0035091; GO:0035615; GO:0044877; GO:0072583; GO:0097718; GO:0120283	25.8751	26.0678	25.8274	25.9162	25.8676	25.5434	-0.0115058	17.9924	-0.873158	0.023113	0.00321154	0.0115058	TRUE
Ap2b1	GO:0001822; GO:0003279; GO:0003281; GO:0006886; GO:0007507; GO:0016192; GO:0030118; GO:0030119; GO:0030122; GO:0030131; GO:0030276; GO:0035904; GO:0044877; GO:0045202; GO:0045807; GO:0048268; GO:0048488; GO:0060976; GO:0072583; GO:0098794; GO:0098884; GO:0098894; GO:0098978; GO:0099590; GO:1905477	23.9521	24.3065	24.0559	24.1641	23.952	23.9308	-0.00564404	16.714	-0.492006	0.321541	0.00499349	0.00564404	FALSE
Ap2b1-ps1	GO:0006886; GO:0012505; GO:0016192; GO:0030131; GO:0030276	25.0183	25.3788	25.1749	25.1254	24.9505	24.7755	-0.0124286	17.4584	-0.784023	0.0649318	0.00492003	0.0124286	FALSE
Ap2m1	GO:0002092; GO:0005048; GO:0005886; GO:0005905; GO:0006886; GO:0006900; GO:0008289; GO:0030122; GO:0031410; GO:0031623; GO:0035615; GO:0043195; GO:0044325; GO:0045202; GO:0048488; GO:0050750; GO:0065003; GO:0072583; GO:0097494; GO:0097718; GO:0098794; GO:0098884; GO:0098894; GO:0098978; GO:1900244; GO:1903077	25.5829	25.6618	25.4967	25.4962	25.3495	24.9646	-0.0187089	17.7451	-0.980438	0.000570279	0.00187797	0.0187089	TRUE
Ap2s1	GO:0005886; GO:0006886; GO:0016192; GO:0030122; GO:0035615; GO:0043231; GO:0045202; GO:0048488; GO:0072583; GO:0098794; GO:0098884; GO:0098894; GO:0098978	24.8519	25.0051	24.8493	24.8939	24.628	24.6407	-0.00844898	17.2529	-0.74139	0.0916708	0.00382383	0.00844898	TRUE
Ap3b1	GO:0000902; GO:0002224; GO:0002244; GO:0003016; GO:0005739; GO:0006605; GO:0006622; GO:0006882; GO:0006886; GO:0006954; GO:0007040; GO:0007283; GO:0007338; GO:0007596; GO:0008089; GO:0016192; GO:0019882; GO:0019903; GO:0030123; GO:0030131; GO:0030324; GO:0030665; GO:0030742; GO:0030851; GO:0032438; GO:0034394; GO:0036211; GO:0042789; GO:0043473; GO:0045944; GO:0048007; GO:0048490; GO:0048872; GO:…	25.1556	24.7807	25.0802	25.299	25.3963	25.7351	0.0213389	17.3571	0.864559	0.026274	0.0062017	-0.0213389	TRUE
Ap3d1	GO:0006605; GO:0006623; GO:0006886; GO:0006896; GO:0008089; GO:0010008; GO:0016182; GO:0019882; GO:0030123; GO:0030424; GO:0033365; GO:0035646; GO:0043195; GO:0045944; GO:0048007; GO:0048490; GO:0048499; GO:0051138; GO:0072657; GO:0098793; GO:0098794; GO:0098830; GO:0098943; GO:0098978; GO:0099003; GO:0140916; GO:1904115; GO:0006605; GO:0006623; GO:0006886; GO:0006896; GO:0008089; GO:0010008; GO:…	24.1915	23.8244	24.076	24.3388	24.4641	24.8117	0.0228491	16.6842	0.876056	0.0220911	0.00628843	-0.0228491	TRUE
Ap3m1	GO:0005794; GO:0006886; GO:0016192; GO:0030131; GO:0030659; GO:0005794; GO:0006886; GO:0016192; GO:0030131; GO:0030659	24.0321	23.8135	24.0688	24.189	24.1233	24.2406	0.00753678	16.6405	0.65308	0.159654	0.0043697	-0.00753678	FALSE
Ap3m2	GO:0005794; GO:0006886; GO:0006897; GO:0007269; GO:0008021; GO:0008089; GO:0030131; GO:0030659; GO:0031410; GO:0046907; GO:0048490; GO:1904115	23.0649	22.7526	23.0292	23.0703	22.9861	23.3593	0.0117348	15.8964	0.786092	0.0637411	0.00461359	-0.0117348	FALSE
Ap3s1	GO:0006886; GO:0006896; GO:0008089; GO:0016020; GO:0016192; GO:0030123; GO:0030659; GO:0043231; GO:0048490; GO:1904115; GO:0006886; GO:0006896; GO:0008089; GO:0016020; GO:0016192; GO:0030123; GO:0030659; GO:0043231; GO:0048490; GO:1904115	23.7678	23.5401	23.7208	23.6476	23.8429	23.8454	0.00550367	16.4108	0.604131	0.20405	0.00362984	-0.00550367	FALSE
Ap3s2	GO:0006886; GO:0006896; GO:0008089; GO:0016192; GO:0030123; GO:0030659; GO:0043231; GO:0048490; GO:1904115	24.0623	23.685	24.0185	23.9546	24.1825	24.323	0.0123884	16.5811	0.744853	0.0893452	0.00554867	-0.0123884	FALSE
Ap4b1	GO:0005802; GO:0005829; GO:0006605; GO:0006886; GO:0016192; GO:0030124; GO:0030131; GO:0030276; GO:0061938; GO:0098541; GO:0005802; GO:0005829; GO:0006605; GO:0006886; GO:0016192; GO:0030124; GO:0030131; GO:0030276; GO:0061938; GO:0098541	18.0017	17.9998	18.0452	18.0777	18.304	18.2985	0.00896567	12.5024	0.819533	0.0459138	0.00313448	-0.00896567	FALSE
Ap4e1	GO:0005794; GO:0006886; GO:0030124; GO:0140312	19.3164	19.2968	19.2956	19.7463	19.8261	19.69	0.010936	13.4651	0.56746	0.240174	0.00793419	-0.010936	FALSE
Ap4m1	GO:0000045; GO:0005769; GO:0005802; GO:0005829; GO:0006605; GO:0006622; GO:0006886; GO:0006895; GO:0008104; GO:0019904; GO:0030124; GO:0030131; GO:0031410; GO:0090160; GO:1903361	20.1093	20.1373	20.3253	20.0474	20.3903	20.2948	0.00458515	13.9838	0.434346	0.389452	0.00475434	-0.00458515	TRUE
Ap5b1	GO:0015031; GO:0016197; GO:0030119	20.5503	20.0115	20.5793	20.8692	20.9212	21.2152	0.024202	14.1847	0.762908	0.077655	0.0102547	-0.024202	FALSE
Ap5m1	GO:0005764; GO:0005765; GO:0005770; GO:0005829; GO:0015031; GO:0016020; GO:0016197; GO:0030119; GO:0031902	20.7658	20.4749	20.6409	20.6588	20.6839	21.1878	0.0164842	14.2655	0.890156	0.017436	0.00421899	-0.0164842	FALSE
Ap5z1	GO:0000724; GO:0005634; GO:0005737; GO:0016197; GO:0016607; GO:0044599	20.5478	20.3057	21.0028	20.9267	21.0719	21.2027	0.0180029	14.3302	0.682515	0.135195	0.00963922	-0.0180029	FALSE
Apaf1	GO:0001666; GO:0001822; GO:0001843; GO:0005524; GO:0005634; GO:0005829; GO:0007420; GO:0007584; GO:0008656; GO:0010659; GO:0030154; GO:0030900; GO:0031072; GO:0032991; GO:0042802; GO:0043293; GO:0043531; GO:0051402; GO:0070059; GO:0071560; GO:1902510; GO:2001235	22.0474	21.5269	21.9634	22.0257	22.1958	22.3238	0.0142108	15.1665	0.68031	0.136966	0.0076549	-0.0142108	FALSE
Apbb1	GO:0000122; GO:0001540; GO:0001764; GO:0003682; GO:0005634; GO:0005737; GO:0005886; GO:0006302; GO:0006355; GO:0006915; GO:0006939; GO:0006974; GO:0007411; GO:0010039; GO:0010976; GO:0014069; GO:0016607; GO:0030027; GO:0030182; GO:0030198; GO:0030426; GO:0031594; GO:0031625; GO:0032991; GO:0042393; GO:0042734; GO:0043025; GO:0043065; GO:0043197; GO:0044304; GO:0044877; GO:0045202; GO:0045211; GO:…	21.8338	21.0199	21.192	21.7111	21.4232	22.4366	0.0299443	14.7793	0.764518	0.0766485	0.0126237	-0.0299443	TRUE
Apeh	GO:0004252; GO:0005737; GO:0006508; GO:0008242; GO:0042802; GO:0050435	21.8611	21.6127	21.7541	21.8768	21.8597	21.4761	-0.00838814	15.1236	-0.667929	0.147098	0.00467315	0.00838814	FALSE
Apex1	GO:0000723; GO:0003677; GO:0003684; GO:0003691; GO:0003713; GO:0003723; GO:0003906; GO:0004519; GO:0004521; GO:0005634; GO:0005667; GO:0005730; GO:0005737; GO:0005739; GO:0005783; GO:0006281; GO:0006284; GO:0006308; GO:0006310; GO:0008081; GO:0008296; GO:0008309; GO:0008311; GO:0008408; GO:0009410; GO:0010243; GO:0014912; GO:0016491; GO:0016607; GO:0016890; GO:0031490; GO:0042981; GO:0043488; GO:…	19.9723	20.2308	19.8886	20.0142	19.8446	19.2054	-0.0251109	13.9286	-0.941399	0.00505043	0.0044985	0.0251109	FALSE
Api5	GO:0003723; GO:0003729; GO:0005634; GO:0005681; GO:0017134; GO:0043066; GO:0044346; GO:2000270	24.2114	24.0519	23.9743	24.1613	24.0418	24.3658	0.00768366	16.6788	0.703447	0.118875	0.0038817	-0.00768366	FALSE
Apmap	GO:0004064; GO:0009058; GO:0009986; GO:0012505; GO:0016020; GO:0016844	19.8728	20.3094	19.6793	20.2932	20.0875	20.2551	0.0075359	13.8714	0.380738	0.45649	0.00915108	-0.0075359	TRUE
Apob	GO:0001701; GO:0005543; GO:0005615; GO:0005737; GO:0005783; GO:0005811; GO:0006629; GO:0006642; GO:0007283; GO:0007399; GO:0008201; GO:0008203; GO:0009566; GO:0009615; GO:0009743; GO:0009791; GO:0010033; GO:0010269; GO:0010628; GO:0010744; GO:0010884; GO:0010886; GO:0016042; GO:0019433; GO:0030301; GO:0030317; GO:0031983; GO:0032355; GO:0032496; GO:0033344; GO:0034359; GO:0034361; GO:0034362; GO:…	22.659	22.926	22.4798	22.8277	22.921	23.2444	0.0162516	15.7279	0.811558	0.0499196	0.00585008	-0.0162516	TRUE
Apoo	GO:0000139; GO:0005576; GO:0005739; GO:0005743; GO:0005789; GO:0042407; GO:0061617; GO:0000139; GO:0005576; GO:0005739; GO:0005743; GO:0005789; GO:0042407; GO:0061617	21.886	21.1836	22.2924	21.3308	21.841	21.3827	-0.00927539	15.0688	-0.285432	0.583479	0.015572	0.00927539	TRUE
Apool	GO:0005739; GO:0042407; GO:0061617	24.6777	23.5145	24.8756	24.108	24.0285	24.3833	0.00136977	16.81	0.0364019	0.945421	0.0188021	-0.00136977	FALSE
Appl1	GO:0001726; GO:0001786; GO:0005634; GO:0005737; GO:0005768; GO:0005769; GO:0005829; GO:0005886; GO:0006606; GO:0007049; GO:0007179; GO:0008286; GO:0010008; GO:0010762; GO:0012506; GO:0016020; GO:0023052; GO:0031410; GO:0031901; GO:0032009; GO:0033211; GO:0034143; GO:0035091; GO:0035729; GO:0042802; GO:0042803; GO:0043422; GO:0044354; GO:0044877; GO:0045088; GO:0046324; GO:0046326; GO:0048023; GO:…	22.7945	22.8609	22.7943	22.7538	22.7212	22.3323	-0.0143918	15.8346	-0.983235	0.000419245	0.0013345	0.0143918	TRUE
Aprt	GO:0002055; GO:0003999; GO:0005737; GO:0005829; GO:0006166; GO:0006168; GO:0007595; GO:0007625; GO:0016208; GO:0032263; GO:0032264; GO:0032869; GO:0044209; GO:0046083	24.1196	24.2154	23.8807	24.0038	24.5939	23.3296	-0.0208825	16.7878	-0.650604	0.16179	0.0121875	0.0208825	FALSE
Aptx	GO:0000012; GO:0000785; GO:0003682; GO:0003684; GO:0003690; GO:0003697; GO:0003725; GO:0005634; GO:0005654; GO:0005730; GO:0006266; GO:0008967; GO:0030983; GO:0031647; GO:0033699; GO:0046872; GO:0051219; GO:0120108; GO:1990165	21.1278	21.1204	20.731	21.2073	21.5219	21.6395	0.0190065	14.5883	0.764142	0.0768835	0.00802214	-0.0190065	FALSE
Aqr	GO:0000398; GO:0003727; GO:0003729; GO:0005634; GO:0034458; GO:0071007; GO:0071013	26.0104	26.3902	26.1109	26.6372	26.2954	26.7451	0.01561	18.1733	0.706207	0.116792	0.00782488	-0.01561	FALSE
Araf	GO:0000165; GO:0004674; GO:0004709; GO:0005524; GO:0005739; GO:0005829; GO:0007265; GO:0016310; GO:0032006; GO:0032434; GO:0033138; GO:0035556; GO:0043066; GO:0046872; GO:0106310	23.6841	23.7318	23.8911	24.0624	23.7688	24.3145	0.0153428	16.4726	0.829864	0.0409569	0.00515793	-0.0153428	FALSE
Arap1	GO:0001921; GO:0005096; GO:0005547; GO:0005654; GO:0005737; GO:0005794; GO:0005802; GO:0005829; GO:0005886; GO:0007165; GO:0008360; GO:0031702; GO:0051491; GO:0051497; GO:0001921; GO:0005096; GO:0005547; GO:0005737; GO:0005794; GO:0005802; GO:0005886; GO:0007165; GO:0008360; GO:0031702; GO:0051491; GO:0051497	22.9183	22.844	22.5278	22.6741	22.3336	22.0986	-0.0211706	15.7792	-0.883415	0.0195956	0.00561475	0.0211706	TRUE
Arcn1	GO:0000139; GO:0005783; GO:0005794; GO:0006888; GO:0006890; GO:0008344; GO:0015031; GO:0021691; GO:0030126; GO:0030137; GO:0043473; GO:0048193; GO:0051645; GO:0051649	25.5074	25.4032	25.334	25.4522	25.5008	25.4768	0.00160893	17.6272	0.314962	0.543179	0.00242417	-0.00160893	FALSE
Arf1	GO:0000139; GO:0000287; GO:0002090; GO:0003924; GO:0005525; GO:0005770; GO:0005794; GO:0005829; GO:0005886; GO:0006878; GO:0006886; GO:0007015; GO:0012505; GO:0014069; GO:0016192; GO:0019003; GO:0019904; GO:0030017; GO:0031252; GO:0032991; GO:0034315; GO:0034379; GO:0043005; GO:0045807; GO:0045956; GO:0050714; GO:0055108; GO:0060292; GO:0060999; GO:0070142; GO:0097061; GO:0097212; GO:0098974; GO:…	29.2671	29.1002	29.0603	29.3026	29.4554	29.3306	0.00536371	20.2416	0.470771	0.34601	0.00502596	-0.00536371	TRUE
Arf4	GO:0000139; GO:0003924; GO:0005154; GO:0005525; GO:0005737; GO:0005794; GO:0005829; GO:0005886; GO:0006886; GO:0006890; GO:0007173; GO:0007612; GO:0016192; GO:0016477; GO:0032587; GO:0043066; GO:0043197; GO:0045176; GO:0045197; GO:0045944; GO:0048678; GO:0050807; GO:0060996; GO:0061512; GO:0098978; GO:0099175; GO:0106274; GO:1902017; GO:1990583; GO:2000377	27.9375	27.6333	27.8734	28.1436	28.3311	28.339	0.0154155	19.3377	0.720329	0.106387	0.0074221	-0.0154155	TRUE
Arf5	GO:0003924; GO:0005525; GO:0005737; GO:0005794; GO:0005886; GO:0006886; GO:0006890; GO:0016192; GO:0048471	25.6084	25.3491	25.4559	25.5421	25.735	25.728	0.00775815	17.6732	0.662719	0.151454	0.00438333	-0.00775815	TRUE
Arf6	GO:0001726; GO:0001889; GO:0003925; GO:0005525; GO:0005737; GO:0005768; GO:0005769; GO:0005794; GO:0005829; GO:0005886; GO:0005925; GO:0005938; GO:0006886; GO:0007399; GO:0010975; GO:0010976; GO:0016020; GO:0016192; GO:0019003; GO:0030036; GO:0030139; GO:0030154; GO:0030838; GO:0030866; GO:0031527; GO:0031901; GO:0031996; GO:0032154; GO:0032456; GO:0034394; GO:0035020; GO:0035591; GO:0036010; GO:…	25.3096	25.1457	25.0434	25.1735	25.3499	24.9752	-0.0057016	17.4809	-0.509195	0.302219	0.00481847	0.0057016	TRUE
Arfgap1	GO:0000139; GO:0005096; GO:0014069; GO:0015031; GO:0016192; GO:0030100; GO:0032012; GO:0045202; GO:0046872	22.5811	22.5495	22.4636	22.7291	22.3319	22.2201	-0.0108154	15.6517	-0.7712	0.0725356	0.00446384	0.0108154	FALSE
Arfgap2	GO:0000139; GO:0005096; GO:0015031; GO:0046872; GO:0048205	23.8005	23.699	23.6269	23.6446	23.684	23.6242	-0.00260271	16.4306	-0.510103	0.301211	0.00219429	0.00260271	FALSE
Arfgap3	GO:0000139; GO:0005096; GO:0005829; GO:0009306; GO:0045202; GO:0046872; GO:0048205; GO:0048786; GO:0098684; GO:0098793; GO:0140238	22.0139	21.5587	21.7933	21.8357	21.7936	21.8575	0.00148628	15.107	0.131587	0.803759	0.00559843	-0.00148628	TRUE
Arfgef1	GO:0000139; GO:0005085; GO:0005730; GO:0005802; GO:0005829; GO:0006486; GO:0007030; GO:0010256; GO:0015031; GO:0016363; GO:0017022; GO:0030532; GO:0030837; GO:0031175; GO:0032012; GO:0034237; GO:0034260; GO:0048471; GO:0051897; GO:0090303; GO:2000114	23.4666	22.936	23.4896	23.5492	23.8023	24.0185	0.0217229	16.1781	0.772548	0.0717178	0.00892702	-0.0217229	FALSE
Arfgef2	GO:0000139; GO:0001881; GO:0005085; GO:0005802; GO:0005813; GO:0005815; GO:0005829; GO:0005879; GO:0006887; GO:0006893; GO:0007032; GO:0010256; GO:0015031; GO:0016020; GO:0017022; GO:0031410; GO:0032012; GO:0032279; GO:0032280; GO:0032760; GO:0034237; GO:0035556; GO:0043197; GO:0048471; GO:0050811; GO:0055037; GO:0098793; GO:0098794; GO:0098978; GO:0098982	23.7662	23.1279	23.749	23.7892	24.0562	24.3145	0.0230671	16.3473	0.757791	0.0808933	0.00993097	-0.0230671	TRUE
Arfgef3	GO:0005085; GO:0005794; GO:0032012	21.4735	20.8913	21.6709	21.6141	21.7178	21.7925	0.0134569	14.8337	0.532261	0.277004	0.0107018	-0.0134569	FALSE
Arfip1	GO:0000139; GO:0005543; GO:0005829; GO:0006886; GO:0019904; GO:0032588; GO:0034315; GO:0050708; GO:0070273; GO:1905280	21.4305	21.2699	21.0858	21.4405	21.3507	21.515	0.00641005	14.7561	0.543271	0.265265	0.00495297	-0.00641005	FALSE
Arfrp1	GO:0003924; GO:0005525; GO:0005794; GO:0005802; GO:0005829; GO:0006886; GO:0007369; GO:0016020; GO:0034067; GO:0042147; GO:0043001	21.9755	21.7013	21.8756	22.1636	22.3956	22.1565	0.00898902	15.2218	0.477097	0.338654	0.00827925	-0.00898902	FALSE
Arg1	GO:0000050; GO:0001889; GO:0001938; GO:0002250; GO:0004053; GO:0005615; GO:0005634; GO:0005737; GO:0005741; GO:0005829; GO:0006525; GO:0007565; GO:0009410; GO:0009635; GO:0010042; GO:0010043; GO:0010269; GO:0014075; GO:0019547; GO:0030145; GO:0030324; GO:0032496; GO:0032964; GO:0033189; GO:0033197; GO:0042130; GO:0042802; GO:0042832; GO:0043025; GO:0043200; GO:0043434; GO:0045087; GO:0046007; GO:…	22.6499	22.7649	23.0668	23.2121	22.2591	21.9328	-0.0290016	15.8866	-0.78083	0.0667892	0.0116021	0.0290016	TRUE
Arg2	GO:0000050; GO:0001657; GO:0001666; GO:0002250; GO:0002829; GO:0004053; GO:0005737; GO:0005739; GO:0006525; GO:0006941; GO:0007494; GO:0007584; GO:0009410; GO:0009635; GO:0009725; GO:0009749; GO:0010269; GO:0014075; GO:0019547; GO:0030145; GO:0030324; GO:0032651; GO:0032696; GO:0032700; GO:0032720; GO:0033197; GO:0043200; GO:0045428; GO:0045988; GO:0046686; GO:0046689; GO:0048678; GO:0050998; GO:…	25.8644	25.8606	25.7607	25.7461	25.9411	25.1286	-0.0203737	17.958	-0.892969	0.0165705	0.00513488	0.0203737	FALSE
Arglu1	GO:0005654; GO:0005739; GO:0005829; GO:0045296	22.7019	23.147	23.1262	22.6587	22.3873	22.7001	-0.00808487	15.8472	-0.356724	0.487611	0.0105866	0.00808487	FALSE
Arhgap1	GO:0001726; GO:0005096; GO:0005737; GO:0005886; GO:0007264; GO:0010008; GO:0016197; GO:0031252; GO:0031267; GO:0033572; GO:0048471; GO:0097443; GO:2001136; GO:0001726; GO:0005096; GO:0005737; GO:0005886; GO:0007264; GO:0010008; GO:0016197; GO:0031252; GO:0031267; GO:0033572; GO:0048471; GO:2001136	24.0232	24.0876	24.0585	24.1856	24.1221	24.3221	0.00758634	16.6786	0.914973	0.0105369	0.00167283	-0.00758634	TRUE
Arhgap10	GO:0005096; GO:0005829; GO:0007010; GO:0007165; GO:0010008; GO:0043066; GO:0045202; GO:0005096; GO:0005829; GO:0007010; GO:0007165; GO:0010008; GO:0043066; GO:0045202	21.6987	21.6336	21.5556	21.6524	21.7693	21.1302	-0.0148408	15.05	-0.846573	0.0335038	0.00466548	0.0148408	FALSE
Arhgap17	GO:0005096; GO:0005737; GO:0005829; GO:0005886; GO:0005923; GO:0007015; GO:0007165; GO:0017124; GO:0017156; GO:0032956; GO:0035020	22.9352	22.6976	22.7918	22.8642	22.776	22.6753	-0.00451973	15.8262	-0.597779	0.210137	0.00303063	0.00451973	TRUE
Arhgap18	GO:0001726; GO:0005096; GO:0005737; GO:0005881; GO:0007264; GO:0008360; GO:0030833; GO:0032956; GO:0051056; GO:2000145; GO:0001726; GO:0005096; GO:0005737; GO:0005829; GO:0005881; GO:0005886; GO:0007264; GO:0008360; GO:0016607; GO:0030833; GO:0032956; GO:0051056; GO:2000145	23.9444	23.9927	23.7689	23.9672	23.9475	24.12	0.0060306	16.5664	0.69655	0.124152	0.00310603	-0.0060306	TRUE
Arhgap21	GO:0000139; GO:0005096; GO:0005794; GO:0005856; GO:0005886; GO:0007030; GO:0007165; GO:0030100; GO:0030659; GO:0051645; GO:0051683; GO:0051684; GO:0070161; GO:0072384; GO:0000139; GO:0005096; GO:0005794; GO:0005856; GO:0005886; GO:0007030; GO:0007165; GO:0030100; GO:0030659; GO:0051645; GO:0051683; GO:0051684; GO:0070161; GO:0072384; GO:0000139; GO:0005096; GO:0005794; GO:0005886; GO:0007030; GO:…	22.8687	23.0194	22.504	22.8013	22.6629	22.3277	-0.0149598	15.8298	-0.771287	0.0724827	0.00617262	0.0149598	TRUE
Arhgap22	GO:0005096; GO:0005925; GO:0007165; GO:0098978; GO:0099175; GO:0005096; GO:0005925; GO:0007165; GO:0098978; GO:0099175; GO:0005096; GO:0005925; GO:0007165; GO:0098978; GO:0099175	21.089	21.1202	20.8774	21.1553	21.565	20.6917	-0.00956459	14.6759	-0.422678	0.40374	0.0102539	0.00956459	TRUE
Arhgap23	GO:0005096; GO:0007165	23.9801	24.405	24.0779	23.9453	23.7812	23.716	-0.0129451	16.7087	-0.68772	0.131052	0.00683259	0.0129451	FALSE
Arhgap28	GO:0005096; GO:0005737; GO:0007165; GO:0030833; GO:0051056; GO:0051497; GO:0005096; GO:0005654; GO:0005737; GO:0007165; GO:0030054; GO:0030833; GO:0051056; GO:0051497	21.0413	20.8162	21.0105	20.9896	21.1026	21.0622	0.00333892	14.537	0.434799	0.388901	0.00345768	-0.00333892	TRUE
Arhgap29	GO:0005096; GO:0005737; GO:0007165; GO:0030165; GO:0032991; GO:0046872	20.479	20.2806	20.5126	21.0233	20.8389	20.4467	-0.000757412	14.2816	-0.0355944	0.946631	0.0106328	0.000757412	FALSE
Arhgap32	GO:0001650; GO:0005096; GO:0005654; GO:0005794; GO:0005938; GO:0007264; GO:0014069; GO:0015629; GO:0021549; GO:0045773; GO:0098978; GO:1901981; GO:2001224	21.1934	21.4213	21.1324	21.2617	21.2133	21.0903	-0.00497513	14.74	-0.557664	0.250218	0.00370267	0.00497513	TRUE
Arhgap35	GO:0001843; GO:0003677; GO:0003924; GO:0005096; GO:0005525; GO:0005543; GO:0005634; GO:0005737; GO:0005829; GO:0005886; GO:0007266; GO:0007411; GO:0007413; GO:0008064; GO:0008360; GO:0008361; GO:0010976; GO:0015629; GO:0016477; GO:0021955; GO:0030879; GO:0030900; GO:0030950; GO:0031668; GO:0032794; GO:0032956; GO:0035024; GO:0036064; GO:0043010; GO:0043116; GO:0043547; GO:0044319; GO:0044877; GO:…	19.8182	19.9965	20.2026	20.3048	20.2504	20.1687	0.00485665	13.917	0.346543	0.500993	0.00657306	-0.00485665	TRUE
Arhgap5	GO:0002053; GO:0005096; GO:0005783; GO:0005829; GO:0007266; GO:0008361; GO:0010631; GO:0010634; GO:0016477; GO:0030879; GO:0042169	20.9553	21.5744	21.5031	21.3358	21.2451	20.6741	-0.0192351	14.8299	-0.730722	0.0990031	0.00898518	0.0192351	FALSE
Arhgdia	GO:0001772; GO:0005094; GO:0005096; GO:0005504; GO:0005615; GO:0005634; GO:0005829; GO:0007266; GO:0008360; GO:0016020; GO:0019901; GO:0030336; GO:0031267; GO:0032880; GO:0035023; GO:0045202; GO:0051879; GO:0071260; GO:0071407; GO:0071461; GO:0071526; GO:0098685; GO:0098693	22.632	22.3317	21.5332	22.2566	21.9735	21.4922	-0.0227929	15.4227	-0.649725	0.162551	0.0133337	0.0227929	TRUE
Arhgef1	GO:0005085; GO:0005096; GO:0005737; GO:0016020	23.2047	23.192	23.2551	23.3158	23.3931	23.2203	0.000206082	16.1237	0.0346175	0.948094	0.00297478	-0.000206082	FALSE
Arhgef10	GO:0005085; GO:0005813; GO:0019894; GO:0022011; GO:0030036; GO:0051298; GO:0051496; GO:0090307	20.8955	20.8135	20.8935	21.2727	21.4875	20.9941	0.0036232	14.5738	0.178903	0.734508	0.00996277	-0.0036232	FALSE
Arhgef11	GO:0001664; GO:0005085; GO:0005096; GO:0005737; GO:0007186; GO:0007266; GO:0016020; GO:0001664; GO:0005085; GO:0005096; GO:0005737; GO:0007186; GO:0007266; GO:0016020; GO:0001664; GO:0005085; GO:0005096; GO:0005737; GO:0007186; GO:0007266; GO:0016020; GO:0001664; GO:0005085; GO:0005096; GO:0005737; GO:0007186; GO:0007266; GO:0016020	20.4025	19.6512	20.1759	20.0761	20.4544	20.1646	0.00320337	13.949	0.145425	0.7834	0.0108967	-0.00320337	FALSE
Arhgef12	GO:0001664; GO:0005085; GO:0005096; GO:0005737; GO:0007186; GO:0007266; GO:0008217; GO:0016020; GO:0001664; GO:0005085; GO:0005096; GO:0005737; GO:0007186; GO:0007266; GO:0008217; GO:0016020	24.6883	24.485	24.1964	24.7047	24.9369	24.6858	0.006156	17.0226	0.319868	0.536561	0.00911715	-0.006156	FALSE
Arhgef17	GO:0005085; GO:0030036	21.318	21.4282	21.2811	21.8718	22.2724	21.3932	0.00157117	14.9577	0.0518354	0.922317	0.015135	-0.00157117	FALSE
Arhgef18	GO:0005085; GO:0005737; GO:0007264; GO:0008360; GO:0030036; GO:0045177; GO:0051497; GO:0150105; GO:0005085; GO:0005737; GO:0007264; GO:0008360; GO:0030036; GO:0045177; GO:0051497; GO:0150105; GO:0005085; GO:0005737; GO:0007264; GO:0008360; GO:0030036; GO:0045177; GO:0051497; GO:0150105	21.0472	21.2401	21.1381	21.4369	21.5042	21.3878	0.0071455	14.7123	0.517893	0.292614	0.0059014	-0.0071455	FALSE
Arhgef2	GO:0000132; GO:0000902; GO:0002102; GO:0005085; GO:0005737; GO:0005794; GO:0005819; GO:0005856; GO:0005874; GO:0005923; GO:0007015; GO:0007026; GO:0008017; GO:0014069; GO:0031267; GO:0031410; GO:0031982; GO:0032587; GO:0032755; GO:0032760; GO:0032991; GO:0035023; GO:0043025; GO:0043198; GO:0045087; GO:0045666; GO:0045944; GO:0046872; GO:0050731; GO:0050768; GO:0051092; GO:0055059; GO:0071225; GO:…	24.5786	24.2515	24.6009	24.6857	24.5444	24.744	0.00727051	16.9816	0.552741	0.255326	0.00548078	-0.00727051	TRUE
Arhgef28	GO:0000902; GO:0003723; GO:0005085; GO:0005737; GO:0005886; GO:0021955; GO:0035023; GO:0046872; GO:0060052	22.0982	21.9304	22.0783	22.4425	22.5827	22.6885	0.0190662	15.3356	0.8035	0.0541249	0.00706298	-0.0190662	TRUE
Arhgef40	GO:0005085; GO:0005829; GO:0005886; GO:0005085	20.9982	20.8082	20.8441	21.0684	21.4678	21.3724	0.0149937	14.5232	0.716792	0.108953	0.00729286	-0.0149937	TRUE
Arhgef5	GO:0002408; GO:0005085; GO:0005634; GO:0005737; GO:0030036; GO:0032956; GO:0035556; GO:0051493; GO:0051496; GO:0061484; GO:0071803; GO:0071944; GO:1904591; GO:0002408; GO:0005085; GO:0005634; GO:0005737; GO:0030036; GO:0032956; GO:0035556; GO:0051493; GO:0051496; GO:0061484; GO:0071803; GO:0071944; GO:1904591	18.367	18.0951	17.7299	18.5109	18.0334	17.9565	-0.00626202	12.5974	-0.2881	0.579806	0.010407	0.00626202	FALSE
Arhgef7	GO:0000322; GO:0001726; GO:0002244; GO:0005085; GO:0005737; GO:0005813; GO:0005829; GO:0005886; GO:0005925; GO:0005938; GO:0007030; GO:0007264; GO:0007266; GO:0019901; GO:0030027; GO:0030032; GO:0030426; GO:0032991; GO:0043005; GO:0043015; GO:0043025; GO:0043065; GO:0043615; GO:0060124; GO:0097431; GO:0098794; GO:0098974; GO:0098982; GO:0099140; GO:1905833	21.7017	21.8706	21.8224	21.7921	21.8815	21.9861	0.00603808	15.1007	0.822363	0.0445295	0.00208876	-0.00603808	TRUE
Arid1a	GO:0000122; GO:0000785; GO:0001704; GO:0001843; GO:0003205; GO:0003408; GO:0003677; GO:0005654; GO:0006325; GO:0006337; GO:0006338; GO:0006357; GO:0007369; GO:0007566; GO:0016514; GO:0016922; GO:0019827; GO:0030520; GO:0030521; GO:0030900; GO:0031491; GO:0035060; GO:0042921; GO:0045893; GO:0055007; GO:0060674; GO:0071564; GO:0071565; GO:0140658	23.1316	23.7043	23.1541	23.6163	23.6098	24.7366	0.0414027	16.1299	0.924673	0.00829745	0.00852439	-0.0414027	FALSE
Arid1b	GO:0002931; GO:0003677; GO:0003700; GO:0005634; GO:0005654; GO:0005829; GO:0005886; GO:0006338; GO:0006357; GO:0007270; GO:0016514; GO:0031491; GO:0035060; GO:0045202; GO:0045893; GO:0060996; GO:0071565; GO:0097026; GO:1904385	21.7181	22.1492	21.7481	22.0659	22.0113	23.2031	0.0392115	15.0978	0.937595	0.00572008	0.00727126	-0.0392115	TRUE
Arid2	GO:0003007; GO:0003677; GO:0005654; GO:0005886; GO:0006337; GO:0006355; GO:0008285; GO:0016514; GO:0016586; GO:0030336; GO:0042592; GO:0048568; GO:0060038; GO:0060982; GO:0072359; GO:1905168	23.0068	23.7951	23.4825	23.6388	23.3028	24.5094	0.0317788	16.1673	0.806302	0.0526449	0.0116565	-0.0317788	TRUE
Arid4b	GO:0000976; GO:0005634; GO:0006325; GO:0006357; GO:0006366; GO:0007283; GO:0045944; GO:0071514; GO:0097368	21.0803	21.6137	22.0081	21.8634	21.4707	21.6332	0.00203342	14.9668	0.081873	0.877465	0.0123764	-0.00203342	FALSE
Arid5b	GO:0000122; GO:0000976; GO:0001822; GO:0003677; GO:0003713; GO:0005634; GO:0008584; GO:0008585; GO:0009791; GO:0010761; GO:0030325; GO:0035264; GO:0045444; GO:0048008; GO:0048468; GO:0048644; GO:0048705; GO:0060021; GO:0060325; GO:0060612; GO:0060613; GO:1990830	24.784	24.7571	24.6582	25.1192	23.9897	25.343	0.0144023	17.0792	0.405125	0.425558	0.0162511	-0.0144023	FALSE
Arih1	GO:0000151; GO:0000209; GO:0004842; GO:0005634; GO:0005737; GO:0006511; GO:0008270; GO:0016567; GO:0016604; GO:0019005; GO:0031462; GO:0031463; GO:0031464; GO:0031624; GO:0031625; GO:0032436; GO:0061630; GO:0097413; GO:0000151; GO:0000209; GO:0004842; GO:0005634; GO:0005737; GO:0006511; GO:0008270; GO:0016567; GO:0016604; GO:0019005; GO:0031462; GO:0031463; GO:0031464; GO:0031624; GO:0031625; GO:…	21.7275	21.8557	21.8283	21.9014	21.7374	21.8397	0.000654126	15.1167	0.124097	0.814811	0.00261518	-0.000654126	FALSE
Arl1	GO:0000139; GO:0003924; GO:0005525; GO:0005737; GO:0005794; GO:0005802; GO:0005829; GO:0006886; GO:0007030; GO:0008047; GO:0009404; GO:0016192; GO:0019904; GO:0034067; GO:0042147; GO:0046872; GO:0048193; GO:1990583	25.848	25.6992	25.8464	25.9087	25.9911	26.0281	0.00687283	17.8988	0.758337	0.080545	0.00295393	-0.00687283	FALSE
Arl14ep	GO:0005654; GO:0005730; GO:0005829; GO:0005886; GO:0005925; GO:0043231	19.4677	20.5101	19.8977	19.7004	19.3078	19.77	-0.00544127	13.7428	-0.169535	0.748134	0.0158153	0.00544127	TRUE
Arl2	GO:0003924; GO:0005525; GO:0005634; GO:0005737; GO:0005739; GO:0005758; GO:0005813; GO:0006110; GO:0006457; GO:0007098; GO:0010811; GO:0015630; GO:0015870; GO:0016328; GO:0019003; GO:0031113; GO:0031116; GO:0034260; GO:0051457; GO:0070830; GO:1903715	22.4694	22.6436	22.7822	22.7708	22.6601	22.3702	-0.00777246	15.7268	-0.613307	0.195386	0.00500487	0.00777246	TRUE
Arl3	GO:0000139; GO:0000281; GO:0000287; GO:0001822; GO:0003924; GO:0005525; GO:0005634; GO:0005737; GO:0005794; GO:0005813; GO:0005876; GO:0005881; GO:0005929; GO:0005930; GO:0006892; GO:0006893; GO:0007224; GO:0007264; GO:0008017; GO:0015031; GO:0015630; GO:0019003; GO:0030496; GO:0032391; GO:0035869; GO:0036064; GO:0042073; GO:0042461; GO:0060271; GO:0061512; GO:1903441	24.2952	24.2471	24.2652	24.2227	23.9105	23.0163	-0.0380622	16.878	-0.994066	5.27214e-05	0.00208261	0.0380622	FALSE
Arl6	GO:0003924; GO:0005525; GO:0005737; GO:0005829; GO:0005929; GO:0005930; GO:0006886; GO:0007420; GO:0008589; GO:0010842; GO:0015630; GO:0016020; GO:0016055; GO:0016192; GO:0045444; GO:0060271; GO:0061512; GO:0097499; GO:1903445; GO:0003924; GO:0005525; GO:0005737; GO:0005829; GO:0005929; GO:0005930; GO:0006886; GO:0007420; GO:0008589; GO:0010842; GO:0016020; GO:0016055; GO:0016192; GO:0045444; GO:…	21.579	21.2637	21.3577	21.5287	21.5034	21.9813	0.0166389	14.8192	0.874321	0.0227004	0.00461825	-0.0166389	FALSE
Arl6ip5	GO:0002037; GO:0005789; GO:0005856; GO:0005886; GO:0006749; GO:0007611; GO:0008631; GO:0010917; GO:0015031; GO:0015813; GO:0016020; GO:0032874; GO:0034599; GO:0043065; GO:0044325; GO:0051051; GO:0051580; GO:0071407; GO:0072659; GO:0098712; GO:0099523	24.7861	24.8546	24.564	24.8092	25.0242	25.4634	0.0217288	17.1299	0.925749	0.0080651	0.00443775	-0.0217288	TRUE
Arl6ip6	GO:0005637	23.9379	24.6085	24.4764	24.1278	24.2612	24.0754	-0.00628683	16.8482	-0.322277	0.53332	0.00923334	0.00628683	FALSE
Arl8a	GO:0003924; GO:0005525; GO:0005737; GO:0005765; GO:0008089; GO:0015031; GO:0030496; GO:0031902; GO:0051233; GO:0051301; GO:1904115	23.9252	23.9465	24.0131	23.7977	23.9547	23.3595	-0.0170946	16.6307	-0.917978	0.00981547	0.00369303	0.0170946	FALSE
Arl8b	GO:0001778; GO:0002505; GO:0002747; GO:0003925; GO:0005525; GO:0005737; GO:0005764; GO:0005765; GO:0005829; GO:0007059; GO:0008089; GO:0015031; GO:0016197; GO:0019003; GO:0030424; GO:0030496; GO:0031902; GO:0032418; GO:0042267; GO:0043014; GO:0045202; GO:0046754; GO:0048487; GO:0051233; GO:0051301; GO:0061909; GO:0090117; GO:0090385; GO:0101004; GO:1902774; GO:1904115; GO:1990927	24.6647	24.26	24.1893	24.2191	25.0709	23.7464	-0.0169769	16.9943	-0.486295	0.328058	0.0152524	0.0169769	FALSE
Armc10	GO:0005739; GO:0005741; GO:0005783; GO:0005789; GO:1902254	22.5483	22.4334	22.3344	22.5335	23.4575	22.7413	0.0108394	15.6465	0.347102	0.500257	0.0146434	-0.0108394	FALSE
Armc6	GO:0002244; GO:0005829	23.1645	22.8774	23.0163	23.1039	23.2654	23.2526	0.00695744	15.9757	0.610026	0.198466	0.00451861	-0.00695744	FALSE
Armc8	GO:0000151; GO:0005634; GO:0005654; GO:0005737; GO:0005829; GO:0034657; GO:0043161	21.9452	22.1945	21.8146	21.9485	22.2211	21.8535	-0.00337214	15.2685	-0.255175	0.625545	0.00638877	0.00337214	FALSE
Armc8	GO:0000151; GO:0005634; GO:0005737; GO:0034657; GO:0043161	22.4803	22.6933	22.4287	22.5042	22.7868	22.5604	0.00146639	15.6387	0.138953	0.792912	0.00522538	-0.00146639	FALSE
Armc9	GO:0005737; GO:0005814; GO:0036064; GO:0045880; GO:0060271; GO:0097542; GO:0005737; GO:0005814; GO:0036064; GO:0060271	22.6105	22.2356	22.3029	22.4175	22.7431	22.5347	0.00476528	15.5469	0.323514	0.531659	0.00696882	-0.00476528	FALSE
Armcx1	GO:0005739; GO:0005741; GO:0061484	21.72	21.3516	21.7685	21.8061	21.9767	22.7145	0.0329667	14.9584	0.947012	0.00413715	0.00559063	-0.0329667	FALSE
Armcx2	GO:0005739; GO:0005741	21.9598	21.4148	21.7878	21.9094	21.5226	22.2381	0.0137995	15.0247	0.595912	0.21194	0.00929808	-0.0137995	FALSE
Armcx3	GO:0005634; GO:0005739; GO:0005741; GO:0005829; GO:0007005; GO:0008104; GO:0019896; GO:0045944; GO:1904115	23.4867	23.1118	23.3304	23.4554	23.9143	23.9637	0.0201248	16.1885	0.785474	0.0640955	0.0079284	-0.0201248	FALSE
Armcx4	GO:0005741; GO:0005741	21.453	21.1716	21.368	21.1772	21.4706	21.1018	-0.00595385	14.7961	-0.485676	0.328767	0.00535799	0.00595385	FALSE
Armh3	GO:0000139; GO:0005829; GO:1903358; GO:0000139; GO:0005829; GO:1903358	22.5748	22.013	22.4932	22.5082	22.4928	22.7572	0.0113862	15.5032	0.600604	0.207421	0.00757885	-0.0113862	FALSE
Armt1	GO:0006974; GO:0008757; GO:0008983; GO:0016791; GO:0019899; GO:0032259; GO:0046872; GO:0051998; GO:0097023; GO:0103026	21.539	20.9252	20.9535	20.9396	21.0971	21.1323	-0.000459898	14.6269	-0.0257036	0.961453	0.00894323	0.000459898	FALSE
Arpc1a	GO:0005634; GO:0005737; GO:0005885; GO:0034314; GO:0035861; GO:0036195; GO:0051015	24.8788	25.1042	25.0549	25.0223	24.3615	24.8003	-0.0077239	17.289	-0.36695	0.47428	0.00979028	0.0077239	FALSE
Arpc1b	GO:0005200; GO:0005634; GO:0005737; GO:0005885; GO:0032355; GO:0034314; GO:0036284; GO:0043627; GO:0044877; GO:0051015	27.8686	27.9642	27.8616	27.917	27.5363	27.7912	-0.0041974	19.3128	-0.359571	0.483888	0.0054463	0.0041974	FALSE
Arpc2	GO:0005200; GO:0005634; GO:0005768; GO:0005885; GO:0005886; GO:0005925; GO:0009986; GO:0010592; GO:0014911; GO:0019894; GO:0030027; GO:0030041; GO:0030141; GO:0030426; GO:0030838; GO:0031252; GO:0031941; GO:0032587; GO:0032956; GO:0034021; GO:0034314; GO:0035254; GO:0035650; GO:0035861; GO:0036120; GO:0036195; GO:0043197; GO:0043198; GO:0043204; GO:0043679; GO:0044877; GO:0045202; GO:0051015; GO:…	28.2951	28.3879	28.3387	28.3673	27.9487	28.2612	-0.00340287	19.6149	-0.272831	0.600908	0.00599965	0.00340287	TRUE
Arpc3	GO:0005200; GO:0005737; GO:0005885; GO:0030027; GO:0030833; GO:0031252; GO:0031941; GO:0034314; GO:0051015; GO:0061850; GO:1990090	27.8684	27.9118	27.8795	27.8631	27.4039	27.83	-0.00279615	19.2827	-0.189357	0.71936	0.0072497	0.00279615	FALSE
Arpc4	GO:0005200; GO:0005737; GO:0005885; GO:0019899; GO:0030041; GO:0034314; GO:0042995; GO:0051015; GO:0005200; GO:0005737; GO:0005885; GO:0019899; GO:0030041; GO:0034314; GO:0042995; GO:0051015	29.1305	29.1482	29.3545	28.9893	28.6552	29.2125	-4.96847e-05	20.1582	-0.00269264	0.995961	0.00922599	4.96847e-05	FALSE
Arpc5	GO:0005634; GO:0005885; GO:0030833; GO:0034314; GO:0042995	27.8281	27.6925	27.8212	27.7089	27.1821	27.742	-0.00238176	19.1897	-0.128195	0.80876	0.00921291	0.00238176	FALSE
Arpc5l	GO:0005737; GO:0005885; GO:0016477; GO:0030833; GO:0034314; GO:0045202; GO:0051015; GO:0098978	26.2723	26.3189	26.5077	26.2297	25.7108	26.3313	-0.00173205	18.1914	-0.0833045	0.875332	0.0103597	0.00173205	FALSE
Arpin	GO:0030027; GO:0030336; GO:0033058; GO:0051126; GO:2000393; GO:0030027; GO:0030336; GO:0033058; GO:0051126; GO:2000393	20.6325	20.8565	20.6206	20.6977	20.455	20.6822	-0.00125592	14.3268	-0.125595	0.812599	0.00496031	0.00125592	FALSE
Arrb1	GO:0000785; GO:0001664; GO:0001933; GO:0001934; GO:0002031; GO:0002092; GO:0003713; GO:0005096; GO:0005102; GO:0005159; GO:0005634; GO:0005737; GO:0005768; GO:0005829; GO:0005886; GO:0005905; GO:0006355; GO:0006357; GO:0006511; GO:0006897; GO:0007186; GO:0007188; GO:0007601; GO:0007602; GO:0008277; GO:0008284; GO:0009410; GO:0015031; GO:0016323; GO:0016567; GO:0019899; GO:0030276; GO:0030331; GO:…	18.1716	18.4254	18.1867	18.6315	17.8471	17.19	-0.0344948	12.7531	-0.884666	0.0191858	0.00908951	0.0344948	TRUE
Arvcf	GO:0005634; GO:0005737; GO:0005886; GO:0005912; GO:0006397; GO:0008380; GO:0045296; GO:0098609; GO:1990124	20.3327	20.1245	20.2439	19.7634	19.0136	19.7355	-0.0160937	13.8767	-0.431198	0.39329	0.0168376	0.0160937	TRUE
Asah1	GO:0005615; GO:0005634; GO:0005764; GO:0006631; GO:0010033; GO:0016811; GO:0017040; GO:0017064; GO:0030216; GO:0030324; GO:0046512; GO:0046513; GO:0046514; GO:0050810; GO:0062098; GO:0071356; GO:0102121	20.5004	20.8477	21.0127	20.7085	20.2295	20.7612	-0.000983538	14.3384	-0.0463843	0.930473	0.0105906	0.000983538	TRUE
Asap2	GO:0005096; GO:0005737; GO:0045202; GO:0046872; GO:0005096; GO:0005737; GO:0046872; GO:0005096; GO:0005737; GO:0045202; GO:0046872; GO:0005096; GO:0005737; GO:0045202; GO:0046872; GO:0005096; GO:0005737; GO:0045202	17.5974	17.6321	17.303	17.3821	17.9325	17.4816	0.000253631	12.1664	0.0148027	0.977798	0.00856613	-0.000253631	FALSE
Asb6	GO:0016567; GO:0035556	21.0741	20.8577	20.775	21.0593	20.3929	21.1741	0.0056152	14.4425	0.257077	0.622879	0.0105542	-0.0056152	FALSE
Ascc1	GO:0003723; GO:0005634; GO:0005667; GO:0006307; GO:0006355; GO:0031594; GO:1990391	21.8167	21.6208	21.5713	21.5987	21.4869	21.2925	-0.0118068	15.0241	-0.893841	0.0163063	0.00296135	0.0118068	FALSE
Ascc2	GO:0005634; GO:0006355; GO:0022626; GO:0032790; GO:0043130; GO:0070530; GO:0072344; GO:0099053; GO:1990116; GO:1990391; GO:0005634; GO:0006355; GO:0022626; GO:0032790; GO:0043130; GO:0070530; GO:0072344; GO:0099053; GO:1990116; GO:1990391; GO:0005634; GO:0006355; GO:0022626; GO:0032790; GO:0043130; GO:0070530; GO:0072344; GO:0099053; GO:1990116; GO:1990391	23.0974	22.6932	22.8654	23.105	23.1852	23.1623	0.00768111	15.905	0.511269	0.299919	0.0064558	-0.00768111	FALSE
Ascc3	GO:0003676; GO:0005524; GO:0005634; GO:0005829; GO:0006307; GO:0008283; GO:0016607; GO:0016887; GO:0022626; GO:0032508; GO:0032790; GO:0043138; GO:0072344; GO:0099053; GO:1990116; GO:1990391	21.7882	21.559	21.6108	21.8774	21.8595	21.7848	0.00320283	15.0528	0.316855	0.540623	0.00479367	-0.00320283	FALSE
Asf1a	GO:0000785; GO:0001649; GO:0003682; GO:0005634; GO:0006281; GO:0006334; GO:0006335; GO:0031297; GO:0032991; GO:0035861; GO:0042393; GO:0042692; GO:0140713; GO:0140861	21.4209	22.092	21.7558	21.2114	20.5983	21.2772	-0.0143287	14.9214	-0.36614	0.475332	0.0182085	0.0143287	FALSE
Ash1l	GO:0000165; GO:0001501; GO:0002674; GO:0003677; GO:0003682; GO:0005634; GO:0005654; GO:0005794; GO:0006355; GO:0006366; GO:0006954; GO:0007338; GO:0009791; GO:0010468; GO:0030317; GO:0042800; GO:0043409; GO:0045944; GO:0046697; GO:0046872; GO:0046974; GO:0046975; GO:0048733; GO:0050728; GO:0061038; GO:1903699; GO:1903709; GO:0000165; GO:0001501; GO:0002674; GO:0003677; GO:0003682; GO:0005634; GO:…	21.6095	22.1585	22.0807	22.1289	20.3151	22.4581	0.0110052	15.0334	0.185372	0.725127	0.0291695	-0.0110052	FALSE
Ash2l	GO:0000791; GO:0000976; GO:0005634; GO:0006974; GO:0008013; GO:0008284; GO:0035097; GO:0043627; GO:0044665; GO:0044666; GO:0045815; GO:0045944; GO:0048188; GO:0071339; GO:0000791; GO:0000976; GO:0005634; GO:0006974; GO:0008013; GO:0008284; GO:0035097; GO:0043627; GO:0044665; GO:0044666; GO:0045815; GO:0045944; GO:0048188; GO:0071339	21.9628	22.6993	22.663	22.2314	21.6269	22.1989	-0.00721987	15.4558	-0.228898	0.66265	0.0153522	0.00721987	FALSE
Asl	GO:0000050; GO:0000053; GO:0001822; GO:0001889; GO:0004056; GO:0005741; GO:0005829; GO:0006520; GO:0006525; GO:0006526; GO:0007494; GO:0007584; GO:0007626; GO:0009410; GO:0009636; GO:0009791; GO:0010043; GO:0014075; GO:0019676; GO:0032496; GO:0042450; GO:0042802; GO:0043025; GO:0043204; GO:0043434; GO:0045429; GO:0048471; GO:0048545; GO:0060416; GO:0060539; GO:0070852; GO:0071242; GO:0071320; GO:…	24.2615	24.3939	24.3136	23.9706	23.6015	23.0067	-0.0394376	16.8396	-0.959054	0.00248057	0.00582328	0.0394376	FALSE
Asns	GO:0001889; GO:0004066; GO:0005524; GO:0005829; GO:0006520; GO:0006529; GO:0006541; GO:0009416; GO:0009612; GO:0009636; GO:0014070; GO:0031667; GO:0032354; GO:0032870; GO:0042149; GO:0042802; GO:0043066; GO:0043200; GO:0045931; GO:0070981; GO:1904044	23.5337	23.4954	23.3671	23.4125	23.1113	22.9579	-0.0160683	16.2638	-0.914946	0.0105437	0.00354382	0.0160683	FALSE
Asph	GO:0005737; GO:0005783; GO:0005886; GO:0007389; GO:0008283; GO:0008285; GO:0031647; GO:0032541; GO:0033017; GO:0035108; GO:0045862; GO:0051480; GO:0060021; GO:0060325; GO:0062101; GO:1901879; GO:0005737; GO:0005783; GO:0005886; GO:0007389; GO:0008283; GO:0008285; GO:0031647; GO:0032541; GO:0033017; GO:0035108; GO:0045862; GO:0051480; GO:0060021; GO:0060325; GO:0062101; GO:1901879; GO:0005737; GO:…	21.4297	21.6109	21.5635	21.2158	21.5416	21.5603	0.0023653	14.8782	0.211185	0.687932	0.00547376	-0.0023653	TRUE
Aspscr1	GO:0005634; GO:0005737; GO:0005829; GO:0006886; GO:0009898; GO:0012506; GO:0031401; GO:0042593; GO:0046324; GO:0048471; GO:0005634; GO:0005737; GO:0005829; GO:0006886; GO:0009898; GO:0012506; GO:0031401; GO:0042593; GO:0046324; GO:0048471; GO:0005634; GO:0005737; GO:0005829; GO:0006886; GO:0009898; GO:0012506; GO:0031401; GO:0042593; GO:0046324; GO:0048471; GO:0005634; GO:0005654; GO:0005737; GO:…	21.2185	20.8187	21.0595	21.4092	21.2344	20.7801	-0.00886161	14.6738	-0.463727	0.35427	0.00846531	0.00886161	FALSE
Ass1	GO:0000050; GO:0000052; GO:0000053; GO:0001822; GO:0001889; GO:0004055; GO:0005524; GO:0005654; GO:0005737; GO:0005739; GO:0005741; GO:0005829; GO:0006526; GO:0006531; GO:0006953; GO:0007494; GO:0007584; GO:0007623; GO:0009410; GO:0009636; GO:0010043; GO:0010046; GO:0014075; GO:0015643; GO:0016597; GO:0032355; GO:0032496; GO:0042802; GO:0043025; GO:0043200; GO:0043204; GO:0043434; GO:0045429; GO:…	22.9328	22.3277	22.6971	22.585	22.7202	22.3283	-0.00959327	15.7265	-0.525339	0.284483	0.00776912	0.00959327	FALSE
Asxl2	GO:0000122; GO:0003007; GO:0003677; GO:0003682; GO:0005634; GO:0005654; GO:0007507; GO:0007512; GO:0009887; GO:0030225; GO:0030316; GO:0035360; GO:0035517; GO:0035630; GO:0042975; GO:0045600; GO:0045651; GO:0045672; GO:0045944; GO:0046872; GO:0048704; GO:1900159; GO:0000122; GO:0003007; GO:0003677; GO:0003682; GO:0005634; GO:0007507; GO:0007512; GO:0009887; GO:0010884; GO:0030225; GO:0030316; GO:…	20.5687	20.8756	20.856	20.7416	20.156	21.1115	0.00930035	14.3003	0.369444	0.471047	0.0116965	-0.00930035	FALSE
Atad1	GO:0002092; GO:0005524; GO:0005741; GO:0005778; GO:0007612; GO:0007613; GO:0016887; GO:0045211; GO:0051967; GO:0098794; GO:0098978; GO:0099149; GO:0140567; GO:0140570	22.8912	22.8648	22.5588	22.7289	23.8369	23.0381	0.0102685	15.8663	0.299188	0.564609	0.0163746	-0.0102685	FALSE
Atad2	GO:0003682; GO:0005524; GO:0005634; GO:0016887; GO:0042393; GO:0045893; GO:0045944; GO:0003682; GO:0005524; GO:0005634; GO:0016887; GO:0042393; GO:0045893; GO:0045944	25.3563	25.6015	25.4844	25.1562	24.9666	25.8845	0.0123057	17.5317	0.491704	0.321884	0.0108961	-0.0123057	FALSE
Atad2b	GO:0003682; GO:0005524; GO:0005634; GO:0005654; GO:0016887; GO:0042393; GO:0045944; GO:0070577	23.5287	24.0139	23.9366	23.6072	23.2275	24.0269	0.00606636	16.4044	0.245168	0.639616	0.0119942	-0.00606636	FALSE
Atad3	GO:0001558; GO:0005524; GO:0005739; GO:0005743; GO:0007005; GO:0008270; GO:0016887; GO:0042645; GO:0043066; GO:0140374	24.8808	24.0896	24.5086	24.6543	25.5426	25.0974	0.0193502	17.0612	0.502618	0.309559	0.0166413	-0.0193502	FALSE
Ate1	GO:0004057; GO:0005634; GO:0005737; GO:0010498	21.3459	21.3651	21.3524	21.2427	21.063	20.4922	-0.0259233	14.8241	-0.996341	2.00542e-05	0.00111181	0.0259233	FALSE
Atf6b	GO:0000976; GO:0000978; GO:0000981; GO:0001228; GO:0003700; GO:0005634; GO:0005789; GO:0006357; GO:0030968; GO:0032993; GO:0034976; GO:0045944; GO:0090575; GO:1903892; GO:1990837	18.4069	18.3229	18.0655	18.4362	18.594	18.2168	-0.00190668	12.725	-0.13504	0.798671	0.00699499	0.00190668	FALSE
Atf7	GO:0000976; GO:0000981; GO:0001223; GO:0001701; GO:0001889; GO:0002244; GO:0005654; GO:0006355; GO:0006357; GO:0007507; GO:0019899; GO:0035497; GO:0038066; GO:0045944; GO:0051019; GO:0090575; GO:0097284; GO:1990837	21.3099	21.1928	21.168	21.0934	20.3477	21.2087	-0.00236467	14.6085	-0.087313	0.869363	0.0134896	0.00236467	FALSE
Atg2b	GO:0000045; GO:0000407; GO:0005789; GO:0005811; GO:0032266; GO:0034045; GO:0034727; GO:0043495; GO:0061709; GO:0061723; GO:0061908; GO:0120013	21.435	21.3954	21.5351	21.487	21.3116	21.2732	-0.00574952	14.875	-0.74325	0.0904183	0.00258763	0.00574952	FALSE
Atg3	GO:0000045; GO:0000407; GO:0005737; GO:0005829; GO:0006914; GO:0015031; GO:0016236; GO:0016567; GO:0019776; GO:0019777; GO:0019787; GO:0019899; GO:0034274; GO:0043653; GO:0044804; GO:0050765; GO:0061723; GO:0141046; GO:1902017	21.8782	22.2116	22.0762	22.1586	21.7891	21.711	-0.0110315	15.3007	-0.695409	0.125034	0.00569979	0.0110315	FALSE
Atg4b	GO:0000045; GO:0000421; GO:0000423; GO:0004175; GO:0004197; GO:0005737; GO:0005739; GO:0005783; GO:0005829; GO:0006508; GO:0006914; GO:0008233; GO:0008234; GO:0009267; GO:0015031; GO:0016237; GO:0016485; GO:0019786; GO:0031173; GO:0031410; GO:0034497; GO:0034727; GO:0035973; GO:0045732; GO:0097110	22.126	22.0945	22.089	22.0377	21.8592	22.1087	-0.000241333	15.2872	-0.0316663	0.952516	0.00380864	0.000241333	FALSE
Atg7	GO:0000045; GO:0000407; GO:0000423; GO:0001889; GO:0005737; GO:0005930; GO:0006325; GO:0006914; GO:0006915; GO:0006995; GO:0006996; GO:0007005; GO:0007628; GO:0009267; GO:0009749; GO:0009791; GO:0010508; GO:0010659; GO:0010667; GO:0016236; GO:0019778; GO:0019779; GO:0021680; GO:0021860; GO:0021955; GO:0021987; GO:0030148; GO:0030163; GO:0030424; GO:0031175; GO:0031396; GO:0031401; GO:0031667; GO:…	21.6488	21.5518	21.4363	21.5415	21.3807	21.3501	-0.00658464	14.935	-0.746853	0.0880137	0.00293144	0.00658464	FALSE
Atg9a	GO:0000045; GO:0000139; GO:0000407; GO:0005737; GO:0005739; GO:0005768; GO:0005770; GO:0005776; GO:0005789; GO:0005794; GO:0005802; GO:0006914; GO:0008021; GO:0010936; GO:0017128; GO:0031667; GO:0031902; GO:0031966; GO:0032688; GO:0034045; GO:0034067; GO:0034497; GO:0034727; GO:0045087; GO:0055037; GO:0055038; GO:0060349; GO:0061709; GO:0097300	20.1048	19.4336	19.6932	20.0314	20.1236	20.315	0.016047	13.7242	0.644043	0.167507	0.00953027	-0.016047	FALSE
Atic	GO:0003360; GO:0003937; GO:0004643; GO:0005829; GO:0005886; GO:0006177; GO:0006189; GO:0010035; GO:0021549; GO:0021987; GO:0031100; GO:0042803; GO:0044208; GO:0046452; GO:0046654; GO:0097294; GO:0098761	25.1582	25.2054	25.0099	25.0387	25.067	24.8152	-0.00924077	17.4227	-0.882475	0.0199067	0.00246267	0.00924077	TRUE
Atl2	GO:0003924; GO:0005525; GO:0005783; GO:0007029; GO:0007030; GO:0016020; GO:0042802; GO:0051260; GO:0098826; GO:1990809	22.7737	22.8953	22.6389	23.0788	23.4924	23.1094	0.0104235	15.8733	0.45093	0.369451	0.010316	-0.0104235	FALSE
Atl3	GO:0003924; GO:0005525; GO:0005783; GO:0007029; GO:0007030; GO:0016020; GO:0042802; GO:0051260; GO:0071782; GO:0098826; GO:1903373	26.3353	26.0703	26.2581	26.5018	26.9232	26.8608	0.0195053	18.2358	0.746418	0.0883026	0.0086951	-0.0195053	FALSE
Atm	GO:0000077; GO:0000425; GO:0000723; GO:0000724; GO:0000781; GO:0001541; GO:0001666; GO:0001756; GO:0002331; GO:0002376; GO:0004672; GO:0004674; GO:0004677; GO:0005524; GO:0005634; GO:0005654; GO:0005730; GO:0005737; GO:0005782; GO:0005813; GO:0005819; GO:0006281; GO:0006302; GO:0006974; GO:0007094; GO:0007095; GO:0007140; GO:0007143; GO:0007292; GO:0007420; GO:0007507; GO:0008340; GO:0008585; GO:…	22.2147	21.8135	22.3764	22.2763	22.6426	23.1	0.0296997	15.3362	0.890712	0.0172632	0.00757852	-0.0296997	FALSE
Atn1	GO:0000122; GO:0001906; GO:0003713; GO:0003714; GO:0005654; GO:0005737; GO:0007283; GO:0008340; GO:0008584; GO:0009791; GO:0016363; GO:0016477; GO:0019904; GO:0030011; GO:0032094; GO:0035264; GO:0051402	19.8084	19.8494	19.9172	19.5152	19.2065	19.8838	0.000738745	13.648	0.0343333	0.94852	0.0107521	-0.000738745	FALSE
Atp11c	GO:0000287; GO:0002329; GO:0005524; GO:0005783; GO:0005886; GO:0016887; GO:0045332; GO:0045579; GO:0055037; GO:0090555; GO:0140326; GO:0140346; GO:1990531; GO:0000287; GO:0002329; GO:0005524; GO:0005783; GO:0005886; GO:0016887; GO:0045332; GO:0045579; GO:0055037; GO:0090555; GO:0140326; GO:0140346; GO:1990531; GO:0000287; GO:0002329; GO:0005524; GO:0005783; GO:0005886; GO:0016887; GO:0045332; GO:…	20.1343	19.9588	20.1275	20.1549	20.6268	20.1352	0.00289	13.9755	0.166517	0.752533	0.00855662	-0.00289	TRUE
Atp13a1	GO:0005524; GO:0005789; GO:0006874; GO:0015662; GO:0016020; GO:0016887; GO:0019829; GO:0055085; GO:0140567; GO:0140569	24.0987	23.6896	23.735	23.9821	24.8397	24.4424	0.01923	16.6015	0.567436	0.240198	0.0139525	-0.01923	FALSE
Atp1a1	GO:0002026; GO:0002028; GO:0005391; GO:0005524; GO:0005768; GO:0005783; GO:0005794; GO:0005886; GO:0005890; GO:0005901; GO:0006813; GO:0006814; GO:0006883; GO:0007231; GO:0008217; GO:0008556; GO:0009410; GO:0010248; GO:0014069; GO:0014704; GO:0015988; GO:0016020; GO:0016323; GO:0016324; GO:0016328; GO:0016791; GO:0016887; GO:0019901; GO:0019904; GO:0030007; GO:0030315; GO:0030424; GO:0030506; GO:…	25.9684	25.6144	25.6736	25.7782	25.9418	26.0618	0.0090899	17.8516	0.66506	0.149489	0.00510348	-0.0090899	TRUE
Atp1a2	GO:0001504; GO:0001662; GO:0002026; GO:0002087; GO:0005391; GO:0005496; GO:0005524; GO:0005737; GO:0005768; GO:0005783; GO:0005886; GO:0005890; GO:0005901; GO:0006813; GO:0006814; GO:0006883; GO:0006937; GO:0006940; GO:0006942; GO:0008217; GO:0008344; GO:0008542; GO:0009986; GO:0010882; GO:0010996; GO:0014704; GO:0015988; GO:0016020; GO:0016887; GO:0019227; GO:0019229; GO:0019829; GO:0019852; GO:…	26.0073	25.455	25.4879	25.8042	25.8367	25.7988	0.00336419	17.8139	0.203089	0.699555	0.00810998	-0.00336419	TRUE
Atp1b1	GO:0001666; GO:0001671; GO:0001824; GO:0005391; GO:0005886; GO:0005890; GO:0005901; GO:0006813; GO:0006814; GO:0006874; GO:0006883; GO:0007155; GO:0010468; GO:0010882; GO:0014704; GO:0016020; GO:0016323; GO:0016324; GO:0016328; GO:0019901; GO:0030001; GO:0030007; GO:0030315; GO:0030674; GO:0031090; GO:0035725; GO:0036126; GO:0036376; GO:0042383; GO:0045087; GO:0046034; GO:0046982; GO:0050821; GO:…	24.419	24.1582	24.1767	24.3876	24.3729	24.3623	0.00262336	16.8353	0.298838	0.565086	0.00418869	-0.00262336	TRUE
Atp2a2	GO:0000045; GO:0002026; GO:0005388; GO:0005509; GO:0005524; GO:0005783; GO:0005789; GO:0006816; GO:0006874; GO:0006984; GO:0006996; GO:0010666; GO:0010882; GO:0014801; GO:0014883; GO:0014898; GO:0016020; GO:0016240; GO:0016529; GO:0016887; GO:0019899; GO:0031234; GO:0031775; GO:0032469; GO:0032470; GO:0032496; GO:0032991; GO:0033017; GO:0033292; GO:0034599; GO:0034605; GO:0034976; GO:0043434; GO:…	26.4764	25.794	26.1587	26.2821	26.8279	26.6509	0.0157333	18.1726	0.554075	0.253938	0.0118192	-0.0157333	FALSE
Atp2b1	GO:0001772; GO:0001818; GO:0003056; GO:0003407; GO:0005388; GO:0005516; GO:0005524; GO:0005886; GO:0006874; GO:0008217; GO:0009898; GO:0015085; GO:0016323; GO:0016324; GO:0016887; GO:0030165; GO:0030501; GO:0030672; GO:0032590; GO:0032591; GO:0032809; GO:0042734; GO:0043231; GO:0045177; GO:0046872; GO:0048787; GO:0051480; GO:0051481; GO:0051928; GO:0071305; GO:0071386; GO:0098684; GO:0098978; GO:…	23.1177	22.5754	22.6033	22.9253	23.1987	22.8774	0.00288097	15.8425	0.146187	0.782281	0.00974784	-0.00288097	TRUE
Atp2b4	GO:0003407; GO:0005388; GO:0005516; GO:0005524; GO:0005886; GO:0006357; GO:0006816; GO:0006874; GO:0007283; GO:0010629; GO:0010751; GO:0014832; GO:0015085; GO:0016020; GO:0016323; GO:0016525; GO:0016887; GO:0019901; GO:0021766; GO:0030018; GO:0030165; GO:0030315; GO:0030317; GO:0030346; GO:0032991; GO:0033138; GO:0036126; GO:0036487; GO:0038060; GO:0042383; GO:0043231; GO:0043537; GO:0045019; GO:…	23.4776	23.1556	23.2769	23.407	23.6943	23.218	-0.00232555	16.215	-0.153039	0.772233	0.00750836	0.00232555	TRUE
Atp2c1	GO:0000139; GO:0005388; GO:0005524; GO:0005783; GO:0005886; GO:0006828; GO:0006874; GO:0016887; GO:0032580	21.7011	21.1668	21.4963	21.6589	22.2045	21.9421	0.0152051	14.939	0.553282	0.254763	0.011446	-0.0152051	TRUE
Atp5f1a	GO:0000275; GO:0001937; GO:0002020; GO:0005524; GO:0005739; GO:0005743; GO:0005753; GO:0005754; GO:0005886; GO:0006629; GO:0006754; GO:0008180; GO:0009986; GO:0014850; GO:0015986; GO:0016020; GO:0042288; GO:0042776; GO:0043531; GO:0043532; GO:0043536; GO:0045121; GO:0045259; GO:0045261; GO:0045471; GO:0046933; GO:0071549; GO:0071732; GO:1902600	27.0708	26.866	26.7621	26.78	27.0683	26.3652	-0.0154968	18.6901	-0.77568	0.0698354	0.00630444	0.0154968	TRUE
Atp5f1b	GO:0000275; GO:0001525; GO:0001889; GO:0005509; GO:0005524; GO:0005739; GO:0005743; GO:0005753; GO:0005886; GO:0006629; GO:0006754; GO:0006898; GO:0006933; GO:0009631; GO:0009986; GO:0010042; GO:0016020; GO:0016887; GO:0030228; GO:0031966; GO:0042288; GO:0042645; GO:0042776; GO:0043531; GO:0043532; GO:0043536; GO:0045121; GO:0045259; GO:0045261; GO:0046933; GO:0046961; GO:0051453; GO:0098761; GO:…	26.9471	26.6603	26.7156	26.6753	27.0498	26.4048	-0.0102689	18.603	-0.583912	0.223675	0.00713846	0.0102689	TRUE
Atp5f1d	GO:0000275; GO:0005743; GO:0005753; GO:0009060; GO:0015986; GO:0033615; GO:0042776; GO:0044877; GO:0045259; GO:0045261; GO:0046933; GO:1904638	22.1484	21.8891	21.6818	21.9309	22.329	21.6296	-0.00806102	15.2564	-0.391115	0.443243	0.0094843	0.00806102	FALSE
Atp5me	GO:0000276; GO:0005753; GO:0015078; GO:0042776; GO:0044877	24.1009	23.8169	24.072	23.8212	23.454	24.3134	0.00874383	16.53	0.380635	0.456621	0.0106213	-0.00874383	FALSE
Atp5mf	GO:0000276; GO:0005753; GO:0042776; GO:0046933	25.1054	24.9607	24.6841	25.1562	25.1844	25.1179	0.00493598	17.3207	0.341179	0.508089	0.00679969	-0.00493598	FALSE
Atp5mg	GO:0000276; GO:0005753; GO:0015986; GO:0042776; GO:0046933	24.3873	23.7873	23.8631	24.1163	24.3655	24.5562	0.0157489	16.6574	0.663689	0.150639	0.00887489	-0.0157489	FALSE
Atp5mk	GO:0005739; GO:0005753	23.8763	23.8504	23.8604	23.7515	23.9599	23.8	-0.00116405	16.539	-0.214015	0.683878	0.00265655	0.00116405	FALSE
Atp5pb	GO:0000276; GO:0005753; GO:0015986; GO:0042776; GO:0044877; GO:0046933; GO:0071456	26.5417	26.0227	26.1584	26.2188	26.4784	26.2929	0.00159598	18.2093	0.105917	0.841718	0.00749168	-0.00159598	FALSE
Atp5pd	GO:0000274; GO:0000276; GO:0005739; GO:0005743; GO:0005753; GO:0015078; GO:0015986; GO:0042776; GO:0044877; GO:0046933; GO:1901653	24.0855	23.6673	23.9358	24.0047	23.6743	23.6463	-0.00871997	16.5783	-0.580735	0.226825	0.00611197	0.00871997	FALSE
Atp5po	GO:0000274; GO:0000276; GO:0005739; GO:0005753; GO:0005886; GO:0009986; GO:0042776; GO:0044877; GO:0045261; GO:0046933; GO:0071320; GO:0071345; GO:1903924	25.4523	25.0966	25.0746	25.2705	25.4091	25.3353	0.00339864	17.4958	0.279927	0.591077	0.00582788	-0.00339864	TRUE
Atp6ap2	GO:0000220; GO:0000421; GO:0002003; GO:0005615; GO:0005764; GO:0005765; GO:0005789; GO:0007042; GO:0009897; GO:0010008; GO:0016020; GO:0016324; GO:0016471; GO:0021626; GO:0021903; GO:0030177; GO:0030424; GO:0030665; GO:0030672; GO:0032591; GO:0032914; GO:0038023; GO:0043408; GO:0044297; GO:0045211; GO:0048069; GO:0060323; GO:0090263; GO:0097401	20.9679	20.6714	20.1334	20.7081	21.0777	20.6024	-0.000332945	14.3458	-0.0131266	0.980311	0.012681	0.000332945	TRUE
Atp6v0a1	GO:0000220; GO:0005737; GO:0005886; GO:0007035; GO:0008021; GO:0016020; GO:0016241; GO:0016471; GO:0030665; GO:0030672; GO:0042470; GO:0043195; GO:0043229; GO:0046961; GO:0048471; GO:0051117; GO:0097401	24.5607	24.4267	24.3139	24.401	24.5696	24.1231	-0.00918309	16.9719	-0.716273	0.109331	0.00447325	0.00918309	TRUE
Atp6v0d1	GO:0005765; GO:0005769; GO:0006879; GO:0007034; GO:0007035; GO:0008021; GO:0016020; GO:0016324; GO:0016471; GO:0030672; GO:0032991; GO:0033176; GO:0033179; GO:0033181; GO:0036295; GO:0043679; GO:0044877; GO:0046961; GO:0097401; GO:1902495; GO:0005765; GO:0005769; GO:0005813; GO:0006879; GO:0007034; GO:0007035; GO:0008021; GO:0016020; GO:0016324; GO:0016471; GO:0030672; GO:0032991; GO:0033176; GO:…	23.0767	22.9861	22.8651	22.8627	22.9356	22.6433	-0.00988326	15.9338	-0.874873	0.0225056	0.00273581	0.00988326	TRUE
Atp6v1a	GO:0000221; GO:0005524; GO:0005737; GO:0005765; GO:0005829; GO:0005886; GO:0005902; GO:0006879; GO:0016020; GO:0016324; GO:0016887; GO:0030141; GO:0030665; GO:0033176; GO:0033180; GO:0036295; GO:0045335; GO:0046034; GO:0046961; GO:0097401; GO:0098850; GO:1902495; GO:1902600; GO:1904949; GO:0000221; GO:0005524; GO:0005654; GO:0005737; GO:0005765; GO:0005829; GO:0005886; GO:0005902; GO:0006879; GO:…	23.9864	23.8624	23.8422	23.7812	23.8261	23.6349	-0.00773419	16.5626	-0.878559	0.0212262	0.00210236	0.00773419	TRUE
Atp6v1b2	GO:0000221; GO:0001726; GO:0005524; GO:0005737; GO:0005829; GO:0005886; GO:0005902; GO:0007035; GO:0016324; GO:0030641; GO:0030665; GO:0042470; GO:0046034; GO:0046961; GO:0097401; GO:0098850	24.2754	24.2616	24.2295	23.9227	24.2942	23.9631	-0.00726675	16.7921	-0.562585	0.245153	0.00533938	0.00726675	TRUE
Atp6v1c1	GO:0000221; GO:0005765; GO:0005886; GO:0030665; GO:0033176; GO:0033180; GO:0045177; GO:0046961; GO:0097401; GO:0098850; GO:1902495; GO:1904949	21.6893	21.899	21.7547	21.7181	22.0004	21.856	0.00317104	15.1036	0.34464	0.503507	0.00431866	-0.00317104	TRUE
Atp6v1d	GO:0005654; GO:0005813; GO:0005886; GO:0005929; GO:0007035; GO:0016020; GO:0016471; GO:0030665; GO:0033176; GO:0046961; GO:0060271; GO:0061512; GO:0097401; GO:0098850; GO:1902495	23.2621	23.124	22.9764	22.8763	22.9491	22.8245	-0.00870781	16.0004	-0.694539	0.125709	0.00451011	0.00870781	TRUE
Atp6v1e1	GO:0000221; GO:0005737; GO:0005768; GO:0005829; GO:0005902; GO:0016324; GO:0030665; GO:0046961; GO:0051117; GO:0097401; GO:0098850; GO:1902600	22.5168	22.2229	22.4393	22.4417	22.0367	22.333	-0.00303279	15.4989	-0.223066	0.670951	0.00662668	0.00303279	FALSE
Atp6v1h	GO:0000221; GO:0005765; GO:0006897; GO:0016020; GO:0033176; GO:0046961; GO:0097401; GO:0098850; GO:1902495; GO:0000221; GO:0005765; GO:0006897; GO:0016020; GO:0033176; GO:0046961; GO:0097401; GO:0098850; GO:1902495	24.5194	24.4204	24.5495	24.6198	24.769	24.8848	0.011785	16.9936	0.895161	0.0159108	0.00293416	-0.011785	FALSE
Atp7a	GO:0001568; GO:0001701; GO:0001836; GO:0001889; GO:0001974; GO:0002082; GO:0005375; GO:0005507; GO:0005524; GO:0005770; GO:0005794; GO:0005802; GO:0005886; GO:0005902; GO:0006568; GO:0006570; GO:0006584; GO:0006825; GO:0006878; GO:0007005; GO:0007565; GO:0007595; GO:0007626; GO:0010041; GO:0010042; GO:0010043; GO:0010273; GO:0010288; GO:0010468; GO:0010592; GO:0014069; GO:0015677; GO:0016020; GO:…	22.3522	22.1162	22.1976	22.3129	22.6537	22.4484	0.00719155	15.4429	0.492094	0.321441	0.00636112	-0.00719155	TRUE
Atp9a	GO:0000287; GO:0002020; GO:0005524; GO:0005769; GO:0005770; GO:0005802; GO:0005886; GO:0015914; GO:0016887; GO:0031901; GO:0032588; GO:0048471; GO:0048812; GO:0055037; GO:0055038; GO:0140326; GO:1903542; GO:1905279; GO:2001135; GO:0000287; GO:0002020; GO:0005524; GO:0005769; GO:0005770; GO:0005802; GO:0005886; GO:0015914; GO:0016887; GO:0031901; GO:0032588; GO:0048471; GO:0048812; GO:0055037; GO:…	23.2817	22.7595	23.0262	23.2818	23.5141	23.5965	0.0168032	16.0018	0.704737	0.1179	0.00845801	-0.0168032	TRUE
Atp9b	GO:0000287; GO:0005524; GO:0005768; GO:0005802; GO:0005886; GO:0006890; GO:0006897; GO:0016887; GO:0045332; GO:0048471; GO:0140326	19.9016	19.1282	19.8069	20.0358	20.2588	20.3918	0.0228913	13.6591	0.669773	0.14557	0.0126896	-0.0228913	TRUE
Atpaf2	GO:0005739; GO:0005829; GO:0016607; GO:0033615	22.3766	22.6497	22.6623	22.5774	22.7813	22.4249	-0.00312409	15.6707	-0.265306	0.611378	0.00567671	0.00312409	FALSE
Atr	GO:0000077; GO:0000723; GO:0001673; GO:0001741; GO:0003677; GO:0004672; GO:0004674; GO:0005524; GO:0005634; GO:0005635; GO:0005694; GO:0005794; GO:0006281; GO:0006302; GO:0006974; GO:0007566; GO:0008156; GO:0009410; GO:0009612; GO:0016605; GO:0031297; GO:0032212; GO:0032405; GO:0032407; GO:0034644; GO:0035979; GO:0043517; GO:0044818; GO:0046685; GO:0051081; GO:0051276; GO:0070198; GO:0070310; GO:…	21.0582	20.6125	21.2665	21.0323	21.3152	22.2962	0.0401913	14.4775	0.928722	0.00743985	0.00802289	-0.0401913	FALSE
Atrx	GO:0000212; GO:0000228; GO:0000779; GO:0005524; GO:0005721; GO:0006281; GO:0006334; GO:0006366; GO:0007283; GO:0010571; GO:0015616; GO:0016605; GO:0016787; GO:0030330; GO:0030900; GO:0031297; GO:0031490; GO:0031509; GO:0032206; GO:0035064; GO:0035128; GO:0035264; GO:0045944; GO:0046872; GO:0060009; GO:0070087; GO:0070192; GO:0070198; GO:0072520; GO:0072711; GO:0099115; GO:0140658; GO:1904908	23.3232	23.8426	23.5921	23.496	23.0428	23.5455	-0.00174959	16.2821	-0.0844442	0.873635	0.0103225	0.00174959	FALSE
Atxn1	GO:0000122; GO:0003677; GO:0003682; GO:0003723; GO:0005634; GO:0005654; GO:0005730; GO:0005737; GO:0005829; GO:0006366; GO:0007399; GO:0007420; GO:0007612; GO:0007613; GO:0008266; GO:0008344; GO:0008542; GO:0016363; GO:0031208; GO:0032991; GO:0034046; GO:0035176; GO:0042326; GO:0042405; GO:0042802; GO:0043569; GO:0045892; GO:0045944; GO:0048009; GO:0048286; GO:0051168; GO:0060079; GO:0060252; GO:…	21.0524	21.3352	21.1939	21.3072	20.3519	21.551	0.00824275	14.594	0.257922	0.621696	0.0154385	-0.00824275	FALSE
Atxn10	GO:0005737; GO:0005814; GO:0005829; GO:0007399; GO:0019899; GO:0030425; GO:0030496; GO:0031175; GO:0032465; GO:0036064; GO:0042802; GO:0043025; GO:0048471; GO:0060271	23.7986	23.3456	23.5971	23.6552	23.5374	23.6397	0.000992115	16.3488	0.0861154	0.871146	0.00573898	-0.000992115	FALSE
Atxn2	GO:0002091; GO:0003729; GO:0005154; GO:0005737; GO:0005794; GO:0005802; GO:0010494; GO:0021702; GO:0033962; GO:0034063; GO:0040015; GO:0048471; GO:0048812; GO:0048872; GO:0050905; GO:1990904	21.1541	21.257	21.2747	21.0892	21.2647	20.639	-0.0166597	14.7428	-0.890566	0.0173085	0.00425446	0.0166597	FALSE
Atxn2l	GO:0003729; GO:0010494; GO:0016020; GO:0016071; GO:0016607; GO:0034063	22.9201	23.0317	23.0266	22.9975	23.1977	22.3497	-0.0184581	16.0073	-0.817734	0.046804	0.00649627	0.0184581	FALSE
Aup1	GO:0005776; GO:0005783; GO:0005789; GO:0005811; GO:0009615; GO:0016020; GO:0016791; GO:0030970; GO:0031624; GO:0031625; GO:0034389; GO:0036503; GO:0043130; GO:0061724; GO:0090447; GO:0140042; GO:1990044	23.1859	22.379	22.891	23.0534	23.437	23.5563	0.0220356	15.8572	0.679049	0.137984	0.0119109	-0.0220356	FALSE
Aurkb	GO:0000122; GO:0000775; GO:0000776; GO:0000779; GO:0002903; GO:0004672; GO:0004674; GO:0005524; GO:0005634; GO:0005694; GO:0005737; GO:0005876; GO:0006468; GO:0007051; GO:0007052; GO:0009838; GO:0010369; GO:0015630; GO:0019900; GO:0030496; GO:0031616; GO:0032133; GO:0032212; GO:0032465; GO:0032466; GO:0032467; GO:0034501; GO:0034644; GO:0036089; GO:0043687; GO:0044022; GO:0044839; GO:0044878; GO:…	21.9707	21.975	21.9126	21.6779	20.7577	22.1475	0.003817	15.0444	0.0985261	0.852689	0.0192762	-0.003817	FALSE
Aven	GO:0010972; GO:0016020; GO:0043066	22.746	22.4814	22.6594	22.6521	22.3331	22.7123	0.00148029	15.6537	0.121735	0.818299	0.00603474	-0.00148029	FALSE
Avl9	GO:0005737; GO:0016477; GO:0055037	20.7746	21.0442	20.9836	20.9268	21.0314	21.0851	0.00512861	14.5049	0.596761	0.211119	0.00344802	-0.00512861	FALSE
Axl	GO:0001618; GO:0001764; GO:0001779; GO:0001786; GO:0001818; GO:0001961; GO:0001974; GO:0004713; GO:0004714; GO:0005524; GO:0005615; GO:0006909; GO:0006915; GO:0006954; GO:0007167; GO:0007169; GO:0007283; GO:0007399; GO:0009986; GO:0010936; GO:0016020; GO:0016477; GO:0019838; GO:0021885; GO:0030154; GO:0030168; GO:0031100; GO:0031668; GO:0032036; GO:0032689; GO:0032720; GO:0032825; GO:0032940; GO:…	20.4894	20.123	20.0074	20.1089	20.2593	20.2843	0.00204406	13.9966	0.156419	0.767285	0.00645351	-0.00204406	TRUE
B2m	GO:0001913; GO:0001916; GO:0002237; GO:0002481; GO:0002502; GO:0002503; GO:0002726; GO:0005198; GO:0005615; GO:0005765; GO:0006826; GO:0006879; GO:0007608; GO:0007611; GO:0009410; GO:0009897; GO:0010977; GO:0019885; GO:0019886; GO:0023026; GO:0031902; GO:0033077; GO:0034756; GO:0042026; GO:0042605; GO:0042612; GO:0042613; GO:0042802; GO:0042803; GO:0042824; GO:0045646; GO:0046686; GO:0048260; GO:…	23.6517	23.536	23.1845	22.9549	22.3723	21.5316	-0.0587518	16.2354	-0.956539	0.00279218	0.0089553	0.0587518	TRUE
B4galt1	GO:0000138; GO:0000139; GO:0002064; GO:0002526; GO:0003831; GO:0003945; GO:0004461; GO:0005989; GO:0006012; GO:0006487; GO:0006629; GO:0007155; GO:0007339; GO:0007341; GO:0009897; GO:0016323; GO:0030057; GO:0030145; GO:0030198; GO:0031526; GO:0032580; GO:0032991; GO:0043065; GO:0045136; GO:0050673; GO:0050680; GO:0060046; GO:0060054; GO:0060055; GO:0061755; GO:1905517	23.1612	23.42	23.0477	22.9578	22.5871	23.08	-0.00456939	16.0014	-0.218031	0.678136	0.0102267	0.00456939	TRUE
B4galt7	GO:0000139; GO:0003831; GO:0005794; GO:0005975; GO:0006024; GO:0006029; GO:0006487; GO:0008378; GO:0016020; GO:0030145; GO:0030166; GO:0032580; GO:0046525; GO:0048147; GO:0070085; GO:0097435	18.611	18.4567	18.4286	18.5068	18.6578	18.3563	-0.00417798	12.8524	-0.47794	0.337677	0.0038393	0.00417798	FALSE
Babam1	GO:0005634; GO:0005737; GO:0005829; GO:0006302; GO:0007095; GO:0010212; GO:0016604; GO:0045739; GO:0051301; GO:0070531; GO:0070552; GO:0071425; GO:0140861	22.3228	22.368	22.3742	22.227	22.3849	22.1645	-0.00496446	15.4942	-0.711539	0.112813	0.00245121	0.00496446	FALSE
Bach1	GO:0000122; GO:0000978; GO:0000981; GO:0001227; GO:0001228; GO:0003677; GO:0003700; GO:0005634; GO:0006281; GO:0006355; GO:0006357; GO:0045944; GO:0090575; GO:0098531	19.7138	20.1781	19.8511	19.9036	18.9988	19.5669	-0.0124	13.737	-0.403127	0.428066	0.0140747	0.0124	FALSE
Bag2	GO:0000774; GO:0010954; GO:0019538; GO:0030424; GO:0030425; GO:0031072; GO:0031397; GO:0031625; GO:0042802; GO:0044325; GO:0048156; GO:0050821; GO:0051087; GO:0101031; GO:1901588; GO:1901800	23.0686	23.4723	23.4615	23.2701	23.3564	23.4139	0.00337149	16.1565	0.287621	0.580465	0.00561332	-0.00337149	FALSE
Bag3	GO:0000774; GO:0005634; GO:0005737; GO:0005829; GO:0008625; GO:0010658; GO:0010664; GO:0016020; GO:0021510; GO:0030018; GO:0034605; GO:0034620; GO:0042307; GO:0043066; GO:0044877; GO:0046716; GO:0046827; GO:0050821; GO:0051087; GO:0071260; GO:0097192; GO:0101031; GO:1903215; GO:1905337	25.847	25.9645	26.1686	26.1267	26.0908	25.3265	-0.0196225	18.0944	-0.81371	0.0488236	0.00700863	0.0196225	FALSE
Bag4	GO:0005634; GO:0005829; GO:0005886; GO:0010763; GO:0030838; GO:0031625; GO:0033138; GO:0044877; GO:0045785; GO:0051087; GO:0051496; GO:0051897; GO:0071356; GO:0071364; GO:0072659; GO:0090367; GO:0097178; GO:1903215; GO:0005634; GO:0005829; GO:0005886; GO:0010763; GO:0030838; GO:0031625; GO:0033138; GO:0044877; GO:0045785; GO:0051087; GO:0051496; GO:0051897; GO:0071356; GO:0071364; GO:0072659; GO:…	20.1132	20.3832	20.5204	19.5532	20.196	19.3314	-0.026323	14.0453	-0.726322	0.1021	0.0124554	0.026323	TRUE
Bag5	GO:0000774; GO:0005634; GO:0005737; GO:0005739; GO:0005829; GO:0007030; GO:0010977; GO:0016020; GO:0016234; GO:0019901; GO:0030314; GO:0031397; GO:0031625; GO:0032435; GO:0048471; GO:0050821; GO:0051087; GO:0051444; GO:0061084; GO:0090083; GO:1902176	21.1117	20.6468	20.6549	21.3107	21.0487	21.4185	0.0159717	14.4744	0.642396	0.168956	0.00952708	-0.0159717	FALSE
Bag6	GO:0001822; GO:0002429; GO:0005102; GO:0005634; GO:0005737; GO:0005829; GO:0006325; GO:0006511; GO:0006620; GO:0006915; GO:0007130; GO:0007283; GO:0007420; GO:0010498; GO:0016020; GO:0018393; GO:0030101; GO:0030154; GO:0030324; GO:0030544; GO:0031593; GO:0031625; GO:0031647; GO:0032435; GO:0036503; GO:0036506; GO:0042127; GO:0042771; GO:0042981; GO:0043022; GO:0043066; GO:0043161; GO:0045861; GO:…	23.1419	23.2109	23.1152	23.1831	23.0465	23.2503	0.00236633	16.0365	0.423608	0.402594	0.00253008	-0.00236633	TRUE
Baiap2	GO:0001221; GO:0001726; GO:0005654; GO:0005829; GO:0005874; GO:0007009; GO:0008093; GO:0008360; GO:0010976; GO:0014069; GO:0015629; GO:0016358; GO:0030027; GO:0030141; GO:0030165; GO:0030175; GO:0030182; GO:0030838; GO:0032956; GO:0035418; GO:0042802; GO:0043005; GO:0043025; GO:0043197; GO:0043198; GO:0044306; GO:0048167; GO:0050804; GO:0051017; GO:0051764; GO:0060076; GO:0061003; GO:0061845; GO:…	22.271	22.548	22.2701	22.4089	22.1654	22.0844	-0.00899393	15.5096	-0.701983	0.119987	0.00456237	0.00899393	TRUE
Baiap2l1	GO:0003779; GO:0005654; GO:0005829; GO:0005856; GO:0007009; GO:0030838; GO:0032956; GO:0051017; GO:0051764; GO:0070064	21.4115	21.6233	21.3892	21.4071	21.1828	21.1495	-0.0101754	14.8722	-0.763185	0.0774814	0.00430769	0.0101754	FALSE
Bak1	GO:0001776; GO:0001782; GO:0001783; GO:0001836; GO:0001974; GO:0002262; GO:0002352; GO:0005739; GO:0005741; GO:0005783; GO:0005829; GO:0006915; GO:0008053; GO:0008285; GO:0008630; GO:0009410; GO:0009620; GO:0010046; GO:0010225; GO:0010248; GO:0010332; GO:0010524; GO:0010629; GO:0014070; GO:0015288; GO:0031018; GO:0031072; GO:0031100; GO:0031334; GO:0031966; GO:0032471; GO:0033137; GO:0034644; GO:…	21.6541	22.0415	22.0454	21.9198	23.0523	22.1624	0.0109485	15.2792	0.299198	0.564595	0.0174583	-0.0109485	FALSE
Banf1	GO:0000785; GO:0000793; GO:0003677; GO:0003690; GO:0005634; GO:0005635; GO:0005654; GO:0005737; GO:0005829; GO:0006325; GO:0006979; GO:0007084; GO:0010836; GO:0015074; GO:0032480; GO:0042802; GO:0042803; GO:0045071; GO:0045824; GO:0051276; GO:0160049	28.5117	28.1795	28.6471	28.295	28.0737	28.3951	-0.00159422	19.6613	-0.0979099	0.853604	0.00810213	0.00159422	FALSE
Banp	GO:0002039; GO:0003677; GO:0005634; GO:0006325; GO:0007049; GO:0034504; GO:0042177; GO:0045893; GO:0002039; GO:0003677; GO:0005634; GO:0006325; GO:0007049; GO:0034504; GO:0042177; GO:0045893; GO:0002039; GO:0003677; GO:0005634; GO:0006325; GO:0007049; GO:0034504; GO:0042177; GO:0045893	22.1155	22.4949	22.4513	22.1215	21.7154	22.3681	0.000352026	15.3933	0.0157106	0.976436	0.011202	-0.000352026	FALSE
Bap1	GO:0004843; GO:0005634; GO:0006325; GO:0006511	21.3394	21.3977	21.5252	21.2622	20.7363	21.6715	0.00670822	14.7357	0.27194	0.602145	0.0118692	-0.00670822	FALSE
Bax	GO:0001541; GO:0001666; GO:0001764; GO:0001776; GO:0001777; GO:0001782; GO:0001783; GO:0001822; GO:0001836; GO:0001974; GO:0002262; GO:0002352; GO:0002358; GO:0002904; GO:0002931; GO:0005634; GO:0005635; GO:0005737; GO:0005739; GO:0005741; GO:0005757; GO:0005783; GO:0005789; GO:0005829; GO:0006687; GO:0006808; GO:0006915; GO:0006974; GO:0007005; GO:0007007; GO:0007008; GO:0007281; GO:0007283; GO:…	21.6165	21.5661	21.5995	21.5859	21.4654	21.5469	-0.00172432	14.9578	-0.416767	0.411045	0.00188046	0.00172432	FALSE
Baz1a	GO:0000228; GO:0003677; GO:0005634; GO:0005721; GO:0006261; GO:0006275; GO:0006334; GO:0006338; GO:0006355; GO:0008623; GO:0016590; GO:0031445; GO:0045740; GO:0046872	24.2176	24.4305	24.3426	24.232	24.1718	24.448	0.00373024	16.8241	0.415744	0.412313	0.00408013	-0.00373024	FALSE
Baz1b	GO:0000793; GO:0005634; GO:0005654; GO:0005721; GO:0006325; GO:0006338; GO:0006974; GO:0035173; GO:0042393; GO:0043596; GO:0043687; GO:0045945; GO:0046872; GO:0090535; GO:0110016; GO:0140801; GO:1905213	27.1139	27.2305	27.1723	26.9364	26.6891	26.8055	-0.0110478	18.7807	-0.665324	0.149269	0.00619832	0.0110478	FALSE
Baz2a	GO:0000183; GO:0001188; GO:0003677; GO:0003723; GO:0005634; GO:0005677; GO:0005730; GO:0005829; GO:0006338; GO:0016479; GO:0016607; GO:0031507; GO:0033553; GO:0042393; GO:0044030; GO:0046872; GO:0070577; GO:0090536; GO:0140463; GO:0000183; GO:0001188; GO:0003677; GO:0003723; GO:0005634; GO:0005677; GO:0005730; GO:0006338; GO:0016479; GO:0031507; GO:0033553; GO:0042393; GO:0044030; GO:0046872; GO:…	23.1558	23.9415	23.5553	23.2899	22.5556	23.8969	0.00955241	16.157	0.239522	0.647588	0.0193602	-0.00955241	FALSE
Baz2b	GO:0000785; GO:0003677; GO:0005634; GO:0046872; GO:0000785; GO:0003677; GO:0005634; GO:0046872; GO:0000785; GO:0003677; GO:0005634; GO:0046872	19.6582	19.7631	20.1342	19.7358	19.9505	20.5952	0.0236823	13.6902	0.880883	0.0204384	0.00636275	-0.0236823	FALSE
Bbx	GO:0000977; GO:0000981; GO:0005634; GO:0006357; GO:0060348; GO:1990837; GO:0000977; GO:0000981; GO:0005634; GO:0006357; GO:0060348; GO:1990837; GO:0000977; GO:0000981; GO:0005634; GO:0006357; GO:0060348; GO:1990837; GO:0000977; GO:0000981; GO:0005634; GO:0006357; GO:0060348; GO:1990837; GO:0000977; GO:0000981; GO:0005634; GO:0006357; GO:0060348; GO:1990837	21.2768	21.3184	21.5365	21.2931	21.2966	21.3735	0.000483781	14.795	0.064453	0.903454	0.00374517	-0.000483781	FALSE
Bcam	GO:0005055; GO:0005886; GO:0007155; GO:0007160; GO:0009986; GO:0043236	20.9663	20.9441	21.0255	21.0341	20.3729	19.8351	-0.0357202	14.5778	-0.948456	0.00391669	0.0059676	0.0357202	TRUE
Bcap31	GO:0000139; GO:0005739; GO:0005783; GO:0005789; GO:0005811; GO:0005886; GO:0006626; GO:0006886; GO:0006888; GO:0006955; GO:0007204; GO:0007283; GO:0030136; GO:0032471; GO:0032580; GO:0034976; GO:0035584; GO:0042288; GO:0044233; GO:0044877; GO:0051561; GO:0070973; GO:0097038; GO:1904154; GO:1904294; GO:2000060; GO:2001244; GO:0000139; GO:0005739; GO:0005783; GO:0005789; GO:0005811; GO:0005886; GO:…	19.9607	20.0008	20.1103	19.8004	19.6945	19.9471	-0.00192203	13.8193	-0.168556	0.74956	0.00561987	0.00192203	TRUE
Bcar1	GO:0001726; GO:0005737; GO:0005925; GO:0007015; GO:0007155; GO:0007169; GO:0007173; GO:0007186; GO:0007229; GO:0008286; GO:0010595; GO:0015629; GO:0016020; GO:0016477; GO:0017124; GO:0019901; GO:0019904; GO:0030027; GO:0030036; GO:0030335; GO:0030424; GO:0035729; GO:0048008; GO:0048010; GO:0048011; GO:0048012; GO:0050851; GO:0050853; GO:0060326; GO:0071732; GO:0086100; GO:1900025; GO:1990859	21.1811	21.0434	21.1183	21.0796	21.0883	20.9133	-0.00600876	14.6441	-0.870967	0.0239	0.00169487	0.00600876	TRUE
Bcar3	GO:0001784; GO:0002089; GO:0005085; GO:0005737; GO:0005925; GO:0007173; GO:0007264; GO:0008284; GO:0008286; GO:0016020; GO:0019900; GO:0033138; GO:0043410; GO:0043547; GO:0086100	20.3838	20.2183	20.066	20.3462	20.4693	20.3108	0.00218601	14.056	0.201956	0.701184	0.00530058	-0.00218601	TRUE
Bcas2	GO:0000398; GO:0000974; GO:0005634; GO:0005662; GO:0005681; GO:0005813; GO:0016607; GO:0071007; GO:0071011; GO:0071013	25.6085	25.9311	25.6907	26.1196	25.8092	26.1902	0.0120066	17.8686	0.672971	0.142934	0.0065983	-0.0120066	FALSE
Bcat2	GO:0004084; GO:0005739; GO:0006549; GO:0006550; GO:0006551; GO:0006573; GO:0006629; GO:0007595; GO:0008652; GO:0009081; GO:0009083; GO:0009098; GO:0009099; GO:0010817; GO:0050048; GO:0052654; GO:0052655; GO:0052656; GO:1990830	20.7985	20.998	20.1239	20.8496	22.6811	20.3725	-0.00479758	14.5669	-0.0694651	0.89597	0.0344489	0.00479758	FALSE
Bccip	GO:0000226; GO:0005634; GO:0005654; GO:0005813; GO:0005814; GO:0005829; GO:0006974; GO:0007052; GO:0015631; GO:0019207; GO:0019908; GO:0034453; GO:0061101; GO:0090307; GO:0097431	22.9205	22.9024	22.8196	22.6261	22.7087	21.924	-0.0280105	15.882	-0.977272	0.000768959	0.00303799	0.0280105	FALSE
Bckdha	GO:0003863; GO:0007584; GO:0009083; GO:0009353; GO:0044877; GO:0046872; GO:0047101; GO:0051384; GO:0051591; GO:0160120	22.9054	22.9224	22.9202	22.9605	24.2262	22.9116	0.00304986	16.0203	0.0746705	0.888202	0.0203651	-0.00304986	FALSE
Bckdk	GO:0004672; GO:0004674; GO:0004722; GO:0004740; GO:0005524; GO:0005739; GO:0006550; GO:0006552; GO:0006574; GO:0007283; GO:0008610; GO:0009083; GO:0009353; GO:0010906; GO:0016310; GO:0047323; GO:0106310	22.7046	22.4155	22.6435	22.4331	22.5797	22.2299	-0.0101203	15.6623	-0.752679	0.0841878	0.00442626	0.0101203	FALSE
Bcl2l13	GO:0006915; GO:0016020; GO:0042981; GO:0005739; GO:0006915; GO:0016020; GO:0042981; GO:0005739; GO:0006915; GO:0016020; GO:0042981	21.1156	21.0716	21.2297	20.8766	20.642	20.9398	-0.00588927	14.58	-0.369298	0.471235	0.00740995	0.00588927	FALSE
Bcl7a	GO:0016514	23.8143	24.364	24.1249	24.199	23.9946	25.6164	0.0449485	16.5875	0.905318	0.0130225	0.0105439	-0.0449485	FALSE
Bclaf1	GO:0003677; GO:0005634; GO:0005654; GO:0006974; GO:0016607; GO:0043065; GO:0045892; GO:1990830; GO:2000144; GO:2001244	26.3873	26.8586	26.7037	26.5678	26.4301	26.7414	0.00305065	18.4282	0.214563	0.683094	0.0069434	-0.00305065	FALSE
Bclaf1	GO:0003677; GO:0003712; GO:0005634; GO:0005654; GO:0006974; GO:0016592; GO:0016607; GO:0043065; GO:0045892; GO:0045944; GO:1990830; GO:2000144; GO:2001244; GO:0003677; GO:0003712; GO:0005634; GO:0005654; GO:0006974; GO:0016592; GO:0016607; GO:0043065; GO:0045892; GO:0045944; GO:1990830; GO:2000144; GO:2001244	24.4175	25.115	25.3329	25.1077	24.6842	25.3625	0.0123413	17.2508	0.427745	0.397514	0.0130396	-0.0123413	FALSE
Bclaf3	GO:0003677; GO:0003712; GO:0016592; GO:0045944; GO:0003677; GO:0003712; GO:0016592; GO:0045944	22.7647	23.4071	23.3225	23.1499	22.2501	23.2713	0.00184957	15.9495	0.0544446	0.918414	0.0169606	-0.00184957	FALSE
Bcr	GO:0002692; GO:0003014; GO:0004674; GO:0005085; GO:0005096; GO:0005524; GO:0005829; GO:0005886; GO:0006909; GO:0007264; GO:0007420; GO:0014069; GO:0016020; GO:0016310; GO:0016477; GO:0019899; GO:0030036; GO:0030216; GO:0030424; GO:0032496; GO:0032991; GO:0035023; GO:0042472; GO:0043114; GO:0043197; GO:0043312; GO:0043314; GO:0048008; GO:0048041; GO:0048872; GO:0050728; GO:0050766; GO:0050804; GO:…	22.7008	22.537	22.6454	22.6831	23.1519	22.7327	0.0041328	15.7366	0.253971	0.627235	0.0078696	-0.0041328	TRUE
Bcs1l	GO:0005524; GO:0005739; GO:0005743; GO:0007005; GO:0016887; GO:0032979; GO:0032981; GO:0033617; GO:0034551; GO:0005524; GO:0005739; GO:0005743; GO:0007005; GO:0016887; GO:0032979; GO:0032981; GO:0033617; GO:0034551	20.1375	20.4848	20.2062	20.3288	20.1405	20.045	-0.00733355	14.0657	-0.602149	0.205941	0.00486174	0.00733355	FALSE
Bdh1	GO:0001889; GO:0003858; GO:0005543; GO:0005743; GO:0005759; GO:0007584; GO:0008202; GO:0009410; GO:0009636; GO:0009725; GO:0032355; GO:0032868; GO:0042594; GO:0043231; GO:0045471; GO:0046686; GO:0051412; GO:0060416; GO:0060612; GO:0099617	25.6253	25.0343	25.2629	25.3811	26.4315	25.8335	0.0175964	17.6266	0.462448	0.355777	0.0168687	-0.0175964	FALSE
Bdp1	GO:0000126; GO:0001156; GO:0070898	20.0937	20.6752	20.7065	20.5592	20.4099	20.5039	0.000905915	14.1977	0.0528032	0.920869	0.00856626	-0.000905915	FALSE
Becn1	GO:0000045; GO:0000407; GO:0000423; GO:0001666; GO:0002753; GO:0005737; GO:0005768; GO:0005776; GO:0005783; GO:0005789; GO:0005802; GO:0005829; GO:0006914; GO:0006915; GO:0006995; GO:0007040; GO:0007080; GO:0007254; GO:0008285; GO:0009410; GO:0010008; GO:0010040; GO:0010288; GO:0010506; GO:0010507; GO:0010508; GO:0010613; GO:0016236; GO:0016241; GO:0016604; GO:0019901; GO:0030425; GO:0030674; GO:…	20.8062	20.8619	20.586	20.8815	21.3083	21.1561	0.0125402	14.4284	0.631152	0.178983	0.00770566	-0.0125402	TRUE
Bend3	GO:0000122; GO:0000182; GO:0000183; GO:0000792; GO:0005654; GO:0005730; GO:0016479; GO:0051260; GO:1903580	19.6428	20.8973	20.4571	20.4227	19.8761	20.4192	0.00241942	14.0454	0.0697281	0.895577	0.0173067	-0.00241942	FALSE
Bfar	GO:0000209; GO:0005783; GO:0005789; GO:0006511; GO:0006915; GO:0016020; GO:0030674; GO:0043066; GO:0043161; GO:0046872; GO:0051865; GO:0061630; GO:0070534; GO:0070936; GO:0089720; GO:1903895	24.1217	23.328	24.2348	24.1157	23.9105	24.2245	0.00910562	16.5688	0.344489	0.503707	0.0124072	-0.00910562	FALSE
Bgn	GO:0001974; GO:0005539; GO:0005615; GO:0009986; GO:0019955; GO:0031012; GO:0042383; GO:0050840; GO:0060348; GO:0061975	26.4982	26.4645	26.5416	26.6237	26.1302	27.521	0.0289567	18.2702	0.80541	0.0531138	0.0106549	-0.0289567	TRUE
Bicd1	GO:0005794; GO:0005802; GO:0005813; GO:0005829; GO:0008093; GO:0016020; GO:0016032; GO:0019901; GO:0031267; GO:0031410; GO:0031871; GO:0033365; GO:0034063; GO:0034452; GO:0045505; GO:0048260; GO:0048471; GO:0070507; GO:0070840; GO:0072385; GO:0072393; GO:0099503; GO:1900737; GO:1904781; GO:0005794; GO:0005802; GO:0005813; GO:0005829; GO:0008093; GO:0016020; GO:0016032; GO:0019901; GO:0031267; GO:…	21.1296	21.1841	21.0353	20.8422	20.9819	20.9824	-0.0033233	14.5957	-0.357171	0.487026	0.00434539	0.0033233	FALSE
Bicd2	GO:0005635; GO:0005642; GO:0005643; GO:0005737; GO:0005794; GO:0005813; GO:0005829; GO:0006890; GO:0007018; GO:0008093; GO:0031267; GO:0031410; GO:0034067; GO:0034452; GO:0051642; GO:0051959; GO:0070507; GO:0070840; GO:0072385; GO:0072393; GO:0005635; GO:0005642; GO:0005643; GO:0005737; GO:0005794; GO:0005813; GO:0005829; GO:0005886; GO:0006890; GO:0007018; GO:0008093; GO:0031267; GO:0031410; GO:…	22.98	23.094	22.7833	22.8454	22.8097	22.8208	-0.00416181	15.8924	-0.444596	0.377047	0.00419242	0.00416181	TRUE
Bicra	GO:0005634; GO:0016514; GO:0045893; GO:0140537; GO:0005634; GO:0016514; GO:0045893; GO:0140537	20.7538	21.4914	21.1562	21.2041	21.2618	22.5299	0.0422712	14.5583	0.912642	0.0111138	0.00946634	-0.0422712	FALSE
Bin1	GO:0000122; GO:0002020; GO:0005543; GO:0005634; GO:0005635; GO:0005768; GO:0005829; GO:0005874; GO:0005886; GO:0006997; GO:0008021; GO:0008333; GO:0010564; GO:0016020; GO:0019828; GO:0030018; GO:0030315; GO:0030424; GO:0030425; GO:0030838; GO:0031674; GO:0031982; GO:0033268; GO:0033292; GO:0042692; GO:0042802; GO:0043065; GO:0043194; GO:0043196; GO:0043679; GO:0044300; GO:0044877; GO:0045202; GO:…	20.7479	20.4742	20.2896	20.6996	20.1978	20.2331	-0.0104548	14.2361	-0.567891	0.239736	0.00757662	0.0104548	TRUE
Birc2	GO:0000209; GO:0001666; GO:0001741; GO:0001890; GO:0003713; GO:0004842; GO:0005634; GO:0005737; GO:0008270; GO:0009898; GO:0010243; GO:0014070; GO:0016740; GO:0031398; GO:0032991; GO:0035631; GO:0042802; GO:0042981; GO:0043027; GO:0043066; GO:0043123; GO:0043130; GO:0043161; GO:0044877; GO:0045471; GO:0051087; GO:0051591; GO:0051726; GO:0060544; GO:0060546; GO:0061630; GO:0070266; GO:0071356; GO:…	20.0137	20.2897	20.3095	20.3453	20.1207	20.3161	0.00301879	14.0045	0.294194	0.571441	0.00490357	-0.00301879	FALSE
Birc6	GO:0000922; GO:0001890; GO:0004842; GO:0004869; GO:0005768; GO:0005802; GO:0005815; GO:0006915; GO:0008283; GO:0008284; GO:0016020; GO:0030496; GO:0032465; GO:0042127; GO:0043066; GO:0060711; GO:0060712; GO:0061631; GO:2001237	22.6904	22.6444	22.5667	22.6493	22.679	22.6385	-2.15318e-05	15.6963	-0.00646178	0.990307	0.00166605	2.15318e-05	FALSE
Blvra	GO:0000166; GO:0004074; GO:0005829; GO:0008270; GO:0042167; GO:0106276; GO:0106277	26.264	25.8993	25.9672	25.9709	26.1091	25.96	-0.00251547	18.0579	-0.24364	0.641772	0.00500671	0.00251547	FALSE
Blvrb	GO:0004074; GO:0042167; GO:0042602; GO:0043195	24.6594	24.8871	24.8477	24.8849	24.7619	24.541	-0.00779415	17.2155	-0.727065	0.101575	0.00368002	0.00779415	FALSE
Bmal1	GO:0000976; GO:0000978; GO:0000981; GO:0001228; GO:0003677; GO:0003700; GO:0005634; GO:0005667; GO:0005737; GO:0006355; GO:0006357; GO:0006606; GO:0006914; GO:0007283; GO:0007623; GO:0010467; GO:0016604; GO:0016605; GO:0017162; GO:0032007; GO:0032922; GO:0033391; GO:0034751; GO:0042176; GO:0042634; GO:0042753; GO:0043161; GO:0043425; GO:0043565; GO:0045599; GO:0045892; GO:0045893; GO:0045944; GO:…	19.9434	20.2298	20.0145	19.3767	18.8112	19.8119	-0.00761751	13.7031	-0.191224	0.716661	0.0195503	0.00761751	FALSE
Bmp1	GO:0004222; GO:0005509; GO:0005615; GO:0006508; GO:0008233; GO:0008270; GO:0009953; GO:0016485; GO:0031982; GO:0042802; GO:0061036	21.8476	21.696	21.6028	21.497	21.3233	21.9808	0.00741013	14.964	0.405972	0.424497	0.00834049	-0.00741013	TRUE
Bms1	GO:0000462; GO:0000479; GO:0003924; GO:0005525; GO:0005730; GO:0030686; GO:0032040; GO:0034511; GO:0042274	25.2741	25.672	25.7832	25.5142	25.5044	25.9519	0.0121241	17.6773	0.662997	0.151219	0.00684497	-0.0121241	FALSE
Bnc1	GO:0000182; GO:0001216; GO:0005634; GO:0005654; GO:0005730; GO:0005737; GO:0006356; GO:0006357; GO:0042060; GO:0045943; GO:0050673; GO:0050679; GO:0051276; GO:1900195	26.3812	26.5095	26.2275	26.5455	25.6543	26.8602	0.0116823	18.1975	0.375044	0.46381	0.0144377	-0.0116823	FALSE
Bnc2	GO:0000182; GO:0000785; GO:0003416; GO:0003677; GO:0005634; GO:0005654; GO:0006355; GO:0043586; GO:0060021; GO:0060485; GO:0000182; GO:0000785; GO:0003416; GO:0003677; GO:0005634; GO:0006355; GO:0043586; GO:0060021; GO:0060485	23.8271	24.415	23.8384	24.3616	23.2539	24.7016	0.0167108	16.5728	0.414052	0.414414	0.0183685	-0.0167108	FALSE
Bnip1	GO:0005484; GO:0005635; GO:0005737; GO:0005741; GO:0005783; GO:0005789; GO:0006890; GO:0006915; GO:0007029; GO:0014823; GO:0015031; GO:0016320; GO:0030137; GO:0031201; GO:0031966; GO:0042594; GO:0043231; GO:0048763; GO:0090649; GO:0140208	21.778	21.4719	21.8903	21.6136	22.4099	22.0192	0.0114928	15.0802	0.452746	0.367283	0.011317	-0.0114928	FALSE
Bnip2	GO:0001824; GO:0005635; GO:0005730; GO:0005737; GO:0005814; GO:0005829; GO:0006915; GO:0007098; GO:0031616; GO:0043231; GO:0043410; GO:0045666; GO:0051057; GO:0051146; GO:0090649; GO:0001824; GO:0005635; GO:0005737; GO:0005814; GO:0007098; GO:0031616; GO:0043231; GO:0043410; GO:0045666; GO:0051057; GO:0051146; GO:0090649; GO:0001824; GO:0005635; GO:0005737; GO:0005814; GO:0007098; GO:0031616; GO:…	21.619	21.2764	21.4357	21.4142	21.6594	21.7044	0.0081244	14.8625	0.630371	0.179688	0.00500255	-0.0081244	FALSE
Bod1l1	GO:0006974; GO:0031297; GO:0048188; GO:0006974; GO:0031297; GO:0048188; GO:0006974; GO:0031297; GO:0048188	17.8206	18.2886	18.015	17.7115	17.9357	17.6101	-0.0113749	12.4791	-0.613801	0.194924	0.00731514	0.0113749	FALSE
Bok	GO:0001836; GO:0005102; GO:0005634; GO:0005640; GO:0005737; GO:0005739; GO:0005741; GO:0005743; GO:0005783; GO:0005789; GO:0005794; GO:0006915; GO:0006919; GO:0006921; GO:0008584; GO:0008630; GO:0008635; GO:0010506; GO:0016020; GO:0031625; GO:0031901; GO:0031966; GO:0032588; GO:0033106; GO:0042803; GO:0043065; GO:0043524; GO:0044877; GO:0046982; GO:0046983; GO:0048709; GO:0051259; GO:0051400; GO:…	23.2559	23.1003	23.4423	23.1855	23.5827	23.3647	0.0044	16.1369	0.32403	0.530965	0.00642317	-0.0044	FALSE
Bola2l2	GO:0005634; GO:0005737; GO:0005829; GO:0006879; GO:0016226; GO:0044571; GO:0045454; GO:0051536; GO:0051537; GO:0097428; GO:1990229; GO:0005634; GO:0005737; GO:0005829; GO:0006879; GO:0016226; GO:0044571; GO:0045454; GO:0051536; GO:0051537; GO:0097428; GO:1990229	21.1061	21.3429	21.2134	21.5082	21.3624	20.6085	-0.0189059	14.8108	-0.778559	0.0681248	0.00761972	0.0189059	FALSE
Bop1	GO:0000448; GO:0000463; GO:0005654; GO:0005694; GO:0005730; GO:0006364; GO:0008283; GO:0030687; GO:0042273; GO:0043021; GO:0051726; GO:0070545; GO:1901796; GO:1990904	26.527	26.8259	26.8878	26.5082	26.21	26.8616	0.00367246	18.4393	0.178253	0.735452	0.0101363	-0.00367246	FALSE
Bphl	GO:0004649; GO:0005634; GO:0005739; GO:0047658; GO:1990966	18.9919	19.6775	18.9981	19.4446	19.352	18.8449	-0.0118445	13.398	-0.478757	0.336732	0.0108603	0.0118445	FALSE
Bpnt2	GO:0001501; GO:0001958; GO:0002063; GO:0008254; GO:0008441; GO:0009791; GO:0012505; GO:0030204; GO:0032588; GO:0042733; GO:0046854; GO:0046872; GO:0097657	23.9306	23.9924	23.7085	23.6858	23.4975	23.0049	-0.0264974	16.5559	-0.965364	0.00177869	0.00358069	0.0264974	FALSE
Bptf	GO:0000122; GO:0000785; GO:0001892; GO:0005634; GO:0005654; GO:0006338; GO:0006355; GO:0006357; GO:0007420; GO:0007492; GO:0008094; GO:0009952; GO:0016589; GO:0030425; GO:0043565; GO:0044297; GO:0045944; GO:0046872; GO:0048471; GO:1904949; GO:1990090	25.4874	25.8345	25.668	25.6106	24.915	25.664	-0.00135841	17.7048	-0.0550596	0.917494	0.0123171	0.00135841	FALSE
Brat1	GO:0001934; GO:0005634; GO:0005737; GO:0006006; GO:0006915; GO:0006974; GO:0008283; GO:0010212; GO:0016477; GO:0030307; GO:0051646; GO:0001934; GO:0005634; GO:0005737; GO:0006006; GO:0006915; GO:0006974; GO:0008283; GO:0010212; GO:0016477; GO:0030307; GO:0051646	20.6195	20.3952	20.7489	20.6768	20.7869	20.7397	0.00486891	14.2896	0.443157	0.37878	0.00492456	-0.00486891	FALSE
Brcc3	GO:0000151; GO:0000152; GO:0000922; GO:0004843; GO:0005634; GO:0005737; GO:0006302; GO:0006338; GO:0006508; GO:0007095; GO:0008237; GO:0010165; GO:0010212; GO:0030234; GO:0031593; GO:0045739; GO:0046872; GO:0051301; GO:0061578; GO:0070531; GO:0070536; GO:0070552; GO:0071479; GO:0140492; GO:0140861; GO:1900227	22.1583	22.2235	22.2665	22.072	22.2781	22.5342	0.010423	15.3585	0.867508	0.0251683	0.00298823	-0.010423	FALSE
Brd1	GO:0005634; GO:0006357; GO:0016607; GO:0030425; GO:0035902; GO:0036408; GO:0036409; GO:0042393; GO:0043204; GO:0043995; GO:0043996; GO:0043997; GO:0045648; GO:0046872; GO:0051602; GO:0070776; GO:0140566	21.3803	22.1346	21.5161	21.2231	21.3138	21.1559	-0.0142774	14.9635	-0.52208	0.288031	0.0116621	0.0142774	FALSE
Brd4	GO:0000785; GO:0000794; GO:0000976; GO:0001833; GO:0002039; GO:0003677; GO:0003682; GO:0003712; GO:0003713; GO:0005634; GO:0006338; GO:0006355; GO:0006357; GO:0007059; GO:0008024; GO:0008353; GO:0010971; GO:0019899; GO:0032968; GO:0034211; GO:0043123; GO:0045893; GO:0045944; GO:0050727; GO:0070577; GO:0099122; GO:0106140; GO:0140566; GO:2000330; GO:0000785; GO:0000794; GO:0000976; GO:0001833; GO:…	21.2124	21.4312	21.2588	21.2465	22.0364	21.2423	0.000445622	14.8336	0.0181836	0.972728	0.0122514	-0.000445622	FALSE
Brd7	GO:0000976; GO:0002039; GO:0003713; GO:0003714; GO:0005634; GO:0005654; GO:0005829; GO:0006357; GO:0007346; GO:0042393; GO:0045815; GO:0045892; GO:0070577; GO:2000134	22.9635	23.7974	23.498	23.5934	23.342	24.5471	0.0335328	16.1566	0.821058	0.0451657	0.0116569	-0.0335328	FALSE
Brd8	GO:0000786; GO:0000812; GO:0005634; GO:0030374; GO:0035267; GO:0045944; GO:0046966; GO:0051726; GO:0097067; GO:1905168	20.5717	20.7819	21.012	20.5573	20.4939	21.666	0.0271015	14.274	0.794587	0.0589582	0.0103543	-0.0271015	FALSE
Brd9	GO:0005634; GO:0005654; GO:0006357; GO:0016514; GO:0070577	21.4321	22.1334	22.0799	22.0729	21.8868	23.092	0.0363279	15.0936	0.870707	0.0239942	0.0102595	-0.0363279	FALSE
Brf1	GO:0000126; GO:0000995; GO:0001006; GO:0005634; GO:0006352; GO:0006383; GO:0017025; GO:0043488; GO:0045945; GO:0070897; GO:0097550	18.6717	18.8052	18.7835	18.5809	18.973	18.7643	0.00180748	12.9938	0.177655	0.736321	0.00500614	-0.00180748	FALSE
Brix1	GO:0003723; GO:0005730; GO:0006364; GO:0019843	27.2576	27.5447	27.6413	27.2206	27.0274	27.6175	0.00465956	18.9515	0.241261	0.645131	0.00937144	-0.00465956	FALSE
Brms1l	GO:0000122; GO:0042826; GO:0070822	21.791	21.8017	21.8543	21.6574	21.1921	22.1518	0.00919385	15.0102	0.380164	0.457225	0.0111841	-0.00919385	FALSE
Brpf1	GO:0000123; GO:0001570; GO:0001841; GO:0005634; GO:0005737; GO:0005829; GO:0005886; GO:0006338; GO:0006355; GO:0006357; GO:0010698; GO:0035726; GO:0043995; GO:0043996; GO:0043997; GO:0045893; GO:0046872; GO:0048145; GO:0070776	22.3109	23.0696	22.6751	22.4049	21.7372	22.3258	-0.011306	15.6142	-0.333588	0.518178	0.0159753	0.011306	TRUE
Brwd1	GO:0005634; GO:0005930; GO:0006357; GO:0007010; GO:0008360; GO:0031514; GO:0005634; GO:0005930; GO:0006357; GO:0007010; GO:0008360; GO:0031514	22.3072	22.789	22.6695	21.9408	21.5358	21.7914	-0.0230449	15.5184	-0.600398	0.207618	0.0153474	0.0230449	FALSE
Brwd3	GO:0005634; GO:0006357; GO:0007010; GO:0008360	22.9584	23.5424	23.5146	23.0283	21.8447	23.0205	-0.0110098	16.0034	-0.232899	0.656968	0.0229864	0.0110098	FALSE
Btaf1	GO:0003677; GO:0003712; GO:0004386; GO:0005524; GO:0005654; GO:0008094; GO:0016887; GO:0017025; GO:0045892; GO:0140658; GO:0003677; GO:0003712; GO:0004386; GO:0005524; GO:0005634; GO:0008094; GO:0016887; GO:0017025; GO:0045892; GO:0140658	26.2885	25.6584	26.0297	26.1947	26.5891	26.5969	0.0182219	18.0602	0.665993	0.14871	0.0102049	-0.0182219	FALSE
Bub3	GO:0000776; GO:0005654; GO:0007094; GO:0008608; GO:0033597; GO:0034501; GO:0043130; GO:0051321; GO:0051983; GO:1990298; GO:0000776; GO:0005654; GO:0007094; GO:0008608; GO:0033597; GO:0034501; GO:0043130; GO:0051321; GO:0051983; GO:1990298	22.7333	22.7609	22.6124	22.5047	22.3472	22.2015	-0.0151763	15.713	-0.895966	0.0156715	0.00376136	0.0151763	FALSE
Bub3	GO:0000776; GO:0008608; GO:0033597; GO:0034501; GO:0051983	23.0376	22.9546	23.1082	22.8616	22.3976	22.7227	-0.0100229	15.9015	-0.505226	0.306641	0.00856015	0.0100229	FALSE
Bud13	GO:0000398; GO:0003723; GO:0005634; GO:0005684; GO:0070274; GO:0071005	22.5868	23.3916	23.197	23.6341	23.2674	23.3241	0.00703168	16.0585	0.26127	0.617013	0.0129894	-0.00703168	FALSE
Bud31	GO:0000398; GO:0000785; GO:0005634; GO:0005681; GO:0016922; GO:0030374; GO:0071007; GO:2000825	25.9389	26.1277	26.0107	26.1905	25.4688	26.1606	0.00201345	17.9969	0.0973719	0.854404	0.0102899	-0.00201345	FALSE
Bysl	GO:0000462; GO:0001701; GO:0001825; GO:0001829; GO:0005730; GO:0005737; GO:0005881; GO:0006364; GO:0030515; GO:0030688; GO:0042995; GO:0045177; GO:0048471; GO:0071222; GO:0071347; GO:0071363; GO:0071407; GO:0072089	23.8278	24.5439	24.5485	24.3421	24.6212	25.1066	0.0256895	16.814	0.804979	0.0533413	0.00946712	-0.0256895	FALSE
Bzw1	GO:0005737; GO:0006446; GO:0016020	25.3512	25.0398	25.1307	25.2468	25.3827	25.6082	0.0127747	17.4489	0.825037	0.0432403	0.00437479	-0.0127747	FALSE
Bzw2	GO:0005737; GO:0006446; GO:0016020	24.5875	24.4652	24.5137	24.6895	24.7333	24.8958	0.0108256	17.014	0.889841	0.0175342	0.00277546	-0.0108256	FALSE
C10h17orf49	GO:0016589; GO:0042802; GO:0071339	25.142	25.4432	25.4954	25.428	24.5845	25.2711	-0.00431799	17.5143	-0.16497	0.754789	0.0129078	0.00431799	FALSE
C10h17orf75	GO:0005802; GO:0005829; GO:0006886; GO:0031410; GO:0099041	20.9943	20.5554	20.5997	20.3348	20.7362	21.0786	0.0117833	14.283	0.546706	0.261643	0.00902355	-0.0117833	FALSE
C17h5orf24	Unknown	24.4373	24.4572	24.6186	24.3513	24.0639	24.1502	-0.0107078	16.9453	-0.675721	0.140685	0.0058407	0.0107078	FALSE
C1h11orf98	Unknown; Unknown	21.1231	21.4462	21.3322	21.7159	21.5689	21.8537	0.0157389	14.805	0.775631	0.0698644	0.00640394	-0.0157389	FALSE
C1h19orf12	GO:0005739; GO:0005783; GO:0005829; GO:0006914; GO:0006915; GO:0006979; GO:0031966; GO:0051560; GO:0005739; GO:0005783; GO:0006914; GO:0006915; GO:0006979; GO:0031966; GO:0051560	20.6891	20.4743	20.054	20.6158	20.7244	20.0939	-0.010445	14.2372	-0.456639	0.362651	0.0101748	0.010445	FALSE
C1h19orf47	GO:0005654	23.2435	23.8001	23.4949	23.3537	22.1813	23.9225	0.00990011	16.1086	0.207713	0.692911	0.0233114	-0.00990011	FALSE
C1qbp	GO:0000122; GO:0001849; GO:0003714; GO:0003729; GO:0004857; GO:0005080; GO:0005540; GO:0005615; GO:0005634; GO:0005730; GO:0005737; GO:0005739; GO:0005759; GO:0005829; GO:0005886; GO:0006397; GO:0006915; GO:0006955; GO:0006958; GO:0008380; GO:0009986; GO:0016020; GO:0030449; GO:0030984; GO:0031690; GO:0032689; GO:0032695; GO:0039534; GO:0039536; GO:0042256; GO:0043065; GO:0043491; GO:0045087; GO:…	22.2409	22.4383	22.0188	22.0372	21.8953	21.2724	-0.0289916	15.4265	-0.949529	0.00375675	0.00478873	0.0289916	TRUE
C2cd2	GO:0016020; Unknown; GO:0016020	19.712	19.4881	19.8783	19.7214	20.4805	20.1214	0.0149277	13.6968	0.550669	0.257488	0.011314	-0.0149277	FALSE
C2cd3	GO:0001701; GO:0001947; GO:0005813; GO:0005814; GO:0007389; GO:0007420; GO:0008589; GO:0016485; GO:0021915; GO:0021997; GO:0030162; GO:0030326; GO:0034451; GO:0036064; GO:0042733; GO:0060271; GO:0061511; GO:0071539; GO:1905515; GO:0001701; GO:0001947; GO:0005813; GO:0005814; GO:0007389; GO:0007420; GO:0008589; GO:0016485; GO:0021915; GO:0021997; GO:0030162; GO:0030326; GO:0034451; GO:0036064; GO:…	24.7121	24.8149	24.7719	24.3146	23.8327	24.27	-0.0151351	17.0477	-0.51335	0.297616	0.0126509	0.0151351	FALSE
C3h9orf78	GO:0000398; GO:0000775; GO:0005634; GO:0005681; GO:0030623; GO:0045292; GO:0060629; GO:0000398; GO:0000775; GO:0005634; GO:0005654; GO:0005681; GO:0005829; GO:0030623; GO:0045292; GO:0060629	20.7601	21.4841	21.3193	21.2559	20.3796	21.2737	0.00115562	14.6032	0.0358389	0.946265	0.016112	-0.00115562	FALSE
C7h8orf33	Unknown	20.3683	20.0611	20.3412	20.1325	19.8263	19.3382	-0.0279607	14.0525	-0.946182	0.00426656	0.00478186	0.0279607	FALSE
Ca5b	GO:0004089; GO:0005737; GO:0005739; GO:0006730; GO:0008270; GO:0009617	20.5929	20.6883	20.5837	21.0214	20.5944	20.8783	0.00585545	14.3285	0.417113	0.410615	0.00637926	-0.00585545	FALSE
Cab39	GO:0005737; GO:0007165; GO:0010800; GO:0014823; GO:0019900; GO:0030295; GO:0032991; GO:0035556; GO:0043539; GO:0097066; GO:1902554	22.8578	23.0628	22.762	22.8509	22.4519	22.87	-0.00182787	15.822	-0.118443	0.823166	0.00766192	0.00182787	FALSE
Cab39l	GO:0035556; GO:0043539; GO:0035556; GO:0043539	22.7285	22.5849	22.7237	22.8003	22.8617	23.4774	0.0237064	15.6932	0.980085	0.000590938	0.00240159	-0.0237064	FALSE
Cabin1	GO:0000417; GO:0004864; GO:0005634; GO:0005737; GO:0006334; GO:0014823; GO:0019904; GO:0030346; GO:0031491; GO:0043066	22.5786	23.4775	23.2845	23.0153	22.0731	23.543	0.0117465	15.8628	0.267084	0.6089	0.0211914	-0.0117465	FALSE
Cactin	GO:0000398; GO:0001933; GO:0005634; GO:0005681; GO:0005737; GO:0031665; GO:0032688; GO:0032717; GO:0032720; GO:0034122; GO:0043124; GO:0045292; GO:0045824; GO:0060339; GO:0071013; GO:0071222; GO:0071347; GO:0071356; GO:0000398; GO:0001933; GO:0005634; GO:0005681; GO:0005737; GO:0005829; GO:0016607; GO:0031665; GO:0032688; GO:0032717; GO:0032720; GO:0034122; GO:0043124; GO:0045292; GO:0045824; GO:…	23.5694	24.2248	23.9369	24.1214	23.5737	24.3333	0.0114579	16.5333	0.455012	0.364584	0.0112119	-0.0114579	FALSE
Cacul1	GO:0000082; GO:0006511; GO:0008284; GO:0019901; GO:0031625	21.215	20.9606	21.1073	20.8418	19.5526	20.9703	-0.00673362	14.4436	-0.143197	0.786673	0.0232695	0.00673362	FALSE
Cacybp	GO:0005634; GO:0005641; GO:0005737; GO:0007507; GO:0015631; GO:0019005; GO:0019904; GO:0030877; GO:0031625; GO:0042803; GO:0044297; GO:0044548; GO:0045740; GO:0055007; GO:0060090; GO:0060416; GO:0071277; GO:1990830	21.8958	22.0892	21.7142	21.7001	21.4068	21.3041	-0.0184479	15.1508	-0.81801	0.0466669	0.00648605	0.0184479	FALSE
Cad	GO:0001889; GO:0004070; GO:0004088; GO:0004151; GO:0005524; GO:0005634; GO:0005737; GO:0005829; GO:0006207; GO:0006225; GO:0006228; GO:0006541; GO:0006805; GO:0007507; GO:0007565; GO:0007595; GO:0008270; GO:0014075; GO:0016363; GO:0016597; GO:0019240; GO:0019899; GO:0031000; GO:0031100; GO:0032868; GO:0032991; GO:0033574; GO:0042594; GO:0042802; GO:0042995; GO:0043025; GO:0043195; GO:0044205; GO:…	25.7353	25.5164	25.5327	25.732	26.2261	25.511	-0.00181295	17.8318	-0.086102	0.871166	0.0104888	0.00181295	FALSE
Cald1	GO:0003779; GO:0005516; GO:0006936; GO:0017022; GO:0003779; GO:0005516; GO:0005886; GO:0006936; GO:0017022; GO:0030478	25.1253	25.1117	25.2166	24.9582	24.6371	23.8215	-0.039918	17.4576	-0.987901	0.000218679	0.00313322	0.039918	TRUE
Calhm5	GO:0005261; GO:0005886	19.7738	19.9128	19.9634	20.0655	20.038	20.1871	0.00898334	13.7977	0.8264	0.0425896	0.00306049	-0.00898334	TRUE
Calr	GO:0005509; GO:0005576; GO:0005829; GO:0006457; GO:0009986; GO:0033018; GO:0051082; GO:0060473	25.7536	25.4028	25.183	26.1734	26.1254	24.908	-0.0183599	17.8577	-0.465466	0.352224	0.0174553	0.0183599	TRUE
Calu	GO:0005509; GO:0005576; GO:0005783	26.8987	26.4504	26.5104	26.0491	25.8728	25.5909	-0.0307683	18.3804	-0.838105	0.0371935	0.0100133	0.0307683	TRUE
Camk1	GO:0004683; GO:0005516; GO:0005524; GO:0005634; GO:0005829; GO:0006468; GO:0006913; GO:0007165; GO:0007399; GO:0010976; GO:0014069; GO:0030154; GO:0032880; GO:0035556; GO:0043393; GO:0045944; GO:0046827; GO:0050807; GO:0051147; GO:0051149; GO:0051835; GO:0060143; GO:0060999; GO:0071902; GO:0098978; GO:0106310	21.0873	21.4613	21.1593	21.4771	21.3169	21.0708	-0.005614	14.7743	-0.400517	0.431349	0.00642177	0.005614	FALSE
Camk2d	GO:0000082; GO:0001666; GO:0002028; GO:0003254; GO:0004672; GO:0004674; GO:0004683; GO:0005516; GO:0005524; GO:0005634; GO:0005737; GO:0005954; GO:0006468; GO:0006816; GO:0010613; GO:0010649; GO:0010666; GO:0010880; GO:0010881; GO:0010971; GO:0014704; GO:0014911; GO:0016529; GO:0018105; GO:0018107; GO:0019871; GO:0030007; GO:0030315; GO:0031432; GO:0031594; GO:0032469; GO:0032991; GO:0033017; GO:…	26.3883	26.5181	26.7384	26.8095	26.6517	26.1397	-0.0124116	18.4775	-0.651152	0.161316	0.00723314	0.0124116	FALSE
Camk2g	GO:0004683; GO:0005516; GO:0005524; GO:0043226; GO:0004683; GO:0005516; GO:0005524; GO:0043226	23.5883	23.8758	24.1588	24.1807	23.7857	23.4403	-0.0134779	16.611	-0.58837	0.219286	0.00926128	0.0134779	FALSE
Camkk2	GO:0001934; GO:0004672; GO:0004674; GO:0004683; GO:0005509; GO:0005516; GO:0005524; GO:0005654; GO:0005829; GO:0006468; GO:0030295; GO:0043005; GO:0046777; GO:0061762; GO:0106310	20.1775	20.1508	20.2108	20.5316	20.7401	20.2544	0.00221471	14.0871	0.121271	0.818986	0.00906385	-0.00221471	FALSE
Camlg	GO:0001782; GO:0001881; GO:0005737; GO:0005783; GO:0005789; GO:0007173; GO:0016192; GO:0031397; GO:0031625; GO:0032435; GO:0043529; GO:0050821; GO:0050839; GO:0071816	19.8566	19.9144	20.148	20.1673	20.0828	20.1401	0.004922	13.8667	0.482305	0.332639	0.00446988	-0.004922	FALSE
Camsap1	GO:0000226; GO:0005516; GO:0005737; GO:0005874; GO:0007010; GO:0007026; GO:0008017; GO:0022604; GO:0030507; GO:0031113; GO:0031122; GO:0031175; GO:0036449; GO:0051011	22.8175	22.8647	22.7416	22.5799	22.3586	22.1279	-0.0205503	15.786	-0.926784	0.00784474	0.00416418	0.0205503	FALSE
Camsap2	GO:0000226; GO:0005516; GO:0005794; GO:0005813; GO:0005829; GO:0007026; GO:0015630; GO:0030507; GO:0031113; GO:0031122; GO:0033043; GO:0036064; GO:0036449; GO:0050773; GO:0051011; GO:0061564; GO:1903358	23.2273	23.1024	23.1311	23.3975	23.2173	23.1259	-0.00186241	16.0933	-0.221802	0.672753	0.00409379	0.00186241	FALSE
Cand1	GO:0000151; GO:0005634; GO:0005654; GO:0005737; GO:0005794; GO:0005829; GO:0010265; GO:0016567; GO:0017025; GO:0030154; GO:0031461; GO:0043086; GO:0045893; GO:0045899	26.5787	26.1321	26.4456	26.5797	26.8165	27.0745	0.0205571	18.3072	0.833854	0.0391138	0.0068041	-0.0205571	FALSE
Canx	GO:0005509; GO:0005783; GO:0005789; GO:0005790; GO:0005840; GO:0006457; GO:0016020; GO:0030246; GO:0030424; GO:0031965; GO:0031966; GO:0032839; GO:0032991; GO:0033162; GO:0034185; GO:0035255; GO:0036503; GO:0043025; GO:0043197; GO:0044233; GO:0044322; GO:0045202; GO:0045211; GO:0048488; GO:0048787; GO:0051082; GO:0072583; GO:0098793; GO:0098978	26.1598	25.9364	26.1344	26.06	26.6043	25.952	-0.00234353	18.1349	-0.124776	0.813807	0.00931758	0.00234353	TRUE
Cap1	GO:0000902; GO:0001667; GO:0003779; GO:0005737; GO:0005886; GO:0006898; GO:0007015; GO:0008179; GO:0019933; GO:0030036; GO:0030864	25.908	26.0091	25.5547	25.9355	25.7096	25.6801	-0.00564899	17.9196	-0.41593	0.412082	0.00617552	0.00564899	TRUE
Capg	GO:0001726; GO:0005546; GO:0005634; GO:0005654; GO:0005730; GO:0005737; GO:0005814; GO:0007417; GO:0008154; GO:0015629; GO:0019904; GO:0030027; GO:0030031; GO:0042470; GO:0044877; GO:0045335; GO:0051014; GO:0051015; GO:0051016; GO:0071346; GO:0072686; GO:0090543	24.2547	24.2523	24.223	24.2442	24.0127	24.1665	-0.00293356	16.7879	-0.406945	0.423279	0.00329243	0.00293356	TRUE
Capn1	GO:0001533; GO:0004198; GO:0005509; GO:0005737; GO:0005739; GO:0005764; GO:0005829; GO:0005886; GO:0006508; GO:0008092; GO:0008233; GO:0010666; GO:0016020; GO:0016540; GO:0019899; GO:0030163; GO:0030837; GO:0032801; GO:0043117; GO:0046685; GO:0050790; GO:0060056; GO:0070301; GO:0097264; GO:1901223; GO:1903238; GO:1990776	23.445	23.5992	23.4095	23.4828	23.3594	22.965	-0.0158402	16.3065	-0.948873	0.00385413	0.00263476	0.0158402	TRUE
Capn2	GO:0000785; GO:0001666; GO:0001824; GO:0004198; GO:0005509; GO:0005634; GO:0005737; GO:0005764; GO:0005783; GO:0005794; GO:0005829; GO:0005886; GO:0005925; GO:0006508; GO:0007520; GO:0007565; GO:0008092; GO:0008233; GO:0009612; GO:0009897; GO:0010666; GO:0016540; GO:0019899; GO:0030163; GO:0030425; GO:0031143; GO:0032675; GO:0035458; GO:0042542; GO:0042995; GO:0043025; GO:0044877; GO:0045121; GO:…	24.0278	24.1194	24.0274	23.8577	23.8758	23.1866	-0.0255602	16.6971	-0.980351	0.000575328	0.00257154	0.0255602	TRUE
Capn5	GO:0004198; GO:0006508; GO:0004198; GO:0006508; GO:0009986; GO:0045202	21.7679	21.9715	21.4877	21.6777	21.2204	20.8867	-0.027004	15.0796	-0.89042	0.0173539	0.00690158	0.027004	TRUE
Capn7	GO:0004175; GO:0004197; GO:0004198; GO:0006508; GO:0010634; GO:0090541; GO:0097264	20.9899	20.9708	20.7984	20.7797	20.53	20.2075	-0.0219244	14.4995	-0.958363	0.0025644	0.00326629	0.0219244	FALSE
Capns1	GO:0004198; GO:0005509; GO:0005829; GO:0005886; GO:0016020; GO:0030163; GO:0044877; GO:0110158	23.0455	23.0715	23.2401	22.7781	22.7432	22.4997	-0.0176146	15.985	-0.84809	0.032862	0.00550245	0.0176146	TRUE
Caprin1	GO:0000932; GO:0003723; GO:0003729; GO:0005524; GO:0005737; GO:0005829; GO:0007399; GO:0007416; GO:0008298; GO:0010494; GO:0017148; GO:0030027; GO:0030425; GO:0031252; GO:0035591; GO:0043232; GO:0045202; GO:0048699; GO:0050775; GO:0050808; GO:0061003; GO:0062029; GO:0098794; GO:0098978; GO:0106288; GO:0140677; GO:0140693; GO:0140694	25.3217	25.1998	25.2262	25.2874	25.0879	24.672	-0.0179198	17.537	-0.973846	0.00101713	0.00209045	0.0179198	FALSE
Capza1	GO:0005903; GO:0005911; GO:0008290; GO:0016020; GO:0030036; GO:0030863; GO:0034329; GO:0051015; GO:0051016; GO:0071203	28.8516	28.8297	28.9008	28.8094	28.6333	28.3406	-0.0157612	20.0149	-0.976042	0.000854077	0.00175675	0.0157612	FALSE
Capza2	GO:0005903; GO:0008290; GO:0016020; GO:0030036; GO:0030863; GO:0051015; GO:0051016	29.6879	29.678	29.8112	29.6436	29.4474	29.2109	-0.0154754	20.6038	-0.934573	0.00628107	0.00294558	0.0154754	FALSE
Capzb	GO:0000902; GO:0003779; GO:0005903; GO:0007010; GO:0008154; GO:0008290; GO:0010591; GO:0014069; GO:0016020; GO:0022604; GO:0030017; GO:0030027; GO:0030030; GO:0030032; GO:0030863; GO:0032279; GO:0043025; GO:0043197; GO:0051015; GO:0051016; GO:0051490; GO:0055001; GO:0071203; GO:0097224; GO:0098685; GO:0098686	29.091	29.0561	29.1528	28.9995	28.7763	28.5523	-0.0165954	20.1662	-0.943909	0.00463109	0.00290278	0.0165954	FALSE
Car9	GO:0001666; GO:0002009; GO:0004089; GO:0005886; GO:0006730; GO:0008270; GO:0009410; GO:0016323; GO:0033574; GO:0046903; GO:0140677	24.1216	24.1677	23.8432	23.4717	22.4766	21.6182	-0.0742526	16.6213	-0.94314	0.00475774	0.0130847	0.0742526	TRUE
Card19	GO:0005739; GO:0005739; GO:0005739; GO:0016020; GO:0005739	25.8462	25.057	25.892	25.2414	25.4772	25.4639	-0.00271622	17.6904	-0.107809	0.838913	0.0125239	0.00271622	FALSE
Card6	GO:0042981	21.2449	21.3228	21.1579	21.464	21.3953	21.5247	0.00771673	14.7496	0.732175	0.0979898	0.0035893	-0.00771673	FALSE
Card9	GO:0001819; GO:0002446; GO:0005737; GO:0007254; GO:0009410; GO:0009620; GO:0016064; GO:0032449; GO:0032494; GO:0032495; GO:0032663; GO:0032675; GO:0032680; GO:0032722; GO:0032725; GO:0032740; GO:0032755; GO:0032760; GO:0032874; GO:0032991; GO:0042803; GO:0042981; GO:0043123; GO:0043330; GO:0045089; GO:0046330; GO:0046872; GO:0048874; GO:0050700; GO:0050830; GO:0051092; GO:0051260; GO:0051403; GO:…	23.2282	23.2929	23.085	23.3771	23.4585	23.0271	-0.00554083	16.1481	-0.433373	0.390637	0.00576117	0.00554083	FALSE
Carm1	GO:0000976; GO:0003420; GO:0003713; GO:0005634; GO:0005654; GO:0005737; GO:0005829; GO:0006355; GO:0006397; GO:0008276; GO:0008283; GO:0008284; GO:0008380; GO:0008469; GO:0016274; GO:0030374; GO:0030518; GO:0030520; GO:0032259; GO:0032991; GO:0033146; GO:0035242; GO:0035642; GO:0042054; GO:0042803; GO:0043596; GO:0045600; GO:0045943; GO:0045944; GO:0051591; GO:0060350; GO:0070577; GO:0070611; GO:…	23.5494	23.6564	23.4662	23.3875	23.6063	23.0668	-0.0138948	16.3484	-0.847976	0.03291	0.00434254	0.0138948	FALSE
Carmil1	GO:0005886; GO:0016477; GO:0030027; GO:0030032; GO:0030335; GO:0030838; GO:0031252; GO:0031529; GO:0031941; GO:0034315; GO:0044351; GO:0044354; GO:0044877; GO:0046415; GO:0051496; GO:0051638; GO:0051639; GO:1900026; GO:1902745; GO:2000813	24.6274	24.3102	24.4281	24.5096	24.7698	24.5011	0.0015958	16.9886	0.130529	0.805318	0.0060605	-0.0015958	TRUE
Carnmt1	GO:0005634; GO:0005829; GO:0008757; GO:0030735; GO:0032259; GO:0035498; GO:0042803	22.0861	21.4547	21.5317	21.4878	21.1911	21.4961	-0.00715299	14.9777	-0.316976	0.540461	0.0107014	0.00715299	FALSE
Cars1	GO:0000049; GO:0004817; GO:0005524; GO:0005737; GO:0005829; GO:0006423; GO:0042802; GO:0042803; GO:0046872	24.633	24.5703	24.5333	24.5931	24.4902	24.4092	-0.00550913	17.0444	-0.896622	0.015478	0.00136034	0.00550913	FALSE
Cars2	GO:0004817; GO:0005524; GO:0005737; GO:0005739; GO:0006423; GO:0046872; GO:0004817; GO:0005524; GO:0005737; GO:0005739; GO:0006423; GO:0046872	19.302	19.3276	19.1282	19.3583	19.1454	19.4518	0.00491312	13.3358	0.507824	0.303744	0.00416725	-0.00491312	FALSE
Casc3	GO:0000184; GO:0003729; GO:0005737; GO:0006397; GO:0006417; GO:0008380; GO:0035145; GO:0042995; GO:0051028; GO:0000184; GO:0000398; GO:0003729; GO:0005737; GO:0006417; GO:0008298; GO:0031625; GO:0031965; GO:0035145; GO:0042802; GO:0042995; GO:0051028; GO:0071006; GO:2000622	19.0228	19.1477	18.9712	18.818	18.0097	18.5709	-0.0159375	13.1048	-0.498803	0.313847	0.0138464	0.0159375	FALSE
Casp1	GO:0001666; GO:0001774; GO:0001819; GO:0004175; GO:0004197; GO:0005576; GO:0005737; GO:0005739; GO:0005829; GO:0005886; GO:0006508; GO:0006915; GO:0007494; GO:0007520; GO:0007613; GO:0008233; GO:0009410; GO:0009617; GO:0009636; GO:0010506; GO:0014070; GO:0016485; GO:0016540; GO:0019900; GO:0030324; GO:0032496; GO:0032730; GO:0032731; GO:0032741; GO:0032991; GO:0033198; GO:0042742; GO:0042802; GO:…	24.0334	24.1885	23.9797	24.2232	24.0547	23.8544	-0.00712096	16.7204	-0.681927	0.135666	0.00381889	0.00712096	TRUE
Casp6	GO:0002088; GO:0002218; GO:0002525; GO:0004175; GO:0004197; GO:0005634; GO:0005737; GO:0005829; GO:0006508; GO:0007413; GO:0009749; GO:0010033; GO:0010038; GO:0010039; GO:0010243; GO:0010332; GO:0016540; GO:0030424; GO:0030855; GO:0032355; GO:0033574; GO:0034097; GO:0042542; GO:0042802; GO:0043025; GO:0043065; GO:0043067; GO:0043525; GO:0046670; GO:0060545; GO:0070269; GO:0072332; GO:0072734; GO:…	22.4405	22.7023	22.6124	22.471	22.0407	22.0411	-0.0168027	15.6251	-0.774097	0.0707838	0.00687072	0.0168027	FALSE
Casp8	GO:0001525; GO:0001817; GO:0001841; GO:0004175; GO:0004197; GO:0005123; GO:0005164; GO:0005634; GO:0005654; GO:0005737; GO:0005829; GO:0005886; GO:0006508; GO:0006915; GO:0007507; GO:0008233; GO:0008625; GO:0008656; GO:0016485; GO:0030027; GO:0030225; GO:0030335; GO:0030690; GO:0031264; GO:0031265; GO:0031625; GO:0032025; GO:0032355; GO:0032496; GO:0032731; GO:0032991; GO:0034612; GO:0035877; GO:…	22.1447	22.0432	22.1104	22.19	22.0421	22.3494	0.00685231	15.3063	0.777005	0.0690456	0.00277571	-0.00685231	TRUE
Casp8ap2	GO:0002020; GO:0003714; GO:0005634; GO:0005737; GO:0005739; GO:0008625; GO:0008656; GO:0016605; GO:0032184; GO:0036337; GO:0042802; GO:0071260	21.0452	21.2063	20.9782	21.1232	20.4642	21.1997	0.00178906	14.5464	0.0837357	0.87469	0.0106453	-0.00178906	FALSE
Cast	GO:0001889; GO:0002020; GO:0005737; GO:0005829; GO:0007343; GO:0007520; GO:0010859; GO:0014069; GO:0016020; GO:0031100; GO:0042176; GO:0045445; GO:2000675	20.8388	20.7656	21.1392	21.2627	20.6618	20.1971	-0.0229713	14.5743	-0.791856	0.0604768	0.00885815	0.0229713	FALSE
Casz1	GO:0000785; GO:0000977; GO:0000981; GO:0001228; GO:0005634; GO:0005654; GO:0005829; GO:0030154; GO:0030182; GO:0045664; GO:0045665; GO:0045686; GO:0045893; GO:0045944; GO:0060019; GO:0060040; GO:0060223; GO:0060226; GO:1902870	20.966	20.8392	21.1381	21.0442	21.2001	21.2239	0.00781199	14.5528	0.685951	0.132453	0.00414343	-0.00781199	FALSE
Cat	GO:0000302; GO:0001657; GO:0001666; GO:0001822; GO:0004046; GO:0004096; GO:0005615; GO:0005737; GO:0005739; GO:0005777; GO:0005778; GO:0005782; GO:0006641; GO:0006979; GO:0008203; GO:0009060; GO:0009410; GO:0009411; GO:0009636; GO:0009642; GO:0009650; GO:0010193; GO:0010288; GO:0014823; GO:0014854; GO:0016209; GO:0016684; GO:0019899; GO:0020027; GO:0020037; GO:0032355; GO:0032868; GO:0032991; GO:…	22.4265	22.5359	22.3451	22.6231	22.3449	22.0517	-0.0126001	15.6	-0.830157	0.0408202	0.00423109	0.0126001	TRUE
Cav1	GO:0000122; GO:0000139; GO:0000149; GO:0000165; GO:0001525; GO:0001570; GO:0001666; GO:0001935; GO:0001937; GO:0001938; GO:0001960; GO:0002026; GO:0002067; GO:0002080; GO:0002095; GO:0002931; GO:0003057; GO:0005102; GO:0005768; GO:0005778; GO:0005783; GO:0005794; GO:0005811; GO:0005886; GO:0005901; GO:0005925; GO:0005929; GO:0005938; GO:0006641; GO:0006809; GO:0006816; GO:0006874; GO:0006940; GO:…	26.8877	26.3704	27.1627	26.7833	27.5978	26.9528	0.00692874	18.6416	0.221211	0.673595	0.0152729	-0.00692874	TRUE
Cavin1	GO:0005634; GO:0005737; GO:0005739; GO:0005783; GO:0005829; GO:0005901; GO:0006361; GO:0006363; GO:0009303; GO:0009306; GO:0032991; GO:0042134; GO:0042802; GO:0045121; GO:2000147	25.9461	25.3281	25.7576	25.607	26.0686	25.5666	-0.00231861	17.8375	-0.111982	0.832729	0.0102875	0.00231861	FALSE
Cavin2	GO:0001786; GO:0005080; GO:0005654; GO:0005737; GO:0005829; GO:0005901; GO:0045121; GO:0097320	24.8644	24.5756	24.8748	24.6584	25.228	24.6412	-0.00221808	17.2094	-0.120318	0.820394	0.00915062	0.00221808	FALSE
Cavin3	GO:0001558; GO:0005080; GO:0005737; GO:0005829; GO:0005901; GO:0030866; GO:0032922; GO:0032991; GO:0051898; GO:0070374; GO:1901003	23.3011	22.7214	23.3699	22.7017	23.0467	22.8996	-0.00515374	15.9805	-0.235556	0.653201	0.0106317	0.00515374	FALSE
Cbl	GO:0000209; GO:0001784; GO:0005509; GO:0005794; GO:0005886; GO:0005929; GO:0006511; GO:0006513; GO:0006974; GO:0007165; GO:0007166; GO:0008584; GO:0010332; GO:0014823; GO:0016567; GO:0016600; GO:0017124; GO:0019901; GO:0030424; GO:0030426; GO:0030971; GO:0032487; GO:0033574; GO:0036120; GO:0036312; GO:0042059; GO:0042594; GO:0043066; GO:0043303; GO:0045121; GO:0045471; GO:0046875; GO:0048260; GO:…	20.0818	19.6392	19.8638	20.206	18.7638	19.8609	-0.0046556	13.7101	-0.1177	0.824265	0.0196399	0.0046556	TRUE
Cbll1	GO:0005634; GO:0005737; GO:0007162; GO:0016567; GO:0030155; GO:0030335; GO:0036396; GO:0042802; GO:0045807; GO:0046872; GO:0061630; GO:0098609	22.5921	23.8042	22.6577	22.6743	22.2024	23.3981	0.0108077	15.7946	0.237534	0.650401	0.0220986	-0.0108077	FALSE
Cbr1	GO:0001542; GO:0004090; GO:0005737; GO:0005902; GO:0006706; GO:0006805; GO:0008106; GO:0008211; GO:0016616; GO:0016655; GO:0030855; GO:0032355; GO:0032496; GO:0032570; GO:0033574; GO:0034698; GO:0042373; GO:0042376; GO:0047020; GO:0047021; GO:0050221; GO:1905344; GO:2000379	24.2913	24.37	24.2387	24.3535	24.1569	24.271	-0.00154649	16.8398	-0.257601	0.622145	0.0029004	0.00154649	FALSE
Cbr4	GO:0003955; GO:0004316; GO:0005759; GO:0006633; GO:0008753; GO:0016616; GO:0044597; GO:0044598; GO:0048038; GO:0051289; GO:0051290; GO:0070402; GO:1990204	21.6957	21.5365	21.4967	21.5384	22.4499	21.8233	0.00940444	15.0195	0.339076	0.510878	0.0130462	-0.00940444	FALSE
Cbx1	GO:0000775; GO:0000781; GO:0000785; GO:0001939; GO:0001940; GO:0003677; GO:0003682; GO:0005634; GO:0005721; GO:0005819; GO:0006974; GO:0010369; GO:0016604; GO:0019899; GO:0031507; GO:0035064; GO:0042802; GO:0045892; GO:0060090; GO:0090734; GO:1990226	25.0806	26.0561	25.8668	25.9231	25.6019	25.7677	0.0030545	17.8051	0.114777	0.82859	0.0132183	-0.0030545	FALSE
Cbx3	GO:0000122; GO:0000775; GO:0000779; GO:0000785; GO:0000791; GO:0000792; GO:0000976; GO:0001221; GO:0003682; GO:0005634; GO:0005635; GO:0005721; GO:0005819; GO:0006325; GO:0006974; GO:0010369; GO:0019899; GO:0019904; GO:0031507; GO:0035064; GO:0035985; GO:0042802; GO:0045892; GO:0061793; GO:0071549; GO:0090575; GO:0090734; GO:0140297; GO:1990226	25.3129	25.4452	25.4489	25.3389	25.4152	25.0514	-0.00991356	17.6256	-0.860738	0.0277404	0.00293149	0.00991356	FALSE
Cbx4	GO:0000122; GO:0000976; GO:0003682; GO:0003727; GO:0005634; GO:0016604; GO:0016925; GO:0019789; GO:0019899; GO:0031519; GO:0032183; GO:0035064; GO:0035102; GO:0045892; GO:0051219; GO:0061665	23.5828	23.5461	23.4597	23.4085	22.2046	23.6316	-3.78895e-05	16.1544	-0.000904746	0.998643	0.0209393	3.78895e-05	FALSE
Cbx5	GO:0000118; GO:0000122; GO:0000776; GO:0000781; GO:0000792; GO:0003682; GO:0005634; GO:0005721; GO:0005730; GO:0006974; GO:0010369; GO:0017053; GO:0030674; GO:0031507; GO:0032991; GO:0035064; GO:0035097; GO:0042802; GO:0042826; GO:0043021; GO:0044877; GO:0045892; GO:0090734; GO:0140297; GO:1990904; GO:0000118; GO:0000122; GO:0000776; GO:0000781; GO:0000792; GO:0003682; GO:0005634; GO:0005721; GO:…	23.3666	23.9166	23.8935	23.6673	23.683	23.1405	-0.0163793	16.4725	-0.701332	0.120483	0.00832395	0.0163793	FALSE
Cbx6	GO:0000122; GO:0000785; GO:0000792; GO:0003682; GO:0003727; GO:0005634; GO:0031519; GO:0035064; GO:0035102	20.9314	21.143	21.1	21.0881	20.1212	21.0083	-0.00371412	14.51	-0.1246	0.814067	0.014788	0.00371412	FALSE
Cbx8	GO:0000122; GO:0000785; GO:0000792; GO:0003682; GO:0003727; GO:0005634; GO:0008284; GO:0031519; GO:0032967; GO:0035064; GO:0035102; GO:0045739; GO:0070301; GO:0097027	25.857	25.7698	25.6974	25.6479	25.2581	25.8135	0.000103404	17.7952	0.00619513	0.990707	0.00834541	-0.000103404	FALSE
Cby1	GO:0005634; GO:0005802; GO:0005814; GO:0008013; GO:0008104; GO:0016607; GO:0030178; GO:0033504; GO:0036064; GO:0042802; GO:0042803; GO:0045444; GO:0045892; GO:0051289; GO:0055007; GO:0060070; GO:0060271; GO:0090090	21.8952	21.8545	21.8716	21.8515	21.3823	21.9134	-2.00353e-05	15.1071	-0.00128258	0.998076	0.00781051	2.00353e-05	FALSE
Cc2d1a	GO:0000122; GO:0000978; GO:0000981; GO:0001227; GO:0002087; GO:0005634; GO:0005829; GO:0005856; GO:0006357; GO:0007032; GO:0010008; GO:0043576; GO:0140059; GO:0150023; GO:1905381	20.9893	20.5819	20.8342	21.0685	20.7167	21.0733	0.00646752	14.429	0.418658	0.408703	0.0070146	-0.00646752	FALSE
Cc2d1b	GO:0000122; GO:0000978; GO:0000981; GO:0001227; GO:0005634; GO:0005654; GO:0005829; GO:0006357; GO:0010008	19.893	20.2367	19.6664	20.0385	19.5377	19.7061	-0.00856988	13.8122	-0.428791	0.396232	0.00902777	0.00856988	FALSE
Ccar1	GO:0000978; GO:0003713; GO:0003714; GO:0005634; GO:0005641; GO:0005737; GO:0006355; GO:0007049; GO:0008284; GO:0030335; GO:0030374; GO:0043065; GO:0000978; GO:0003713; GO:0003714; GO:0005634; GO:0005641; GO:0005737; GO:0006355; GO:0007049; GO:0008284; GO:0030335; GO:0030374; GO:0043065	23.3841	23.3414	23.4368	23.31	23.3416	23.3328	-0.00132273	16.199	-0.378291	0.459631	0.00161837	0.00132273	FALSE
Ccar2	GO:0000785; GO:0000993; GO:0004857; GO:0005634; GO:0005654; GO:0005737; GO:0005759; GO:0005819; GO:0006355; GO:0007049; GO:0008380; GO:0009411; GO:0019899; GO:0030308; GO:0031647; GO:0032435; GO:0032784; GO:0042752; GO:0043065; GO:0043653; GO:0044609; GO:0045892; GO:0090263; GO:0090311; GO:1902230; GO:2000003	24.957	24.8731	24.8499	25.1106	25.5747	25.2159	0.0102347	17.3293	0.48785	0.326278	0.00915668	-0.0102347	FALSE
Ccdc12	GO:0005684; GO:0071014	24.0524	24.3845	24.1895	24.7932	23.989	24.6105	0.00914368	16.8093	0.373218	0.466166	0.0113647	-0.00914368	FALSE
Ccdc137	GO:0005634	23.5751	23.9766	23.8003	23.2559	22.5731	23.1286	-0.0199707	16.339	-0.510083	0.301234	0.0168378	0.0199707	FALSE
Ccdc138	Unknown; Unknown	20.2859	20.6358	20.9674	19.7213	19.5222	19.9132	-0.0191322	14.1081	-0.447094	0.374045	0.0191386	0.0191322	FALSE
Ccdc14	GO:0005813; GO:0034451; GO:0071539	20.5951	20.6694	20.9473	20.5807	20.3673	20.4817	-0.00728595	14.331	-0.482196	0.332765	0.00661864	0.00728595	FALSE
Ccdc22	GO:0005768; GO:0005813; GO:0006878; GO:0006893; GO:0015031; GO:0032456; GO:0043123; GO:0043124; GO:0097602; GO:2000060	21.9323	21.9258	21.7755	22.0373	21.7082	21.9913	0.00199911	15.1635	0.204505	0.697519	0.00478438	-0.00199911	FALSE
Ccdc47	GO:0005509; GO:0005783; GO:0005789; GO:0005791; GO:0006983; GO:0007029; GO:0009791; GO:0030867; GO:0032469; GO:0036503; GO:0043022; GO:0044183; GO:0045048; GO:0055074; GO:0101031; GO:0160063; GO:0160064	23.005	23.0032	23.0234	22.8765	22.9765	23.0798	0.00257614	15.9215	0.499698	0.312839	0.0022328	-0.00257614	FALSE
Ccdc50	GO:0005829; GO:0007605; GO:0031625	21.3285	21.8269	22.092	21.7057	21.4569	21.3363	-0.0115508	15.0639	-0.493373	0.319989	0.010182	0.0115508	FALSE
Ccdc57	GO:0000086; GO:0005813; GO:0005814; GO:0005876; GO:0007020; GO:0007099; GO:0034451; GO:0045931; GO:0060271	20.3188	20.597	20.612	19.9695	20.0997	19.8779	-0.0170442	14.1441	-0.704938	0.117748	0.00857444	0.0170442	FALSE
Ccdc59	GO:0005634	22.7163	22.8531	22.979	23.0591	21.772	23.4261	0.0139705	15.7136	0.325991	0.528336	0.0202573	-0.0139705	FALSE
Ccdc61	GO:0005737; GO:0005813; GO:0005815; GO:0008017; GO:0030030; GO:0034451; GO:0036064; GO:0042802; GO:0090307; GO:0098534; GO:0120103	22.4298	22.243	22.3522	21.7996	21.5899	21.3961	-0.0278902	15.4086	-0.84011	0.0363034	0.00900365	0.0278902	FALSE
Ccdc77	GO:0005813; GO:0005813	23.1146	22.6959	23.1476	22.5799	22.3399	22.499	-0.0143639	15.8482	-0.563285	0.244435	0.0105349	0.0143639	FALSE
Ccdc8	GO:0000226; GO:0005654; GO:0005813; GO:0005829; GO:0005886; GO:0007088; GO:1990393	18.3003	18.4069	18.2708	18.6082	18.7384	18.4797	0.00437642	12.7722	0.315083	0.543016	0.00659113	-0.00437642	TRUE
Ccdc80	GO:0001968; GO:0005539; GO:0005576; GO:0005604; GO:0005614; GO:0008201; GO:0009617; GO:0010811; GO:0030198; GO:0031012	23.4896	23.1371	23.183	22.3888	21.9269	21.6722	-0.047759	15.9984	-0.835458	0.0383836	0.0157076	0.047759	TRUE
Ccdc85c	GO:0005912; GO:0021987; GO:0043296; GO:0005912; GO:0021987; GO:0043296	22.1694	22.7618	22.1595	22.1907	22.3772	21.6227	-0.0212994	15.5357	-0.751227	0.0851341	0.00935708	0.0212994	TRUE
Ccdc86	GO:0005634; GO:0005730	24.8829	25.5073	25.4024	25.1898	24.5874	25.5125	0.00686427	17.4091	0.237798	0.650026	0.0140189	-0.00686427	FALSE
Ccdc88a	GO:0001965; GO:0003779; GO:0005080; GO:0005085; GO:0005092; GO:0005154; GO:0005158; GO:0005783; GO:0005794; GO:0005814; GO:0005829; GO:0005886; GO:0007264; GO:0008017; GO:0010975; GO:0016020; GO:0016477; GO:0030027; GO:0030032; GO:0030142; GO:0030705; GO:0031252; GO:0031410; GO:0031682; GO:0031929; GO:0032956; GO:0035091; GO:0036064; GO:0042127; GO:0042169; GO:0042803; GO:0043184; GO:0043422; GO:…	21.9836	22.2484	21.996	21.8582	21.5533	21.6226	-0.0138833	15.2542	-0.700342	0.121238	0.00707511	0.0138833	TRUE
Ccdc88c	GO:0001932; GO:0001965; GO:0003383; GO:0005085; GO:0005109; GO:0005737; GO:0005813; GO:0007264; GO:0008017; GO:0030054; GO:0030165; GO:0030705; GO:0031098; GO:0031122; GO:0031648; GO:0035567; GO:0042802; GO:0043621; GO:0046330; GO:0051959; GO:0090090	24.5321	24.9429	24.4376	24.4001	23.9934	23.9664	-0.0207717	17.0331	-0.742263	0.0910819	0.00937624	0.0207717	TRUE
Ccdc93	GO:0005769; GO:0006893; GO:0015031; GO:0032456	21.6783	21.6733	21.5475	21.7247	21.75	21.7943	0.00448498	15.0084	0.685937	0.132465	0.0023789	-0.00448498	TRUE
Ccdc97	Unknown	21.0696	21.1887	21.1335	21.2707	21.7152	20.8144	-0.008406	14.7484	-0.368774	0.471915	0.0105939	0.008406	FALSE
Ccdc9b	Unknown	22.0245	22.5749	22.6605	21.7899	21.3028	21.996	-0.011711	15.3656	-0.301769	0.561087	0.0184993	0.011711	FALSE
Cchcr1	GO:0005634; GO:0005737; GO:0005814; GO:0005829; GO:0006611; GO:0030154	19.8352	19.7306	19.849	19.742	19.1271	19.7019	-0.00450683	13.6595	-0.217607	0.678741	0.0101073	0.00450683	FALSE
Ccnk	GO:0001701; GO:0002944; GO:0002945; GO:0004693; GO:0005634; GO:0006357; GO:0006366; GO:0006974; GO:0008024; GO:0008353; GO:0009966; GO:0019901; GO:0032786; GO:0032968; GO:0044828; GO:0061575; GO:2000737; GO:0001701; GO:0002944; GO:0002945; GO:0004693; GO:0005634; GO:0006357; GO:0006366; GO:0006974; GO:0008024; GO:0008353; GO:0009966; GO:0019901; GO:0032786; GO:0032968; GO:0044828; GO:0061575; GO:…	21.2371	21.5208	21.5121	21.5676	21.1203	21.8554	0.0119417	14.8035	0.597363	0.210537	0.008016	-0.0119417	FALSE
Ccnt1	GO:0000976; GO:0003677; GO:0003682; GO:0005634; GO:0005829; GO:0006357; GO:0008024; GO:0009410; GO:0017069; GO:0019901; GO:0032786; GO:0032968; GO:0043923; GO:0045944; GO:0061575; GO:0070063; GO:0070691; GO:0097322; GO:0140297; GO:0140693; GO:0000976; GO:0003677; GO:0003682; GO:0005634; GO:0006357; GO:0008024; GO:0009410; GO:0017069; GO:0019901; GO:0032786; GO:0032968; GO:0043923; GO:0045944; GO:…	22.102	22.202	22.1442	22.2299	22.5957	22.3504	0.00685066	15.3923	0.494395	0.318829	0.00602236	-0.00685066	FALSE
Ccp110	GO:0005813; GO:0005814; GO:0005815; GO:0007099; GO:0032053; GO:0032465; GO:0032991; GO:0045724; GO:0051298; GO:1902018; GO:1903723; GO:0005813; GO:0005814; GO:0005815; GO:0007099; GO:0032053; GO:0032465; GO:0032991; GO:0045724; GO:0051298; GO:1902018; GO:1903723; GO:0005813; GO:0005814; GO:0005815; GO:0007099; GO:0032053; GO:0032465; GO:0032991; GO:0045724; GO:0051298; GO:1902018; GO:1903723	21.0353	20.9548	20.9271	20.7883	20.4859	20.7895	-0.00608725	14.4779	-0.40788	0.422108	0.00681312	0.00608725	FALSE
Ccs	GO:0005507; GO:0005634; GO:0005737; GO:0016532; GO:0019430; GO:0019899	21.4805	21.4356	21.4198	21.5528	21.4123	21.2147	-0.00750973	14.8955	-0.86612	0.0256859	0.00216692	0.00750973	FALSE
Ccsap	GO:0005813; GO:0005814; GO:0005819; GO:0005929; GO:0005930; GO:0008017; GO:0030424; GO:0035869; GO:0036064; GO:0061673; GO:0072686; GO:1901673; GO:1990755	21.306	21.2426	21.5778	21.2576	20.8658	21.2094	-0.00527971	14.759	-0.301724	0.561148	0.00834147	0.00527971	FALSE
Ccser2	GO:0001578; GO:0008017; GO:0015630	21.1039	21.2026	21.2715	21.1906	21.375	20.7894	-0.0112465	14.737	-0.72909	0.100147	0.00527871	0.0112465	FALSE
Cct2	GO:0002199; GO:0005524; GO:0005832; GO:0005874; GO:0006457; GO:0007339; GO:0016887; GO:0031625; GO:0032212; GO:0044183; GO:0044297; GO:0050821; GO:0051082; GO:0051086; GO:0051131; GO:0061077; GO:0090666; GO:0140662; GO:1904851; GO:1904874	25.9371	25.9109	25.6872	25.8018	25.8115	25.4512	-0.0120518	17.9384	-0.880331	0.0206243	0.00324702	0.0120518	FALSE
Cct3	GO:0002199; GO:0005524; GO:0005832; GO:0005874; GO:0006457; GO:0007339; GO:0016887; GO:0032212; GO:0044183; GO:0044297; GO:0050821; GO:0051082; GO:0061077; GO:0140662; GO:1904851	26.425	26.3808	26.1659	26.2733	26.2885	25.889	-0.0132611	18.2724	-0.895126	0.0159211	0.00330232	0.0132611	FALSE
Cct4	GO:0002199; GO:0005524; GO:0005654; GO:0005813; GO:0005832; GO:0005874; GO:0005929; GO:0006457; GO:0007339; GO:0016887; GO:0032212; GO:0042470; GO:0044183; GO:0044297; GO:0050821; GO:0051082; GO:0061077; GO:0090666; GO:0140662; GO:1904851; GO:1904874	26.0869	26.1268	25.9066	25.9468	26.0728	25.7324	-0.00898823	18.0655	-0.79136	0.0607551	0.00347185	0.00898823	FALSE
Cct5	GO:0003730; GO:0005524; GO:0005813; GO:0005832; GO:0005874; GO:0006457; GO:0007339; GO:0009615; GO:0016887; GO:0031681; GO:0032212; GO:0044183; GO:0044297; GO:0048027; GO:0048487; GO:0050821; GO:0051082; GO:0061077; GO:0140662; GO:1904851	25.3324	25.3795	25.1925	25.1653	25.2118	24.9347	-0.0108051	17.5394	-0.902818	0.0137076	0.00257329	0.0108051	FALSE
Cct6a	GO:0001669; GO:0002199; GO:0005524; GO:0005832; GO:0005874; GO:0006457; GO:0007339; GO:0016887; GO:0032212; GO:0044183; GO:0044297; GO:0050821; GO:0051082; GO:0061077; GO:0071987; GO:0140662; GO:1904851	26.2094	26.2062	26.0464	26.0447	26.1585	25.675	-0.0140594	18.1525	-0.911078	0.011509	0.00318072	0.0140594	FALSE
Cct7	GO:0005524; GO:0005832; GO:0005874; GO:0006457; GO:0007339; GO:0016887; GO:0032212; GO:0044183; GO:0044297; GO:0050821; GO:0051082; GO:0061077; GO:0140662; GO:1904851	26.7331	26.7049	26.4965	26.5518	26.6764	26.3858	-0.00763695	18.4814	-0.729231	0.100048	0.00358303	0.00763695	FALSE
Cct8	GO:0002199; GO:0005524; GO:0005654; GO:0005737; GO:0005813; GO:0005832; GO:0005874; GO:0005929; GO:0006457; GO:0007339; GO:0016887; GO:0032212; GO:0044183; GO:0044297; GO:0045111; GO:0050821; GO:0051082; GO:0061077; GO:0140662; GO:1904851	25.9255	25.8845	25.656	25.6802	25.7514	25.2987	-0.0156134	17.9149	-0.907711	0.0123828	0.00360869	0.0156134	FALSE
Ccz1	GO:0005085; GO:0005765; GO:0016192; GO:0035658; GO:0043231; GO:0005085; GO:0005765; GO:0016192; GO:0035658; GO:0043231	20.7657	20.4368	20.7859	20.6741	20.3805	20.7021	0.000435087	14.2928	0.0327994	0.950819	0.00662897	-0.000435087	FALSE
Cd2ap	GO:0001726; GO:0001771; GO:0001822; GO:0001889; GO:0002102; GO:0003158; GO:0003779; GO:0005172; GO:0005641; GO:0005737; GO:0005770; GO:0005884; GO:0005886; GO:0005911; GO:0006629; GO:0006915; GO:0006954; GO:0006979; GO:0007015; GO:0007049; GO:0008013; GO:0008283; GO:0008584; GO:0009306; GO:0009611; GO:0009615; GO:0010467; GO:0015031; GO:0016050; GO:0016477; GO:0017124; GO:0030041; GO:0030139; GO:…	23.9459	23.9247	23.9404	23.8009	23.6499	23.2372	-0.0209929	16.5986	-0.990903	0.000123749	0.00142553	0.0209929	TRUE
Cd2bp2	GO:0005634; GO:0005654; GO:0005682; GO:0043021	19.8907	19.9636	20.0551	19.8389	20.7516	19.3735	-0.0149188	13.9453	-0.435152	0.388472	0.015434	0.0149188	FALSE
Cdan1	GO:0005634; GO:0005737; GO:0005829; GO:0005886; GO:0006325; GO:0008104; GO:0012505; GO:0051170	20.5467	19.6046	19.959	19.9961	20.027	19.7385	-0.00972992	13.9114	-0.391722	0.442471	0.0114269	0.00972992	TRUE
Cdc14a	GO:0000226; GO:0000922; GO:0004722; GO:0004725; GO:0005730; GO:0005737; GO:0005813; GO:0007096; GO:0007605; GO:0032426; GO:0032467; GO:0060091; GO:0060271; GO:0072686; GO:1902636; GO:0000226; GO:0000922; GO:0004722; GO:0004725; GO:0005730; GO:0005737; GO:0005813; GO:0005829; GO:0007096; GO:0007605; GO:0016604; GO:0032426; GO:0032467; GO:0060091; GO:0060271; GO:0072686; GO:1902636; GO:0000226; GO:…	18.5857	18.7601	19.3628	18.5649	17.2986	18.937	-0.000317037	12.8841	-0.00594162	0.991088	0.0266789	0.000317037	FALSE
Cdc16	GO:0005634; GO:0005680; GO:0005737; GO:0005813; GO:0016567; GO:0031145; GO:0045842; GO:0051301; GO:0070979; GO:0072686	23.8099	23.7688	23.8633	23.9761	24.7004	24.1536	0.0117718	16.5904	0.438725	0.384136	0.0120558	-0.0117718	FALSE
Cdc23	GO:0000278; GO:0005680; GO:0007080; GO:0016567; GO:0030071; GO:0031145; GO:0045842; GO:0051301; GO:0070979; GO:0000278; GO:0005680; GO:0007080; GO:0016567; GO:0030071; GO:0031145; GO:0045842; GO:0051301; GO:0070979; GO:0000278; GO:0005680; GO:0007080; GO:0016567; GO:0030071; GO:0031145; GO:0045842; GO:0051301; GO:0070979; GO:0000278; GO:0005680; GO:0007080; GO:0016567; GO:0030071; GO:0031145; GO:…	22.7836	22.7928	22.6824	22.7473	23.5703	22.675	-0.000382505	15.8584	-0.014479	0.978283	0.0132076	0.000382505	FALSE
Cdc27	GO:0005634; GO:0005680; GO:0005737; GO:0005813; GO:0005819; GO:0007091; GO:0016567; GO:0019903; GO:0031145; GO:0051301; GO:0070936; GO:0070979; GO:0072686	20.8547	20.9622	20.423	20.7307	21.428	20.8622	0.0045139	14.4414	0.179034	0.734318	0.0124026	-0.0045139	FALSE
Cdc37	GO:0001222; GO:0005737; GO:0005829; GO:0006457; GO:0010608; GO:0019900; GO:0019901; GO:0031072; GO:0031435; GO:0032587; GO:0032991; GO:0043422; GO:0050821; GO:0051082; GO:0051087; GO:0051879; GO:0060334; GO:0060338; GO:0097110; GO:0098779; GO:0101031; GO:1990565	23.8712	23.9168	23.7317	23.7989	23.7033	23.7398	-0.00339124	16.5145	-0.51978	0.290545	0.00278689	0.00339124	FALSE
Cdc40	GO:0000398; GO:0003729; GO:0016607; GO:0071007; GO:0071013; GO:1990403	25.825	26.2457	25.9824	26.3413	25.9055	26.231	0.00495372	18.051	0.305424	0.55611	0.00772209	-0.00495372	FALSE
Cdc42	GO:0000139; GO:0000322; GO:0002040; GO:0003015; GO:0003161; GO:0003253; GO:0003924; GO:0003925; GO:0005525; GO:0005737; GO:0005813; GO:0005829; GO:0005886; GO:0005911; GO:0006897; GO:0006911; GO:0007015; GO:0007030; GO:0007088; GO:0007097; GO:0007163; GO:0007229; GO:0008104; GO:0009749; GO:0010591; GO:0010592; GO:0016020; GO:0017119; GO:0017157; GO:0019901; GO:0030010; GO:0030036; GO:0030141; GO:…	22.9788	22.9982	22.8999	22.3772	22.5904	22.6386	-0.00813836	15.82	-0.423474	0.402759	0.0087049	0.00813836	TRUE
Cdc42bpa	GO:0000226; GO:0000287; GO:0004674; GO:0005524; GO:0005737; GO:0005856; GO:0005911; GO:0006468; GO:0007010; GO:0007097; GO:0016477; GO:0030027; GO:0030036; GO:0031032; GO:0031252; GO:0042641; GO:0042802; GO:0051056; GO:0106310	21.5657	20.9877	21.3951	21.544	21.7514	21.5445	0.00664696	14.835	0.333261	0.518615	0.00940251	-0.00664696	FALSE
Cdc42bpb	GO:0000287; GO:0004672; GO:0004674; GO:0005524; GO:0005737; GO:0005856; GO:0005886; GO:0005911; GO:0006468; GO:0016477; GO:0030027; GO:0030036; GO:0031032; GO:0031252; GO:0031267; GO:0042641; GO:0044877; GO:0106310	23.6525	23.5216	23.526	23.6391	23.808	23.4791	-0.00251669	16.3777	-0.270043	0.604782	0.00448668	0.00251669	TRUE
Cdc42bpg	GO:0000287; GO:0004674; GO:0005524; GO:0005737; GO:0005829; GO:0005856; GO:0031032; GO:0031252; GO:0034451	19.8459	19.4907	19.866	19.7868	20.303	20.4217	0.0217278	13.6887	0.815159	0.0480915	0.00771969	-0.0217278	FALSE
Cdc42ep1	GO:0005737; GO:0005856; GO:0005886; GO:0007266; GO:0008360; GO:0012505; GO:0030838; GO:0031267; GO:0031274	23.848	23.5711	23.7153	23.6574	23.8368	23.4463	-0.00757007	16.4623	-0.633644	0.17674	0.00462121	0.00757007	TRUE
Cdc42ep2	GO:0001515; GO:0005096; GO:0005737; GO:0005829; GO:0005856; GO:0005886; GO:0007266; GO:0008360; GO:0012505; GO:0015630; GO:0016020; GO:0030036; GO:0030838; GO:0031267; GO:0031274; GO:0045335; GO:0071346	21.0942	20.6491	20.8585	20.6194	20.0714	20.8713	-0.00125703	14.3522	-0.0467268	0.929961	0.0134362	0.00125703	TRUE
Cdc42ep4	GO:0005737; GO:0005856; GO:0005886; GO:0005912; GO:0007266; GO:0008360; GO:0012505; GO:0015629; GO:0015630; GO:0030838; GO:0031267; GO:0031274; GO:0045335; GO:0071346	19.6659	20.0354	19.8859	19.6836	19.5706	19.8166	-0.000973896	13.7142	-0.0747776	0.888043	0.00649372	0.000973896	TRUE
Cdc5l	GO:0000077; GO:0000086; GO:0000398; GO:0000974; GO:0000977; GO:0000981; GO:0001222; GO:0001228; GO:0003723; GO:0005634; GO:0005662; GO:0005681; GO:0005737; GO:0006281; GO:0006355; GO:0006357; GO:0008157; GO:0016607; GO:0019901; GO:0032993; GO:0042802; GO:0043522; GO:0044344; GO:0045944; GO:0048471; GO:0071007; GO:0071013; GO:0071352; GO:0071987; GO:1904568; GO:1990090; GO:1990646	26.1571	26.4929	26.2722	26.6335	26.4119	26.7079	0.010996	18.2594	0.681576	0.135947	0.00590272	-0.010996	FALSE
Cdc73	GO:0000122; GO:0000993; GO:0001558; GO:0001711; GO:0005829; GO:0006368; GO:0016593; GO:0019827; GO:0030177; GO:0031124; GO:0031442; GO:0031648; GO:0043066; GO:0045638; GO:0045944; GO:0048147; GO:0050680; GO:0071222; GO:1902808; GO:2000134	21.3344	21.5904	21.4329	21.2003	21.5176	21.2739	-0.00391239	14.853	-0.34226	0.506657	0.00537035	0.00391239	FALSE
Cdh11	GO:0000902; GO:0005509; GO:0005737; GO:0005886; GO:0005912; GO:0007043; GO:0007155; GO:0007156; GO:0016339; GO:0016342; GO:0021957; GO:0030336; GO:0034332; GO:0044331; GO:0045202; GO:0045296; GO:0048041; GO:0050804; GO:0098609; GO:0098685; GO:0098978	25.4537	25.4873	25.3048	25.2458	25.0174	25.0745	-0.0106907	17.5811	-0.724733	0.103229	0.00508204	0.0106907	TRUE
Cdh2	GO:0000902; GO:0003323; GO:0003723; GO:0005509; GO:0005737; GO:0005886; GO:0005911; GO:0005912; GO:0005916; GO:0007043; GO:0007155; GO:0007156; GO:0007157; GO:0007416; GO:0007420; GO:0008013; GO:0009986; GO:0010001; GO:0014032; GO:0014069; GO:0014704; GO:0016020; GO:0016323; GO:0016324; GO:0016327; GO:0016339; GO:0016342; GO:0016477; GO:0019899; GO:0019901; GO:0019903; GO:0021537; GO:0021987; GO:…	25.6526	26.1928	25.7662	25.7045	25.5638	24.7018	-0.0346735	17.9678	-0.921518	0.00899736	0.00730584	0.0346735	TRUE
Cdh3	GO:0000902; GO:0001895; GO:0005509; GO:0005737; GO:0005886; GO:0005912; GO:0007043; GO:0007156; GO:0008013; GO:0009410; GO:0010628; GO:0010838; GO:0016339; GO:0016342; GO:0016477; GO:0022405; GO:0030512; GO:0031424; GO:0034332; GO:0043568; GO:0044331; GO:0045296; GO:0048023; GO:0051796; GO:0090263; GO:0098609; GO:1902910	25.3757	25.4192	25.2453	24.9343	24.9057	24.947	-0.0114908	17.4989	-0.633544	0.176829	0.00701645	0.0114908	TRUE
Cdipt	GO:0003881; GO:0005789; GO:0005794; GO:0005886; GO:0006661; GO:0016020; GO:0019992; GO:0030145; GO:0030246; GO:0043178; GO:0046341	26.1171	25.658	26.2121	25.9995	26.4972	26.4256	0.0142206	18.0345	0.60654	0.20176	0.00932015	-0.0142206	TRUE
Cdk1	GO:0000086; GO:0000307; GO:0003682; GO:0004672; GO:0004674; GO:0004693; GO:0005524; GO:0005634; GO:0005654; GO:0005737; GO:0005759; GO:0005813; GO:0005829; GO:0005876; GO:0006915; GO:0007077; GO:0007095; GO:0008353; GO:0009410; GO:0009636; GO:0010243; GO:0010628; GO:0010629; GO:0010971; GO:0014070; GO:0014075; GO:0014823; GO:0016301; GO:0018105; GO:0018107; GO:0030261; GO:0030332; GO:0030496; GO:…	27.2966	26.6833	26.8814	26.8148	26.8196	26.4244	-0.0162163	18.6956	-0.741064	0.0918915	0.00734635	0.0162163	FALSE
Cdk11b	GO:0001824; GO:0004674; GO:0005524; GO:0005634; GO:0007088; GO:0016310; GO:2001234	22.4871	22.7963	22.6134	22.7423	22.9975	22.7271	0.00350123	15.7306	0.264463	0.612554	0.00638382	-0.00350123	FALSE
Cdk12	GO:0002944; GO:0004672; GO:0004693; GO:0005524; GO:0005634; GO:0006366; GO:0006397; GO:0008024; GO:0008353; GO:0008380; GO:0016310; GO:0016607; GO:0019901; GO:0019908; GO:0030332; GO:0032968; GO:0043405; GO:0043484; GO:0045944; GO:0106310; GO:2000737	20.4381	20.9152	21.0511	21.1971	21.4285	21.2263	0.0136077	14.4972	0.516687	0.293939	0.0112743	-0.0136077	FALSE
Cdk13	GO:0000380; GO:0002945; GO:0005524; GO:0005634; GO:0005794; GO:0005829; GO:0008024; GO:0008353; GO:0009966; GO:0016607; GO:0019901; GO:0019908; GO:0030097; GO:0030332; GO:0032968; GO:0045944; GO:2000737; GO:0000380; GO:0002945; GO:0005524; GO:0005634; GO:0008024; GO:0008353; GO:0009966; GO:0016607; GO:0019901; GO:0019908; GO:0030097; GO:0030332; GO:0032968; GO:0045944; GO:2000737	20.822	21.5228	21.4013	21.0368	21.1716	21.0809	-0.00330522	14.6972	-0.168924	0.749024	0.00964254	0.00330522	FALSE
Cdk19	GO:0004674; GO:0005524; GO:0005634; GO:0005654; GO:0005829; GO:0043065; GO:0071222	21.3565	21.2456	21.3763	21.4725	21.5911	21.737	0.0123172	14.7971	0.903337	0.013564	0.00292429	-0.0123172	FALSE
Cdk2	GO:0000082; GO:0000122; GO:0000287; GO:0000307; GO:0000781; GO:0000793; GO:0000805; GO:0000806; GO:0001673; GO:0002088; GO:0004672; GO:0004674; GO:0004693; GO:0005524; GO:0005634; GO:0005635; GO:0005654; GO:0005667; GO:0005737; GO:0005768; GO:0005813; GO:0006281; GO:0006338; GO:0006351; GO:0006813; GO:0006974; GO:0007099; GO:0007165; GO:0007265; GO:0008284; GO:0009410; GO:0009636; GO:0010033; GO:…	20.4521	20.0951	20.4947	20.2487	20.7552	20.6178	0.00958323	14.1084	0.51868	0.29175	0.00789827	-0.00958323	FALSE
Cdk4	GO:0000082; GO:0000307; GO:0000785; GO:0002088; GO:0004672; GO:0004693; GO:0005524; GO:0005634; GO:0005667; GO:0005730; GO:0005737; GO:0005829; GO:0005923; GO:0007165; GO:0007623; GO:0008284; GO:0009410; GO:0009636; GO:0010033; GO:0010288; GO:0010389; GO:0010468; GO:0010971; GO:0016301; GO:0016310; GO:0030332; GO:0031100; GO:0031965; GO:0033574; GO:0043065; GO:0044877; GO:0045727; GO:0045793; GO:…	22.1207	21.3929	20.9053	22.5029	22.3279	21.8073	0.0056861	15.1033	0.122385	0.817339	0.0230558	-0.0056861	TRUE
Cdk5	GO:0000307; GO:0001764; GO:0001934; GO:0001963; GO:0002039; GO:0004672; GO:0004674; GO:0004693; GO:0005176; GO:0005524; GO:0005634; GO:0005737; GO:0005829; GO:0005886; GO:0006468; GO:0006886; GO:0006887; GO:0006913; GO:0006915; GO:0006974; GO:0007005; GO:0007049; GO:0007160; GO:0007409; GO:0007416; GO:0007519; GO:0008045; GO:0008092; GO:0008306; GO:0008542; GO:0014044; GO:0014069; GO:0016020; GO:…	23.2557	23.3125	23.2642	23.4169	23.6555	23.5004	0.00702398	16.1746	0.584259	0.223333	0.00487835	-0.00702398	TRUE
Cdk5rap2	GO:0000132; GO:0000226; GO:0000242; GO:0000922; GO:0000931; GO:0000976; GO:0001578; GO:0005516; GO:0005737; GO:0005794; GO:0005813; GO:0005829; GO:0005874; GO:0007059; GO:0007098; GO:0007099; GO:0007420; GO:0008017; GO:0015631; GO:0019901; GO:0022008; GO:0030054; GO:0031023; GO:0031116; GO:0035371; GO:0043015; GO:0044877; GO:0045665; GO:0045893; GO:0046600; GO:0048471; GO:0090266; GO:0097431	24.0742	24.0329	24.243	23.9246	23.787	24.293	0.00551239	16.6407	0.376731	0.461637	0.00677704	-0.00551239	TRUE
Cdk5rap3	GO:0000079; GO:0001889; GO:0001933; GO:0005634; GO:0005737; GO:0005813; GO:0007095; GO:0007346; GO:0008283; GO:0010921; GO:0012505; GO:0019901; GO:0030262; GO:0030332; GO:0030968; GO:0031398; GO:0032088; GO:0032991; GO:0034976; GO:0042177; GO:0043407; GO:0044387; GO:0044389; GO:0044818; GO:0044877; GO:0045944; GO:0051019; GO:0051059; GO:0060318; GO:0071569; GO:0071901; GO:0097371; GO:1900182; GO:…	22.8503	22.7483	22.6373	22.8997	22.9856	23.0885	0.00980917	15.7873	0.788375	0.062439	0.00382721	-0.00980917	FALSE
Cdk6	GO:0000082; GO:0000122; GO:0000307; GO:0001726; GO:0001954; GO:0002244; GO:0003323; GO:0004693; GO:0005524; GO:0005634; GO:0005737; GO:0005813; GO:0006974; GO:0007165; GO:0007219; GO:0009615; GO:0010033; GO:0010389; GO:0010468; GO:0010628; GO:0016301; GO:0030097; GO:0030332; GO:0033077; GO:0042063; GO:0043697; GO:0045638; GO:0045646; GO:0045656; GO:0045668; GO:0045786; GO:0048146; GO:0050680; GO:…	23.0329	23.0539	22.9826	23.1002	23.0423	22.8265	-0.00621789	15.9872	-0.844566	0.0343621	0.00197106	0.00621789	FALSE
Cdk9	GO:0000976; GO:0000978; GO:0001223; GO:0003677; GO:0003682; GO:0004674; GO:0004693; GO:0005524; GO:0005634; GO:0005737; GO:0006281; GO:0006282; GO:0006366; GO:0008023; GO:0008024; GO:0008353; GO:0009410; GO:0010613; GO:0016301; GO:0016310; GO:0016605; GO:0017069; GO:0019901; GO:0030332; GO:0031297; GO:0031440; GO:0032968; GO:0043923; GO:0045944; GO:0051147; GO:0051647; GO:0051726; GO:0070691; GO:…	22.1254	22.1305	22.0291	21.8328	22.23	22.2183	0.0049657	15.2824	0.438695	0.384172	0.00508595	-0.0049657	FALSE
Cdkn2aip	GO:0001652; GO:0002039; GO:0003723; GO:0005634; GO:0005654; GO:0005730; GO:0006974; GO:0009967; GO:0030307; GO:0030308; GO:0031647	22.7871	22.6773	22.8165	22.8028	23.1693	23.0626	0.0099124	15.7989	0.68699	0.131629	0.00524244	-0.0099124	FALSE
Cdkn2aipnl	Unknown	20.807	21.5131	21.3989	20.9025	21.2544	20.4057	-0.0223464	14.7339	-0.696221	0.124406	0.0115199	0.0223464	FALSE
Cdon	GO:0016020; GO:0001708; GO:0001934; GO:0002052; GO:0002088; GO:0007224; GO:0007405; GO:0007520; GO:0009952; GO:0010172; GO:0014816; GO:0021987; GO:0030182; GO:0043410; GO:0045666; GO:0045944; GO:0048643; GO:0051057; GO:0060059	21.6816	21.5131	21.5011	21.0212	19.9232	19.7895	-0.0550408	14.848	-0.850789	0.0317347	0.0169985	0.0550408	FALSE
Cds2	GO:0004605; GO:0005783; GO:0005789; GO:0016020; GO:0016024; GO:0140042	22.8692	22.4267	23.0249	22.7707	23.4713	23.3285	0.0185743	15.8091	0.634417	0.176046	0.0113157	-0.0185743	FALSE
Cdv3	GO:0005737	18.0061	17.8903	18.1514	18.4309	17.0288	17.9301	-0.00659035	12.4545	-0.181673	0.730488	0.0178361	0.00659035	FALSE
Cdyl	GO:0003682; GO:0003714; GO:0005634; GO:0005694; GO:0005737; GO:0007286; GO:0016746; GO:0030674; GO:0035064; GO:0060816; GO:0120092; GO:0120094	22.9591	22.9246	23.0615	22.9781	22.7064	23.1727	0.00517209	15.8859	0.432762	0.391381	0.00538712	-0.00517209	FALSE
Cdyl2	GO:0003714; GO:0005634; GO:0035064	22.2996	22.4913	22.6045	22.3888	21.7477	22.2875	-0.00627504	15.5002	-0.274766	0.598223	0.0109794	0.00627504	FALSE
Cebpb	GO:0000122; GO:0000779; GO:0000785; GO:0000976; GO:0000977; GO:0000978; GO:0000979; GO:0000981; GO:0001227; GO:0001228; GO:0001541; GO:0001889; GO:0001892; GO:0002432; GO:0003677; GO:0003682; GO:0005634; GO:0005654; GO:0005737; GO:0006355; GO:0006357; GO:0006366; GO:0007613; GO:0010628; GO:0016363; GO:0019900; GO:0030182; GO:0031490; GO:0032496; GO:0032675; GO:0032753; GO:0033598; GO:0034976; GO:…	24.0079	24.7642	24.1416	24.246	23.7335	23.7443	-0.0176581	16.8239	-0.600554	0.207468	0.0117551	0.0176581	FALSE
Cebpz	GO:0003713; GO:0005634; GO:0016602; GO:0045944	26.241	26.2634	26.4665	26.1967	26.0993	26.5288	0.00645617	18.1873	0.510227	0.301074	0.00544127	-0.00645617	FALSE
Celf1	GO:0000381; GO:0001673; GO:0003723; GO:0003729; GO:0003730; GO:0005634; GO:0005737; GO:0006376; GO:0007286; GO:0008285; GO:0010494; GO:0010628; GO:0010629; GO:0016441; GO:0017148; GO:0021895; GO:0021987; GO:0031369; GO:0036002; GO:0040018; GO:0042835; GO:0043484; GO:0050680; GO:0050727; GO:0051726; GO:0061157; GO:0097356; GO:0106222; GO:1904584; GO:1990904	25.4368	25.6911	25.5779	25.4182	24.833	25.2644	-0.0100521	17.6506	-0.43512	0.38851	0.0104001	0.0100521	FALSE
Celf2	GO:0003723; GO:0005634; GO:0005737; GO:0006397; GO:1990904	23.4031	23.5261	23.5374	23.2	22.3108	23.1971	-0.0102358	16.1446	-0.290619	0.576344	0.0168503	0.0102358	FALSE
Celsr1	GO:0001736; GO:0001843; GO:0001942; GO:0004930; GO:0005509; GO:0005654; GO:0005886; GO:0007156; GO:0007266; GO:0007626; GO:0009952; GO:0016020; GO:0032956; GO:0042060; GO:0042249; GO:0042472; GO:0045176; GO:0048105; GO:0060488; GO:0060489; GO:0060490; GO:0090179; GO:0090251; GO:0097475; GO:0098609	20.7212	20.9799	20.8716	21.0215	20.8315	20.7498	-0.00371768	14.485	-0.401337	0.430317	0.00424225	0.00371768	TRUE
Cenpb	GO:0000775; GO:0000779; GO:0003677; GO:0003682; GO:0005634; GO:0005694; GO:0005721; GO:0016604	21.0502	21.1644	21.2903	21.3526	21.0275	21.3116	0.00353139	14.6713	0.329612	0.523487	0.00505752	-0.00353139	FALSE
Cenpc	GO:0000278; GO:0000776; GO:0000779; GO:0000939; GO:0005721; GO:0007059; GO:0016604; GO:0019237; GO:0030496; GO:0042802; GO:0051315; GO:0051382; GO:0051455	24.7084	24.6732	24.8552	24.6861	24.4164	24.6309	-0.00375184	17.1186	-0.342987	0.505694	0.00513759	0.00375184	FALSE
Cenph	GO:0000776; GO:0000939; GO:0005634; GO:0005654; GO:0005730; GO:0007052; GO:0007059; GO:0043515; GO:0051382	22.9823	22.6315	22.9515	22.5821	22.0017	22.1822	-0.021099	15.7712	-0.690675	0.128725	0.0110458	0.021099	FALSE
Cenpi	GO:0000070; GO:0000776; GO:0000939; GO:0005634; GO:0034080; GO:0042699	23.4127	23.4123	23.4559	23.1776	22.814	22.7815	-0.0196446	16.1918	-0.828447	0.0416212	0.00664032	0.0196446	FALSE
Cenpj	GO:0003713; GO:0005737; GO:0005813; GO:0005814; GO:0007099; GO:0007224; GO:0015631; GO:0019901; GO:0019904; GO:0030954; GO:0036064; GO:0042802; GO:0043015; GO:0044458; GO:0046427; GO:0046599; GO:0046601; GO:0046785; GO:0051298; GO:0060271; GO:0061511; GO:0098534; GO:0120099; GO:1900087; GO:1902857; GO:1903724; GO:1904951; GO:1905515	21.2901	21.1766	20.9897	20.6777	19.8346	20.896	-0.00947833	14.4865	-0.235536	0.653229	0.0195547	0.00947833	FALSE
Cenpk	GO:0000070; GO:0000939; GO:0005634; GO:0045944; GO:0051382	24.6837	24.4465	24.7434	24.3222	24.1552	24.1554	-0.0137735	17.0146	-0.704192	0.118311	0.00694362	0.0137735	FALSE
Cenpl	GO:0000939; GO:0005634	22.7847	22.8725	23.0466	22.5628	22.1948	22.2043	-0.0206641	15.807	-0.758632	0.0803567	0.00887325	0.0206641	FALSE
Cenpm	GO:0000939; GO:0005634	22.6213	22.4868	22.7802	22.1465	21.9302	21.5962	-0.0302159	15.626	-0.873541	0.0229767	0.00841838	0.0302159	FALSE
Cenpn	GO:0000939; GO:0005654; GO:0007059; GO:0034080	21.705	21.856	21.8978	21.8707	21.2249	21.1658	-0.0208687	15.1215	-0.808291	0.0516056	0.00760068	0.0208687	FALSE
Cenpo	GO:0000939; GO:0016604; GO:0031511; GO:0034508	22.2595	22.2411	22.3525	21.9447	21.8901	21.5315	-0.021813	15.4164	-0.920484	0.00923277	0.00463022	0.021813	FALSE
Cenpp	GO:0000939; GO:0005634; GO:0005654; GO:0005730; GO:0034080	22.5162	22.6938	22.6757	22.3103	22.298	21.6878	-0.0272242	15.6782	-0.951976	0.00340414	0.00437792	0.0272242	FALSE
Cenpq	GO:0000939; GO:0005634; GO:0051310; GO:1905342	22.5857	22.503	22.5423	22.1815	21.8895	21.4467	-0.0328576	15.5955	-0.946751	0.00417767	0.00558702	0.0328576	FALSE
Cenpt	GO:0000278; GO:0000775; GO:0000776; GO:0000939; GO:0003677; GO:0007059; GO:0016604; GO:0046982; GO:0051276; GO:0051301; GO:0051382	22.4724	22.6765	22.6521	22.2461	21.6891	21.6455	-0.0289352	15.5969	-0.814395	0.0484769	0.0103091	0.0289352	FALSE
Cenpu	GO:0000939; GO:0005634; GO:0005654; GO:0005737; GO:0034451; GO:0043009	22.7363	22.9123	22.6433	22.4266	22.1093	21.4696	-0.0389217	15.7676	-0.963612	0.00196199	0.00539838	0.0389217	FALSE
Cenpv	GO:0000776; GO:0001667; GO:0005634; GO:0005654; GO:0005829; GO:0015630; GO:0016846; GO:0030496; GO:0031508; GO:0031965; GO:0032467; GO:0033044; GO:0034508; GO:0046872; GO:0051233	25.5519	26.4115	26.2882	25.9915	25.8875	25.9425	-0.00306434	18.0502	-0.130399	0.80551	0.0116495	0.00306434	FALSE
Cep120	GO:0000226; GO:0005813; GO:0005814; GO:0007098; GO:0008283; GO:0010825; GO:0021987; GO:0022008; GO:0022027; GO:0030953; GO:0032880; GO:0032886; GO:0045724; GO:1903724; GO:1904951	22.4572	22.7415	22.6916	22.25	22.1238	22.2499	-0.010594	15.6085	-0.541935	0.266679	0.00821446	0.010594	FALSE
Cep128	GO:0000922; GO:0005814; GO:0007283; GO:0008104; GO:0010468; GO:0120103; GO:0120316	23.6721	23.6898	23.8626	23.5957	23.3444	23.2167	-0.0156892	16.435	-0.853646	0.0305618	0.0047864	0.0156892	FALSE
Cep131	GO:0001669; GO:0002177; GO:0005654; GO:0005813; GO:0007286; GO:0007288; GO:0008284; GO:0010824; GO:0031965; GO:0034451; GO:0035735; GO:0035869; GO:0036064; GO:0042073; GO:0042803; GO:0044877; GO:0060271; GO:0071539; GO:0090316; GO:0120212; GO:1905198; GO:1905515; GO:1990953	24.2025	24.1157	23.8648	23.1193	23.3581	23.1429	-0.0256938	16.5488	-0.685728	0.13263	0.0136362	0.0256938	FALSE
Cep135	GO:0005737; GO:0005813; GO:0005814; GO:0007099; GO:0008017; GO:0010457; GO:0015631; GO:0042802; GO:0042803; GO:1902857; GO:1904951	23.1376	23.228	23.375	23.1294	22.8463	23.0754	-0.00522482	16.0678	-0.38884	0.446135	0.00618975	0.00522482	FALSE
Cep152	GO:0000242; GO:0005654; GO:0005813; GO:0005814; GO:0007099; GO:0019901; GO:0051298; GO:0098535; GO:0098536; GO:0120098; GO:0120099	24.0843	24.0476	24.2014	23.9219	23.5981	24.0239	-0.00290172	16.6402	-0.18201	0.73	0.00783819	0.00290172	FALSE
Cep164	GO:0005813; GO:0005814; GO:0005929; GO:0045177; GO:0060271; GO:0097539; GO:0097729	21.6319	21.5129	21.693	21.4457	21.1436	21.7195	0.00280041	14.9014	0.170276	0.747055	0.00810308	-0.00280041	FALSE
Cep170	GO:0005813; GO:0005814; GO:0005829; GO:0120103	24.6786	24.7637	24.6902	24.7404	24.6109	24.2527	-0.0140003	17.1582	-0.965057	0.00181014	0.00190073	0.0140003	FALSE
Cep170b	Unknown	22.286	22.4404	22.2787	22.7383	22.5394	21.6772	-0.0207881	15.6108	-0.748931	0.0866405	0.00919658	0.0207881	FALSE
Cep192	GO:0000242; GO:0005737; GO:0005813; GO:0005814; GO:0007099; GO:0009617; GO:0019901; GO:0019902; GO:0071539; GO:0090222; GO:0090307; GO:0120098; GO:0120099	23.0772	23.0286	23.0238	22.7692	22.2889	22.5576	-0.0153058	15.8969	-0.630604	0.179478	0.00941869	0.0153058	FALSE
Cep192	GO:0000242; GO:0003785; GO:0005635; GO:0005737; GO:0005765; GO:0005813; GO:0005814; GO:0006999; GO:0007015; GO:0007080; GO:0007099; GO:0009617; GO:0019901; GO:0019902; GO:0031080; GO:0031503; GO:0031669; GO:0032008; GO:0034198; GO:0050830; GO:0051315; GO:0061700; GO:0071539; GO:0090222; GO:0090307; GO:0120098; GO:0120099; GO:1904263; GO:0000242; GO:0003785; GO:0005635; GO:0005737; GO:0005765; GO:…	25.0642	25.8058	25.6965	25.5034	25.1769	25.404	-0.00324251	17.656	-0.146533	0.781774	0.0109446	0.00324251	FALSE
Cep250	GO:0000278; GO:0001750; GO:0001917; GO:0005813; GO:0005814; GO:0008104; GO:0010457; GO:0019904; GO:0030997; GO:0031616; GO:0032991; GO:0033365; GO:0036064; GO:0050908; GO:0060271; GO:0071539; GO:1904781; GO:1905515	26.7304	26.6159	26.7495	26.6917	26.6785	26.7335	0.00104762	18.5002	0.277368	0.594617	0.0018144	-0.00104762	FALSE
Cep295	Unknown; Unknown; Unknown; GO:0005813; GO:0005814; GO:0005829; GO:0005886; GO:0007099; GO:0008017; GO:0010825; GO:1901985; GO:1903724; GO:1904951; GO:1990498	19.4684	19.8336	19.9994	19.9953	19.5252	19.853	0.0018709	13.6977	0.105909	0.84173	0.00878287	-0.0018709	TRUE
Cep350	GO:0005813; GO:0005814; GO:0008017; GO:0034453; GO:0071539; GO:1905515; GO:0005813; GO:0005814; GO:0008017; GO:0034453; GO:0071539; GO:1905515; GO:0005813; GO:0005814; GO:0008017; GO:0034453; GO:0071539; GO:1905515	22.5232	22.4794	22.6461	22.3299	21.9612	22.4487	-0.00336181	15.547	-0.184404	0.72653	0.00895902	0.00336181	FALSE
Cep41	GO:0005737; GO:0005813; GO:0005814; GO:0015031; GO:0036064; GO:0060271	21.5454	21.5827	21.5524	21.2598	20.6319	20.9812	-0.0183128	14.8546	-0.6186	0.190459	0.0116299	0.0183128	FALSE
Cep43	GO:0005634; GO:0005813; GO:0005814; GO:0008284; GO:0019901; GO:0030030; GO:0030292; GO:0030307; GO:0030335; GO:0034453; GO:0042803; GO:0042995; GO:0048471	22.7488	23.1272	23.1691	22.8448	22.3696	22.5319	-0.0145893	15.8976	-0.597874	0.210045	0.00978017	0.0145893	FALSE
Cep44	GO:0000922; GO:0005737; GO:0005813; GO:0005814; GO:0007098; GO:0007099; GO:0008017; GO:0010457; GO:0030496	21.2137	21.2972	21.2594	21.2469	21.2763	21.4708	0.00654188	14.7174	0.935603	0.00608693	0.0012343	-0.00654188	FALSE
Cep55	GO:0000281; GO:0005737; GO:0005813; GO:0005814; GO:0030496; GO:0032154; GO:0042802; GO:0045171; GO:0045184; GO:0051896; GO:0061952; GO:0090543; GO:1904888	19.6269	19.7141	19.4335	19.3852	18.8858	18.2676	-0.040662	13.5858	-0.966455	0.00166898	0.00540294	0.040662	FALSE
Cep57	GO:0005737; GO:0005813; GO:0005874; GO:0008017; GO:0042802; GO:0043015	23.2264	23.3029	23.4691	23.0894	22.753	23.1824	-0.00450981	16.0899	-0.243548	0.641901	0.00897978	0.00450981	FALSE
Cep63	GO:0000077; GO:0000922; GO:0005737; GO:0005813; GO:0005814; GO:0007099; GO:0007131; GO:0034451; GO:0042770; GO:0045141; GO:0045824; GO:0050821; GO:0051225; GO:0051298; GO:0051301; GO:0060090; GO:0071539; GO:0072332; GO:0098535; GO:1900045; GO:1902254	22.542	22.5086	22.7227	22.5216	22.1108	22.4484	-0.00487042	15.6106	-0.315172	0.542896	0.00733283	0.00487042	FALSE
Cep68	GO:0005654; GO:0005813; GO:0005829; GO:0007098; GO:0010457; GO:0019901; GO:0019904; GO:0030054; GO:0033365; GO:0034451	22.5163	22.6468	22.8081	22.5433	22.2521	22.5936	-0.00194391	15.6501	-0.138444	0.793661	0.00695296	0.00194391	TRUE
Cep78	GO:0005813; GO:0036064; GO:0044782	23.1785	23.281	23.3336	23.2511	22.8482	23.2144	-0.00222795	16.0847	-0.167551	0.751026	0.00655458	0.00222795	FALSE
Cep83	GO:0005794; GO:0005813; GO:0005814; GO:0048278; GO:0051660; GO:0060271; GO:0071539; GO:0097539	21.1703	21.4523	21.7766	21.0975	21.0384	21.1407	-0.00818647	14.8029	-0.377256	0.460962	0.0100483	0.00818647	FALSE
Cep89	GO:0000922; GO:0005813; GO:0005814; GO:0005829; GO:0007005; GO:0007268; GO:0031514; GO:0045202; GO:0060271; GO:0097539; GO:0097730; GO:1905515	22.1042	22.1131	22.1417	21.8876	21.5413	22.1943	0.00179729	15.2355	0.0948614	0.858135	0.00943053	-0.00179729	FALSE
Cep95	GO:0000922; GO:0005737; GO:0005813	20.6072	20.673	21.0417	20.4836	20.1102	20.6238	-0.00418842	14.2991	-0.181053	0.731387	0.0113757	0.00418842	FALSE
Cep97	GO:0005813; GO:0005814; GO:0032991; GO:1901673; GO:1902018	20.4616	20.3329	20.3091	19.9888	20.1719	20.2212	-0.00351429	14.0574	-0.283583	0.586028	0.00594186	0.00351429	FALSE
Cept1	GO:0004142; GO:0004307; GO:0005789; GO:0005794; GO:0006646; GO:0006656; GO:0016780; GO:0031965; GO:0046872; GO:0047359	24.3622	24.1906	24.5966	24.3661	24.7373	24.8894	0.0164466	16.8916	0.813614	0.0488723	0.00587635	-0.0164466	FALSE
Cercam	GO:0005788; GO:0007155; GO:0042802	20.546	20.1927	20.225	20.5927	19.5827	20.4841	0.00126202	14.0423	0.0437273	0.934451	0.0144167	-0.00126202	FALSE
Cers2	GO:0003677; GO:0005634; GO:0005783; GO:0005789; GO:0010626; GO:0016410; GO:0019216; GO:0030148; GO:0035902; GO:0046513; GO:0050291; GO:1900148	23.3788	22.8323	23.4429	23.4529	23.9063	23.9469	0.0225636	16.1377	0.721079	0.105846	0.0108402	-0.0225636	FALSE
Cers4	GO:0003677; GO:0005634; GO:0005783; GO:0005789; GO:0030148; GO:0046513; GO:0050291	20.3825	19.9425	20.455	19.9764	20.5261	20.6137	0.0125359	14.0005	0.569196	0.238411	0.00905403	-0.0125359	FALSE
Cers5	GO:0003677; GO:0005634; GO:0005783; GO:0005789; GO:0014003; GO:0030148; GO:0046513; GO:0050291; GO:0003677; GO:0005634; GO:0005783; GO:0005789; GO:0014003; GO:0030148; GO:0046513; GO:0050291; GO:0003677; GO:0005634; GO:0005783; GO:0005789; GO:0014003; GO:0030148; GO:0046513; GO:0050291	22.8217	22.7342	23.1959	23.0794	23.7165	23.5111	0.0196613	15.9369	0.668004	0.147036	0.0109514	-0.0196613	FALSE
Cetn2	GO:0000278; GO:0005509; GO:0005813; GO:0005814; GO:0005929; GO:0006289; GO:0007099; GO:0007283; GO:0008017; GO:0031683; GO:0032391; GO:0032465; GO:0032795; GO:0036064; GO:0044615; GO:0045177; GO:0070390; GO:0071942; GO:0097729	22.6152	22.4016	22.5128	22.5559	22.11	22.5764	0.000592532	15.5656	0.0411931	0.938245	0.00718603	-0.000592532	FALSE
Cfap20	GO:0005737; GO:0005874; GO:0031514; GO:0036064; GO:0060271; GO:0060296; GO:2000147; GO:0005654; GO:0005814; GO:0005879; GO:0031514; GO:0036064; GO:0060271; GO:0060296; GO:2000147; GO:2000253	21.5255	21.9658	21.6557	21.8216	21.404	21.4607	-0.00861278	15.0549	-0.511686	0.299457	0.00723087	0.00861278	FALSE
Cfap418	GO:0001917; GO:0005737; GO:0005829; GO:0008594; GO:0097546	22.9736	23.2505	23.2758	23.4411	23.4209	23.0956	-0.00211939	16.1245	-0.151348	0.774712	0.00692107	0.00211939	FALSE
Cfdp1	GO:0000776; GO:0000812; GO:0005634; GO:0006338; GO:0007155; GO:0008360; GO:0042127; GO:0044346; GO:2000270	21.1264	20.9964	21.0163	21.1434	20.78	20.8268	-0.00781592	14.5941	-0.676571	0.139993	0.0042534	0.00781592	FALSE
Cfl1	GO:0000281; GO:0001755; GO:0001842; GO:0003779; GO:0005102; GO:0005737; GO:0005911; GO:0005925; GO:0006606; GO:0007010; GO:0007015; GO:0007162; GO:0009615; GO:0010592; GO:0010593; GO:0014070; GO:0014823; GO:0015629; GO:0016363; GO:0019903; GO:0021766; GO:0022604; GO:0030010; GO:0030027; GO:0030030; GO:0030042; GO:0030043; GO:0030175; GO:0030307; GO:0030426; GO:0030835; GO:0030836; GO:0030864; GO:…	27.8476	27.8101	27.9495	27.8057	27.8668	27.4023	-0.0134568	19.3433	-0.911045	0.0115176	0.00304505	0.0134568	TRUE
Cfl2	GO:0005737; GO:0007015; GO:0007519; GO:0015629; GO:0030018; GO:0030042; GO:0030043; GO:0030836; GO:0031674; GO:0045214; GO:0046716; GO:0051014; GO:0051015	28.4524	27.9127	28.8047	27.9147	27.6559	28.0354	-0.00980569	19.5615	-0.303306	0.558992	0.0154032	0.00980569	FALSE
Cgas	GO:0002218; GO:0002221; GO:0002230; GO:0002637; GO:0002753; GO:0003677; GO:0003682; GO:0003690; GO:0005546; GO:0005634; GO:0005737; GO:0005829; GO:0005886; GO:0006974; GO:0008340; GO:0016604; GO:0019933; GO:0019934; GO:0031491; GO:0032479; GO:0032481; GO:0035861; GO:0038001; GO:0042803; GO:0045087; GO:0045738; GO:0050776; GO:0050863; GO:0051607; GO:0061501; GO:0071360; GO:0140693; GO:0140896; GO:…	23.7536	23.8524	23.6726	23.3781	23.2624	23.4217	-0.00984003	16.3923	-0.545116	0.263317	0.00756672	0.00984003	TRUE
Cgn	GO:0000226; GO:0003382; GO:0005524; GO:0005903; GO:0005923; GO:0008017; GO:0016459; GO:0043296; GO:0070830	27.0663	27.6877	27.6177	27.4973	27.5599	27.0721	-0.0104334	19.0717	-0.491366	0.322269	0.00924666	0.0104334	TRUE
Cgnl1	GO:0005524; GO:0005923; GO:0007015; GO:0015629; GO:0016459; GO:0032991; GO:0043296; GO:0051058; GO:0051497; GO:0150105	22.097	22.3181	22.4649	22.098	21.6204	21.9555	-0.0103164	15.3803	-0.4575	0.361629	0.0100256	0.0103164	TRUE
Champ1	GO:0000776; GO:0000793; GO:0005634; GO:0005654; GO:0005819; GO:0031134; GO:0034501; GO:0035372; GO:0051315	23.3581	23.6748	23.5042	23.5859	23.9604	23.8273	0.0104533	16.3262	0.622757	0.186625	0.00656664	-0.0104533	FALSE
Chchd3	GO:0005739; GO:0005743; GO:0007007; GO:0008053; GO:0019902; GO:0042407; GO:0060090; GO:0061617	28.0726	26.9256	27.9612	27.4536	27.6031	27.734	0.00293711	19.1291	0.0930936	0.860763	0.0157065	-0.00293711	FALSE
Chchd6	GO:0005739; GO:0005743; GO:0006974; GO:0042407; GO:0061617	25.7246	24.6243	25.7687	25.1648	25.1384	24.9864	-0.0111331	17.5636	-0.328613	0.524824	0.0159988	0.0111331	FALSE
Chd1	GO:0000228; GO:0000785; GO:0003677; GO:0003682; GO:0004386; GO:0005524; GO:0005634; GO:0005737; GO:0006338; GO:0006357; GO:0016887; GO:0034728; GO:0035064; GO:0042393; GO:0043923; GO:0140658; GO:0000228; GO:0000785; GO:0003677; GO:0003682; GO:0004386; GO:0005524; GO:0005634; GO:0005737; GO:0006338; GO:0006357; GO:0016887; GO:0034728; GO:0035064; GO:0042393; GO:0043923; GO:0140658	21.8222	22.3365	21.8775	21.8941	22.4844	21.8787	-0.0021685	15.2972	-0.0991099	0.851822	0.010886	0.0021685	FALSE
Chd1l	GO:0000166; GO:0003678; GO:0005524; GO:0005634; GO:0005654; GO:0005829; GO:0005886; GO:0006281; GO:0006338; GO:0006974; GO:0016887; GO:0031491; GO:0035861; GO:0140566; GO:0140658; GO:0160004; GO:0000166; GO:0003678; GO:0005524; GO:0005634; GO:0006281; GO:0006338; GO:0006974; GO:0016887; GO:0031491; GO:0035861; GO:0140566; GO:0140658; GO:0160004	19.6941	19.0752	19.7597	19.6382	19.1677	19.8034	0.00743637	13.484	0.305081	0.556576	0.0116065	-0.00743637	TRUE
Chd2	GO:0000785; GO:0000978; GO:0003677; GO:0003682; GO:0004386; GO:0005524; GO:0005634; GO:0006357; GO:0006974; GO:0007517; GO:0010467; GO:0016887; GO:0034728; GO:0042393; GO:0060218; GO:0140658; GO:0000785; GO:0000978; GO:0003677; GO:0003682; GO:0004386; GO:0005524; GO:0005634; GO:0006357; GO:0006974; GO:0007517; GO:0010467; GO:0016887; GO:0034728; GO:0042393; GO:0060218; GO:0140658; GO:0000785; GO:…	23.9204	23.9341	23.9701	23.9031	24.1254	23.8377	-0.00237296	16.6153	-0.318441	0.538484	0.00353195	0.00237296	FALSE
Chd3	GO:0000122; GO:0000785; GO:0000976; GO:0003677; GO:0003682; GO:0004386; GO:0005524; GO:0005634; GO:0005737; GO:0005813; GO:0006325; GO:0006338; GO:0007051; GO:0007098; GO:0016581; GO:0016605; GO:0016887; GO:0042393; GO:0046872; GO:0140658	20.7822	21.261	20.6693	20.9586	21.1793	22.0168	0.0333995	14.4392	0.900274	0.014422	0.0080751	-0.0333995	FALSE
Chd4	GO:0000122; GO:0000724; GO:0000781; GO:0000785; GO:0001221; GO:0003677; GO:0003682; GO:0003714; GO:0004386; GO:0005524; GO:0005634; GO:0005654; GO:0005737; GO:0005813; GO:0006338; GO:0010629; GO:0016581; GO:0016887; GO:0032991; GO:0032993; GO:0042393; GO:0042826; GO:0046872; GO:0051963; GO:0061629; GO:0072553; GO:0090575; GO:0090734; GO:0140297; GO:0140658; GO:0150048	27.049	27.1673	26.8925	27.1839	27.6942	27.7347	0.0215739	18.7736	0.808799	0.0513416	0.00784327	-0.0215739	FALSE
Chd6	GO:0000785; GO:0001221; GO:0003677; GO:0003682; GO:0004386; GO:0005524; GO:0005634; GO:0005654; GO:0006338; GO:0008094; GO:0010468; GO:0016887; GO:0042393; GO:0045454; GO:0045944; GO:0140658	21.0044	21.4153	21.2741	20.9475	20.1672	21.8034	0.0159813	14.5229	0.376637	0.461759	0.0196535	-0.0159813	FALSE
Chd7	GO:0000785; GO:0000978; GO:0001501; GO:0001568; GO:0001701; GO:0001974; GO:0003007; GO:0003222; GO:0003226; GO:0003677; GO:0003682; GO:0005524; GO:0005634; GO:0005654; GO:0005730; GO:0006338; GO:0006366; GO:0007417; GO:0007512; GO:0007605; GO:0007626; GO:0007628; GO:0008015; GO:0009617; GO:0010468; GO:0010880; GO:0016887; GO:0021545; GO:0021553; GO:0021772; GO:0030217; GO:0030540; GO:0035116; GO:…	22.625	22.7745	22.6993	22.5377	22.6928	22.8926	0.00654241	15.6944	0.697759	0.12322	0.00335828	-0.00654241	FALSE
Chd8	GO:0000122; GO:0001701; GO:0002039; GO:0003677; GO:0003678; GO:0003682; GO:0005524; GO:0006397; GO:0007420; GO:0008013; GO:0016055; GO:0016787; GO:0035064; GO:0035176; GO:0045944; GO:0045945; GO:0048565; GO:0060134; GO:0071339; GO:0090090; GO:0140658; GO:2000270	22.6808	22.5906	22.7681	22.4831	22.735	22.8557	0.00636178	15.6831	0.623735	0.185728	0.00398614	-0.00636178	FALSE
Cherp	GO:0003723; GO:0005737; GO:0006396; GO:0006874; GO:0008285; GO:0044325; GO:0048471; GO:0051209; GO:0070886; GO:0003723; GO:0005737; GO:0006396; GO:0006874; GO:0008285; GO:0044325; GO:0048471; GO:0051209; GO:0070886; GO:0003723; GO:0005737; GO:0006396; GO:0006874; GO:0008285; GO:0033017; GO:0044325; GO:0048471; GO:0051209; GO:0070886	22.1974	22.6496	22.5813	22.2857	23.2565	22.5686	0.00620758	15.6177	0.216843	0.679834	0.013973	-0.00620758	FALSE
Chid1	GO:0005615; GO:0005764; GO:0005770; GO:0005802; GO:0005975; GO:0008061; GO:0012505; GO:0045087; GO:0070492; GO:1900016	20.787	20.7484	20.6196	20.9159	20.3332	20.2063	-0.01735	14.3928	-0.81608	0.047629	0.00614352	0.01735	TRUE
Chmp1b2	GO:0000815; GO:0005771; GO:0015031; GO:0032509; GO:0045324; GO:0000815; GO:0005771; GO:0015031; GO:0032509; GO:0045324	22.3719	21.791	22.0684	20.071	21.6003	21.4774	-0.0110547	15.0184	-0.180075	0.732808	0.0301929	0.0110547	FALSE
Chmp2a	GO:0000421; GO:0000776; GO:0000785; GO:0000815; GO:0001778; GO:0005635; GO:0005643; GO:0005765; GO:0005771; GO:0005828; GO:0005829; GO:0005886; GO:0006914; GO:0006997; GO:0007080; GO:0010324; GO:0010458; GO:0010824; GO:0015031; GO:0019904; GO:0030117; GO:0030496; GO:0031210; GO:0031468; GO:0032509; GO:0032585; GO:0039702; GO:0043162; GO:0045184; GO:0045324; GO:0046761; GO:0051258; GO:0051260; GO:…	20.9333	20.1152	19.8984	19.9766	20.5194	20.3005	-0.000248834	14.066	-0.00837518	0.987438	0.0148549	0.000248834	TRUE
Chmp2b	GO:0000421; GO:0000776; GO:0000815; GO:0001778; GO:0005643; GO:0005737; GO:0005765; GO:0005771; GO:0005828; GO:0005829; GO:0005886; GO:0006914; GO:0006997; GO:0007032; GO:0007080; GO:0010824; GO:0014069; GO:0015031; GO:0019904; GO:0030496; GO:0031468; GO:0032509; GO:0032585; GO:0039702; GO:0043162; GO:0045324; GO:0046761; GO:0050804; GO:0050890; GO:0061952; GO:0070050; GO:0071985; GO:0097352; GO:…	20.8589	20.1632	20.2278	20.5291	20.2567	20.4047	-0.00231542	14.1599	-0.1168	0.825597	0.00984408	0.00231542	TRUE
Chmp4b	GO:0000281; GO:0000421; GO:0000776; GO:0000815; GO:0001778; GO:0005634; GO:0005635; GO:0005643; GO:0005737; GO:0005765; GO:0005768; GO:0005828; GO:0005829; GO:0005886; GO:0006620; GO:0006900; GO:0006914; GO:0006997; GO:0007080; GO:0009898; GO:0010008; GO:0010458; GO:0010506; GO:0010824; GO:0016020; GO:0030117; GO:0030496; GO:0031468; GO:0031982; GO:0032511; GO:0032585; GO:0036438; GO:0039702; GO:…	23.0241	22.2635	22.3604	22.0601	22.305	22.0812	-0.0136076	15.5796	-0.50315	0.308964	0.011686	0.0136076	TRUE
Chmp5	GO:0000421; GO:0000776; GO:0001778; GO:0001919; GO:0005634; GO:0005643; GO:0005765; GO:0005771; GO:0005828; GO:0005829; GO:0005886; GO:0006900; GO:0006914; GO:0006997; GO:0007040; GO:0007080; GO:0008333; GO:0010824; GO:0015031; GO:0030218; GO:0030496; GO:0031468; GO:0032511; GO:0032585; GO:0039702; GO:0043162; GO:0046761; GO:0061952; GO:0071222; GO:0071225; GO:0071985; GO:0097352; GO:1901673; GO:…	21.919	21.1321	21.6281	21.535	20.7623	20.9629	-0.020189	14.9114	-0.595846	0.212004	0.0136057	0.020189	TRUE
Chordc1	GO:0005524; GO:0008270; GO:0010824; GO:0043531; GO:0051298; GO:0051879; GO:0061077; GO:1900034	23.7402	23.5703	23.6309	23.476	23.3546	23.2063	-0.0133275	16.3731	-0.895927	0.0156832	0.00330389	0.0133275	FALSE
Chst14	GO:0000139; GO:0001537; GO:0008146; GO:0016051; GO:0030208; GO:0050655	20.6791	20.2447	20.3671	20.4786	20.4012	20.7089	0.00748177	14.147	0.534253	0.274865	0.00591903	-0.00748177	FALSE
Chtf18	GO:0001673; GO:0003677; GO:0005524; GO:0005634; GO:0005737; GO:0007059; GO:0007131; GO:0007140; GO:0007281; GO:0016887; GO:0031390; GO:0032508; GO:0051985	20.7256	20.0989	20.4976	20.4133	20.9744	20.3015	-0.00305298	14.2307	-0.127837	0.809289	0.011843	0.00305298	FALSE
Chtopl1	GO:0003729; GO:0005634; GO:0006406; GO:0016607	25.7754	26.307	26.0549	25.9924	25.1881	26.4423	0.010318	17.927	0.301566	0.561364	0.016311	-0.010318	FALSE
Chuk	GO:0002011; GO:0003009; GO:0004672; GO:0004674; GO:0005524; GO:0005654; GO:0005737; GO:0007249; GO:0007266; GO:0007595; GO:0008384; GO:0008385; GO:0009410; GO:0009636; GO:0009898; GO:0010033; GO:0010034; GO:0030316; GO:0032496; GO:0032727; GO:0033194; GO:0033209; GO:0033598; GO:0034142; GO:0034614; GO:0035631; GO:0035994; GO:0038061; GO:0042475; GO:0042803; GO:0043123; GO:0043200; GO:0044877; GO:…	22.9785	22.6271	22.9469	23.0332	23.4741	23.222	0.0118105	15.8982	0.540978	0.267693	0.00918065	-0.0118105	FALSE
Ciao1	GO:0005737; GO:0007059; GO:0016226; GO:0071817; GO:0097361; GO:0097428	22.6754	22.2447	22.7505	23.1359	22.9282	23.1589	0.0165328	15.7071	0.630628	0.179456	0.0101731	-0.0165328	FALSE
Ciao2b	GO:0005634; GO:0005654; GO:0005737; GO:0005819; GO:0005829; GO:0007059; GO:0016226; GO:0071817; GO:0097361; GO:0097428; GO:0106035	23.2229	22.923	23.3792	23.454	23.5836	23.8339	0.019735	16.091	0.825934	0.0428113	0.00673537	-0.019735	FALSE
Cibar1	GO:0005543; GO:0005634; GO:0005737; GO:0005739; GO:0005743; GO:0005814; GO:0005929; GO:0007007; GO:0030061; GO:0035108; GO:0035869; GO:0036064; GO:0045880; GO:0060271; GO:0061024; GO:0097546; GO:0097749	21.0367	21.3362	21.5989	21.1443	20.6243	21.0338	-0.00870186	14.7021	-0.346054	0.501639	0.0117961	0.00870186	FALSE
Cic	GO:0000122; GO:0000977; GO:0000981; GO:0003682; GO:0005634; GO:0006357; GO:0006366; GO:0007420; GO:0007612; GO:0007613; GO:0032991; GO:0035176; GO:0045892; GO:0048286	22.0407	21.9822	22.0496	21.8086	21.0975	22.4111	0.0100835	15.1132	0.299336	0.564406	0.0160707	-0.0100835	FALSE
Cip2a	GO:0002052; GO:0004864; GO:0005694; GO:0006974; GO:0007283; GO:0007405; GO:0042803; GO:0051276; GO:0061351; GO:0002052; GO:0004864; GO:0005694; GO:0005829; GO:0005886; GO:0006974; GO:0007283; GO:0007405; GO:0042803; GO:0051276; GO:0061351; GO:0141112	22.6983	21.8862	22.5883	22.3163	22.278	21.5788	-0.0243342	15.5629	-0.747179	0.0877974	0.0108227	0.0243342	TRUE
Cir1	GO:0000122; GO:0001701; GO:0003714; GO:0005634; GO:0005737; GO:0005813; GO:0006397; GO:0008380; GO:0016607; GO:0019901; GO:0032991; GO:0042826; GO:0044877; GO:0045892	22.3243	22.6745	22.5715	22.7629	22.289	23.0158	0.0134615	15.582	0.637425	0.173358	0.00813602	-0.0134615	FALSE
Cirbp	GO:0003723; GO:0003730; GO:0005634; GO:0005654; GO:0005681; GO:0005737; GO:0008266; GO:0009411; GO:0010494; GO:0030308; GO:0030371; GO:0034063; GO:0045727; GO:0048026; GO:0048255; GO:0070181; GO:0070417; GO:1902806	24.1999	24.548	24.4552	24.5762	23.4482	23.1471	-0.0400674	16.9393	-0.849238	0.0323804	0.0124559	0.0400674	FALSE
Cisd1	GO:0005739; GO:0005741; GO:0010506; GO:0030170; GO:0032473; GO:0042802; GO:0042803; GO:0043457; GO:0046872; GO:0047801; GO:0051537; GO:0106034	22.2831	22.2758	22.4569	22.1964	22.5865	21.8996	-0.011533	15.5204	-0.638344	0.172542	0.0069536	0.011533	FALSE
Cisd2	GO:0005741; GO:0005789; GO:0006914; GO:0010506; GO:0032991; GO:0042803; GO:0046872; GO:0051537; GO:0097038	23.0775	23.1945	23.1015	23.0182	23.2456	22.8932	-0.00608438	16.0432	-0.629162	0.180782	0.00375836	0.00608438	FALSE
Cit	GO:0000070; GO:0000086; GO:0000278; GO:0000281; GO:0001223; GO:0001726; GO:0001889; GO:0004674; GO:0005524; GO:0005737; GO:0005773; GO:0005829; GO:0007030; GO:0007091; GO:0007283; GO:0008064; GO:0015629; GO:0016310; GO:0016358; GO:0019901; GO:0030165; GO:0030291; GO:0030496; GO:0031032; GO:0031985; GO:0032154; GO:0032467; GO:0035331; GO:0043025; GO:0046872; GO:0048699; GO:0050774; GO:0051402; GO:…	21.1335	20.841	20.9071	20.4172	19.7459	19.735	-0.0376536	14.4288	-0.80932	0.0510717	0.0136636	0.0376536	FALSE
Ciz1	GO:0003676; GO:0005634; GO:0008270; GO:0030332; GO:0032298; GO:0051457; GO:0003676; GO:0005634; GO:0005654; GO:0005886; GO:0008270; GO:0030332; GO:0032298; GO:0051457	24.5308	25.0048	24.9117	24.2117	23.6655	24.0123	-0.0236364	17.0591	-0.588257	0.219396	0.0162464	0.0236364	TRUE
Ckap2	GO:0000281; GO:0005737; GO:0005813; GO:0007026; GO:0015630; GO:0045944	23.4813	23.6116	23.5139	23.366	23.0755	23.4063	-0.00424667	16.2536	-0.299622	0.564016	0.00676114	0.00424667	FALSE
Ckap4	GO:0005783; GO:0005791; GO:0005811; GO:0005886	24.9472	24.8108	25.0152	25.0077	25.0356	25.2652	0.0101912	17.2719	0.897368	0.0152594	0.00250576	-0.0101912	TRUE
Ckap5	GO:0000776; GO:0000922; GO:0002181; GO:0005730; GO:0005737; GO:0005813; GO:0005886; GO:0007051; GO:0007052; GO:0007098; GO:0007626; GO:0008017; GO:0008542; GO:0010609; GO:0022618; GO:0030425; GO:0030951; GO:0032289; GO:0032991; GO:0035371; GO:0043021; GO:0043204; GO:0045807; GO:0046785; GO:0046959; GO:0051010; GO:0051298; GO:0060079; GO:0060291; GO:0061863; GO:0071598; GO:0090063; GO:0097062; GO:…	24.5661	24.0156	24.1024	24.4261	24.5534	24.5966	0.0101706	16.8305	0.52075	0.289484	0.00833676	-0.0101706	TRUE
Ckb	GO:0004111; GO:0005524; GO:0005615; GO:0005739; GO:0005829; GO:0005886; GO:0016310; GO:0021549; GO:0030425; GO:0030644; GO:0031625; GO:0043025; GO:0046314; GO:0071391; GO:0140651; GO:1904568	23.9116	22.7373	22.8407	23.7755	22.3414	22.4307	-0.0283268	16.1308	-0.545812	0.262584	0.0217431	0.0283268	TRUE
Ckmt1	GO:0001822; GO:0004111; GO:0005524; GO:0005739; GO:0005743; GO:0007519; GO:0021549; GO:0042802; GO:0043066; GO:0043204; GO:0044289; GO:0046314; GO:0048565	21.9291	21.255	21.3644	21.3554	21.1046	20.6261	-0.0278219	14.9258	-0.857549	0.028993	0.0083445	0.0278219	FALSE
Clasp1	GO:0000226; GO:0000776; GO:0001578; GO:0002162; GO:0005794; GO:0005813; GO:0005815; GO:0005876; GO:0005881; GO:0005938; GO:0006903; GO:0007020; GO:0007026; GO:0007030; GO:0007052; GO:0008017; GO:0010458; GO:0010470; GO:0010634; GO:0010717; GO:0015630; GO:0016477; GO:0030010; GO:0030953; GO:0030981; GO:0031023; GO:0031111; GO:0031592; GO:0034453; GO:0040001; GO:0043515; GO:0045180; GO:0045921; GO:…	25.0177	24.5731	24.8339	24.9129	25.3842	25.2715	0.0145014	17.2336	0.637384	0.173395	0.00876552	-0.0145014	TRUE
Clasp2	GO:0000776; GO:0005794; GO:0005815; GO:0005876; GO:0005881; GO:0008017; GO:0031110; GO:0040001; GO:0045180; GO:0051494; GO:0072686; GO:0090307; GO:1902904	23.1224	22.621	22.9615	23.096	23.3858	23.3435	0.0132866	15.9173	0.62017	0.189007	0.00840324	-0.0132866	FALSE
Clcc1	GO:0000139; GO:0005254; GO:0005634; GO:0005737; GO:0005783; GO:0005789; GO:0005794; GO:0006821; GO:0031965; GO:0034707; GO:0044233	21.5824	21.4233	21.7068	21.4735	22.1675	21.6426	0.00428247	14.9899	0.208832	0.691305	0.0100273	-0.00428247	FALSE
Clcn2	GO:0005247; GO:0005886; GO:0006821; GO:0008308; GO:0015629; GO:0030324; GO:0030425; GO:0032347; GO:0032591; GO:0034707; GO:0043194; GO:0043204; GO:0048714; GO:0060041; GO:0060689; GO:0071476; GO:0072320; GO:0090425; GO:0097450; GO:0098902	21.8715	21.5213	21.7565	21.8776	22.2002	22.2255	0.0155057	15.0852	0.751662	0.0848497	0.00680274	-0.0155057	TRUE
Clcn3	GO:0005216; GO:0005244; GO:0005247; GO:0005254; GO:0005524; GO:0005765; GO:0005768; GO:0005769; GO:0005770; GO:0005794; GO:0005886; GO:0006811; GO:0006821; GO:0006911; GO:0008021; GO:0008344; GO:0009897; GO:0010008; GO:0012506; GO:0015297; GO:0016324; GO:0030141; GO:0030165; GO:0030672; GO:0031410; GO:0031901; GO:0031902; GO:0035249; GO:0042581; GO:0043679; GO:0045202; GO:0045211; GO:0045335; GO:…	21.3758	21.0891	21.1328	21.4813	21.9433	21.7295	0.0160691	14.7695	0.626282	0.1834	0.0100014	-0.0160691	TRUE
Clcn5	GO:0000139; GO:0003014; GO:0005247; GO:0005524; GO:0005768; GO:0005769; GO:0005794; GO:0005829; GO:0005886; GO:0006821; GO:0006897; GO:0008021; GO:0010008; GO:0015297; GO:0016020; GO:0042802; GO:0045177	21.963	21.3757	21.6813	21.8852	22.2882	22.5649	0.0267291	15.0476	0.821301	0.045047	0.00928333	-0.0267291	TRUE
Clcn6	GO:0005247; GO:0005524; GO:0006821; GO:0009612; GO:0015108; GO:0016020; GO:0043231	20.3969	20.1411	20.4185	19.7808	20.4733	20.4645	0.00705308	14.0106	0.336452	0.514365	0.00987048	-0.00705308	FALSE
Clcn7	GO:0005247; GO:0005524; GO:0005765; GO:0009268; GO:0015108; GO:0015297; GO:0030321; GO:0034707; GO:0043231	20.4474	20.4095	20.4045	20.2883	20.6199	20.2098	-0.00527477	14.1721	-0.487449	0.326737	0.00472426	0.00527477	FALSE
Cldn15	GO:0005198; GO:0005886; GO:0005923; GO:0006811; GO:0007155; GO:0016328; GO:0070830	23.9309	23.5465	23.9883	23.8212	23.823	24.2653	0.0133028	16.4769	0.733148	0.0973141	0.00616985	-0.0133028	TRUE
Clec16a	GO:0005770; GO:0005794; GO:0005829; GO:0006914; GO:0008333; GO:0009267; GO:0016197; GO:0031982; GO:0032435; GO:0036020; GO:0043161; GO:1901097; GO:1901098; GO:1901525; GO:1904263; GO:0005794; GO:0005829; GO:0006914; GO:0009267; GO:0031982; GO:0032435; GO:0036020; GO:0043161; GO:1901097; GO:1901098; GO:1901525; GO:1904263; GO:0005770; GO:0005794; GO:0005829; GO:0006914; GO:0008333; GO:0009267; GO:…	24.1815	23.6864	24.1516	24.0704	24.069	24.7095	0.0207629	16.6009	0.821581	0.0449103	0.00720367	-0.0207629	FALSE
Clic1	GO:0005247; GO:0005254; GO:0005634; GO:0005635; GO:0005737; GO:0005739; GO:0005783; GO:0005886; GO:0006821; GO:0016020; GO:0031965; GO:0034707; GO:0045669; GO:0048471; GO:0051881; GO:0070062	26.1489	25.9602	25.8955	25.9743	26.2968	25.6624	-0.00965693	18.0774	-0.577961	0.229589	0.00681766	0.00965693	TRUE
Clic3	GO:0005254; GO:0005634; GO:0005737; GO:0006821; GO:0016020; GO:0016604; GO:0034707; GO:0005254; GO:0005634; GO:0005737; GO:0006821; GO:0016020; GO:0034707	22.6409	23.2523	22.9634	23.0446	22.8842	22.2213	-0.0217744	15.9692	-0.785808	0.063904	0.00856878	0.0217744	FALSE
Clic4	GO:0001525; GO:0001886; GO:0005254; GO:0005634; GO:0005739; GO:0005813; GO:0005886; GO:0007035; GO:0009566; GO:0030216; GO:0030659; GO:0034707; GO:0035264; GO:0048754; GO:0061299; GO:0070161	24.8521	24.825	24.775	24.7058	24.8232	24.27	-0.0159365	17.2302	-0.93941	0.00539551	0.00290765	0.0159365	TRUE
Clint1	GO:0005543; GO:0005768; GO:0005794; GO:0005886; GO:0006897; GO:0030125; GO:0030136; GO:0030276; GO:0048268	24.0868	24.0546	24.176	24.0298	23.9637	23.8557	-0.00733469	16.7025	-0.87265	0.0232945	0.0020523	0.00733469	TRUE
Clk2	GO:0000139; GO:0004674; GO:0004713; GO:0005524; GO:0005634; GO:0010033; GO:0010212; GO:0015031; GO:0031625; GO:0032526; GO:0042802; GO:0043484; GO:0045721	23.431	23.3439	23.3367	23.4664	23.5611	23.3216	-0.00153733	16.2367	-0.213398	0.684762	0.00351905	0.00153733	FALSE
Clk3	GO:0004672; GO:0005524; GO:0005654; GO:0006468; GO:0042802; GO:0043484; GO:0045111	21.8452	21.8951	21.9568	21.6539	21.8492	22.3551	0.0146794	15.1024	0.819057	0.0461486	0.00514113	-0.0146794	FALSE
Clk4	GO:0004674; GO:0004713; GO:0005524; GO:0005634; GO:0043484	20.595	21.8589	21.6198	21.5903	21.2127	22.0264	0.0202821	14.7596	0.512482	0.298576	0.016992	-0.0202821	FALSE
Cln6	GO:0001573; GO:0005730; GO:0005769; GO:0005783; GO:0005788; GO:0007040; GO:0007042; GO:0007601; GO:0008203; GO:0009057; GO:0016020; GO:0030203; GO:0031987; GO:0035727; GO:0042803; GO:0045121; GO:0045862; GO:0120146	23.4995	23.0859	23.5922	23.6442	23.4745	24.0107	0.0176993	16.2094	0.771386	0.0724223	0.00730068	-0.0176993	TRUE
Cln8	GO:0005739; GO:0005783; GO:0005789; GO:0005793; GO:0006644; GO:0006672; GO:0006915; GO:0007006; GO:0007040; GO:0007399; GO:0007601; GO:0007628; GO:0008203; GO:0008306; GO:0008344; GO:0008361; GO:0009057; GO:0019538; GO:0021522; GO:0021523; GO:0030163; GO:0033116; GO:0035176; GO:0043524; GO:0045494; GO:0050881; GO:0050884; GO:0050885; GO:0051402; GO:0051935; GO:0055088; GO:0060041; GO:0060052; GO:…	21.2717	20.8925	21.2565	21.0906	20.631	20.9122	-0.00790146	14.6137	-0.418246	0.409213	0.00858008	0.00790146	TRUE
Clp1	GO:0000214; GO:0005524; GO:0005634; GO:0005654; GO:0005829; GO:0005849; GO:0006378; GO:0006388; GO:0016310; GO:0021695; GO:0046404; GO:0051731; GO:0051736; GO:0070922; GO:0098795	19.129	18.58	19.197	19.1384	19.2583	19.0924	0.00381711	13.1906	0.202879	0.699857	0.0092117	-0.00381711	FALSE
Clpb	GO:0005524; GO:0005758; GO:0016887; GO:0030851; GO:0034605; GO:0039529; GO:0140374; GO:0140545; GO:0005524; GO:0016887	20.9252	21.298	21.7551	21.495	21.5898	21.546	0.00791096	14.8061	0.355091	0.48975	0.0104134	-0.00791096	FALSE
Clpp	GO:0004175; GO:0004176; GO:0004252; GO:0005739; GO:0005759; GO:0006508; GO:0006515; GO:0009368; GO:0033619; GO:0042802; GO:0051117; GO:0051603	22.1093	21.5082	21.048	21.6144	22.2198	21.0631	-0.0150079	15.0652	-0.39173	0.442461	0.017625	0.0150079	FALSE
Clptm1	GO:0009897; GO:0012505; GO:0016020; GO:0033081; GO:0050811; GO:0098982; GO:0099072	23.4622	22.8023	23.4239	23.1888	23.7805	23.8098	0.0187881	16.1053	0.645656	0.166094	0.0111105	-0.0187881	TRUE
Clptm1l	GO:0005789; GO:0012505; GO:0016020; GO:0017128	23.4764	22.5824	23.7251	23.1774	23.438	23.7274	0.0151038	16.0899	0.45716	0.362033	0.0146919	-0.0151038	FALSE
Clpx	GO:0005524; GO:0005739; GO:0005759; GO:0006508; GO:0008270; GO:0009368; GO:0009376; GO:0009841; GO:0016504; GO:0016887; GO:0042645; GO:0046034; GO:0046983; GO:0051082; GO:0051301; GO:0051603; GO:0140662	23.5038	23.3273	23.3792	23.3703	24.7441	23.6876	0.0118063	16.3292	0.283273	0.586455	0.0199855	-0.0118063	FALSE
Clta	GO:0005198; GO:0005819; GO:0005886; GO:0005905; GO:0006886; GO:0006897; GO:0007049; GO:0030118; GO:0030125; GO:0030130; GO:0030132; GO:0030136; GO:0030669; GO:0030672; GO:0031410; GO:0032050; GO:0042277; GO:0044877; GO:0048268; GO:0051020; GO:0051301; GO:0071439; GO:0072583; GO:0098835; GO:0098843; GO:0098978; GO:0099631	21.0483	20.144	20.7622	20.9372	20.6585	20.4034	-0.00906933	14.3786	-0.349818	0.496677	0.0121439	0.00906933	TRUE
Cltc	GO:0000278; GO:0003725; GO:0005198; GO:0005819; GO:0005829; GO:0005905; GO:0006886; GO:0006898; GO:0006914; GO:0007030; GO:0016020; GO:0019901; GO:0030117; GO:0030118; GO:0030130; GO:0030132; GO:0030136; GO:0030315; GO:0030506; GO:0030669; GO:0031072; GO:0031523; GO:0031623; GO:0032051; GO:0032991; GO:0033572; GO:0042147; GO:0042277; GO:0042383; GO:0042470; GO:0043195; GO:0045334; GO:0048268; GO:…	23.2948	23.0889	23.2419	23.2761	23.3896	22.9962	-0.00623496	16.1316	-0.560147	0.247657	0.0046104	0.00623496	TRUE
Cltc	GO:0005198; GO:0006886; GO:0016192; GO:0030130; GO:0030132; GO:0032051; GO:0071439	26.6171	26.2334	26.3275	26.4611	26.8498	26.2226	-0.00467966	18.3655	-0.248202	0.635342	0.00913212	0.00467966	FALSE
Clu	GO:0000902; GO:0001540; GO:0001774; GO:0002434; GO:0005102; GO:0005615; GO:0005634; GO:0005737; GO:0005739; GO:0005743; GO:0005829; GO:0007283; GO:0008284; GO:0009416; GO:0009615; GO:0009986; GO:0010628; GO:0016235; GO:0017038; GO:0030426; GO:0031018; GO:0031333; GO:0031334; GO:0031625; GO:0032286; GO:0032436; GO:0032760; GO:0032991; GO:0034366; GO:0035864; GO:0042127; GO:0042583; GO:0042981; GO:…	24.0551	23.9574	23.9064	23.8311	23.4857	24.899	0.0266731	16.4777	0.736667	0.0948858	0.0122429	-0.0266731	TRUE
Cluh	GO:0003729; GO:0005737; GO:0007005; GO:0048312	21.6399	21.7745	21.426	21.4997	21.3471	21.4368	-0.00581728	14.9548	-0.4788	0.336682	0.00533327	0.00581728	FALSE
Cmas	GO:0006054; GO:0008781	24.4123	24.2084	24.4041	24.3215	24.2089	24.5482	0.00588308	16.8403	0.581343	0.226221	0.00411704	-0.00588308	FALSE
Cmpk1	GO:0004017; GO:0004127; GO:0004550; GO:0005524; GO:0005634; GO:0005737; GO:0005829; GO:0006207; GO:0006225; GO:0006227; GO:0006240; GO:0009041; GO:0016310; GO:0018963; GO:0022602; GO:0033862; GO:0036430; GO:0036431; GO:0046705; GO:0050145	24.2729	24.1674	24.2179	24.3087	24.1099	24.0419	-0.00603631	16.804	-0.781995	0.0661091	0.00240561	0.00603631	FALSE
Cmss1	GO:0005634; GO:0030686	23.3932	23.5315	23.8406	23.5523	22.9578	23.2806	-0.00985737	16.3018	-0.432621	0.391554	0.0102713	0.00985737	FALSE
Cmtr1	GO:0003676; GO:0004483; GO:0005634; GO:0005737; GO:0006370; GO:0006397; GO:0032259	20.9757	21.4373	21.2224	21.2864	21.1032	21.8306	0.0182469	14.6519	0.792156	0.0603094	0.0070292	-0.0182469	FALSE
Cndp2	GO:0004180; GO:0005654; GO:0005829; GO:0006508; GO:0008233; GO:0016805; GO:0046872; GO:0070573; GO:0103046	25.4333	25.1325	24.7012	25.0582	24.2469	24.3793	-0.0243892	17.3661	-0.687569	0.131171	0.0128783	0.0243892	FALSE
Cnn2	GO:0001725; GO:0005516; GO:0005925; GO:0006909; GO:0007015; GO:0010628; GO:0015629; GO:0016020; GO:0030097; GO:0031032; GO:0032944; GO:0032970; GO:0042060; GO:0050765; GO:0051015; GO:0051649; GO:0070663; GO:0071260; GO:1905517; GO:1905522	26.5492	26.416	26.4892	26.5648	26.2543	25.9134	-0.0180386	18.3917	-0.946523	0.00421326	0.00307436	0.0180386	TRUE
Cnn3	GO:0005516; GO:0005874; GO:0005884; GO:0007015; GO:0008017; GO:0015629; GO:0030425; GO:0030674; GO:0030855; GO:0031032; GO:0043025; GO:0043197; GO:0051015; GO:0098794; GO:0098978	26.9831	26.2756	26.4743	26.4071	26.4703	25.92	-0.0199909	18.4441	-0.755664	0.0822566	0.00866341	0.0199909	FALSE
Cnot1	GO:0000122; GO:0000288; GO:0000932; GO:0001829; GO:0004535; GO:0005634; GO:0005829; GO:0010606; GO:0017148; GO:0019904; GO:0030014; GO:0030015; GO:0030331; GO:0033147; GO:0035195; GO:0042974; GO:0048387; GO:0060090; GO:0060213; GO:0061014; GO:0070016; GO:1900153; GO:2000036	24.9173	24.4147	24.7502	24.9168	25.3895	25.2207	0.0162198	17.1781	0.613069	0.195608	0.0104508	-0.0162198	FALSE
Cnot10	GO:0005634; GO:0005737; GO:0006402; GO:0017148; GO:0030014; GO:0031047	22.7428	22.5782	22.7014	22.8392	22.9732	23.0484	0.0111297	15.741	0.825342	0.0430943	0.00380704	-0.0111297	FALSE
Cnot11	GO:0005634; GO:0005737; GO:0006417; GO:0030014; GO:0031047	21.3401	21.0944	21.175	21.5071	21.4131	21.5116	0.00814382	14.739	0.611875	0.196728	0.00526365	-0.00814382	FALSE
Cnot2	GO:0000122; GO:0000289; GO:0000932; GO:0001222; GO:0001829; GO:0005737; GO:0010606; GO:0030014; GO:0030015; GO:0033147; GO:2000036; GO:0000122; GO:0000289; GO:0000932; GO:0001222; GO:0001829; GO:0004535; GO:0005654; GO:0005737; GO:0005829; GO:0005886; GO:0010606; GO:0030014; GO:0030015; GO:0033147; GO:2000036	23.6972	23.3088	23.5383	23.5337	23.8842	23.9008	0.0120838	16.3101	0.687276	0.131403	0.00638581	-0.0120838	TRUE
Cnot3	GO:0000289; GO:0000932; GO:0001829; GO:0005634; GO:0006355; GO:0006417; GO:0030014; GO:0030015; GO:0031047; GO:0120162; GO:2000036	23.1428	22.7561	23.0214	23.2346	23.5531	23.4479	0.0142861	15.983	0.64258	0.168794	0.00851747	-0.0142861	FALSE
Cnot6	GO:0000289; GO:0003723; GO:0004532; GO:0004535; GO:0005634; GO:0005737; GO:0006417; GO:0008284; GO:0010606; GO:0030014; GO:0030374; GO:0035279; GO:0046872; GO:0070966	20.1553	19.9895	19.9546	20.0771	20.3716	20.2028	0.00538646	13.9147	0.457683	0.361412	0.00523199	-0.00538646	FALSE
Cnot7	GO:0000175; GO:0000288; GO:0000289; GO:0000290; GO:0000932; GO:0003676; GO:0003714; GO:0004532; GO:0004535; GO:0005634; GO:0005737; GO:0008284; GO:0008285; GO:0010629; GO:0016607; GO:0030014; GO:0030015; GO:0031047; GO:0033962; GO:0042509; GO:0043232; GO:0045070; GO:0045892; GO:0045944; GO:0051607; GO:0060213; GO:0060339; GO:0061014; GO:0140297; GO:1900153	23.2534	23.0078	23.2924	23.2468	23.8185	23.6243	0.0145106	16.1072	0.643161	0.168282	0.00863796	-0.0145106	FALSE
Cnot9	GO:0000932; GO:0005154; GO:0005634; GO:0006402; GO:0017148; GO:0019221; GO:0019900; GO:0019904; GO:0030014; GO:0030015; GO:0030374; GO:0031047; GO:0032991; GO:0033138; GO:0033147; GO:0042803; GO:0045742	23.6378	23.3389	23.4722	23.7477	24.2405	24.0875	0.0185192	16.3447	0.688778	0.130217	0.0097462	-0.0185192	FALSE
Cnp	GO:0003723; GO:0004113; GO:0005615; GO:0005737; GO:0005741; GO:0005743; GO:0005902; GO:0007409; GO:0008344; GO:0009214; GO:0009636; GO:0016020; GO:0030551; GO:0030900; GO:0031143; GO:0032496; GO:0035748; GO:0035749; GO:0042470; GO:0042995; GO:0043209; GO:0046902; GO:0048471; GO:0048709	23.1605	23.1306	23.0745	23.3646	23.5823	23.4618	0.0101146	16.0816	0.644406	0.167188	0.00600121	-0.0101146	TRUE
Cnpy2	GO:0005783; GO:0010629; GO:0010988; GO:0005783; GO:0010629; GO:0010988; GO:0005783; GO:0010629; GO:0010988	21.9633	21.8004	21.811	22.5218	21.6889	22.0238	0.00141594	15.218	0.0621307	0.906924	0.0113728	-0.00141594	FALSE
Cntrl	GO:0001822; GO:0003279; GO:0003281; GO:0005813; GO:0005829; GO:0034451; GO:0035904; GO:0048471; GO:0060976; GO:0072687; GO:0090619; GO:0097431; GO:0120103	22.1633	22.1557	22.3622	22.0517	21.7294	21.8042	-0.0127736	15.363	-0.697417	0.123483	0.00656308	0.0127736	FALSE
Cntrob	GO:0005813; GO:0005814; GO:0007099; GO:0019904; GO:0051299; GO:1902017; GO:1902410; GO:0005813; GO:0005814; GO:0007099; GO:0019904; GO:0051299; GO:1902017; GO:1902410	23.189	23.2216	23.2735	23.0653	22.6657	22.9085	-0.0101091	16.0455	-0.570242	0.237351	0.00728146	0.0101091	FALSE
Coasy	GO:0004140; GO:0004595; GO:0005524; GO:0005741; GO:0005759; GO:0015937	21.4503	21.711	21.3376	21.8813	21.9812	21.9165	0.011825	14.9734	0.580724	0.226836	0.00828855	-0.011825	FALSE
Cobl	GO:0003785; GO:0003785; GO:0000578; GO:0001726; GO:0001757; GO:0001843; GO:0001889; GO:0003785; GO:0005884; GO:0005938; GO:0016020; GO:0030041; GO:0030903; GO:0033504; GO:0043025; GO:0044294; GO:0044295; GO:0048471; GO:0048565; GO:0048669; GO:0051639; GO:1900006; GO:1900029	25.2108	25.0023	25.0391	25.0799	25.3018	24.4258	-0.0193123	17.4611	-0.818193	0.0465762	0.00678538	0.0193123	TRUE
Cobll1	GO:0003785; GO:0003785	21.3926	21.6683	21.6366	21.1261	21.1358	20.9047	-0.0184906	14.8916	-0.785305	0.0641929	0.00728872	0.0184906	FALSE
Cog1	GO:0000301; GO:0005794; GO:0007030; GO:0015031; GO:0016020; GO:0017119; GO:0070085	22.4337	21.9198	22.2602	22.4432	22.5841	22.8243	0.0181076	15.4163	0.772149	0.0719597	0.00745086	-0.0181076	FALSE
Cog2	GO:0000301; GO:0005795; GO:0006891; GO:0007030; GO:0015031; GO:0016020; GO:0017119; GO:0044877; GO:0070085	22.9875	22.6462	23.05	23.1791	23.2455	23.3923	0.0146069	15.9053	0.737953	0.0940057	0.00667894	-0.0146069	FALSE
Cog3	GO:0000301; GO:0005794; GO:0005801; GO:0005829; GO:0005886; GO:0006486; GO:0006886; GO:0006888; GO:0006890; GO:0006891; GO:0006914; GO:0007030; GO:0017119; GO:0033365; GO:0050821; GO:0070085; GO:0000301; GO:0005794; GO:0005801; GO:0006486; GO:0006886; GO:0006888; GO:0006890; GO:0006891; GO:0006914; GO:0007030; GO:0016020; GO:0017119; GO:0033365; GO:0050821; GO:0070085	23.5802	23.132	23.7077	23.7647	24.1378	24.1877	0.0219377	16.3208	0.735458	0.0957172	0.0101055	-0.0219377	TRUE
Cog4	GO:0000301; GO:0006890; GO:0007030; GO:0015031; GO:0016020; GO:0017119; GO:0048213; GO:0070085; GO:0000301; GO:0006890; GO:0007030; GO:0015031; GO:0016020; GO:0017119; GO:0048213; GO:0070085	23.3543	22.7914	23.2065	23.2422	23.394	23.4848	0.0108589	16.042	0.578444	0.229107	0.00765658	-0.0108589	FALSE
Cog5	GO:0000301; GO:0005654; GO:0005794; GO:0006891; GO:0007030; GO:0016020; GO:0017119; GO:0048219; GO:0070085; GO:0000301; GO:0005794; GO:0006891; GO:0007030; GO:0016020; GO:0017119; GO:0048219; GO:0070085	22.0477	21.2688	21.7081	22.1131	22.1929	22.3409	0.0187074	15.0897	0.620714	0.188505	0.0118148	-0.0187074	FALSE
Cog6	GO:0000139; GO:0000301; GO:0006891; GO:0007030; GO:0015031; GO:0017119; GO:0070085	23.278	22.6804	23.0939	23.2627	23.4754	23.6002	0.0171581	15.9915	0.692164	0.127558	0.0089456	-0.0171581	FALSE
Cog7	GO:0000139; GO:0000301; GO:0006486; GO:0006886; GO:0006890; GO:0007030; GO:0017119; GO:0033365; GO:0034067; GO:0050821; GO:0070085	22.3682	21.804	22.2439	22.3668	22.6639	22.871	0.0219563	15.3743	0.779989	0.0672822	0.00880787	-0.0219563	FALSE
Cog8	GO:0000139; GO:0000301; GO:0006891; GO:0007030; GO:0015031; GO:0017119; GO:0070085	23.1427	22.6466	22.9799	23.118	23.3316	23.53	0.0180039	15.9119	0.775585	0.0698924	0.00732663	-0.0180039	FALSE
Coil	GO:0000387; GO:0001674; GO:0005634; GO:0015030; GO:0015036; GO:0030619; GO:0030620; GO:0042802	25.459	25.463	25.5938	25.533	25.259	25.5421	0.000578648	17.6541	0.0641426	0.903918	0.00450135	-0.000578648	FALSE
Col12a1	GO:0005576; GO:0005581; GO:0035987; GO:0062023; GO:0005576; GO:0005581; GO:0062023; GO:0005576; GO:0005581; GO:0031012	21.6607	22.1609	22.1969	22.0982	21.7206	22.4297	0.012398	15.1995	0.544221	0.264261	0.00955602	-0.012398	TRUE
Col18a1	GO:0001501; GO:0001525; GO:0001886; GO:0005581; GO:0005604; GO:0005615; GO:0009410; GO:0030020; GO:0030198; GO:0030199; GO:0030903; GO:0030938; GO:0043534; GO:0043536; GO:0051599; GO:0062023; GO:0072577; GO:0101023; GO:1905564; GO:2000353	23.0337	23.642	23.625	23.6712	23.6238	23.5426	0.0037261	16.2807	0.199284	0.705031	0.0091612	-0.0037261	TRUE
Col1a1	GO:0001501; GO:0001503; GO:0001568; GO:0001649; GO:0001957; GO:0001958; GO:0002020; GO:0005201; GO:0005576; GO:0005581; GO:0005584; GO:0005587; GO:0005615; GO:0005737; GO:0007584; GO:0007601; GO:0007605; GO:0009410; GO:0009612; GO:0010718; GO:0010812; GO:0014070; GO:0015031; GO:0030020; GO:0030141; GO:0030198; GO:0030199; GO:0030335; GO:0031012; GO:0031667; GO:0032355; GO:0032868; GO:0032964; GO:…	25.2481	25.3814	25.507	25.9249	25.6662	24.8676	-0.0163675	17.7349	-0.587469	0.22017	0.0112733	0.0163675	TRUE
Col1a2	GO:0001501; GO:0001568; GO:0002020; GO:0005584; GO:0005587; GO:0005615; GO:0007179; GO:0007266; GO:0008217; GO:0030020; GO:0030199; GO:0030282; GO:0030674; GO:0032963; GO:0042802; GO:0043589; GO:0046332; GO:0048407; GO:0070208; GO:0071230; GO:0085029	25.0199	25.1423	25.2864	25.445	25.3949	24.665	-0.0146003	17.5337	-0.658161	0.155308	0.00835073	0.0146003	TRUE
Col3a1	GO:0001501; GO:0001568; GO:0001701; GO:0001764; GO:0001894; GO:0002020; GO:0002062; GO:0005178; GO:0005201; GO:0005581; GO:0005586; GO:0005615; GO:0007160; GO:0007179; GO:0007229; GO:0007507; GO:0009314; GO:0009612; GO:0010467; GO:0021819; GO:0021987; GO:0030020; GO:0030198; GO:0030199; GO:0030324; GO:0031012; GO:0032905; GO:0034097; GO:0035025; GO:0035264; GO:0035904; GO:0036022; GO:0042060; GO:…	24.3294	24.3119	24.2296	24.414	24.9534	24.7982	0.0161143	16.8816	0.708062	0.115401	0.00803539	-0.0161143	TRUE
Col4a1	GO:0001569; GO:0005201; GO:0005587; GO:0005604; GO:0005615; GO:0007420; GO:0007528; GO:0016020; GO:0030020; GO:0030198; GO:0030855; GO:0038063; GO:0048407; GO:0048514; GO:0061304; GO:0061333; GO:0071230; GO:0071711; GO:0001569; GO:0005201; GO:0005576; GO:0005587; GO:0005604; GO:0005615; GO:0007420; GO:0007528; GO:0016020; GO:0030020; GO:0030198; GO:0030855; GO:0038063; GO:0048407; GO:0048514; GO:…	26.2508	26.5666	26.6929	26.363	26.1436	26.5412	0.00155594	18.3072	0.096889	0.855121	0.00799171	-0.00155594	TRUE
Col4a2	GO:0005587; GO:0005604; GO:0005615; GO:0006351; GO:0014823; GO:0016020; GO:0016525; GO:0030020; GO:0030198; GO:0035987; GO:0038063; GO:0060090; GO:0071560; GO:0005587; GO:0005604; GO:0005615; GO:0006351; GO:0014823; GO:0016020; GO:0016525; GO:0030020; GO:0030198; GO:0035987; GO:0038063; GO:0060090; GO:0071560; GO:0005576; GO:0005587; GO:0005604; GO:0005615; GO:0006351; GO:0014823; GO:0016020; GO:…	27.3598	27.6215	27.5704	27.3995	27.315	27.7192	0.0063543	19.0185	0.50991	0.301425	0.00535991	-0.0063543	TRUE
Col4a4	GO:0005201; GO:0005587; GO:0005604; GO:0005615; GO:0016020; GO:0030020; GO:0032836; GO:0060090; GO:0062023	20.4843	20.8215	21.1492	20.6053	20.332	20.5879	-0.00606324	14.3622	-0.275115	0.597739	0.0105942	0.00606324	TRUE
Col5a1	GO:0005201; GO:0005581	23.9957	23.9168	24.009	23.6974	23.1943	23.6522	-0.0103661	16.5256	-0.43747	0.385657	0.0106539	0.0103661	FALSE
Col5a2	GO:0001501; GO:0001503; GO:0005201; GO:0005581; GO:0005588; GO:0005615; GO:0030020; GO:0030198; GO:0030199; GO:0043588; GO:0046332; GO:0046872; GO:0048592; GO:0062023; GO:0071230; GO:1903225; GO:0001501; GO:0001503; GO:0005201; GO:0005581; GO:0005588; GO:0005615; GO:0030020; GO:0030198; GO:0030199; GO:0043588; GO:0046332; GO:0046872; GO:0048592; GO:0062023; GO:0071230; GO:1903225; GO:0001501; GO:…	23.4324	23.0375	22.9703	23.0265	22.8655	22.5886	-0.0176065	16.0477	-0.835962	0.0381558	0.00577912	0.0176065	TRUE
Colgalt1	GO:0005788; GO:0050211; GO:1904028	24.7389	24.353	24.3224	24.5562	25.1904	24.9265	0.0143101	17.0147	0.549665	0.258538	0.0108743	-0.0143101	FALSE
Commd2	Unknown	22.99	22.8763	22.9841	22.9966	22.8847	22.8372	-0.00373502	15.9169	-0.695068	0.125299	0.00193166	0.00373502	FALSE
Commd3	GO:0005634; GO:0005737; GO:0006814	22.2992	22.3618	22.241	22.3788	21.9479	22.0194	-0.00970263	15.4565	-0.694718	0.12557	0.00502285	0.00970263	FALSE
Commd5	GO:0005634; GO:0030307; GO:0030858; GO:0072158	20.5875	20.7256	20.7259	20.9494	20.764	20.6913	-0.000348496	14.3786	-0.0382405	0.942667	0.0045533	0.000348496	FALSE
Comt	GO:0000287; GO:0001662; GO:0001666; GO:0001822; GO:0001963; GO:0001964; GO:0001975; GO:0002001; GO:0005829; GO:0005977; GO:0006584; GO:0006693; GO:0006979; GO:0007565; GO:0007611; GO:0007612; GO:0007613; GO:0007614; GO:0008210; GO:0008217; GO:0008542; GO:0009266; GO:0009410; GO:0009611; GO:0009636; GO:0009712; GO:0010033; GO:0010035; GO:0010467; GO:0014046; GO:0014070; GO:0016020; GO:0016036; GO:…	24.8659	24.6441	24.509	24.3801	24.2473	23.713	-0.0290246	17.0968	-0.954682	0.00303403	0.00452428	0.0290246	FALSE
Comtd1	GO:0008171; GO:0008757; GO:0016020; GO:0032259; GO:0008171; GO:0008757; GO:0032259	22.4905	21.8445	22.2256	21.8859	22.8762	22.6475	0.0162993	15.3709	0.509293	0.302111	0.0137712	-0.0162993	FALSE
Cop1	GO:0000139; GO:0010212; GO:0031464; GO:0032436; GO:0043161; GO:0046872; GO:0061630	20.0848	21.4026	21.3781	20.8926	21.3949	21.669	0.0248369	14.4896	0.563938	0.243766	0.0181852	-0.0248369	FALSE
Copa	GO:0000139; GO:0003729; GO:0005198; GO:0005615; GO:0005737; GO:0005794; GO:0006886; GO:0006888; GO:0006890; GO:0006891; GO:0030126; GO:0030137; GO:0030157; GO:0030426; GO:0099612; GO:1902463; GO:0000139; GO:0003729; GO:0005198; GO:0005615; GO:0005737; GO:0005794; GO:0006886; GO:0006888; GO:0006890; GO:0006891; GO:0030126; GO:0030137; GO:0030157; GO:0030426; GO:0099612; GO:1902463	26.462	26.1052	26.3692	26.4759	26.9267	26.719	0.0128248	18.2917	0.587315	0.220321	0.00883671	-0.0128248	TRUE
Copb1	GO:0000139; GO:0005198; GO:0005783; GO:0005793; GO:0005794; GO:0005798; GO:0005829; GO:0005886; GO:0006886; GO:0006888; GO:0006890; GO:0006891; GO:0030126; GO:0030137	26.2158	25.9182	26.0488	26.253	26.5439	26.5424	0.0144627	18.1036	0.740575	0.0922222	0.00656152	-0.0144627	TRUE
Copb2	GO:0000139; GO:0005080; GO:0005198; GO:0005794; GO:0005829; GO:0006886; GO:0006888; GO:0006890; GO:0006891; GO:0030126	25.1454	25.1942	25.5094	25.4493	25.7874	25.7631	0.0154896	17.5571	0.741738	0.091436	0.00700296	-0.0154896	FALSE
Cope	GO:0000139; GO:0005198; GO:0006888; GO:0006890; GO:0006891; GO:0015031; GO:0030126; GO:0030137; GO:0099612	24.9202	24.5524	24.8708	24.9308	25.2258	25.1703	0.0119986	17.2126	0.648817	0.163339	0.00703608	-0.0119986	FALSE
Copg1	GO:0000139; GO:0005198; GO:0005783; GO:0005793; GO:0005829; GO:0006886; GO:0006888; GO:0006891; GO:0009306; GO:0030126; GO:0051683; GO:0072384	25.6587	25.2904	25.4481	25.6973	25.9192	26.1312	0.0196217	17.68	0.836763	0.0377949	0.00642009	-0.0196217	FALSE
Copg2	GO:0000139; GO:0005198; GO:0005783; GO:0005793; GO:0006886; GO:0006888; GO:0006891; GO:0009306; GO:0030126; GO:0072384; GO:0000139; GO:0005198; GO:0005783; GO:0005793; GO:0006886; GO:0006888; GO:0006891; GO:0009306; GO:0030126; GO:0030426; GO:0072384	25.0102	24.5345	24.8163	25.0136	25.1945	25.3596	0.0167921	17.2113	0.757302	0.0812059	0.00724041	-0.0167921	FALSE
Cops2	GO:0000122; GO:0000338; GO:0001833; GO:0001834; GO:0003714; GO:0005634; GO:0005737; GO:0008180; GO:0030182; GO:0035914; GO:0045892	22.7758	22.876	22.579	22.7138	22.576	22.7334	-0.00094001	15.7468	-0.105315	0.842611	0.00443803	0.00094001	FALSE
Cops3	GO:0000338; GO:0001701; GO:0005634; GO:0005654; GO:0005737; GO:0005829; GO:0006511; GO:0008180; GO:0048471; GO:1902162	19.7482	19.8163	19.7316	19.7569	19.3064	19.188	-0.0183515	13.6989	-0.883129	0.0196899	0.00487427	0.0183515	FALSE
Cops4	GO:0000338; GO:0005634; GO:0005737; GO:0005829; GO:0008021; GO:0008180	23.0427	23.0874	22.8932	23.0311	23.0028	22.8333	-0.00555821	15.9659	-0.741726	0.0914439	0.00251299	0.00555821	FALSE
Cops5	GO:0000338; GO:0000785; GO:0005634; GO:0005654; GO:0005737; GO:0005829; GO:0008021; GO:0008180; GO:0008237; GO:0019784; GO:0019899; GO:0035718; GO:0043066; GO:0045944; GO:0046328; GO:0048471; GO:0051726; GO:0140492; GO:1903894; GO:1990182	21.5014	21.7293	21.3437	21.2936	21.0433	20.9382	-0.017974	14.8866	-0.804679	0.0534996	0.00663082	0.017974	FALSE
Cops6	GO:0000338; GO:0005634; GO:0005654; GO:0005737; GO:0008180; GO:0008237; GO:0016020	22.7117	22.835	22.6085	22.6475	22.5275	22.5288	-0.0060057	15.7341	-0.664956	0.149577	0.00337282	0.0060057	FALSE
Cops7a	GO:0000338; GO:0005634; GO:0005737; GO:0008180; GO:0010387; GO:0000338; GO:0005634; GO:0005737; GO:0008180; GO:0010387; GO:0000338; GO:0005634; GO:0005654; GO:0005737; GO:0005829; GO:0008180; GO:0010387; GO:0000338; GO:0005634; GO:0005737; GO:0008180; GO:0010387	21.1265	21.0219	20.8076	21.049	20.9068	20.8372	-0.00542374	14.5623	-0.556407	0.251519	0.00404977	0.00542374	FALSE
Cops8	GO:0000338; GO:0005634; GO:0005654; GO:0005737; GO:0005829; GO:0008180; GO:0008285; GO:0010387; GO:0048471	21.4555	21.5353	21.4061	21.5537	21.3308	21.4468	-0.00136423	14.8801	-0.215252	0.682109	0.00309462	0.00136423	FALSE
Copz1	GO:0000139; GO:0006886; GO:0006890; GO:0006891; GO:0030126	25.5471	25.3105	25.0404	25.5271	25.4285	25.4556	0.00315281	17.575	0.217854	0.678388	0.00706224	-0.00315281	FALSE
Copz2	GO:0000139; GO:0006886; GO:0006890; GO:0006891; GO:0030126	22.1211	22.3748	22.3722	22.3774	22.197	21.9226	-0.0110997	15.4791	-0.783299	0.065351	0.00440449	0.0110997	FALSE
Coq2	GO:0002083; GO:0004659; GO:0005743; GO:0006071; GO:0006744; GO:0008299; GO:0008412; GO:0047293	22.0718	21.6071	22.1391	21.7535	21.9869	22.0085	0.00308385	15.1792	0.196646	0.708834	0.00768803	-0.00308385	FALSE
Coq8b	GO:0005524; GO:0005739; GO:0005829; GO:0005886; GO:0006744; GO:0016301; GO:0016310; GO:0021692; GO:0031966	21.411	21.0128	21.1299	21.1386	21.5472	21.3925	0.00683235	14.7002	0.429388	0.395502	0.00718515	-0.00683235	TRUE
Coro1b	GO:0001725; GO:0001725; GO:0005829; GO:0005884; GO:0005886; GO:0030027; GO:0031529; GO:0034316; GO:0035767; GO:0036120; GO:0042060; GO:0042802; GO:0048471; GO:0051015; GO:0051017; GO:0071672; GO:0071933; GO:0090135; GO:0098978; GO:1902463; GO:2000394	24.4633	24.4117	24.1366	24.4505	24.1699	23.6856	-0.0208611	16.9233	-0.911628	0.0113692	0.00470269	0.0208611	TRUE
Coro1c	GO:0001755; GO:0001932; GO:0001933; GO:0005856; GO:0007015; GO:0010008; GO:0010632; GO:0010633; GO:0010762; GO:0015629; GO:0016197; GO:0016328; GO:0016600; GO:0021591; GO:0022038; GO:0030027; GO:0031267; GO:0045184; GO:0051015; GO:0051893; GO:0051895; GO:0090148; GO:0097750; GO:0140285; GO:1900024; GO:1900025; GO:1900027; GO:2000394; GO:0001755; GO:0001932; GO:0001933; GO:0005856; GO:0007015; GO:…	23.9612	24.1543	23.8492	23.7872	23.3456	22.7081	-0.0390797	16.636	-0.966054	0.00170892	0.0052253	0.0390797	TRUE
Coro2b	GO:0003093; GO:0005925; GO:0010812; GO:0017166; GO:0032956; GO:0048041; GO:0051015; GO:0051497; GO:0080135; GO:1904950; GO:1904951; GO:1990147	21.6327	21.6705	21.5681	21.3697	21.2259	21.1473	-0.0142278	14.9506	-0.840509	0.0361274	0.00458566	0.0142278	TRUE
Coro7	GO:0000139; GO:0003779; GO:0005794; GO:0005802; GO:0005829; GO:0006895; GO:0007015; GO:0007030; GO:0015031; GO:0016020; GO:0016477; GO:0030010; GO:0030041; GO:0031410; GO:0035332; GO:0051015	19.828	19.7408	19.6103	20.0652	19.9129	19.3061	-0.0138463	13.7754	-0.683181	0.134661	0.00740012	0.0138463	FALSE
Cox15	GO:0005654; GO:0005739; GO:0005743; GO:0006784; GO:0008535; GO:0016653; GO:0030234; GO:0060090; GO:0070069; GO:1902600	24.5846	23.9436	24.5622	24.4986	24.7999	24.9936	0.0192583	16.9011	0.706728	0.116401	0.00963946	-0.0192583	FALSE
Cox4i1	GO:0005739; GO:0005743; GO:0005751; GO:0005829; GO:0006123; GO:0007584; GO:0031966	23.5274	23.5392	23.4186	23.646	23.5252	23.7122	0.00571465	16.2944	0.721067	0.105854	0.00274557	-0.00571465	FALSE
Cox5a	GO:0004129; GO:0005739; GO:0005743; GO:0005751; GO:0006123; GO:0031966; GO:0046872	22.5617	21.8288	22.2376	22.2475	22.0666	22.7717	0.0156608	15.3454	0.60259	0.20552	0.0103703	-0.0156608	FALSE
Cox5b	GO:0004129; GO:0005739; GO:0005751; GO:0006123; GO:0009725; GO:0031966; GO:0043434; GO:0046872	25.6581	25.0163	25.0831	25.4859	25.6078	25.2369	-0.00153049	17.5799	-0.0727685	0.89104	0.0104883	0.00153049	FALSE
Cox6c2	GO:0004129; GO:0005751; GO:0006119; GO:0031966	23.5657	23.8403	23.671	23.7055	23.7865	24.0633	0.0114045	16.4034	0.866593	0.0255089	0.00328355	-0.0114045	FALSE
Cox7a2	GO:0002082; GO:0005746; GO:0005751; GO:0006123; GO:0016491; GO:0031966; GO:0097250	21.1541	21.372	21.4082	21.1302	21.2376	21.8338	0.0165628	14.6952	0.83091	0.0404699	0.00554554	-0.0165628	FALSE
Cp	GO:0005507; GO:0005576; GO:0016491; GO:0005507; GO:0005576; GO:0006811; GO:0016491; GO:0005507; GO:0005576; GO:0006811; GO:0016491	22.3166	22.2849	22.2174	22.0591	21.0907	20.6376	-0.0509554	15.4194	-0.921864	0.00891932	0.0107098	0.0509554	TRUE
Cpd	GO:0004181; GO:0005615; GO:0005634; GO:0005802; GO:0005886; GO:0006508; GO:0006518; GO:0008270; GO:0016020; GO:0016485; GO:0044877; GO:0048471; GO:0051721; GO:0071352	21.8511	21.5787	21.7334	21.0161	21.2151	21.0448	-0.0186223	14.9589	-0.670645	0.144849	0.0102987	0.0186223	TRUE
Cpeb4	GO:0000900; GO:0002931; GO:0003723; GO:0003730; GO:0005634; GO:0005737; GO:0005783; GO:0008135; GO:0014069; GO:0030425; GO:0043005; GO:0043022; GO:0045202; GO:0071230; GO:0098794; GO:1990124; GO:2000766; GO:0000900; GO:0002931; GO:0003723; GO:0003730; GO:0005634; GO:0005737; GO:0005783; GO:0008135; GO:0014069; GO:0030425; GO:0043005; GO:0043022; GO:0045202; GO:0071230; GO:0098794; GO:1990124; GO:…	20.9855	21.359	21.2861	21.1339	21.1428	20.229	-0.0285421	14.7574	-0.906667	0.0126601	0.00663993	0.0285421	FALSE
Cpne1	GO:0001786; GO:0004175; GO:0005509; GO:0005544; GO:0005634; GO:0005737; GO:0005829; GO:0005886; GO:0006508; GO:0010629; GO:0016020; GO:0042802; GO:0043122; GO:0045666; GO:0051059; GO:0051897; GO:0071277; GO:1901223; GO:1903265; GO:1990138	24.5188	24.2863	24.273	24.1397	25.0861	23.5648	-0.0212808	16.9897	-0.558358	0.249501	0.0158093	0.0212808	TRUE
Cpne2	GO:0005544; GO:0005634; GO:0005737; GO:0005886; GO:0071277; GO:0005544; GO:0005634; GO:0005737; GO:0005886; GO:0071277; GO:0005544; GO:0005634; GO:0005737; GO:0005886; GO:0071277	21.4708	21.764	21.2127	21.3662	22.0298	20.4226	-0.0300989	15.0135	-0.710331	0.113709	0.0149125	0.0300989	TRUE
Cpne3	GO:0004674; GO:0005544; GO:0005634; GO:0005654; GO:0005730; GO:0005737; GO:0005739; GO:0005829; GO:0005886; GO:0005925; GO:0030054; GO:0030335; GO:0030971; GO:0038128; GO:0048306; GO:0071277; GO:0071363	23.6772	23.6708	23.6519	23.4677	24.5217	23.0325	-0.0158909	16.5103	-0.427303	0.398055	0.0168114	0.0158909	TRUE
Cpox	GO:0004109; GO:0005212; GO:0005737; GO:0005739; GO:0005743; GO:0005758; GO:0006782; GO:0006783; GO:0006784; GO:0006785; GO:0010035; GO:0010039; GO:0010288; GO:0016020; GO:0017085; GO:0042802; GO:0042803; GO:0046685; GO:0048034; GO:0051597	22.7541	22.5464	22.5469	22.4955	23.0638	22.4988	-0.00218082	15.7146	-0.126981	0.810552	0.00851765	0.00218082	FALSE
Cpsf1	GO:0005634; GO:0005654; GO:0005847; GO:0006378; GO:0019899; GO:0035925	23.0497	24.0934	23.518	23.8109	23.4944	23.9828	0.0123237	16.3185	0.418661	0.408699	0.0133661	-0.0123237	FALSE
Cpsf2	GO:0003723; GO:0005847; GO:0006378; GO:0006398; GO:0098794; GO:0098978; GO:0003723; GO:0005847; GO:0006378; GO:0006398; GO:0098794; GO:0098978	22.1646	23.1836	22.6046	22.9094	22.6286	23.0943	0.0127904	15.6958	0.442253	0.37987	0.0129694	-0.0127904	FALSE
Cpsf3	GO:0003723; GO:0004521; GO:0004534; GO:0005847; GO:0006378; GO:0006398; GO:0031124; GO:0046872; GO:0180010; GO:1900087	23.0994	23.6383	23.196	23.4422	23.3639	23.3992	0.00235937	16.1741	0.161723	0.759531	0.00719848	-0.00235937	FALSE
Cpsf4	GO:0003723; GO:0005847; GO:0006397; GO:0008270; GO:1990837	22.3394	23.3048	22.6922	22.8479	22.8851	23.3729	0.0182626	15.7592	0.615119	0.193693	0.0117041	-0.0182626	FALSE
Cpsf6	GO:0003729; GO:0005634; GO:0005654; GO:0005726; GO:0005737; GO:0005847; GO:0005849; GO:0006397; GO:0016607; GO:0031124; GO:0035061; GO:0042382; GO:0043023; GO:0046833; GO:0051179; GO:0051262; GO:0051290; GO:0110104; GO:1990120; GO:1990448; GO:1990904; GO:0003729; GO:0005634; GO:0005654; GO:0005726; GO:0005737; GO:0005847; GO:0005849; GO:0006397; GO:0016607; GO:0031124; GO:0035061; GO:0042382; GO:…	22.3362	22.6034	22.5053	22.6878	22.7289	22.2417	-0.00710122	15.6539	-0.474235	0.341975	0.00659157	0.00710122	FALSE
Cpsf7	GO:0003729; GO:0005634; GO:0005737; GO:0005847; GO:0005849; GO:0031124; GO:0051262; GO:0051290; GO:0110104; GO:1990120	21.3544	21.6939	21.4872	21.4167	22.0603	21.373	-0.00210175	14.9609	-0.100464	0.849811	0.0104073	0.00210175	FALSE
Cpt1a	GO:0001666; GO:0001676; GO:0004095; GO:0005739; GO:0005741; GO:0006006; GO:0006631; GO:0006635; GO:0006641; GO:0007584; GO:0009410; GO:0009437; GO:0010883; GO:0014070; GO:0030855; GO:0031667; GO:0031998; GO:0032000; GO:0042755; GO:0042802; GO:0043279; GO:0045471; GO:0046222; GO:0046320; GO:0050796; GO:0071398; GO:0097421; GO:1904772; GO:1990698	24.5828	24.0567	24.4333	24.5771	24.9425	25.2226	0.0260531	16.9069	0.83739	0.0375129	0.00850305	-0.0260531	FALSE
Cpt2	GO:0001676; GO:0001701; GO:0004095; GO:0005739; GO:0005743; GO:0006635; GO:0008458; GO:0009437; GO:0015909; GO:0016746; GO:0070542; GO:0120162	21.3412	21.3348	21.4063	21.5367	21.8916	21.5013	0.00489906	14.8722	0.307023	0.553937	0.007593	-0.00489906	FALSE
Cpz	GO:0004181; GO:0005615; GO:0006518; GO:0008270; GO:0016055; GO:0016485	23.9836	23.6781	23.8139	23.9656	23.5485	23.6512	-0.00677022	16.5225	-0.497061	0.315812	0.00590935	0.00677022	TRUE
Crat	GO:0003997; GO:0004092; GO:0005739; GO:0005743; GO:0005777; GO:0005783; GO:0006631; GO:0008458; GO:0019254; GO:0033540; GO:0046459; GO:0051791	20.7632	21.1012	20.831	20.9614	21.6384	21.3047	0.0138286	14.5355	0.549683	0.258519	0.0105079	-0.0138286	FALSE
Crb2	GO:0001707; GO:0001756; GO:0001895; GO:0005509; GO:0005737; GO:0005886; GO:0007157; GO:0010470; GO:0010718; GO:0014028; GO:0016324; GO:0016327; GO:0019828; GO:0030010; GO:0030054; GO:0030513; GO:0032991; GO:0035003; GO:0044877; GO:0045177; GO:0045197; GO:0045199; GO:0045494; GO:0046549; GO:0055111; GO:0072359	24.7497	24.6207	24.604	23.9369	23.685	21.212	-0.102244	17.1625	-0.995246	3.38477e-05	0.00500272	0.102244	TRUE
Creb1	GO:0000785; GO:0000791; GO:0000976; GO:0000977; GO:0000978; GO:0000981; GO:0001223; GO:0001228; GO:0001666; GO:0003677; GO:0003690; GO:0003700; GO:0005634; GO:0005654; GO:0005667; GO:0005759; GO:0006355; GO:0006357; GO:0006366; GO:0007179; GO:0007409; GO:0007595; GO:0007613; GO:0007623; GO:0008361; GO:0008542; GO:0009410; GO:0010033; GO:0010035; GO:0010629; GO:0010944; GO:0014074; GO:0014823; GO:…	23.0276	23.0595	23.1059	22.6675	22.526	22.7336	-0.00939798	15.9018	-0.505882	0.305909	0.00801248	0.00939798	FALSE
Creg1	GO:0005615; GO:0005667; GO:0005764; GO:0005768; GO:0006355; GO:0006897; GO:0006914; GO:0007040; GO:0007042	24.4399	23.6582	23.6588	23.5365	22.8606	23.1978	-0.0238706	16.4848	-0.584523	0.223072	0.0165674	0.0238706	TRUE
Crk	GO:0001764; GO:0001784; GO:0001878; GO:0002685; GO:0005159; GO:0005829; GO:0005886; GO:0006629; GO:0007165; GO:0007167; GO:0008092; GO:0008283; GO:0008360; GO:0009966; GO:0014911; GO:0015629; GO:0016020; GO:0016358; GO:0016477; GO:0017124; GO:0019899; GO:0019900; GO:0019904; GO:0021766; GO:0021987; GO:0030010; GO:0030036; GO:0030159; GO:0030674; GO:0030971; GO:0031594; GO:0031625; GO:0032956; GO:…	21.7792	21.7523	21.622	21.9825	21.6635	21.0344	-0.021875	15.1412	-0.8861	0.0187209	0.0057211	0.021875	TRUE
Crkl	GO:0001558; GO:0001568; GO:0001655; GO:0001764; GO:0001783; GO:0001784; GO:0001933; GO:0001934; GO:0002685; GO:0003151; GO:0005654; GO:0005829; GO:0006629; GO:0007165; GO:0007167; GO:0007283; GO:0007338; GO:0007389; GO:0007507; GO:0008284; GO:0008543; GO:0008584; GO:0009887; GO:0009952; GO:0010468; GO:0010629; GO:0016358; GO:0016477; GO:0021766; GO:0021987; GO:0030010; GO:0030971; GO:0031594; GO:…	22.9736	22.97	22.8051	23.1321	22.9699	22.811	-0.00420068	15.9306	-0.447972	0.372991	0.00419179	0.00420068	FALSE
Crnkl1	GO:0000245; GO:0000398; GO:0000974; GO:0003723; GO:0005634; GO:0005681; GO:0016607; GO:0021987; GO:0071007; GO:0071011; GO:0071013; GO:0071014; GO:1990416; GO:1990830	25.3883	25.6808	25.3992	25.8621	25.6253	26.0079	0.0142129	17.6942	0.749108	0.0865238	0.00628436	-0.0142129	FALSE
Crocc	GO:0001917; GO:0003779; GO:0005198; GO:0005200; GO:0005813; GO:0005814; GO:0007098; GO:0008104; GO:0010457; GO:0010669; GO:0019725; GO:0019894; GO:0032053; GO:0033365; GO:0035253; GO:0045494; GO:0045724; GO:0051649; GO:0051656; GO:0060271; GO:0097729; GO:0120219; GO:1903566	24.2785	24.252	24.4717	24.3631	24.1759	24.3764	0.0010607	16.8502	0.131511	0.803871	0.00399772	-0.0010607	FALSE
Crot	GO:0001579; GO:0005777; GO:0006091; GO:0006631; GO:0006635; GO:0008458; GO:0009410; GO:0009437; GO:0010243; GO:0015908; GO:0015909; GO:0015936; GO:0051791	18.8449	18.9754	19.0411	19.1686	18.2453	18.8532	-0.00538318	13.1041	-0.217553	0.678818	0.0120758	0.00538318	FALSE
Crtap	GO:0005518; GO:0005615; GO:0005783; GO:0007283; GO:0030199; GO:0050821; GO:1901874	24.7405	24.359	24.3096	24.6235	24.8728	24.8912	0.0121869	16.9949	0.631931	0.17828	0.0074732	-0.0121869	TRUE
Cryab	GO:0001540; GO:0001666; GO:0002088; GO:0005198; GO:0005212; GO:0005576; GO:0005634; GO:0005737; GO:0005739; GO:0005764; GO:0005829; GO:0005886; GO:0006457; GO:0007021; GO:0007517; GO:0008017; GO:0008092; GO:0009408; GO:0009986; GO:0010629; GO:0030018; GO:0030308; GO:0030424; GO:0031109; GO:0031333; GO:0031430; GO:0031674; GO:0032355; GO:0032387; GO:0032432; GO:0032991; GO:0042026; GO:0042542; GO:…	29.5448	29.093	29.2739	29.4132	29.407	29.3983	0.00214693	20.3334	0.181077	0.731353	0.0058302	-0.00214693	TRUE
Crybg1	Unknown	25.1819	25.64	25.4641	25.3061	25.1302	23.9985	-0.0423317	17.6871	-0.949697	0.00373196	0.00697962	0.0423317	FALSE
Cryzl1	GO:0005769; GO:0016491	22.4096	22.5029	22.416	22.3335	22.1874	22.0612	-0.0115352	15.5449	-0.912905	0.0110481	0.00257877	0.0115352	TRUE
Cs	GO:0004108; GO:0005759; GO:0005975; GO:0006099; GO:0006101; GO:0042802; GO:0004108; GO:0005759; GO:0006099; GO:0006101; GO:0004108; GO:0005759; GO:0006099; GO:0006101	24.8933	24.5991	24.5805	24.6772	24.6104	24.5036	-0.00625631	17.1226	-0.606777	0.201535	0.00409785	0.00625631	FALSE
Csde1	GO:0000932; GO:0005829; GO:0010494; GO:0034063; GO:0035613; GO:0070934; GO:0070937; GO:0070966; GO:0075522; GO:0106002; GO:1900152; GO:1905172; GO:2000767	24.3779	24.4605	24.4315	24.4771	24.3765	24.2361	-0.00582914	16.946	-0.868309	0.0248718	0.00166495	0.00582914	FALSE
Cse1l	GO:0005049; GO:0005635; GO:0005654; GO:0005829; GO:0006606; GO:0006611; GO:0031267	26.7961	26.0796	26.5296	26.6443	26.988	26.9932	0.0157439	18.3851	0.596755	0.211124	0.010585	-0.0157439	FALSE
Csk	GO:0002250; GO:0004713; GO:0004715; GO:0005524; GO:0005737; GO:0005886; GO:0005911; GO:0008285; GO:0010989; GO:0016310; GO:0019903; GO:0032715; GO:0034236; GO:0034332; GO:0042802; GO:0042997; GO:0045779; GO:0046872; GO:0048709; GO:0050765; GO:0060368; GO:0070064; GO:0070373; GO:0071375; GO:1990782	21.524	21.671	21.5144	21.4662	21.3539	21.4563	-0.00350565	14.9238	-0.437822	0.385229	0.00359939	0.00350565	TRUE
Csnk1a1	GO:0004674; GO:0005524; GO:0005737; GO:0006468; GO:0016055	24.2019	24.3493	24.3171	24.3452	23.5881	24.1669	-0.00547737	16.783	-0.245069	0.639756	0.0108344	0.00547737	FALSE
Csnk1d	GO:0001934; GO:0004672; GO:0004674; GO:0005524; GO:0005634; GO:0005794; GO:0005813; GO:0005819; GO:0005876; GO:0005886; GO:0006468; GO:0006897; GO:0007020; GO:0007030; GO:0007165; GO:0016055; GO:0016301; GO:0030177; GO:0032436; GO:0032922; GO:0034067; GO:0036064; GO:0042752; GO:0048471; GO:0050321; GO:0051225; GO:0061512; GO:0071539; GO:0090263; GO:0106310; GO:1904948; GO:1905515; GO:1990090; GO:…	23.0209	23.2184	23.221	23.2024	22.8886	23.2982	0.0037661	16.0161	0.317928	0.539175	0.00561556	-0.0037661	TRUE
Csnk1g3	GO:0004674; GO:0005524; GO:0005634; GO:0005737; GO:0005886; GO:0006897; GO:0007165; GO:0016055; GO:0016310; GO:0090263; GO:0106310	21.9024	22.0372	21.5988	22.027	22.336	21.9558	0.00322929	15.2118	0.176478	0.738031	0.00900566	-0.00322929	TRUE
Csnk2a1	GO:0000785; GO:0004674; GO:0005524; GO:0005634; GO:0005829; GO:0005956; GO:0006302; GO:0006468; GO:0006915; GO:0006974; GO:0007049; GO:0008013; GO:0008284; GO:0016055; GO:0016301; GO:0016605; GO:0017148; GO:0018105; GO:0019888; GO:0021987; GO:0030177; GO:0030307; GO:0031519; GO:0033574; GO:0042802; GO:0043021; GO:0043154; GO:0045732; GO:0048511; GO:0050821; GO:0051726; GO:0070822; GO:0075342; GO:…	23.7693	24.0058	23.9326	23.902	23.7168	23.948	0.00115886	16.5442	0.134901	0.798876	0.00425595	-0.00115886	FALSE
Csnk2a2	GO:0000785; GO:0001669; GO:0004672; GO:0004674; GO:0005524; GO:0005634; GO:0005829; GO:0005956; GO:0006302; GO:0007283; GO:0021987; GO:0031519; GO:0051726; GO:0097421; GO:1905818; GO:2000059	21.467	21.523	21.4144	21.5653	21.6637	21.4202	-0.00142914	14.9182	-0.194278	0.712249	0.00360801	0.00142914	FALSE
Csrp1	GO:0005634; GO:0005737; GO:0007399; GO:0008307; GO:0030018; GO:0042805; GO:0045214; GO:0046872; GO:0060537	26.0861	25.8467	26.0926	25.8506	25.9867	25.7402	-0.007359	18.0238	-0.667107	0.147782	0.00410892	0.007359	FALSE
Csrp2	GO:0005634; GO:0005737; GO:0008307; GO:0030018; GO:0042805; GO:0045214; GO:0045445; GO:0046872; GO:0060537	24.8171	24.9444	25.1725	25.1795	24.8301	23.8327	-0.034721	17.413	-0.90794	0.0123225	0.00801353	0.034721	FALSE
Cstb	GO:0002020; GO:0004866; GO:0004869; GO:0005615; GO:0005634; GO:0005730; GO:0005737; GO:0005829; GO:0008344; GO:0045861; GO:1990000	24.9611	25.4716	25.7435	25.4204	25.1405	23.8562	-0.0451497	17.6907	-0.88195	0.020081	0.0120647	0.0451497	TRUE
Cstf1	GO:0003723; GO:0005654; GO:0005848; GO:0031124	22.3445	23.2736	22.7314	22.8623	22.2037	22.3413	-0.0143107	15.7763	-0.458852	0.360026	0.0138555	0.0143107	FALSE
Cstf2t	GO:0003723; GO:0003729; GO:0005654; GO:0005847; GO:0031124	21.3444	22.0177	21.5768	21.8315	20.9368	21.5272	-0.00574806	14.9671	-0.197727	0.707275	0.0142484	0.00574806	FALSE
Cstf3	GO:0003729; GO:0005634; GO:0005654; GO:0005848; GO:0031123; GO:0180010	21.894	23.0927	22.2955	22.4731	22.0092	22.204	-0.00723005	15.5236	-0.220461	0.674666	0.0159941	0.00723005	FALSE
Cstpp1	GO:0005737; GO:0005874; GO:0030674; GO:0034451; GO:0061635	22.6428	23.0025	22.9087	22.478	22.2308	22.1632	-0.020028	15.7752	-0.755469	0.0823825	0.00868471	0.020028	FALSE
Ctbp1	GO:0000122; GO:0001221; GO:0001222; GO:0003682; GO:0003713; GO:0003714; GO:0005634; GO:0005737; GO:0006357; GO:0016616; GO:0016746; GO:0017053; GO:0019904; GO:0030165; GO:0042802; GO:0042803; GO:0043005; GO:0045892; GO:0048488; GO:0050872; GO:0051287; GO:0051726; GO:0061025; GO:0061629; GO:0097091; GO:0098793; GO:0098831; GO:0098894; GO:0098978; GO:0098982; GO:0099526; GO:0140297	23.5184	24.3073	23.8737	23.8397	23.2551	23.8928	-0.000993245	16.4903	-0.0359576	0.946087	0.0138024	0.000993245	TRUE
Ctbp2	GO:0001221; GO:0001222; GO:0003682; GO:0003713; GO:0003714; GO:0005634; GO:0006357; GO:0016081; GO:0016616; GO:0017053; GO:0019901; GO:0042974; GO:0044877; GO:0045202; GO:0045892; GO:0045944; GO:0048386; GO:0050872; GO:0051287; GO:0097470; GO:0098684; GO:0098831; GO:0098882; GO:0098978; GO:0098982; GO:0099523; GO:0140297; GO:1990830	22.5573	23.5185	23.1257	23.1348	22.6236	22.6156	-0.0138931	15.9837	-0.464659	0.353174	0.0132379	0.0138931	FALSE
Ctc1	GO:0000723; GO:0000781; GO:0003697; GO:0005634; GO:0005654; GO:0005829; GO:0006974; GO:0010389; GO:0010833; GO:0032211; GO:0035264; GO:0042162; GO:0045740; GO:0048146; GO:0048536; GO:0048538; GO:0048539; GO:0051276; GO:0071425; GO:0090399; GO:0098505; GO:1990879; GO:0000723; GO:0000781; GO:0003697; GO:0005634; GO:0006974; GO:0010389; GO:0010833; GO:0032211; GO:0035264; GO:0042162; GO:0045740; GO:…	21.9552	21.9656	21.9481	21.7044	22.6282	21.9888	0.00373937	15.2469	0.156871	0.766624	0.0117711	-0.00373937	FALSE
Ctcf	GO:0000122; GO:0000775; GO:0000793; GO:0000976; GO:0000978; GO:0001221; GO:0001227; GO:0001651; GO:0001652; GO:0001673; GO:0003677; GO:0003682; GO:0003700; GO:0005634; GO:0005654; GO:0005730; GO:0006355; GO:0007059; GO:0008285; GO:0010628; GO:0010629; GO:0040029; GO:0043035; GO:0043565; GO:0044027; GO:0045892; GO:0045893; GO:0045944; GO:0046872; GO:0071459; GO:0071514; GO:0140297; GO:0140588; GO:…	24.0027	24.3942	24.2692	23.5753	23.5302	24.6978	0.0155985	16.5884	0.437314	0.385845	0.0160387	-0.0155985	FALSE
Ctdnep1	GO:0004722; GO:0005634; GO:0005635; GO:0005737; GO:0005789; GO:0006470; GO:0006998; GO:0007276; GO:0007498; GO:0010867; GO:0017018; GO:0031965; GO:0034504; GO:0060070; GO:0071595; GO:0090263	22.7484	22.2741	22.596	22.5765	22.8131	23.0867	0.0165705	15.6146	0.793055	0.0598079	0.00636396	-0.0165705	FALSE
Ctdspl2	GO:0004721; GO:0005634; GO:0006611; GO:0008420; GO:0030514; GO:0046827	25.7276	26.1727	26.3794	26.0548	25.5728	25.8896	-0.00611694	18.0381	-0.268917	0.606348	0.0109543	0.00611694	FALSE
Ctnna1	GO:0001541; GO:0001669; GO:0005198; GO:0005886; GO:0005911; GO:0005912; GO:0005915; GO:0006915; GO:0007163; GO:0007224; GO:0007229; GO:0007405; GO:0007406; GO:0008013; GO:0008104; GO:0008584; GO:0014070; GO:0014704; GO:0015629; GO:0016264; GO:0016342; GO:0016477; GO:0016600; GO:0017166; GO:0030027; GO:0031103; GO:0042127; GO:0042475; GO:0042802; GO:0043066; GO:0043297; GO:0043627; GO:0044877; GO:…	24.7251	25.1446	24.7824	24.756	24.9775	24.5161	-0.0100723	17.2673	-0.602617	0.205494	0.00666923	0.0100723	TRUE
Ctnnal1	GO:0005829; GO:0005911; GO:0007155; GO:0007266; GO:0051015; GO:0005829; GO:0005911; GO:0007155; GO:0007266; GO:0051015; GO:0005829; GO:0005911; GO:0007155; GO:0007266; GO:0045296; GO:0051015	22.5797	22.7051	22.4981	22.5826	23.1589	22.8359	0.00854274	15.6974	0.458964	0.359893	0.00826843	-0.00854274	FALSE
Ctnnb1	GO:0000122; GO:0000165; GO:0000209; GO:0000578; GO:0000791; GO:0000902; GO:0000922; GO:0001221; GO:0001222; GO:0001501; GO:0001569; GO:0001570; GO:0001649; GO:0001658; GO:0001701; GO:0001702; GO:0001706; GO:0001708; GO:0001711; GO:0001764; GO:0001822; GO:0001840; GO:0001889; GO:0001894; GO:0001944; GO:0002052; GO:0002053; GO:0002062; GO:0002067; GO:0002089; GO:0003151; GO:0003266; GO:0003338; GO:…	25.9226	26.0779	25.8062	25.6777	25.7742	24.8117	-0.0329666	18.0132	-0.962085	0.0021291	0.00467302	0.0329666	TRUE
Ctnnbl1	GO:0000974; GO:0002250; GO:0005634; GO:0005681; GO:0006397; GO:0008380; GO:0016445; GO:0019899; GO:0043065	23.5769	23.9776	23.6853	23.7681	23.4738	23.7121	-0.0016309	16.4375	-0.123313	0.815969	0.00656239	0.0016309	FALSE
Ctnnd1	GO:0001738; GO:0001822; GO:0005102; GO:0005634; GO:0005737; GO:0005829; GO:0005886; GO:0005911; GO:0005912; GO:0005915; GO:0005923; GO:0007043; GO:0007155; GO:0007435; GO:0008013; GO:0009986; GO:0010954; GO:0016020; GO:0016327; GO:0016342; GO:0016600; GO:0019901; GO:0019903; GO:0019904; GO:0030027; GO:0030426; GO:0030496; GO:0043197; GO:0044331; GO:0045296; GO:0050821; GO:0050839; GO:0060690; GO:…	25.9088	26.0585	25.8663	26.0437	26.5109	25.9371	0.000730021	18.0547	0.040263	0.939638	0.0090583	-0.000730021	TRUE
Ctps1	GO:0003883; GO:0005524; GO:0005737; GO:0006241; GO:0006541; GO:0019856; GO:0042098; GO:0042100; GO:0042802; GO:0044210; GO:0097268; GO:0003883; GO:0005524; GO:0005737; GO:0006241; GO:0006541; GO:0019856; GO:0042098; GO:0042100; GO:0042802; GO:0044210; GO:0097268	26.9559	26.6387	26.4654	26.2657	26.1243	25.8731	-0.024696	18.4507	-0.835577	0.0383298	0.00811854	0.024696	FALSE
Ctps2	GO:0003883; GO:0005524; GO:0005737; GO:0006241; GO:0006541; GO:0019856; GO:0042802; GO:0044210; GO:0097268	24.6766	24.5207	24.3799	24.2087	23.819	23.7512	-0.0240152	16.9483	-0.833001	0.0395041	0.00797533	0.0240152	FALSE
Ctr9	GO:0000122; GO:0000791; GO:0000993; GO:0001711; GO:0001826; GO:0001829; GO:0001832; GO:0001835; GO:0005634; GO:0006325; GO:0006368; GO:0007259; GO:0016593; GO:0019827; GO:0042169; GO:0045638; GO:0045814; GO:0045944; GO:0070102; GO:0071222; GO:0000122; GO:0000791; GO:0000993; GO:0001711; GO:0001826; GO:0001829; GO:0001832; GO:0001835; GO:0005634; GO:0006325; GO:0006368; GO:0007259; GO:0016593; GO:…	21.2395	21.4888	21.5984	21.3791	22.1985	21.4133	0.00194663	14.9267	0.0750324	0.887663	0.0129354	-0.00194663	FALSE
Ctsa	GO:0004185; GO:0006508; GO:0031647; GO:0043231; GO:1904715; GO:0004185; GO:0006508; GO:0031647; GO:1904715	20.0018	21.0168	20.699	19.7504	20.3954	20.1126	-0.00945981	14.1527	-0.262317	0.61555	0.0173999	0.00945981	FALSE
Ctsb	GO:0004175; GO:0004197; GO:0005518; GO:0005576; GO:0005615; GO:0005764; GO:0006508; GO:0006590; GO:0006914; GO:0007283; GO:0007519; GO:0008233; GO:0008234; GO:0009612; GO:0009749; GO:0009897; GO:0009986; GO:0014070; GO:0014075; GO:0016324; GO:0030163; GO:0030574; GO:0030855; GO:0030984; GO:0034097; GO:0042277; GO:0042383; GO:0042470; GO:0043394; GO:0043434; GO:0043621; GO:0044877; GO:0045471; GO:…	21.0313	20.2832	20.9279	20.0547	21.9433	20.6566	0.00311696	14.4084	0.0609443	0.908697	0.0255247	-0.00311696	TRUE
Ctsd	GO:0000045; GO:0004175; GO:0004190; GO:0005615; GO:0005764; GO:0005765; GO:0006508; GO:0008233; GO:0010008; GO:0016787; GO:0030163; GO:0031667; GO:0031904; GO:0038020; GO:0042159; GO:0042277; GO:0042470; GO:0043065; GO:0045121; GO:0070001; GO:0070201; GO:0098830; GO:0098982; GO:1901143	23.0065	23.0137	23.1673	23.3062	22.9078	23.4781	0.0112129	15.9711	0.68078	0.136588	0.00603231	-0.0112129	TRUE
Cttn	GO:0001726; GO:0002102; GO:0005522; GO:0005794; GO:0005829; GO:0005884; GO:0006886; GO:0006930; GO:0008076; GO:0030027; GO:0030427; GO:0030838; GO:0030864; GO:0045987; GO:0051015; GO:0097062; GO:0097191; GO:1901524; GO:1990023; GO:2001237	28.1721	28.3198	28.4518	28.362	27.9591	28.4084	0.00216072	19.5874	0.153102	0.772141	0.00697326	-0.00216072	FALSE
Cttnbp2nl	GO:0015629; GO:0034763; GO:0051721	19.6009	19.9662	19.7265	19.8252	19.9019	19.0485	-0.0210098	13.7765	-0.818052	0.0466461	0.00738566	0.0210098	FALSE
Ctu1	GO:0000049; GO:0002098; GO:0002143; GO:0002144; GO:0005829; GO:0016779; GO:0032447; GO:0034227	21.3199	20.9088	21.1399	21.3519	20.9072	21.3986	0.00637857	14.6332	0.374529	0.464475	0.00789566	-0.00637857	FALSE
Ctu2	GO:0000049; GO:0002098; GO:0002143; GO:0005829; GO:0016779; GO:0016783; GO:0032447; GO:0032991; GO:0034227	21.6987	21.4216	21.2601	21.3176	21.0407	21.6316	0.00389581	14.8046	0.207624	0.69304	0.00917747	-0.00389581	FALSE
Cul1	GO:0005886; GO:0006513; GO:0006915; GO:0008283; GO:0009887; GO:0016567; GO:0019005; GO:0030674; GO:0031146; GO:0031461; GO:0031625; GO:0043123; GO:0043161; GO:0070936; GO:0160072; GO:1990452	23.478	23.6677	23.5509	23.5452	23.5523	23.5243	-0.00105171	16.3326	-0.21846	0.677523	0.00234896	0.00105171	TRUE
Cul2	GO:0005654; GO:0005730; GO:0016567; GO:0019005; GO:0030163; GO:0030674; GO:0030891; GO:0031146; GO:0031462; GO:0031625; GO:0044877; GO:0140627; GO:0160072; GO:0005730; GO:0016567; GO:0019005; GO:0030163; GO:0030674; GO:0030891; GO:0031146; GO:0031462; GO:0031625; GO:0044877; GO:0140627; GO:0160072	21.7153	21.3458	21.6013	21.6608	21.8511	21.9086	0.010661	14.9585	0.692458	0.127329	0.00555377	-0.010661	FALSE
Cul3	GO:0000122; GO:0000209; GO:0000278; GO:0000902; GO:0000922; GO:0001701; GO:0001831; GO:0005112; GO:0005634; GO:0005737; GO:0005794; GO:0005813; GO:0005827; GO:0005886; GO:0006357; GO:0006511; GO:0006513; GO:0006888; GO:0006954; GO:0007080; GO:0007229; GO:0007369; GO:0010467; GO:0016055; GO:0016477; GO:0016567; GO:0017145; GO:0030030; GO:0030163; GO:0030332; GO:0031145; GO:0031208; GO:0031398; GO:…	22.8026	22.9523	22.7925	22.8983	23.019	22.8647	0.00067197	15.8605	0.0999122	0.85063	0.00334597	-0.00067197	TRUE
Cul4a	GO:0001701; GO:0005634; GO:0005737; GO:0006511; GO:0006974; GO:0007283; GO:0008283; GO:0008284; GO:0016567; GO:0030097; GO:0030853; GO:0031464; GO:0031625; GO:0034644; GO:0035019; GO:0042110; GO:0042254; GO:0043161; GO:0045732; GO:0051246; GO:0061630; GO:0080008; GO:0140627; GO:0160072; GO:1900087; GO:2000001; GO:2000819	24.479	24.2786	24.4846	24.3825	24.525	24.8683	0.0139483	16.8935	0.908971	0.0120524	0.0031984	-0.0139483	FALSE
Cul4b	GO:0000209; GO:0003684; GO:0005654; GO:0005829; GO:0006511; GO:0006974; GO:0010467; GO:0010498; GO:0016567; GO:0031175; GO:0031464; GO:0031465; GO:0031625; GO:0042254; GO:0045732; GO:0048708; GO:0070914; GO:0080008; GO:1900087	24.5132	24.6329	24.6468	24.4842	24.5393	24.4392	-0.00415435	17.0386	-0.656368	0.156836	0.00238755	0.00415435	FALSE
Cul5	GO:0000209; GO:0004842; GO:0005000; GO:0005634; GO:0016567; GO:0019005; GO:0021799; GO:0021942; GO:0030674; GO:0031146; GO:0031466; GO:0031625; GO:0051480; GO:0090734	21.4353	21.413	21.2504	21.3106	21.2744	21.2885	-0.00262719	14.801	-0.445541	0.37591	0.00263952	0.00262719	FALSE
Custos	GO:0005635; GO:0016055; GO:0030178; GO:0060061	20.6485	20.6204	20.6159	20.6064	21.0058	20.3585	-0.00702972	14.3541	-0.44134	0.380972	0.00714647	0.00702972	FALSE
Cux1	GO:0000981; GO:0005654; GO:0005794; GO:1990837	22.8247	22.8162	22.7562	22.8936	23.2914	22.9986	0.00667784	15.8505	0.44516	0.376369	0.00671633	-0.00667784	FALSE
Cwc15	GO:0000398; GO:0000974; GO:0003723; GO:0005634; GO:0005681; GO:0045292; GO:0071007; GO:0071013	24.0141	24.5001	24.3095	24.7981	24.2481	24.7891	0.0135243	16.8548	0.563312	0.244408	0.00991845	-0.0135243	FALSE
Cwc22	GO:0000398; GO:0003723; GO:0005634; GO:0005681; GO:0005829; GO:0016607; GO:0071005; GO:0071006; GO:0071007; GO:0071013	25.0645	25.4766	25.3418	25.5724	25.4735	25.6935	0.01163	17.556	0.698888	0.122352	0.005951	-0.01163	FALSE
Cwc25	GO:0000398; GO:0005634; GO:0005684; GO:0071006	23.7143	23.9807	23.9651	23.8545	23.6946	23.6253	-0.00770979	16.551	-0.671909	0.143807	0.00424918	0.00770979	FALSE
Cwc27	GO:0005634; GO:0006457; GO:0071005; GO:0071013	21.2768	21.7586	21.4984	21.7213	21.8011	21.0406	-0.0137867	15.0035	-0.588312	0.219343	0.00947491	0.0137867	FALSE
Cwf19l1	GO:0000398; GO:0061632; GO:0071014	23.164	23.4707	23.3504	23.3372	22.9737	23.564	0.00638973	16.1157	0.390402	0.444149	0.00753413	-0.00638973	FALSE
Cwf19l2	GO:0000398; GO:0071014	21.6815	22.2133	21.9069	22.192	21.5989	22.6888	0.0209011	15.1459	0.674435	0.141735	0.0114407	-0.0209011	FALSE
Cxadr	GO:0001669; GO:0005102; GO:0005178; GO:0005615; GO:0005634; GO:0005737; GO:0005886; GO:0005911; GO:0005912; GO:0005923; GO:0007005; GO:0007157; GO:0007507; GO:0008013; GO:0008354; GO:0010669; GO:0014704; GO:0016323; GO:0016327; GO:0030036; GO:0030165; GO:0030175; GO:0030426; GO:0030593; GO:0032991; GO:0034109; GO:0043005; GO:0044297; GO:0045121; GO:0045216; GO:0046629; GO:0050839; GO:0051607; GO:…	24.051	23.9614	23.8215	23.3371	23.7644	22.6861	-0.03573	16.593	-0.90763	0.0124044	0.00826244	0.03573	TRUE
Cxhxorf38	Unknown	20.5144	19.9479	20.4103	20.568	20.8116	20.4653	0.00516443	14.1433	0.237008	0.651145	0.0105846	-0.00516443	FALSE
Cxxc1	GO:0000987; GO:0005634; GO:0005829; GO:0006355; GO:0008270; GO:0016363; GO:0016607; GO:0035064; GO:0035097; GO:0045322; GO:0045893; GO:0048188	22.6482	22.9169	23.0696	22.4904	22.2244	22.7447	-0.00327826	15.7435	-0.141284	0.789484	0.0114853	0.00327826	FALSE
Cxxc5	GO:0000122; GO:0005634; GO:0005737; GO:0008270; GO:0008327; GO:0043467; GO:0043565; GO:0140297	21.2499	21.1561	21.287	20.9427	20.1007	20.8216	-0.013783	14.5946	-0.405358	0.425266	0.0155416	0.013783	FALSE
Cyb5a	GO:0005741; GO:0005783; GO:0005789; GO:0009055; GO:0016020; GO:0019899; GO:0020037; GO:0043231; GO:0046686; GO:0046872	23.2958	23.2776	23.3629	23.2656	23.3828	23.4174	0.00362597	16.1501	0.756343	0.08182	0.00156808	-0.00362597	FALSE
Cyb5r1	GO:0004128; GO:0005739; GO:0016020; GO:0016126; GO:0071949	20.9911	20.623	20.5395	20.5858	22.3776	20.8905	0.009167	14.4974	0.171064	0.745906	0.026399	-0.009167	FALSE
Cyb5r3	GO:0004128; GO:0005739; GO:0005741; GO:0005789; GO:0005811; GO:0006695; GO:0006809; GO:0016208; GO:0031966; GO:0043531; GO:0050421; GO:0050660; GO:0051287; GO:0071949; GO:1903958	23.9559	24.0188	23.9467	23.9421	25.3013	23.9858	0.00386408	16.7434	0.0924564	0.861711	0.0208072	-0.00386408	FALSE
Cybc1	GO:0005783; GO:0005789; GO:0045087; GO:0045728	23.8382	23.6298	23.8936	23.7609	24.1391	24.2037	0.0135034	16.486	0.794604	0.0589488	0.00515873	-0.0135034	FALSE
Cyc1	GO:0005739; GO:0005743; GO:0005750; GO:0006122; GO:0009055; GO:0020037; GO:0033762; GO:0046872	24.1698	24.0321	23.9666	24.0334	24.0347	24.0365	-0.000890328	16.6729	-0.174023	0.741601	0.00251905	0.000890328	FALSE
Cycs	GO:0002931; GO:0005739; GO:0005758; GO:0005829; GO:0006122; GO:0006123; GO:0006915; GO:0006979; GO:0009055; GO:0009629; GO:0010730; GO:0019899; GO:0020037; GO:0034349; GO:0034465; GO:0042743; GO:0043293; GO:0046688; GO:0046872; GO:0070469; GO:1901857	21.6598	20.6971	21.2685	21.5096	20.8995	20.9268	-0.0111187	14.7394	-0.381541	0.45546	0.0134685	0.0111187	FALSE
Cyfip1	GO:0000340; GO:0000902; GO:0006417; GO:0007411; GO:0010592; GO:0016601; GO:0030027; GO:0030032; GO:0030371; GO:0030833; GO:0031175; GO:0031209; GO:0031267; GO:0031641; GO:0032433; GO:0032869; GO:0043005; GO:0043025; GO:0043195; GO:0043197; GO:0044294; GO:0044295; GO:0045202; GO:0045773; GO:0048471; GO:0048675; GO:0050772; GO:0050890; GO:0051388; GO:0051602; GO:0060076; GO:0090724; GO:0090725; GO:…	22.6666	22.7735	22.7575	22.9098	22.7964	22.562	-0.00551276	15.801	-0.605099	0.203128	0.00362667	0.00551276	FALSE
Cyp20a1	GO:0004497; GO:0005506; GO:0016705; GO:0020037	24.2918	23.8597	24.2233	24.2885	24.6129	24.6312	0.0155032	16.7551	0.708953	0.114735	0.00771118	-0.0155032	FALSE
Cyp2s1	GO:0004497; GO:0004796; GO:0005506; GO:0005737; GO:0005789; GO:0006690; GO:0006693; GO:0006805; GO:0008392; GO:0016712; GO:0016836; GO:0019373; GO:0020037; GO:0042573; GO:0043231	20.6295	20.8404	20.7761	20.9489	21.0835	21.3001	0.0166657	14.3991	0.912503	0.0111487	0.00373558	-0.0166657	FALSE
Cyp39a1	GO:0005506; GO:0005783; GO:0006699; GO:0006707; GO:0008387; GO:0008396; GO:0016020; GO:0020037; GO:0042632	19.8498	19.2425	19.2323	19.588	19.3138	20.7038	0.0355745	13.3926	0.817116	0.0471112	0.0125489	-0.0355745	FALSE
Cyp4v2	GO:0005506; GO:0005789; GO:0010430; GO:0020037; GO:0102033	18.326	18.7	18.0701	18.2763	19.0359	18.4938	0.00547767	12.7763	0.207559	0.693133	0.0129081	-0.00547767	FALSE
Cyp51a1	GO:0001669; GO:0005506; GO:0005789; GO:0006694; GO:0006699; GO:0007283; GO:0008387; GO:0008396; GO:0008398; GO:0010288; GO:0016125; GO:0016491; GO:0020037; GO:0032868; GO:0033488; GO:0042177; GO:0042632; GO:0044752; GO:0045540; GO:0050709; GO:0060282; GO:1900222	25.4254	25.6089	25.3453	25.4408	25.5973	25.0152	-0.0129409	17.6939	-0.776165	0.069546	0.00525639	0.0129409	FALSE
Cyrib	GO:0001916; GO:0005739; GO:0005929; GO:0016020; GO:0023030; GO:0030334; GO:0030837; GO:0031267; GO:0032729; GO:0050870; GO:0050920; GO:0051058; GO:0071219; GO:0090140; GO:2000114; GO:2000568; GO:0001916; GO:0005739; GO:0005929; GO:0016020; GO:0023030; GO:0030334; GO:0030837; GO:0031267; GO:0032729; GO:0050870; GO:0050920; GO:0051058; GO:0071219; GO:0090140; GO:2000114; GO:2000568	21.2063	21.2932	21.2885	21.3244	21.2145	21.1154	-0.00462902	14.7528	-0.783448	0.0652643	0.00183595	0.00462902	FALSE
Cyth2	GO:0001726; GO:0005085; GO:0005737; GO:0005886; GO:0005912; GO:0005923; GO:0008289; GO:0030426; GO:0032012; GO:0070679; GO:0098794; GO:0098892; GO:0098978; GO:2000171	21.7049	21.8867	21.7406	21.7839	21.8518	22.2985	0.0157345	15.0622	0.944686	0.00450484	0.00273136	-0.0157345	TRUE
Daam1	GO:0001725; GO:0003779; GO:0005829; GO:0005886; GO:0030036; GO:0031267; GO:0031514; GO:0036064; GO:0042802; GO:0048471	19.9905	20.1563	19.7732	19.9764	19.9691	20.1948	0.00619952	13.8296	0.532772	0.276455	0.00492369	-0.00619952	TRUE
Dab2	GO:0000122; GO:0000902; GO:0001650; GO:0001701; GO:0001921; GO:0001934; GO:0002092; GO:0005178; GO:0005546; GO:0005737; GO:0005886; GO:0005905; GO:0006898; GO:0007179; GO:0010718; GO:0010977; GO:0015031; GO:0016055; GO:0016324; GO:0030099; GO:0030132; GO:0030136; GO:0030276; GO:0030308; GO:0030335; GO:0030665; GO:0032349; GO:0032436; GO:0032968; GO:0035026; GO:0035091; GO:0035612; GO:0035615; GO:…	22.7668	22.7696	22.8158	22.7067	22.4895	21.9587	-0.0249085	15.8163	-0.990294	0.000140853	0.00174796	0.0249085	TRUE
Dab2ip	GO:0005096	22.1994	21.9153	21.8682	21.9702	22.5114	21.6499	-0.00939238	15.3235	-0.409063	0.420631	0.0104759	0.00939238	FALSE
Dad1	GO:0001824; GO:0006486; GO:0006487; GO:0006915; GO:0007584; GO:0008047; GO:0008250; GO:0009410; GO:0018279; GO:0031647; GO:0043066	25.1567	25.0562	24.9643	25.065	25.2858	25.1756	0.00369497	17.3859	0.427921	0.397298	0.00390209	-0.00369497	FALSE
Daglb	GO:0001516; GO:0004806; GO:0005886; GO:0006640; GO:0006690; GO:0007405; GO:0010898; GO:0016298; GO:0019369; GO:0022008; GO:0046340; GO:0046872; GO:0047372; GO:0050727; GO:1901696	20.3615	20.1573	20.4581	20.543	20.2987	20.7866	0.0128927	14.0801	0.771447	0.0723853	0.00531698	-0.0128927	TRUE
Dalrd3	GO:0000049; GO:0004814; GO:0005524; GO:0006420; GO:0106217	21.9746	21.3582	21.5658	21.6585	21.8742	21.7499	0.003294	15.0177	0.193936	0.712743	0.00833125	-0.003294	FALSE
Dap3	GO:0003735; GO:0005739; GO:0005759; GO:0005763; GO:0008637; GO:0003735; GO:0005739; GO:0005759; GO:0005763; GO:0008637; GO:0003735; GO:0005739; GO:0005759; GO:0005763; GO:0008637	22.1689	21.9584	22.171	22.3527	23.0592	22.5304	0.0142052	15.4157	0.477562	0.338115	0.013067	-0.0142052	FALSE
Dapk2	GO:0004674; GO:0005516; GO:0005524; GO:0005634; GO:0005737; GO:0035556; GO:0042802; GO:0043065; GO:0043276; GO:0090023; GO:1990266; GO:2000424; GO:2001242	22.4376	22.5358	22.4876	22.5544	22.369	22.4559	-0.00142934	15.5866	-0.273573	0.599877	0.0025127	0.00142934	FALSE
Dars1	GO:0003723; GO:0004815; GO:0005524; GO:0005737; GO:0005829; GO:0006422; GO:0017101; GO:0045202	25.9526	25.5263	25.5863	25.8242	26.0245	25.8364	0.00406187	17.851	0.267358	0.608519	0.0073198	-0.00406187	FALSE
Dars2	GO:0003676; GO:0004815; GO:0005524; GO:0005654; GO:0005739; GO:0005759; GO:0006422; GO:0031966; GO:0042803; GO:0043039; GO:0050560; GO:0070145	21.2957	21.3649	21.3259	21.4771	21.6444	21.0969	-0.00667756	14.8542	-0.47336	0.342992	0.00621308	0.00667756	FALSE
Daxx	GO:0000775; GO:0005730; GO:0005737; GO:0006325; GO:0006355; GO:0006915; GO:0016605; GO:0042393; GO:0000775; GO:0001934; GO:0002039; GO:0003713; GO:0003714; GO:0005730; GO:0005737; GO:0006334; GO:0007254; GO:0008625; GO:0010629; GO:0016605; GO:0019901; GO:0030295; GO:0030521; GO:0031396; GO:0031625; GO:0034605; GO:0034620; GO:0036480; GO:0042393; GO:0050681; GO:0071276; GO:0071280; GO:0072738; GO:…	22.0116	22.302	22.0474	21.7333	21.875	21.7792	-0.00907221	15.2792	-0.565235	0.242442	0.00662021	0.00907221	FALSE
Dazap1	GO:0001673; GO:0001893; GO:0003730; GO:0005634; GO:0005737; GO:0006417; GO:0007283; GO:0007417; GO:0008266; GO:0032991; GO:0034046; GO:0035613; GO:0048026; GO:0048144; GO:1990904	24.3064	24.513	24.5385	24.2267	23.5323	24.2365	-0.00742714	16.8402	-0.264674	0.612259	0.0135304	0.00742714	FALSE
Dbn1	GO:0001701; GO:0005522; GO:0005737; GO:0005856; GO:0005884; GO:0005886; GO:0005911; GO:0005921; GO:0007015; GO:0007283; GO:0007399; GO:0008092; GO:0009410; GO:0010643; GO:0010644; GO:0010811; GO:0010976; GO:0014069; GO:0014823; GO:0015629; GO:0016020; GO:0030027; GO:0030175; GO:0030425; GO:0030426; GO:0030427; GO:0030833; GO:0030864; GO:0031915; GO:0032232; GO:0032279; GO:0032507; GO:0043025; GO:…	28.1337	28.3943	28.423	28.3438	28.4761	28.1899	-0.00299828	19.6541	-0.287242	0.580987	0.00499914	0.00299828	TRUE
Dbnl	GO:0000139; GO:0001726; GO:0002102; GO:0002250; GO:0003779; GO:0005737; GO:0005769; GO:0005829; GO:0005884; GO:0005938; GO:0006897; GO:0007416; GO:0014069; GO:0016601; GO:0019904; GO:0030027; GO:0030425; GO:0030427; GO:0030665; GO:0030833; GO:0030864; GO:0043204; GO:0045211; GO:0045773; GO:0048812; GO:0051015; GO:0061003; GO:0070161; GO:0071800; GO:0098793; GO:0098794; GO:0098973; GO:0098974; GO:…	23.2764	23.3906	23.3937	23.3137	23.017	22.6122	-0.022556	16.2049	-0.963224	0.00200386	0.0031461	0.022556	TRUE
Dbt	GO:0005737; GO:0005739; GO:0009083; GO:0016407; GO:0031405; GO:0031625; GO:0042645; GO:1990204; GO:0005737; GO:0005739; GO:0005829; GO:0009083; GO:0015630; GO:0016407; GO:0031405; GO:0031625; GO:0042645; GO:0047101; GO:1990204	23.1571	23.0586	23.3019	23.3028	24.7644	23.4563	0.0121984	16.2144	0.251776	0.630316	0.0234443	-0.0121984	FALSE
Dcaf1	GO:0000122; GO:0001650; GO:0005634; GO:0005654; GO:0008180; GO:0016567; GO:0030183; GO:0030331; GO:0033151; GO:0035212; GO:0043687; GO:0045732; GO:0080008; GO:1990244; GO:1990756	20.4448	20.2779	20.2949	20.4709	20.611	20.9308	0.017489	14.0993	0.940893	0.00513715	0.00314785	-0.017489	FALSE
Dcaf13	GO:0000462; GO:0001555; GO:0005654; GO:0005730; GO:0005813; GO:0005829; GO:0006364; GO:0007056; GO:0030054; GO:0030331; GO:0032040; GO:0043161; GO:0044725; GO:0046697; GO:0080008; GO:1990756	24.8202	25.059	25.1929	24.984	24.6967	25.368	0.0102076	17.2763	0.544324	0.264152	0.00786565	-0.0102076	TRUE
Dcaf5	GO:0005737; GO:0016567; GO:0045717; GO:0080008	19.6156	19.9353	19.9248	19.4544	19.7572	20.5081	0.0222564	13.6253	0.795131	0.0586576	0.00848734	-0.0222564	FALSE
Dcaf7	GO:0005634; GO:0016363; GO:0032991; GO:0080008	21.4187	22.0116	22.2952	21.5193	21.6799	21.3518	-0.014007	15.1412	-0.493293	0.320079	0.0123498	0.014007	FALSE
Dcaf8	GO:0005634; GO:0005654; GO:0005737; GO:0005739; GO:0005829; GO:0016567; GO:0080008	21.7257	21.7817	21.8297	21.8417	21.8178	21.6133	-0.00492528	15.1207	-0.739432	0.0929979	0.00224216	0.00492528	FALSE
Dcaf8l1	GO:0016567	22.0533	22.038	22.2684	22.3364	22.484	22.9469	0.0249915	15.3325	0.967141	0.00160183	0.00328487	-0.0249915	FALSE
Dcakd	GO:0004140; GO:0005524; GO:0015937	21.4518	21.6554	21.2495	21.804	22.8179	21.8135	0.0123989	15.0291	0.296674	0.568045	0.0199557	-0.0123989	FALSE
Dcbld2	GO:0005886; GO:0009986; GO:0030308; GO:0038023; GO:0042060	22.2793	22.1067	22.1418	21.0054	20.9581	20.2944	-0.0543715	15.2313	-0.862382	0.027105	0.0159593	0.0543715	TRUE
Dclk1	GO:0004672; GO:0005524; GO:0035556; GO:0048812	22.9201	23.0619	22.8912	22.7736	22.5938	22.203	-0.0226587	15.9099	-0.962847	0.0020449	0.00317753	0.0226587	FALSE
Dcp1a	GO:0000184; GO:0000290; GO:0000932; GO:0003729; GO:0005737; GO:0008047; GO:0019894; GO:0030425; GO:0031087; GO:0042802; GO:0110156; GO:1903608; GO:0000184; GO:0000290; GO:0000932; GO:0003729; GO:0005737; GO:0008047; GO:0019894; GO:0030425; GO:0031087; GO:0042802; GO:0110156; GO:1903608	21.8789	22.0294	21.7044	21.8941	22.6132	22.0258	0.00610951	15.2264	0.254881	0.625957	0.0115892	-0.00610951	FALSE
Dcp2	GO:0000184; GO:0000290; GO:0000932; GO:0003723; GO:0004534; GO:0005737; GO:0006402; GO:0016442; GO:0030145; GO:0032211; GO:0043488; GO:0071044; GO:0140933; GO:1904872	20.9116	20.8969	20.3241	20.5883	21.208	20.7399	0.00165291	14.3916	0.0709479	0.893757	0.0116194	-0.00165291	FALSE
Dctn1	GO:0000132; GO:0000776; GO:0000922; GO:0005634; GO:0005737; GO:0030286; GO:0030424; GO:0031122; GO:0035371; GO:0051010; GO:0051286	24.4776	23.8636	24.0045	24.2324	24.4029	24.4406	0.00911797	16.7405	0.469142	0.347915	0.00858194	-0.00911797	FALSE
Dctn2	GO:0000776; GO:0005737; GO:0005813; GO:0005869; GO:0005874; GO:0007052; GO:0007080; GO:0016020; GO:0019901; GO:0030286; GO:0030426; GO:0030507; GO:0031982; GO:0032402; GO:0042802; GO:0071539	22.1117	22.33	22.2561	22.2342	21.8348	21.7935	-0.0138463	15.404	-0.791661	0.060586	0.00534292	0.0138463	FALSE
Dctn4	GO:0001725; GO:0005813; GO:0005869; GO:0005938; GO:0030017	22.3742	22.4007	22.4207	22.4482	22.0127	21.8495	-0.017461	15.5367	-0.894338	0.0161569	0.00436744	0.017461	TRUE
Dcun1d1	GO:0000151; GO:0005634; GO:0005737; GO:0031396; GO:0031624; GO:0032182; GO:0045116; GO:0097602; GO:2000434; GO:2000436; GO:0000151; GO:0005634; GO:0005737; GO:0031396; GO:0031624; GO:0032182; GO:0045116; GO:0097602; GO:2000434; GO:2000436; GO:0000151; GO:0005634; GO:0005654; GO:0005737; GO:0005829; GO:0031396; GO:0031624; GO:0032182; GO:0045116; GO:0097602; GO:2000434; GO:2000436; GO:0000151; GO:…	21.3068	21.2749	21.2956	21.0723	20.8877	21.1326	-0.00487403	14.6998	-0.385368	0.450563	0.00583543	0.00487403	FALSE
Dcun1d3	GO:0000151; GO:0005634; GO:0005737; GO:0005886; GO:0010225; GO:0010332; GO:0010564; GO:0030308; GO:0031624; GO:0032182; GO:0043065; GO:0045116; GO:0048471; GO:0097602; GO:2000134; GO:2000434; GO:2000435; GO:2000436	18.9892	18.9353	18.8509	19.0683	19.6609	18.7513	-0.0041428	13.2263	-0.167483	0.751124	0.0121931	0.0041428	TRUE
Ddah1	GO:0000052; GO:0003073; GO:0006525; GO:0006527; GO:0008285; GO:0016403; GO:0016597; GO:0043116; GO:0045429; GO:0045766; GO:0046872; GO:1900038	21.8551	22.2029	22.0271	21.6129	21.2685	20.6029	-0.042312	15.2435	-0.940915	0.00513335	0.00761418	0.042312	FALSE
Ddb1	GO:0003684; GO:0005634; GO:0005730; GO:0005737; GO:0006281; GO:0006511; GO:0006915; GO:0006974; GO:0007056; GO:0010498; GO:0016055; GO:0016567; GO:0019076; GO:0030674; GO:0031464; GO:0031465; GO:0032991; GO:0034644; GO:0035234; GO:0035861; GO:0042752; GO:0043066; GO:0043161; GO:0044725; GO:0044877; GO:0045070; GO:0045722; GO:0045732; GO:0046726; GO:0048511; GO:0051093; GO:0051702; GO:0070914; GO:…	21.0994	21.5149	21.6795	21.3842	21.4022	22.0416	0.0192811	14.7914	0.788797	0.0621996	0.00751219	-0.0192811	FALSE
Ddhd1	GO:0004620; GO:0005737; GO:0030382; GO:0046872; GO:0090141	21.3899	21.5427	21.1743	21.3926	21.9478	21.0536	-0.00837717	14.8995	-0.348579	0.498309	0.0112625	0.00837717	FALSE
Ddhd2	GO:0000266; GO:0004806; GO:0005829; GO:0007626; GO:0008542; GO:0016020; GO:0019433; GO:0030134; GO:0034389; GO:0034451; GO:0046872; GO:0090141	21.8231	21.7342	21.8625	21.7264	21.7793	21.4704	-0.00966841	15.1268	-0.908655	0.0121349	0.00222143	0.00966841	FALSE
Ddost	GO:0005886; GO:0006486; GO:0006487; GO:0008047; GO:0008250; GO:0018279; GO:0031647; GO:0034097; GO:0042110; GO:0043231	25.3557	25.2854	25.3204	25.2385	25.5058	25.1466	-0.00441612	17.5714	-0.476112	0.339795	0.00407831	0.00441612	TRUE
Ddr1	GO:0004714; GO:0005524; GO:0016020; GO:0038063; GO:0004714; GO:0005524; GO:0016020; GO:0038063	22.307	22.2772	22.4029	22.4012	22.9323	23.0226	0.0220402	15.4922	0.868351	0.0248564	0.00629403	-0.0220402	FALSE
Ddrgk1	GO:0005730; GO:0005783; GO:0005789; GO:0008284; GO:0010628; GO:0010629; GO:0030335; GO:0031647; GO:0032435; GO:0032436; GO:0033146; GO:0034976; GO:0043066; GO:0044389; GO:0045944; GO:0051216; GO:0061629; GO:0061709; GO:0070972; GO:0071569; GO:1901800; GO:1903721; GO:1903895; GO:1905552	20.6014	20.6229	20.7374	20.6646	20.7601	20.8907	0.00750608	14.3083	0.913142	0.0109887	0.00167541	-0.00750608	FALSE
Ddx1	GO:0002735; GO:0003677; GO:0003682; GO:0003712; GO:0003724; GO:0003725; GO:0004518; GO:0004527; GO:0005524; GO:0005634; GO:0005730; GO:0005737; GO:0005739; GO:0005829; GO:0006302; GO:0006364; GO:0006388; GO:0006397; GO:0008143; GO:0009615; GO:0010494; GO:0016887; GO:0032508; GO:0033677; GO:0043123; GO:0043330; GO:0045087; GO:0051607; GO:0071920; GO:0072669; GO:0090304; GO:1903608; GO:1990904	25.4041	25.6481	25.5144	25.85	25.4719	25.0401	-0.0156859	17.769	-0.755812	0.0821617	0.00679466	0.0156859	FALSE
Ddx10	GO:0003723; GO:0003724; GO:0005524; GO:0005634; GO:0006364; GO:0016787; GO:0097065	24.9211	25.0939	25.3606	25.1404	25.1373	25.0455	-0.00165844	17.4202	-0.149542	0.77736	0.00548274	0.00165844	FALSE
Ddx17	GO:0000380; GO:0000381; GO:0001837; GO:0003713; GO:0003724; GO:0003730; GO:0005524; GO:0005634; GO:0005737; GO:0006357; GO:0010467; GO:0010586; GO:0016787; GO:0030520; GO:0030521; GO:0031490; GO:0043021; GO:0045445; GO:0045944; GO:0061614; GO:0106222; GO:1990904; GO:2001014; GO:0000380; GO:0000381; GO:0001837; GO:0003713; GO:0003724; GO:0003730; GO:0005524; GO:0005634; GO:0005737; GO:0006357; GO:…	27.4148	27.7988	27.5396	27.7592	27.1905	27.4128	-0.00664555	19.1181	-0.374943	0.463941	0.00821557	0.00664555	FALSE
Ddx19a	GO:0003724; GO:0003729; GO:0005524; GO:0005634; GO:0010043; GO:0010494; GO:0016787; GO:0016973; GO:0043065	24.9983	24.747	24.8	25.0457	25.1517	25.1683	0.00912056	17.2591	0.672205	0.143563	0.00502267	-0.00912056	FALSE
Ddx20	GO:0000122; GO:0000387; GO:0003724; GO:0003729; GO:0005524; GO:0005829; GO:0008285; GO:0016604; GO:0016787; GO:0017053; GO:0019904; GO:0030674; GO:0032797; GO:0034719; GO:0042826; GO:0043065; GO:0045892; GO:0048477; GO:0050810; GO:0090571; GO:0140297	23.1063	23.0112	22.9528	23.1069	23.4262	23.6508	0.0190858	15.9632	0.916196	0.0102405	0.00417394	-0.0190858	FALSE
Ddx21	GO:0002735; GO:0003724; GO:0003725; GO:0003729; GO:0005524; GO:0005654; GO:0005730; GO:0005739; GO:0005829; GO:0005840; GO:0006364; GO:0006366; GO:0009409; GO:0009615; GO:0016887; GO:0019843; GO:0030515; GO:0033592; GO:0035198; GO:0042802; GO:0043123; GO:0043330; GO:0045087; GO:0045945; GO:0051607; GO:0062176; GO:0097322; GO:0110016	28.7408	29.1043	28.9634	28.9222	28.7091	29.1558	0.0063956	20.013	0.455633	0.363845	0.00624753	-0.0063956	FALSE
Ddx23	GO:0000398; GO:0000785; GO:0003729; GO:0005524; GO:0005634; GO:0005654; GO:0005682; GO:0005730; GO:0016787; GO:0046540; GO:0062176; GO:0071013	24.335	25.0264	24.5967	24.5811	24.8775	24.5617	-0.00138505	17.1041	-0.0727901	0.891008	0.00948875	0.00138505	FALSE
Ddx24	GO:0003723; GO:0003724; GO:0005524; GO:0005730; GO:0016787; GO:0003723; GO:0003724; GO:0005524; GO:0005730; GO:0016787	24.9649	25.1174	25.1459	24.8223	24.7686	25.3883	0.00989661	17.2883	0.559896	0.247915	0.00732275	-0.00989661	FALSE
Ddx27	GO:0003676; GO:0003724; GO:0005524; GO:0005694; GO:0005730; GO:0006364; GO:0016787; GO:0003676; GO:0003724; GO:0005524; GO:0005694; GO:0005730; GO:0006364; GO:0016787	27.5424	27.9123	27.8083	27.6598	27.3349	27.9588	0.00587074	19.1639	0.321132	0.53486	0.00865655	-0.00587074	FALSE
Ddx28	GO:0003724; GO:0005524; GO:0005654; GO:0005730; GO:0005739; GO:0005829; GO:0016787; GO:0019843; GO:0035770; GO:0042645; GO:1902775	20.2541	19.5543	19.58	20.1692	20.7477	20.4986	0.0206043	13.8219	0.555193	0.252776	0.0154334	-0.0206043	FALSE
Ddx31	GO:0003723; GO:0004386; GO:0005524; GO:0005634; GO:0016787; GO:0042254	23.8846	23.7933	24.1829	23.8945	23.6512	23.8726	-0.00242292	16.568	-0.181056	0.731384	0.00658052	0.00242292	FALSE
Ddx39a	GO:0000398; GO:0003724; GO:0003729; GO:0005524; GO:0005634; GO:0005737; GO:0006406; GO:0016887; GO:0042802	26.3243	26.3952	26.2504	26.127	26.3008	27.0457	0.0221555	18.1601	0.887014	0.0184274	0.00576661	-0.0221555	FALSE
Ddx39b	GO:0000245; GO:0000346; GO:0000398; GO:0001889; GO:0003724; GO:0003729; GO:0005524; GO:0005634; GO:0005681; GO:0005687; GO:0005688; GO:0005737; GO:0006406; GO:0008186; GO:0008380; GO:0010501; GO:0016363; GO:0016607; GO:0016887; GO:0017070; GO:0030621; GO:0032991; GO:0042802; GO:0043008; GO:0044877; GO:0045727; GO:0061051; GO:1904707; GO:2000573	26.869	27.1873	26.9234	26.8749	26.9222	28.0711	0.0324978	18.6017	0.899481	0.0146482	0.00789355	-0.0324978	FALSE
Ddx3x	GO:0003677; GO:0003678; GO:0003723; GO:0003724; GO:0003729; GO:0003924; GO:0005524; GO:0005634; GO:0005737; GO:0005813; GO:0005852; GO:0005886; GO:0006413; GO:0007059; GO:0007276; GO:0008143; GO:0008190; GO:0008625; GO:0009615; GO:0010494; GO:0010501; GO:0010628; GO:0010629; GO:0016055; GO:0016887; GO:0017111; GO:0017148; GO:0022627; GO:0030154; GO:0030307; GO:0030308; GO:0031053; GO:0031252; GO:…	29.4776	29.4466	29.4406	29.5805	29.7687	29.4662	0.000538618	20.4652	0.0550114	0.917566	0.0048881	-0.000538618	TRUE
Ddx41	GO:0000398; GO:0003677; GO:0003724; GO:0003729; GO:0005524; GO:0005634; GO:0005681; GO:0005783; GO:0008283; GO:0016787; GO:0030154; GO:0035458; GO:0045944; GO:0051607; GO:0071013	24.0579	24.8695	24.6779	24.5616	24.2068	24.6968	0.0049186	16.9583	0.204364	0.697722	0.01178	-0.0049186	FALSE
Ddx41l1	GO:0000398; GO:0003676; GO:0003724; GO:0005524; GO:0016787	23.8462	24.5817	24.4027	24.3558	23.8978	24.5293	0.00715616	16.7754	0.292562	0.573677	0.011695	-0.00715616	FALSE
Ddx42	GO:0003723; GO:0003724; GO:0005524; GO:0005634; GO:0005737; GO:0005829; GO:0008104; GO:0016607; GO:0016787; GO:0042981; GO:0071004; GO:1903241; GO:0003723; GO:0003724; GO:0005524; GO:0005634; GO:0005737; GO:0005829; GO:0008104; GO:0042981; GO:0071004; GO:1903241	23.5149	23.7565	23.6083	23.5553	23.3994	23.4872	-0.00426721	16.3538	-0.457373	0.361779	0.00414839	0.00426721	FALSE
Ddx46	GO:0001650; GO:0003676; GO:0003724; GO:0005524; GO:0005829; GO:0016607; GO:0016787	22.7543	22.7595	22.729	22.7773	23.4017	22.7439	0.0013919	15.8369	0.0683065	0.8977	0.0101649	-0.0013919	FALSE
Ddx47	GO:0003676; GO:0003724; GO:0005524; GO:0005634; GO:0006364; GO:0008380; GO:0008625; GO:0016787	23.8017	24.0969	24.0098	23.8761	23.6588	23.6569	-0.00934624	16.5923	-0.673382	0.142597	0.00513054	0.00934624	FALSE
Ddx49	GO:0003676; GO:0003724; GO:0005524; GO:0005634; GO:0006364; GO:0016787; GO:0030307; GO:0044357; GO:0003676; GO:0003724; GO:0005524; GO:0005634; GO:0006364; GO:0016787; GO:0030307; GO:0044357	22.992	23.0253	22.9258	22.7703	23.0692	23.2213	0.00815937	15.8898	0.707879	0.115538	0.00407077	-0.00815937	FALSE
Ddx5	GO:0000122; GO:0000380; GO:0000381; GO:0000956; GO:0001837; GO:0003712; GO:0003723; GO:0003724; GO:0003730; GO:0005516; GO:0005524; GO:0005634; GO:0005730; GO:0005737; GO:0006357; GO:0006606; GO:0007623; GO:0009299; GO:0016607; GO:0016787; GO:0019899; GO:0030509; GO:0030520; GO:0030521; GO:0031053; GO:0035500; GO:0036002; GO:0043021; GO:0043517; GO:0045069; GO:0045445; GO:0045667; GO:0045893; GO:…	29.7543	30.011	29.8395	29.9446	29.6705	29.6917	-0.00593985	20.7073	-0.559874	0.247938	0.0043953	0.00593985	FALSE
Ddx50	GO:0003724; GO:0003729; GO:0005524; GO:0005730; GO:0005829; GO:0005840; GO:0005886; GO:0009409; GO:0016787; GO:0033592	25.6787	26.1252	25.8318	25.9919	25.6065	25.9992	0.00267469	17.9159	0.172406	0.743953	0.0076408	-0.00267469	TRUE
Ddx51	GO:0003723; GO:0004386; GO:0005524; GO:0005634; GO:0016787	24.9489	24.9974	25.2047	24.9573	24.7996	24.9769	-0.00199292	17.3283	-0.199299	0.705009	0.00489951	0.00199292	FALSE
Ddx52	GO:0003723; GO:0003724; GO:0005524; GO:0005730; GO:0006364; GO:0016887; GO:0030490	30.8376	30.904	30.7863	30.843	31.5493	31.1489	0.0108313	21.4252	0.481592	0.33346	0.00985534	-0.0108313	FALSE
Ddx54	GO:0003714; GO:0003723; GO:0003724; GO:0005102; GO:0005524; GO:0005634; GO:0005654; GO:0005730; GO:0005794; GO:0006364; GO:0006396; GO:0016070; GO:0016787; GO:0030331	24.3427	25.074	24.9448	24.405	24.0641	25.0899	0.0098157	17.0246	0.292093	0.574321	0.0160696	-0.0098157	FALSE
Ddx55	GO:0003723; GO:0003724; GO:0005524; GO:0005654; GO:0005730; GO:0005829; GO:0016787	23.8972	23.5272	23.8248	24.0145	23.8457	24.3733	0.0175574	16.4616	0.825611	0.0429657	0.00599953	-0.0175574	FALSE
Ddx56	GO:0003724; GO:0005524; GO:0005634; GO:0005730; GO:0005829; GO:0010976; GO:0016787; GO:0032480; GO:0035613; GO:0044830; GO:0051607; GO:0140311	25.4883	25.7069	25.7909	25.4897	25.0953	25.9065	0.0070778	17.6844	0.31857	0.53831	0.0105299	-0.0070778	FALSE
Ddx6	GO:0000792; GO:0000932; GO:0001520; GO:0003724; GO:0003729; GO:0005524; GO:0005634; GO:0005737; GO:0005912; GO:0007283; GO:0010494; GO:0016442; GO:0016787; GO:0017148; GO:0019074; GO:0019827; GO:0019904; GO:0030182; GO:0033391; GO:0033962; GO:0034063; GO:0035278; GO:0045665; GO:0048471; GO:0048515; GO:0061830; GO:0097227	24.5939	24.6723	24.5695	24.7021	24.3894	24.1649	-0.0142988	17.0857	-0.914605	0.010627	0.00316075	0.0142988	TRUE
Decr1	GO:0005739; GO:0006635; GO:0008670; GO:0042802; GO:0070402; GO:0120162; GO:1902494	22.0649	21.836	21.7143	21.5215	22.9144	21.6654	-0.00258935	15.2333	-0.066748	0.900027	0.0193532	0.00258935	FALSE
Def6	GO:0005634; GO:0005737; GO:0005911; GO:0098876; GO:0005634; GO:0005654; GO:0005737; GO:0005829; GO:0005911; GO:0098876	20.3182	20.265	20.2495	20.3172	20.1417	20.162	-0.00407106	14.0573	-0.70215	0.11986	0.00206417	0.00407106	FALSE
Degs1	GO:0005789; GO:0006633; GO:0016859; GO:0031966; GO:0042284; GO:0043065; GO:0043217; GO:0046513; GO:0050251	23.5879	23.2332	23.7916	23.477	23.5314	23.8392	0.00956757	16.28	0.56268	0.245055	0.00702821	-0.00956757	FALSE
Dek	GO:0003677; GO:0005634; GO:0006325; GO:0042393; GO:0043292; GO:0045945; GO:0110016; GO:2000779; GO:2001032	24.0712	23.8247	23.8925	23.7315	24.0473	23.6831	-0.00649664	16.5911	-0.527927	0.281678	0.00522565	0.00649664	FALSE
Dennd10	GO:0005085; GO:0005770; GO:0015031; GO:0031267; GO:0032509; GO:2000641	23.8768	23.7061	23.8534	23.8027	23.7254	23.8587	0.00116657	16.492	0.208745	0.691431	0.00273269	-0.00116657	FALSE
Dennd2a	GO:0005085; GO:0005829; GO:0015629; GO:0042147; GO:0005085; GO:0005829; GO:0015629; GO:0042147; GO:0005085; GO:0005829; GO:0015629; GO:0042147	21.0922	20.9468	21.302	21.4273	21.2321	21.5882	0.0134502	14.6522	0.761863	0.0783118	0.00571771	-0.0134502	FALSE
Dennd2b	GO:0005085; GO:0070374; GO:0005085; GO:0070374; GO:0005085; GO:0070374; GO:0005085; GO:0070374	21.8131	21.2664	21.3493	21.6498	21.7939	21.6318	0.00391352	14.9355	0.223914	0.669743	0.00851702	-0.00391352	FALSE
Dennd4c	GO:0005085; GO:0005794; GO:0005829; GO:0005886; GO:0030904; GO:0031410; GO:0032483; GO:0032593; GO:0032869; GO:0072659	24.8305	24.8143	24.7451	24.8329	25.0829	24.6298	-0.00453573	17.2352	-0.396163	0.436844	0.00525619	0.00453573	TRUE
Dennd5a	GO:0000139; GO:0005085; GO:0005794; GO:0005802; GO:0005829; GO:0010977; GO:0030904; GO:0031267; GO:0042147	20.6108	19.911	20.2893	20.5882	20.7193	20.8733	0.0171932	14.0968	0.6471	0.164832	0.0101284	-0.0171932	FALSE
Dennd5b	GO:0005085; GO:0016020; GO:0031267; GO:1905885; GO:0005085; GO:0016020; GO:0031267; GO:1905885; GO:0005085; GO:0016020; GO:0031267; GO:1905885	19.8672	18.9723	20.1378	19.9751	19.4463	20.1357	0.0127586	13.6107	0.360835	0.482239	0.0164882	-0.0127586	FALSE
Deptor	GO:0004860; GO:0005765; GO:0010508; GO:0030291; GO:0032007; GO:0035556; GO:0045792; GO:0070300; GO:1903940; GO:1904262; GO:2001236; GO:0004860; GO:0005765; GO:0010508; GO:0030291; GO:0032007; GO:0035556; GO:0045792; GO:0070300; GO:1903940; GO:1904262; GO:2001236; GO:0004860; GO:0005765; GO:0010508; GO:0030291; GO:0032007; GO:0035556; GO:0045792; GO:0070300; GO:1903940; GO:1904262; GO:2001236	22.9616	22.7258	22.8338	22.7955	22.6981	22.7337	-0.00356589	15.821	-0.47845	0.337087	0.0032723	0.00356589	FALSE
Dera	GO:0004139; GO:0005737; GO:0009264; GO:0016052; GO:0046121; GO:0046386	21.3198	21.5663	21.4417	21.5166	21.1886	21.0273	-0.0131164	14.8794	-0.826293	0.0426402	0.00447039	0.0131164	FALSE
Derl1	GO:0000839; GO:0002020; GO:0005047; GO:0005769; GO:0005770; GO:0005783; GO:0005789; GO:0006986; GO:0016020; GO:0030968; GO:0030970; GO:0031398; GO:0031625; GO:0031648; GO:0034620; GO:0036502; GO:0036503; GO:0036513; GO:0042288; GO:0042802; GO:0043161; GO:0044322; GO:0044877; GO:0051117; GO:0051787; GO:0071218; GO:1990381; GO:0000839; GO:0002020; GO:0005047; GO:0005769; GO:0005770; GO:0005783; GO:…	25.4634	25.1583	25.3675	25.4002	25.6766	25.6963	0.0113342	17.5741	0.727375	0.101355	0.0053466	-0.0113342	TRUE
Derl2	GO:0000839; GO:0001967; GO:0005047; GO:0005769; GO:0005770; GO:0005783; GO:0005789; GO:0008284; GO:0030307; GO:0030968; GO:0030970; GO:0044877; GO:0051787; GO:1904153; GO:1990381	23.7632	23.4668	23.768	23.7755	23.9785	24.2618	0.0180758	16.4041	0.88789	0.0181483	0.00468293	-0.0180758	TRUE
Des	GO:0005635; GO:0005882; GO:0030018; GO:0042383; GO:0051286	31.2581	31.058	31.0654	31.3152	31.341	31.5916	0.0132435	21.5897	0.868007	0.0249835	0.00378804	-0.0132435	FALSE
Dgat1	GO:0004144; GO:0005789; GO:0003846; GO:0004144; GO:0005789; GO:0006640; GO:0019432; GO:0019915; GO:0034379; GO:0035336; GO:0042802; GO:0046339; GO:0055089; GO:0004144; GO:0005789; GO:0019432	20.3851	20.0592	21.0745	20.5876	21.1391	21.6173	0.0355138	14.1939	0.811679	0.0498578	0.0127783	-0.0355138	FALSE
Dgcr8	GO:0003725; GO:0005634; GO:0005829; GO:0014069; GO:0016604; GO:0020037; GO:0031053; GO:0042802; GO:0042803; GO:0070877; GO:0070878; GO:0072091; GO:0098978; GO:0140517; GO:2000633	20.3746	20.6178	20.7639	21.0096	20.9969	21.642	0.0313586	14.2835	0.938894	0.00548678	0.00574815	-0.0313586	FALSE
Dgka	GO:0004143; GO:0005509; GO:0005524; GO:0005543; GO:0005829; GO:0005886; GO:0006654; GO:0007205; GO:0008289; GO:0016301; GO:0035556; GO:0046339; GO:0046486; GO:0046834; GO:0047649	23.9796	23.5656	23.7289	23.7691	24.3863	23.8261	0.00315435	16.529	0.144706	0.784457	0.0107845	-0.00315435	TRUE
Dglucy	GO:0005759; GO:0006536; GO:0047820; GO:0005759; GO:0006536; GO:0047820	19.9678	20.2054	20.109	20.0602	20.4529	19.2862	-0.0227492	14.0202	-0.753906	0.0833914	0.00991225	0.0227492	FALSE
Dguok	GO:0004138; GO:0005737; GO:0005739; GO:0005829; GO:0010977; GO:0019136; GO:0042775; GO:0046070; GO:0046122; GO:0106383	21.8535	22.1159	21.6584	21.9004	22.3312	21.6099	-0.00719502	15.2347	-0.341493	0.507673	0.00990136	0.00719502	FALSE
Dhcr24	GO:0000139; GO:0000246; GO:0005634; GO:0005737; GO:0005783; GO:0005789; GO:0006695; GO:0007265; GO:0008104; GO:0008202; GO:0008203; GO:0008285; GO:0009725; GO:0009888; GO:0016125; GO:0016491; GO:0016628; GO:0019899; GO:0030539; GO:0031639; GO:0033489; GO:0042605; GO:0042987; GO:0043588; GO:0050614; GO:0061024; GO:0071949	25.7377	25.0985	25.4447	25.4443	26.295	25.9065	0.0159162	17.6789	0.494698	0.318486	0.0139805	-0.0159162	FALSE
Dhcr7	GO:0001568; GO:0005640; GO:0005789; GO:0006695; GO:0009791; GO:0016126; GO:0016132; GO:0030324; GO:0035264; GO:0042127; GO:0045540; GO:0047598; GO:0050661; GO:0060487	27.0053	26.5434	26.8295	27.0004	27.7612	27.4589	0.0211169	18.6469	0.625137	0.184445	0.0131828	-0.0211169	FALSE
Dhfr	GO:0000900; GO:0003729; GO:0004146; GO:0005542; GO:0005634; GO:0005737; GO:0005739; GO:0006545; GO:0006729; GO:0017148; GO:0031103; GO:0031427; GO:0035094; GO:0035999; GO:0046452; GO:0046653; GO:0046654; GO:0046655; GO:0050661; GO:0051871; GO:0070402; GO:1990825; GO:2000121	23.2233	23.0305	22.9324	23.1013	23.0756	22.525	-0.0166145	16.0374	-0.891026	0.017166	0.0042323	0.0166145	FALSE
Dhrs1	GO:0004090; GO:0005783; GO:0016616	23.443	23.5593	23.4497	23.46	23.582	23.0123	-0.0136771	16.3208	-0.859321	0.0282938	0.00407005	0.0136771	FALSE
Dhrs7	GO:0004090; GO:0005789; GO:0016616; GO:0052650	24.0332	24.5639	24.3236	24.5927	24.5615	24.3067	-7.87218e-05	16.9112	-0.00468871	0.992967	0.00839473	7.87218e-05	FALSE
Dhrs7b	GO:0003714; GO:0005634; GO:0005667; GO:0005777; GO:0005789; GO:0006355; GO:0006656; GO:0006954; GO:0008611; GO:0010468; GO:0016020; GO:0016491; GO:0030223; GO:0050873; GO:0060612; GO:0120161; GO:0140297	23.1347	23.1736	23.0966	23.1589	22.9025	22.9903	-0.00506651	16.0281	-0.614096	0.194648	0.00325571	0.00506651	FALSE
Dhrs9	GO:0002138; GO:0004022; GO:0004745; GO:0005789; GO:0008202; GO:0008209; GO:0042448; GO:0042572; GO:0042573; GO:0042904; GO:0043231; GO:0047023; GO:0047035; GO:0047044	24.5402	24.1125	23.6684	24.6567	25.4981	24.3381	0.00660708	16.9177	0.140162	0.791134	0.0233368	-0.00660708	FALSE
Dhrsx	GO:0005576; GO:0010508; GO:0016491; GO:0005576; GO:0010508; GO:0016491	20.305	20.1345	20.2243	20.372	20.662	20.7915	0.0173188	14.038	0.875745	0.0221998	0.00477369	-0.0173188	TRUE
Dhx15	GO:0003723; GO:0003724; GO:0003725; GO:0004386; GO:0005524; GO:0005681; GO:0005689; GO:0009636; GO:0016607; GO:0016787; GO:0042742; GO:0043123; GO:0043279; GO:0051607; GO:0071008; GO:0140374	27.095	27.3412	27.2392	27.1181	26.944	27.1273	-0.00292858	18.8339	-0.282275	0.587833	0.00497649	0.00292858	FALSE
Dhx16	GO:0000398; GO:0003723; GO:0003724; GO:0004386; GO:0005524; GO:0005634; GO:0005654; GO:0005681; GO:0005737; GO:0016787; GO:0038187; GO:0043130; GO:0060090; GO:0071005; GO:0071013; GO:0140374	26.8521	27.183	27.0544	27.1483	27.3341	26.9682	-0.00121888	18.7853	-0.0934297	0.860263	0.00649443	0.00121888	FALSE
Dhx29	GO:0001731; GO:0003723; GO:0003724; GO:0003743; GO:0004386; GO:0005524; GO:0008494; GO:0016282; GO:0016887; GO:0017111; GO:0022627; GO:0042255; GO:0043024; GO:0045948	22.9177	22.6636	22.7336	22.7681	22.7808	22.9234	0.00424411	15.7747	0.534493	0.274608	0.00335552	-0.00424411	FALSE
Dhx30	GO:0002151; GO:0003678; GO:0003682; GO:0003723; GO:0003724; GO:0003725; GO:0005524; GO:0005634; GO:0005737; GO:0005739; GO:0007417; GO:0016887; GO:0035770; GO:0042645; GO:1902775	23.9325	24.0227	24.0588	24.0677	23.9373	23.9529	-0.00176598	16.6438	-0.371923	0.467839	0.00220381	0.00176598	FALSE
Dhx32	GO:0003723; GO:0004386; GO:0005681	21.8849	22.2433	22.0759	22.4236	22.6584	21.7723	-0.00848487	15.4267	-0.331312	0.521216	0.0120818	0.00848487	FALSE
Dhx33	GO:0000182; GO:0003724; GO:0003725; GO:0003729; GO:0004386; GO:0005524; GO:0005634; GO:0005654; GO:0005730; GO:0005737; GO:0006413; GO:0016787; GO:0032481; GO:0043023; GO:0043410; GO:0045943; GO:0072559; GO:0140297; GO:1900227	22.9034	23.0521	23.1776	23.0667	22.7467	23.5422	0.014432	15.905	0.694353	0.125854	0.00747874	-0.014432	FALSE
Dhx34	GO:0000184; GO:0000956; GO:0003723; GO:0004386; GO:0005524; GO:0016887; GO:0042327; GO:0044877; GO:2000623	20.6328	21.1659	20.8466	20.7849	19.8239	20.9077	-0.00115203	14.3512	-0.0325768	0.951152	0.0176724	0.00115203	FALSE
Dhx35	GO:0001701; GO:0003723; GO:0003724; GO:0004386; GO:0016787; GO:0071013	22.9176	23.5027	23.4094	23.4044	22.7795	23.7499	0.0131157	16.0609	0.462088	0.356202	0.0125857	-0.0131157	FALSE
Dhx36	GO:0000287; GO:0000781; GO:0000976; GO:0000978; GO:0001503; GO:0002151; GO:0002735; GO:0003678; GO:0003697; GO:0003723; GO:0003724; GO:0003725; GO:0003730; GO:0005524; GO:0005634; GO:0005737; GO:0005739; GO:0005829; GO:0006359; GO:0007283; GO:0008094; GO:0009615; GO:0010494; GO:0010501; GO:0010628; GO:0016607; GO:0016887; GO:0017148; GO:0030154; GO:0030424; GO:0030425; GO:0031442; GO:0032206; GO:…	24.4648	24.3476	24.3829	24.5334	23.8225	24.7351	0.00783921	16.8487	0.333463	0.518346	0.0110815	-0.00783921	FALSE
Dhx37	GO:0000462; GO:0003723; GO:0004386; GO:0005524; GO:0005730; GO:0005737; GO:0007420; GO:0031965; GO:0032040; GO:0034511; GO:0042254; GO:0042255; GO:0042274; GO:2000020	22.9603	23.4888	23.2883	22.838	22.3057	23.3607	0.00331299	15.9488	0.0988719	0.852175	0.0166718	-0.00331299	FALSE
Dhx38	GO:0000398; GO:0003723; GO:0005524; GO:0005681; GO:0016787; GO:0034458; GO:0071013	22.6953	23.2218	22.8751	23.3067	23.0217	23.0115	0.00134238	15.9489	0.0782856	0.882811	0.00854729	-0.00134238	FALSE
Dhx40	GO:0003723; GO:0003724; GO:0004386; GO:0005524; GO:0016887	19.4161	19.3962	19.4333	19.4759	19.33	20.1789	0.022286	13.3981	0.91445	0.0106653	0.00493145	-0.022286	FALSE
Dhx57	GO:0003723; GO:0004386; GO:0005524; GO:0046872; GO:0003723; GO:0004386; GO:0005524; GO:0046872	20.1011	19.8442	20.1146	20.4825	19.9589	20.4059	0.00938764	13.9067	0.491301	0.322343	0.00832131	-0.00938764	FALSE
Dhx58	GO:0002753; GO:0003677; GO:0003724; GO:0003725; GO:0003727; GO:0005524; GO:0005737; GO:0008270; GO:0009615; GO:0009617; GO:0016887; GO:0032480; GO:0032481; GO:0039534; GO:0039536; GO:0045088; GO:0045824; GO:0140374; GO:1900245; GO:1900246	21.1026	21.0054	20.841	20.9945	20.8999	21.0956	0.002645	14.5319	0.330266	0.522613	0.00377965	-0.002645	FALSE
Dhx8	GO:0000390; GO:0000398; GO:0003723; GO:0003724; GO:0005524; GO:0005634; GO:0005829; GO:0016604; GO:0016787; GO:0042802; GO:0071007; GO:0071013	24.6838	25.2719	25.0099	25.195	24.3817	25.3666	0.00938118	17.2572	0.320361	0.535898	0.0138699	-0.00938118	FALSE
Dhx9	GO:0000380; GO:0000978; GO:0000993; GO:0001069; GO:0003678; GO:0003688; GO:0003690; GO:0003697; GO:0003712; GO:0003713; GO:0003723; GO:0003724; GO:0003725; GO:0003727; GO:0003729; GO:0005524; GO:0005634; GO:0005654; GO:0005726; GO:0005730; GO:0005737; GO:0005813; GO:0005829; GO:0006353; GO:0006357; GO:0007623; GO:0010501; GO:0015629; GO:0016442; GO:0016604; GO:0016887; GO:0031490; GO:0032508; GO:…	29.4841	29.6949	29.5782	29.782	29.8053	29.9999	0.0122143	20.5238	0.87377	0.0228954	0.00339924	-0.0122143	FALSE
Diaph1	GO:0003779; GO:0005522; GO:0005634; GO:0005737; GO:0005813; GO:0005884; GO:0005903; GO:0007010; GO:0007420; GO:0007605; GO:0008104; GO:0008360; GO:0010467; GO:0016199; GO:0030036; GO:0030041; GO:0030335; GO:0031175; GO:0031267; GO:0032587; GO:0032886; GO:0035372; GO:0042802; GO:0043005; GO:0044325; GO:0045010; GO:0045202; GO:0048013; GO:0048488; GO:0051279; GO:0051493; GO:0070571; GO:0071420; GO:…	24.2706	23.8094	23.9855	24.0312	24.1583	24.0456	0.000529052	16.6668	0.0439686	0.93409	0.00601043	-0.000529052	TRUE
Dicer1	GO:0000122; GO:0000212; GO:0001525; GO:0001834; GO:0001932; GO:0001942; GO:0003677; GO:0003723; GO:0003725; GO:0004386; GO:0004521; GO:0004525; GO:0004530; GO:0005524; GO:0005634; GO:0005737; GO:0005793; GO:0006309; GO:0006396; GO:0007284; GO:0008283; GO:0009791; GO:0010070; GO:0010467; GO:0010468; GO:0010595; GO:0010626; GO:0010628; GO:0010629; GO:0010660; GO:0010804; GO:0014040; GO:0014835; GO:…	21.2591	21.7938	21.2325	21.8152	21.7289	21.2444	-0.00640159	14.9528	-0.283614	0.585986	0.0108223	0.00640159	TRUE
Dido1	GO:0005634; GO:0006351; GO:0046872; GO:0097190	24.7471	24.7223	24.7824	24.6868	25.4316	24.8365	0.00462606	17.2069	0.21446	0.683242	0.0105344	-0.00462606	FALSE
Dimt1	GO:0000179; GO:0003723; GO:0005654; GO:0005730; GO:0005829; GO:0031167; GO:0032040; GO:0042274; GO:0052909; GO:2000234; GO:0000179; GO:0003723; GO:0005730; GO:0031167; GO:0032040; GO:0042274; GO:2000234	23.9534	24.2083	23.9864	23.8739	23.7032	24.0675	0.000457495	16.6086	0.0347328	0.947922	0.00658194	-0.000457495	FALSE
Dip2b	GO:0005634; GO:0005737; GO:0030424; GO:0030425; GO:0030517; GO:0043014; GO:0043204; GO:2000758; GO:0005634; GO:0005737; GO:0030424; GO:0030425; GO:0030517; GO:0043014; GO:0043204; GO:2000758; GO:0005634; GO:0005737; GO:0030424; GO:0030425; GO:0030517; GO:0043014; GO:0043204; GO:2000758	19.9708	20.0491	20.0867	19.4122	19.6039	19.4128	-0.0167914	13.8029	-0.691156	0.128347	0.00877893	0.0167914	FALSE
Dipk2a	GO:0000139; GO:0005576; GO:0005615; GO:0030126; GO:0030137; GO:0034392; GO:0051896; GO:0060038	23.8469	23.6427	23.6953	23.7406	23.828	24.121	0.011636	16.4299	0.891863	0.0169081	0.00295059	-0.011636	TRUE
Dis3	GO:0000175; GO:0000176; GO:0000177; GO:0003723; GO:0004519; GO:0005085; GO:0005634; GO:0005654; GO:0005829; GO:0006396; GO:0006401; GO:0016075; GO:0071034	24.7237	24.8174	24.6227	24.9449	24.7422	25.1786	0.0125439	17.135	0.824191	0.0436461	0.00430955	-0.0125439	FALSE
Dis3l2	GO:0000175; GO:0000278; GO:0000287; GO:0000932; GO:0004540; GO:0005737; GO:0006402; GO:0008266; GO:0008285; GO:0010587; GO:0019827; GO:0051301; GO:0051306; GO:1990074; GO:0000175; GO:0000278; GO:0000287; GO:0000932; GO:0004540; GO:0005737; GO:0006402; GO:0008266; GO:0008285; GO:0010587; GO:0019827; GO:0051301; GO:0051306; GO:1990074	19.8559	19.8818	20.0115	19.827	19.4981	19.9374	0.000200997	13.7475	0.0147346	0.9779	0.00681985	-0.000200997	FALSE
Dkc1	GO:0000454; GO:0000455; GO:0000495; GO:0003720; GO:0003723; GO:0005654; GO:0005697; GO:0005730; GO:0007004; GO:0008284; GO:0009982; GO:0015030; GO:0031118; GO:0031120; GO:0031429; GO:0032212; GO:0033979; GO:0034513; GO:0070034; GO:0090661; GO:0090666; GO:0090669; GO:1904851; GO:1904872; GO:1904874; GO:1990481	27.0241	27.2624	27.2607	27.1922	26.9425	26.7856	-0.0120635	18.8474	-0.812039	0.0496739	0.00433494	0.0120635	FALSE
Dlat	GO:0000166; GO:0004742; GO:0005739; GO:0005759; GO:0005967; GO:0006006; GO:0006086; GO:0006099; GO:0016407; GO:0042802; GO:0045254	23.6537	23.6376	23.6418	23.5446	25.3931	23.5401	0.00176013	16.556	0.031305	0.953058	0.0280989	-0.00176013	FALSE
Dld	GO:0004148; GO:0005634; GO:0005739; GO:0005759; GO:0005929; GO:0005967; GO:0006086; GO:0006103; GO:0006120; GO:0006508; GO:0007369; GO:0009083; GO:0009106; GO:0031514; GO:0042391; GO:0043159; GO:0043544; GO:0045240; GO:0045252; GO:0045254; GO:0048240; GO:0050660; GO:0051068; GO:0051287; GO:0106077; GO:1902493	23.0586	23.0421	22.9806	23.0564	23.6604	23.3038	0.00959572	16.0073	0.482981	0.331861	0.00869839	-0.00959572	FALSE
Dlg1	GO:0000122; GO:0001658; GO:0001771; GO:0001772; GO:0001935; GO:0002088; GO:0005604; GO:0005634; GO:0005789; GO:0005794; GO:0005874; GO:0005923; GO:0007268; GO:0008284; GO:0008360; GO:0009898; GO:0014069; GO:0015459; GO:0016323; GO:0016324; GO:0016328; GO:0019900; GO:0019902; GO:0030041; GO:0030432; GO:0030838; GO:0030866; GO:0030953; GO:0031253; GO:0031579; GO:0031594; GO:0031641; GO:0033268; GO:…	21.3691	21.7268	21.5404	21.2573	21.4141	21.1803	-0.00968908	14.9065	-0.638972	0.171983	0.00583212	0.00968908	TRUE
Dlg5	GO:0001837; GO:0005912; GO:0008013; GO:0008092; GO:0014069; GO:0030011; GO:0030054; GO:0030336; GO:0030859; GO:0030901; GO:0035331; GO:0035332; GO:0036064; GO:0042130; GO:0042981; GO:0045176; GO:0045186; GO:0045197; GO:0045880; GO:0051965; GO:0060441; GO:0060563; GO:0060999; GO:0065003; GO:0071896; GO:0072205; GO:0098978; GO:0099173; GO:0001837; GO:0005912; GO:0008013; GO:0008092; GO:0014069; GO:…	20.2956	20.7727	20.5747	20.3854	20.5999	20.7671	0.007828	14.2043	0.52289	0.287148	0.0063805	-0.007828	TRUE
Dlst	GO:0004149; GO:0005634; GO:0005739; GO:0005759; GO:0005829; GO:0006099; GO:0006103; GO:0006104; GO:0006734; GO:0016746; GO:0031072; GO:0033512; GO:0045252; GO:0051087; GO:0106077	22.5874	23.108	23.0388	22.9377	24.616	23.164	0.0125237	16.0287	0.231873	0.658424	0.0262695	-0.0125237	FALSE
Dmap1	GO:0000122; GO:0000786; GO:0000812; GO:0003714; GO:0005634; GO:0005657; GO:0005737; GO:0005829; GO:0006281; GO:0006338; GO:0035267; GO:0042307; GO:0045471; GO:0051726; GO:0061629; GO:1905168	22.7755	23.0868	23.3562	23.0423	22.7186	23.8436	0.0231565	15.8869	0.725314	0.102816	0.0109893	-0.0231565	FALSE
Dmd	GO:0001954; GO:0002027; GO:0002162; GO:0003779; GO:0005178; GO:0005521; GO:0005634; GO:0005741; GO:0005840; GO:0005883; GO:0005886; GO:0006355; GO:0006915; GO:0006941; GO:0006954; GO:0007271; GO:0007517; GO:0007519; GO:0008065; GO:0008104; GO:0008270; GO:0008284; GO:0008307; GO:0008340; GO:0009410; GO:0009986; GO:0010467; GO:0010468; GO:0010880; GO:0010881; GO:0010976; GO:0014069; GO:0014809; GO:…	22.8373	22.203	22.5933	22.9858	23.0226	23.6975	0.0332493	15.65	0.869009	0.024614	0.00946572	-0.0332493	TRUE
Dmxl1	GO:0007035; GO:0043291; GO:0007035; GO:0043291; GO:0007035; GO:0043291	21.1627	20.76	20.9595	21.0579	20.9544	21.3634	0.0112126	14.513	0.708947	0.11474	0.00557715	-0.0112126	FALSE
Dmxl2	GO:0007035; GO:0007268; GO:0007283; GO:0007420; GO:0007608; GO:0008021; GO:0022038; GO:0031267; GO:0042593; GO:0043291; GO:0098992	20.4834	20.0308	20.2689	20.4911	20.2909	20.5283	0.00668919	14.0613	0.457345	0.361812	0.00650343	-0.00668919	FALSE
Dnaaf5	GO:0003341; GO:0005737; GO:0036158; GO:0036159; GO:0045505	22.1933	21.6629	21.9769	22.0811	22.101	22.2233	0.00775467	15.2264	0.494307	0.318929	0.00681868	-0.00775467	FALSE
Dnaja1	GO:0001664; GO:0001671; GO:0005524; GO:0005634; GO:0005737; GO:0005739; GO:0005783; GO:0005829; GO:0007283; GO:0009408; GO:0016020; GO:0030317; GO:0030521; GO:0030544; GO:0030957; GO:0031397; GO:0031625; GO:0042026; GO:0043065; GO:0043066; GO:0043508; GO:0046872; GO:0048471; GO:0050750; GO:0051082; GO:0051087; GO:0051223; GO:0055131; GO:0070585; GO:1903748; GO:1905259	24.2612	24.3565	24.372	24.3952	24.6441	24.4004	0.00280921	16.8979	0.286754	0.581659	0.00469259	-0.00280921	FALSE
Dnaja2	GO:0001671; GO:0005524; GO:0005737; GO:0005829; GO:0009408; GO:0016020; GO:0018885; GO:0030544; GO:0042026; GO:0046872; GO:0051082; GO:0051087	23.4156	23.7624	23.6405	23.592	23.8141	23.3891	-0.00548783	16.3955	-0.409462	0.420132	0.00611376	0.00548783	FALSE
Dnaja3	GO:0000122; GO:0005133; GO:0005524; GO:0005634; GO:0005737; GO:0005739; GO:0005759; GO:0005829; GO:0005884; GO:0006264; GO:0006457; GO:0006915; GO:0006924; GO:0007005; GO:0007264; GO:0007528; GO:0008285; GO:0009408; GO:0009898; GO:0019901; GO:0030544; GO:0030695; GO:0030971; GO:0031594; GO:0033077; GO:0034341; GO:0042102; GO:0042645; GO:0043066; GO:0043069; GO:0044877; GO:0045211; GO:0046872; GO:…	23.7542	23.954	23.9813	23.9591	23.9718	23.8291	-0.00169542	16.5829	-0.235296	0.65357	0.00350159	0.00169542	FALSE
Dnajb1	GO:0000122; GO:0001671; GO:0003714; GO:0005654; GO:0005737; GO:0005829; GO:0006457; GO:0014069; GO:0030544; GO:0030900; GO:0034605; GO:0043025; GO:0043197; GO:0044183; GO:0051082; GO:0051085; GO:0051087; GO:0051117; GO:0061827; GO:0090084; GO:0098794; GO:0098978; GO:0140416	21.9992	22.282	21.9464	21.8956	21.7512	21.7335	-0.0103419	15.2712	-0.672449	0.143363	0.00569152	0.0103419	FALSE
Dnajb11	GO:0005102; GO:0005615; GO:0005634; GO:0005737; GO:0005783; GO:0005788; GO:0006457; GO:0016556; GO:0034663; GO:0050768; GO:0051082; GO:0051604; GO:0051787; GO:0101031	23.5624	23.7708	23.6414	23.675	23.5797	23.5041	-0.00472343	16.4044	-0.65164	0.160894	0.00274911	0.00472343	TRUE
Dnajb14	GO:0005783; GO:0005789; GO:0030544; GO:0051085; GO:0065003; GO:0071218	20.5034	20.4272	20.7197	20.4378	20.8663	20.1441	-0.0104307	14.2887	-0.539828	0.268915	0.00813255	0.0104307	FALSE
Dnajb4	GO:0000122; GO:0001671; GO:0005654; GO:0005829; GO:0005886; GO:0030018; GO:0051082; GO:0051085; GO:0051087	22.3758	22.8379	22.5521	22.7569	22.527	22.6073	-1.48867e-05	15.6718	-0.00116455	0.998253	0.00639158	1.48867e-05	TRUE
Dnajb6	GO:0001671; GO:0003677; GO:0005634; GO:0005737; GO:0005829; GO:0006457; GO:0030018; GO:0030036; GO:0030198; GO:0030544; GO:0031072; GO:0032880; GO:0034504; GO:0044183; GO:0045109; GO:0045892; GO:0048471; GO:0051082; GO:0051087; GO:0060710; GO:0060715; GO:0060717; GO:0061077; GO:0090084	22.678	23.7588	22.3939	22.7885	21.8361	22.933	-0.00296579	15.7755	-0.0608078	0.908901	0.0243415	0.00296579	FALSE
Dnajc10	GO:0001671; GO:0001933; GO:0005783; GO:0005788; GO:0015035; GO:0015036; GO:0016671; GO:0030544; GO:0034663; GO:0034975; GO:0034976; GO:0036498; GO:0036503; GO:0051087; GO:0051117; GO:0051787; GO:0070059	23.4984	23.5304	23.6096	23.6439	23.4068	23.5776	0.000355929	16.3175	0.0542651	0.918682	0.00327471	-0.000355929	FALSE
Dnajc11	GO:0001401; GO:0005739; GO:0042407; GO:0061617	21.3555	21.3373	21.2246	21.0791	22.2437	21.2316	0.000925245	14.8356	0.0287408	0.956901	0.0160897	-0.000925245	FALSE
Dnajc13	GO:0005829; GO:0006898; GO:0007032; GO:0010008; GO:0031901; GO:0071203; GO:1902954; GO:2000641; GO:0006898; GO:0007032; GO:0010008; GO:0031901; GO:0071203; GO:1902954; GO:2000641; GO:0006898; GO:0007032; GO:0010008; GO:0031901; GO:0071203; GO:1902954; GO:2000641	23.9656	23.531	23.8654	24.0537	24.2234	24.2025	0.0121687	16.5381	0.617969	0.191043	0.0077407	-0.0121687	FALSE
Dnajc16	GO:0005789; GO:0016243	22.725	22.3898	22.7944	22.7776	22.794	23.0873	0.013343	15.6902	0.780252	0.0671281	0.00534802	-0.013343	FALSE
Dnajc17	GO:0000122; GO:0000390; GO:0003723; GO:0005634; GO:0005681; GO:0005737	20.7212	21.0864	21.0682	20.5435	20.2655	19.8761	-0.031636	14.48	-0.874756	0.022547	0.00876226	0.031636	FALSE
Dnajc2	GO:0003682; GO:0005634; GO:0005730; GO:0005737; GO:0005829; GO:0006260; GO:0006325; GO:0006450; GO:0030308; GO:0030544; GO:0042393; GO:0043022; GO:0045893; GO:0051083; GO:0061649; GO:2000279	20.531	20.8886	20.7609	20.4844	20.1493	20.3402	-0.0115619	14.3025	-0.557415	0.250475	0.00861034	0.0115619	FALSE
Dnajc3	GO:0004860; GO:0005737; GO:0005783; GO:0005788; GO:0005790; GO:0005829; GO:0006986; GO:0019901; GO:0034975; GO:0034976; GO:0036494; GO:0043066; GO:0051087; GO:0051603; GO:0051787; GO:0070417; GO:1903912	22.7118	22.7473	22.6393	22.888	22.6064	22.8081	0.00207061	15.7442	0.256863	0.623179	0.00389533	-0.00207061	FALSE
Dnajc7	GO:0005654; GO:0005737; GO:0005829; GO:0031072; GO:0051085; GO:0005737; GO:0031072; GO:0051085	20.6099	20.6098	20.4303	20.4176	20.3867	20.1711	-0.0114375	14.2406	-0.911951	0.0112877	0.00257295	0.0114375	FALSE
Dnajc8	GO:0005634; GO:0030544	21.7985	21.7693	21.9062	21.9156	21.5474	21.7315	-0.00368642	15.1194	-0.355519	0.489189	0.00484584	0.00368642	FALSE
Dnajc9	GO:0005615; GO:0005634; GO:0005654; GO:0005737; GO:0005829; GO:0005886; GO:0006334; GO:0031072; GO:0032781; GO:0042393; GO:0051087; GO:0101031	22.7612	22.8158	23.0475	22.7074	22.4979	22.9439	0.0022927	15.7858	0.155897	0.768049	0.00726336	-0.0022927	TRUE
Dnm1l	GO:0000266; GO:0003924; GO:0005525; GO:0005741; GO:0005777; GO:0005794; GO:0005829; GO:0005874; GO:0005905; GO:0008017; GO:0030672; GO:0043653; GO:0048511	24.7876	24.6664	24.5053	24.7319	24.8429	24.9424	0.00827988	17.0988	0.713654	0.111252	0.00406363	-0.00827988	FALSE
Dnm2	GO:0003924; GO:0005525; GO:0005874; GO:0006897; GO:0043005; GO:0003924; GO:0005525; GO:0005874; GO:0006897; GO:0043005	24.6555	24.6041	24.5405	24.6645	24.6935	24.5292	-0.00233755	17.0767	-0.446113	0.375223	0.00234476	0.00233755	FALSE
Dnmt1	GO:0000122; GO:0001674; GO:0003723; GO:0003886; GO:0005657; GO:0005721; GO:0006346; GO:0006351; GO:0008270; GO:0008327; GO:0010628; GO:0032259; GO:0043045; GO:0044027; GO:0071230; GO:1903926; GO:1904707; GO:1905460; GO:1905931; GO:1990841	24.4469	24.0942	24.2594	23.8489	23.3697	23.5902	-0.020971	16.7267	-0.666994	0.147876	0.0117128	0.020971	FALSE
Dnmt3a	GO:0000122; GO:0000775; GO:0000791; GO:0000792; GO:0000978; GO:0001741; GO:0003677; GO:0003682; GO:0003886; GO:0005634; GO:0005654; GO:0005737; GO:0006346; GO:0007283; GO:0009410; GO:0009636; GO:0010212; GO:0010288; GO:0016363; GO:0030182; GO:0031667; GO:0032259; GO:0032355; GO:0033189; GO:0042220; GO:0042802; GO:0043045; GO:0044027; GO:0045322; GO:0045471; GO:0045892; GO:0046500; GO:0046872; GO:…	22.5423	23.3034	23.0236	22.6821	22.3135	22.5291	-0.0123759	15.8373	-0.441543	0.380727	0.0125743	0.0123759	FALSE
Dnpep	GO:0006508; GO:0008270; GO:0042802; GO:0070006; GO:0006508; GO:0008270; GO:0042802; GO:0070006; GO:0006508; GO:0008270; GO:0042802; GO:0070006	24.5949	24.5662	24.7189	24.5805	24.6625	24.569	-0.00121752	17.07	-0.256334	0.623921	0.00229552	0.00121752	FALSE
Dnph1	GO:0000255; GO:0005634; GO:0005737; GO:0009159; GO:0030307; GO:0030855; GO:0042802; GO:0042803; GO:0043174; GO:0046055; GO:0070694	21.8368	21.5175	21.2923	21.2736	21.2315	20.54	-0.0305963	14.9504	-0.930733	0.00703074	0.0060109	0.0305963	FALSE
Dnttip1	GO:0000118; GO:0003677; GO:0005634; GO:0031491; GO:0042803	23.4194	23.4129	23.4619	23.307	23.1295	23.3811	-0.00166462	16.1972	-0.179819	0.733179	0.00455317	0.00166462	FALSE
Dnttip2	GO:0003723; GO:0005654; GO:0005694; GO:0005730; GO:0006396; GO:0032040; GO:0042274	24.9885	25.3337	25.3912	25.2058	25.0119	25.5509	0.00956428	17.4377	0.563372	0.244345	0.00701316	-0.00956428	FALSE
Dock4	GO:0005085; GO:0005096; GO:0005737; GO:0005829; GO:0005886; GO:0007264; GO:0016020; GO:0030165; GO:0030971; GO:0031267; GO:0032420; GO:0032421; GO:0060326; GO:1904694; GO:1904754	21.7842	21.1043	21.8616	21.875	22.1732	22.1446	0.0171033	15.0159	0.57583	0.231722	0.0121417	-0.0171033	TRUE
Dock5	GO:0002102; GO:0005085; GO:0005096; GO:0005737; GO:0005829; GO:0005886; GO:0007520; GO:0010634; GO:0016477; GO:0016601; GO:0031267; GO:0046849; GO:0071800; GO:1900026; GO:1904694; GO:1904754	24.8997	24.2664	24.604	24.9862	25.139	25.3139	0.0207606	17.1024	0.71313	0.111638	0.0102042	-0.0207606	TRUE
Dock6	GO:0005085; GO:0005829; GO:0007264; GO:0005085; GO:0005829; GO:0007264	21.8621	21.787	21.7526	21.952	22.3991	21.9001	0.00366065	15.1854	0.202514	0.700381	0.00885073	-0.00366065	FALSE
Dock7	GO:0000226; GO:0002244; GO:0005085; GO:0007264; GO:0007409; GO:0008180; GO:0022027; GO:0031175; GO:0031267; GO:0031594; GO:0033138; GO:0043473; GO:0045200; GO:0050767; GO:0098698; GO:0120163; GO:1904754; GO:0000226; GO:0002244; GO:0005085; GO:0007264; GO:0007409; GO:0008180; GO:0022027; GO:0031175; GO:0031267; GO:0031594; GO:0033138; GO:0043473; GO:0045200; GO:0050767; GO:0098698; GO:0120163; GO:…	23.5283	23.7297	23.6984	23.7034	23.7938	23.2994	-0.0100673	16.4414	-0.718834	0.107468	0.00486803	0.0100673	FALSE
Dock8	GO:0001771; GO:0005085; GO:0005737; GO:0007264; GO:0031252; GO:0031256; GO:0036336; GO:0061485; GO:0070233; GO:1903905; GO:1990869; GO:2000406; GO:0001771; GO:0005085; GO:0005737; GO:0005829; GO:0007264; GO:0031252; GO:0031256; GO:0036336; GO:0061485; GO:0070233; GO:1903905; GO:1990869; GO:2000406; GO:0001771; GO:0005085; GO:0005737; GO:0007264; GO:0031252; GO:0031256; GO:0036336; GO:0061485; GO:…	26.0633	26.1375	26.0551	26.1856	26.5604	26.0489	-0.000312401	18.1453	-0.0207195	0.968925	0.00753718	0.000312401	FALSE
Dock9	GO:0005085; GO:0007264	24.6605	24.2405	24.4017	24.6852	25.044	24.6744	0.00720013	17.0169	0.340007	0.509643	0.00995741	-0.00720013	FALSE
Dok1	GO:0005634; GO:0005737; GO:0007169; GO:0007265; GO:0035556; GO:0038145; GO:0043410	21.1134	20.5215	20.9798	20.8602	21.101	20.8902	0.000962039	14.4882	0.0576136	0.913675	0.0083352	-0.000962039	FALSE
Dpagt1	GO:0003975; GO:0003976; GO:0005789; GO:0006047; GO:0006487; GO:0006488; GO:0016020; GO:0016757; GO:0019348; GO:0043231	19.362	19.0913	19.0694	19.1448	18.6251	19.0803	-0.00456857	13.2426	-0.247519	0.636303	0.00894153	0.00456857	FALSE
Dpcd	GO:0003351; GO:0005576; GO:0007283; GO:0007368; GO:0021591; GO:0021670; GO:0021678; GO:0030317; GO:0051649; GO:0060972	22.1578	21.9908	21.8667	21.8609	21.8102	21.7568	-0.00777008	15.2354	-0.69644	0.124236	0.00400316	0.00777008	TRUE
Dpf2	GO:0000785; GO:0005634; GO:0005654; GO:0005737; GO:0005813; GO:0005829; GO:0007399; GO:0046872; GO:0062072; GO:0070577; GO:0071565; GO:1905454	23.1087	23.5397	23.1174	23.4371	23.2573	24.5753	0.03854	16.0425	0.910407	0.0116808	0.00875681	-0.03854	FALSE
Dpm1	GO:0004169; GO:0004582; GO:0005537; GO:0005783; GO:0005789; GO:0006488; GO:0006506; GO:0016020; GO:0019348; GO:0019673; GO:0033185; GO:0035268; GO:0035269; GO:0043178	25.6831	25.2237	25.696	25.7589	26.047	26.118	0.0177494	17.7363	0.725253	0.102859	0.00842475	-0.0177494	FALSE
Dpp3	GO:0004177; GO:0005737; GO:0005829; GO:0006508; GO:0008235; GO:0008239; GO:0008270; GO:0030163	24.714	24.7415	24.695	24.6145	24.6433	24.5206	-0.00562768	17.126	-0.910135	0.0117507	0.00128092	0.00562768	FALSE
Dpysl2	GO:0001975; GO:0005829; GO:0005856; GO:0006897; GO:0007010; GO:0009410; GO:0010975; GO:0014049; GO:0016020; GO:0016812; GO:0019901; GO:0021510; GO:0021772; GO:0030154; GO:0030424; GO:0030425; GO:0030426; GO:0030516; GO:0032991; GO:0042220; GO:0042802; GO:0043025; GO:0043209; GO:0045202; GO:0045664; GO:0048489; GO:0098793	26.1769	25.598	25.6004	25.58	25.0955	25.3486	-0.0150502	17.8192	-0.546061	0.262321	0.0115447	0.0150502	TRUE
Dpysl3	GO:0005615; GO:0005829; GO:0007399; GO:0010976; GO:0010977; GO:0016812; GO:0017124; GO:0030027; GO:0030336; GO:0030426; GO:0031005; GO:0031941; GO:0035374; GO:0042802; GO:0044297; GO:0045202; GO:0048666; GO:0048678; GO:0051017; GO:0051219; GO:0051491; GO:0051764; GO:0071345	25.0508	24.6462	24.6982	24.5162	24.0931	24.4438	-0.0117552	17.1103	-0.484376	0.330258	0.0106159	0.0117552	TRUE
Drap1	GO:0000122; GO:0001046; GO:0001091; GO:0003714; GO:0005634; GO:0006366; GO:0016251; GO:0017025; GO:0017054; GO:0042802; GO:0046982; GO:0090575	21.2202	20.8565	21.2627	20.6825	20.6549	21.7341	0.0192191	14.4786	0.600544	0.207478	0.0127946	-0.0192191	FALSE
Drg1	GO:0002181; GO:0003924; GO:0005525; GO:0005634; GO:0005737; GO:0005829; GO:0008017; GO:0016604; GO:0030955; GO:0031116; GO:0042802; GO:1901673	23.5632	23.4865	23.4339	23.559	23.1142	23.3917	-0.00452541	16.2662	-0.35396	0.491233	0.00597869	0.00452541	FALSE
Drg2	GO:0002181; GO:0003723; GO:0003924; GO:0005525; GO:0005634; GO:0005654; GO:0005737; GO:0005829	24.552	24.4692	24.38	24.4518	24.49	24.1521	-0.00954443	16.9858	-0.883282	0.0196396	0.00253307	0.00954443	FALSE
Drosha	GO:0001530; GO:0004521; GO:0004525; GO:0005634; GO:0006364; GO:0010468; GO:0010586; GO:0010628; GO:0014069; GO:0017151; GO:0031053; GO:0031054; GO:0042803; GO:0045589; GO:0046332; GO:0050727; GO:0050829; GO:0050830; GO:0070412; GO:0070877; GO:0070878; GO:0098978; GO:2000628; GO:0001530; GO:0004521; GO:0004525; GO:0005634; GO:0005654; GO:0005829; GO:0006364; GO:0010468; GO:0010586; GO:0010628; GO:…	20.3828	20.5155	20.6085	20.7101	20.6784	21.1649	0.0196727	14.2041	0.959665	0.00240752	0.00288168	-0.0196727	FALSE
Dsg2	GO:0002934; GO:0003165; GO:0005509; GO:0005886; GO:0007155; GO:0007156; GO:0014704; GO:0016324; GO:0016328; GO:0030057; GO:0032570; GO:0050839; GO:0060135; GO:0086073; GO:0086091; GO:0098609; GO:0098911	25.0855	25.2697	25.3751	25.1918	24.787	24.6601	-0.0178188	17.4872	-0.824892	0.0433095	0.00610551	0.0178188	TRUE
Dsp	GO:0001533; GO:0002934; GO:0003223; GO:0005080; GO:0005198; GO:0005737; GO:0005882; GO:0005886; GO:0005911; GO:0005912; GO:0005916; GO:0014704; GO:0016323; GO:0030057; GO:0030216; GO:0034332; GO:0042060; GO:0043588; GO:0045104; GO:0045109; GO:0086073; GO:0086091; GO:0090136; GO:0097110; GO:0098609; GO:0098911; GO:0150105	29.6236	29.4978	29.5665	29.3301	29.4683	29.3768	-0.00488179	20.4638	-0.57261	0.234959	0.00349472	0.00488179	TRUE
Dst	GO:0001725; GO:0003779; GO:0005178; GO:0005198; GO:0005509; GO:0005634; GO:0005635; GO:0005737; GO:0005789; GO:0005882; GO:0005925; GO:0007010; GO:0007409; GO:0008017; GO:0008090; GO:0009611; GO:0009898; GO:0014069; GO:0014704; GO:0015629; GO:0015630; GO:0016020; GO:0030011; GO:0030018; GO:0030056; GO:0030424; GO:0031252; GO:0031410; GO:0031581; GO:0031673; GO:0035371; GO:0042060; GO:0042383; GO:…	25.504	25.4714	25.4321	25.3462	25.3681	24.5199	-0.0281129	17.7011	-0.978893	0.000663579	0.00293474	0.0281129	TRUE
Dst	GO:0001725; GO:0005178; GO:0005198; GO:0005634; GO:0005635; GO:0005737; GO:0005789; GO:0005882; GO:0005925; GO:0007010; GO:0007409; GO:0008017; GO:0008090; GO:0009611; GO:0009898; GO:0014069; GO:0014704; GO:0015629; GO:0015630; GO:0016020; GO:0030011; GO:0030018; GO:0030056; GO:0030057; GO:0030424; GO:0031252; GO:0031410; GO:0031581; GO:0031673; GO:0035371; GO:0042060; GO:0042383; GO:0042803; GO:…	24.8202	24.6782	24.6635	24.5242	24.5591	23.9768	-0.0219846	17.1506	-0.975691	0.000879183	0.00246897	0.0219846	TRUE
Dstn	GO:0005737; GO:0015629; GO:0030042; GO:0030043; GO:0030836; GO:0030864; GO:0048870; GO:0051014; GO:0051015	26.1404	26.1943	26.3578	25.9448	25.8909	25.2406	-0.0287594	18.1821	-0.955541	0.00292102	0.00443727	0.0287594	FALSE
Dstyk	GO:0004674; GO:0004712; GO:0004713; GO:0005524; GO:0005737; GO:0016323; GO:0016324; GO:0033674; GO:0043066; GO:0044344; GO:0045743; GO:0070161; GO:0070374; GO:0106310	21.0445	20.4825	20.8352	20.9164	21.2025	21.4647	0.0203151	14.4178	0.790336	0.06133	0.0078742	-0.0203151	TRUE
Dtna	GO:0005737; GO:0005886; GO:0008270; GO:0030165; GO:0030424; GO:0031234; GO:0032991; GO:0042383; GO:0042995; GO:0045202; GO:0099536	24.0824	23.9174	24.0881	24.1625	24.4979	24.4885	0.0143072	16.6854	0.788366	0.0624437	0.00558235	-0.0143072	TRUE
Dtnb	GO:0003677; GO:0005634; GO:0005737; GO:0008270; GO:0060077; GO:0098794; GO:0098982	22.4642	22.6934	22.758	22.8982	22.9015	22.8961	0.00773211	15.7317	0.583089	0.224489	0.00538651	-0.00773211	FALSE
Dtx3l	GO:0000077; GO:0002230; GO:0004842; GO:0004857; GO:0005634; GO:0005654; GO:0005737; GO:0005764; GO:0005769; GO:0005829; GO:0006302; GO:0006511; GO:0007219; GO:0008333; GO:0019899; GO:0032991; GO:0042393; GO:0044389; GO:0045893; GO:0046872; GO:0051865; GO:0070936; GO:0097677; GO:0140768; GO:0140852; GO:0140861; GO:0141000; GO:1900182; GO:1902966; GO:2000646	23.0479	22.9342	23.0353	23.0593	23.4419	23.8034	0.024605	15.9352	0.956879	0.00274904	0.00373476	-0.024605	TRUE
Duox2	GO:0004601; GO:0005509; GO:0006590; GO:0006979; GO:0009566; GO:0016174; GO:0016324; GO:0020037; GO:0030282; GO:0030878; GO:0035264; GO:0042446; GO:0048839; GO:0048855	24.347	23.7887	24.199	24.3475	24.7639	25.035	0.0278981	16.7408	0.831738	0.0400862	0.00931069	-0.0278981	FALSE
Duoxa2	GO:0005783; GO:0005789; GO:0005829; GO:0005886; GO:0008104; GO:0010729; GO:0015031; GO:0016020; GO:0019899; GO:0031252; GO:0042743; GO:0045177; GO:0050727; GO:0051604; GO:2000147; GO:2000609	23.0039	22.854	22.9877	23.1915	23.131	23.5325	0.0167869	15.9142	0.928822	0.00741922	0.00334834	-0.0167869	TRUE
Dus3l	GO:0002943; GO:0006397; GO:0006417; GO:0017150; GO:0046872; GO:0050660; GO:0106414	21.8554	21.9885	21.7679	21.8244	21.7433	21.6479	-0.00690685	15.1587	-0.780302	0.0670986	0.00276788	0.00690685	FALSE
Dusp11	GO:0003723; GO:0004651; GO:0004725; GO:0016607; GO:0016791	22.1263	22.3243	22.1155	22.0292	20.6375	22.5002	0.00597374	15.1796	0.116505	0.826032	0.0254626	-0.00597374	FALSE
Dusp3	GO:0001701; GO:0001772; GO:0004721; GO:0004725; GO:0005634; GO:0005737; GO:0005829; GO:0008092; GO:0008138; GO:0016791; GO:0017018; GO:0019901; GO:0030336; GO:0030971; GO:0033549; GO:0042059; GO:0043409; GO:0045931; GO:0046329; GO:0050860; GO:0050868; GO:0050922; GO:0051893; GO:0070373; GO:0071364; GO:0120183; GO:1990782; GO:0001701; GO:0001772; GO:0004721; GO:0004725; GO:0005634; GO:0005737; GO:…	21.9659	21.6726	21.7785	21.7898	21.663	21.4523	-0.011135	15.1278	-0.848898	0.0325226	0.00346654	0.011135	FALSE
Dvl2	GO:0001843; GO:0001934; GO:0001947; GO:0003007; GO:0003151; GO:0005109; GO:0005634; GO:0005737; GO:0005829; GO:0005886; GO:0006355; GO:0007379; GO:0007507; GO:0008104; GO:0016055; GO:0016235; GO:0016328; GO:0016604; GO:0019901; GO:0019904; GO:0022007; GO:0030136; GO:0030674; GO:0031267; GO:0031410; GO:0035282; GO:0035556; GO:0035567; GO:0042127; GO:0042802; GO:0045177; GO:0045944; GO:0046330; GO:…	21.5668	21.1999	21.4825	21.481	22.0251	21.515	0.00407065	14.9074	0.197858	0.707086	0.0100834	-0.00407065	TRUE
Dym	GO:0005737; GO:0005794; GO:0007030; GO:0016020; GO:0019899; GO:0060348	21.9636	21.5071	22.0871	22.1187	22.0942	22.4641	0.0178986	15.16	0.75154	0.0849292	0.00785551	-0.0178986	FALSE
Dync1h1	GO:0005524; GO:0005813; GO:0005858; GO:0005868; GO:0005874; GO:0007018; GO:0008569; GO:0016887; GO:0030175; GO:0032388; GO:0033962; GO:0034063; GO:0045505; GO:0051293; GO:0051959; GO:0060236; GO:0090235; GO:0120162; GO:1905832	27.5864	27.0253	27.0713	27.4666	27.9004	27.6458	0.0122702	18.9467	0.467676	0.349631	0.0115952	-0.0122702	FALSE
Dync1i2	GO:0005813; GO:0005868; GO:0005874; GO:0007018; GO:0010970; GO:0010977; GO:0030286; GO:0031982; GO:0036157; GO:0044877; GO:0045503; GO:0045504; GO:1990090	23.4037	23.6254	23.499	23.4185	23.4118	23.107	-0.0116769	16.3031	-0.889293	0.0177057	0.00300255	0.0116769	FALSE
Dync1li1	GO:0000226; GO:0000776; GO:0000922; GO:0005524; GO:0005813; GO:0005868; GO:0005874; GO:0007018; GO:0007049; GO:0019003; GO:0030666; GO:0042802; GO:0045504; GO:0046605; GO:0051301; GO:0055038; GO:0060090; GO:0060627; GO:0090267; GO:1990090	23.6247	23.3977	23.5234	23.5938	23.8026	23.7555	0.0073781	16.3216	0.644721	0.166912	0.00437395	-0.0073781	TRUE
Dync1li2	GO:0000226; GO:0000776; GO:0005524; GO:0005737; GO:0005813; GO:0005868; GO:0005874; GO:0007018; GO:0030286; GO:0042802; GO:0045504; GO:0051642; GO:1990090	23.8004	23.67	23.6888	23.9035	23.963	23.9487	0.00646389	16.475	0.651246	0.161235	0.00376604	-0.00646389	FALSE
Dync2h1	GO:0005524; GO:0005737; GO:0005874; GO:0005886; GO:0007018; GO:0008569; GO:0016887; GO:0030030; GO:0030286; GO:0045505; GO:0051959	22.2111	21.657	21.9199	22.1844	22.3815	22.6565	0.0212196	15.228	0.791875	0.0604666	0.00818213	-0.0212196	TRUE
Dync2li1	GO:0005737; GO:0005813; GO:0005868; GO:0005874; GO:0005930; GO:0007368; GO:0031514; GO:0035721; GO:0035735; GO:0035869; GO:0036064; GO:0045177; GO:0045504; GO:0060271; GO:1902017	19.1646	19.0426	18.907	18.8064	19.0355	19.1121	0.00274357	13.1598	0.269228	0.605915	0.00490712	-0.00274357	FALSE
Dynll1	GO:0000776; GO:0004857; GO:0005634; GO:0005737; GO:0005739; GO:0005813; GO:0005829; GO:0005856; GO:0005868; GO:0005874; GO:0005929; GO:0006915; GO:0007286; GO:0008180; GO:0016020; GO:0019899; GO:0019904; GO:0030141; GO:0030235; GO:0030286; GO:0035721; GO:0035774; GO:0035861; GO:0036487; GO:0042326; GO:0042802; GO:0044458; GO:0044877; GO:0045019; GO:0045505; GO:0051881; GO:0072686; GO:0097110; GO:…	27.5776	27.1026	26.7994	27.0846	26.87	27.0656	-0.00454972	18.8023	-0.217511	0.678879	0.0102082	0.00454972	FALSE
Dynll2	GO:0005737; GO:0005813; GO:0005856; GO:0005868; GO:0005874; GO:0007017; GO:0014069; GO:0031475; GO:0042802; GO:0044877; GO:0045505; GO:0097110; GO:0097731; GO:0098794; GO:0098978	25.9586	26.183	25.9156	25.6703	25.5256	25.4872	-0.0156796	17.9782	-0.746167	0.0884695	0.00699495	0.0156796	FALSE
Dynlrb1	GO:0005737; GO:0005813; GO:0005868; GO:0005874; GO:0007018; GO:0007632; GO:0008090; GO:0009416; GO:0030286; GO:0042802; GO:0045505; GO:1904115	23.0995	22.9015	22.9576	22.8578	22.2396	21.7929	-0.0371232	15.9352	-0.946116	0.00427706	0.00635312	0.0371232	FALSE
Dynlt1	GO:0000132; GO:0001917; GO:0005737; GO:0005739; GO:0005794; GO:0005819; GO:0005868; GO:0005881; GO:0006886; GO:0007018; GO:0008277; GO:0010659; GO:0010976; GO:0016358; GO:0019060; GO:0030027; GO:0030286; GO:0030426; GO:0030742; GO:0031681; GO:0035022; GO:0035795; GO:0042802; GO:0043025; GO:0043087; GO:0043657; GO:0044295; GO:0044325; GO:0045505; GO:0048812; GO:0050768; GO:0051301; GO:0051493; GO:…	20.9691	20.8372	20.978	21.0114	20.7011	20.9623	9.98076e-05	14.493	0.0109815	0.983528	0.0045441	-9.98076e-05	FALSE
Ears2	GO:0000049; GO:0004818; GO:0005524; GO:0005739; GO:0006424; GO:0008270; GO:0050561; GO:0070127	21.2686	20.9039	21.1319	21.0841	21.5456	21.3916	0.00961233	14.6468	0.544831	0.263617	0.00739713	-0.00961233	FALSE
Ebf3	GO:0000978; GO:0000981; GO:0001228; GO:0005634; GO:0006357; GO:0045893; GO:0045944; GO:0046872; GO:0000978; GO:0000981; GO:0001228; GO:0005634; GO:0006357; GO:0045893; GO:0045944; GO:0046872; GO:0000978; GO:0000981; GO:0001228; GO:0005634; GO:0006357; GO:0045893; GO:0045944; GO:0046872	21.3144	21.015	21.1045	20.9565	20.3057	21.0024	-0.0059299	14.5598	-0.226995	0.665356	0.0127208	0.0059299	FALSE
Ebna1bp2	GO:0005694; GO:0005730; GO:0006364; GO:0030687; GO:0034399; GO:0042273; GO:0005730; GO:0006364; GO:0030687; GO:0034399; GO:0042273	26.6214	27.0177	27.0591	26.6913	26.4566	27.0766	0.00577346	18.553	0.284149	0.585247	0.00974044	-0.00577346	FALSE
Ebp	GO:0000247; GO:0004769; GO:0005635; GO:0005783; GO:0005789; GO:0006695; GO:0008203; GO:0016126; GO:0030097; GO:0031410; GO:0031965; GO:0042802; GO:0043931; GO:0047750	25.0321	24.8763	24.7706	24.9401	25.4165	25.0924	0.00662729	17.3004	0.384599	0.451545	0.00795313	-0.00662729	FALSE
Echdc1	GO:0003824; GO:0005829	25.98	26.1153	25.9724	26.0916	26.008	25.4333	-0.017885	18.092	-0.92439	0.00835925	0.00369012	0.017885	FALSE
Echs1	GO:0004165; GO:0004300; GO:0005739; GO:0005759; GO:0006635; GO:0043956; GO:0120092	20.9121	20.6655	20.7126	20.786	20.9657	20.3554	-0.012064	14.4494	-0.72236	0.104925	0.00577444	0.012064	FALSE
Eci1	GO:0004165; GO:0005739; GO:0005759; GO:0006635; GO:0016863; GO:0042802	22.2242	22.409	21.7978	22.2064	21.8205	21.4017	-0.0239033	15.3884	-0.839294	0.0366643	0.00774203	0.0239033	FALSE
Eci2	GO:0000062; GO:0004165; GO:0005739; GO:0005777; GO:0005782; GO:0006635; GO:0016863	22.4787	22.7198	22.4641	22.4476	23.2663	22.331	-0.00439854	15.7061	-0.167455	0.751165	0.0129481	0.00439854	FALSE
Eci3	GO:0004165; GO:0005739; GO:0005782; GO:0006635	23.7668	23.882	23.8097	24.0112	24.3891	24.1459	0.0104282	16.5683	0.576673	0.230877	0.00738686	-0.0104282	FALSE
Ecpas	GO:0005634; GO:0005769; GO:0005770; GO:0005771; GO:0005783; GO:0005813; GO:0030134; GO:0030139; GO:0031410; GO:0043248; GO:0060090; GO:0070628	23.5603	22.9649	23.3777	23.4774	23.5663	23.8947	0.0172904	16.1582	0.741321	0.0917173	0.00782686	-0.0172904	TRUE
Edc3	GO:0000932; GO:0003729; GO:0031087; GO:0033962; GO:0042802	21.4028	21.7823	21.4982	21.5371	21.8332	21.3726	-0.0046532	14.9821	-0.312957	0.545891	0.00706082	0.0046532	FALSE
Edc4	GO:0000932; GO:0005634; GO:0031087	23.6367	24.0945	23.511	23.5113	24.5915	23.642	-0.000193285	16.5198	-0.00584998	0.991225	0.0165199	0.000193285	FALSE
Edem3	GO:0004571; GO:0005509; GO:0005783; GO:0005788; GO:0005975; GO:0006058; GO:0006516; GO:0016020; GO:0036503; GO:0043161; GO:0004571; GO:0005509; GO:0005783; GO:0005788; GO:0005975; GO:0006058; GO:0006516; GO:0016020; GO:0036503; GO:0043161	21.7117	21.5942	21.684	21.8057	22.0144	21.5864	-0.00204502	15.0773	-0.166424	0.752669	0.00605833	0.00204502	FALSE
Eea1	GO:0005545; GO:0005768; GO:0005769; GO:0005829; GO:0005969; GO:0006897; GO:0006906; GO:0030742; GO:0031410; GO:0031901; GO:0042803; GO:0044308; GO:0046872; GO:0055037; GO:0098685; GO:0098794; GO:0098978; GO:0099565; GO:0005545; GO:0005768; GO:0005769; GO:0005829; GO:0005969; GO:0006897; GO:0006906; GO:0030742; GO:0031410; GO:0031901; GO:0042803; GO:0044308; GO:0046872; GO:0055037; GO:0098685; GO:…	21.0991	20.7902	20.6018	20.8906	20.8092	20.3779	-0.0146228	14.4858	-0.769418	0.0736224	0.00606968	0.0146228	TRUE
Eed	GO:0000122; GO:0000978; GO:0001222; GO:0001739; GO:0003682; GO:0005634; GO:0005677; GO:0005829; GO:0008047; GO:0021510; GO:0031491; GO:0035098; GO:0042054; GO:0042802; GO:0045120; GO:0048709; GO:0071514; GO:0140718; GO:1990830; GO:2000011	23.1826	23.7323	23.5934	23.2991	23.3935	23.6349	0.00521874	16.2361	0.317677	0.539515	0.00778843	-0.00521874	FALSE
Eef1b2	GO:0003746; GO:0005085; GO:0005737; GO:0005829; GO:0005853; GO:0006414; GO:0045471	26.9474	26.9371	26.8247	26.7188	26.9215	26.2875	-0.0177018	18.6726	-0.910334	0.0116996	0.00402399	0.0177018	FALSE
Eef1d	GO:0003746; GO:0005085; GO:0005829; GO:0005853	28.4057	28.2456	28.1645	28.0782	28.4534	27.8323	-0.0122085	19.6238	-0.697574	0.123362	0.00626995	0.0122085	FALSE
Eef1e1	GO:0005634; GO:0005737; GO:0005829; GO:0008285; GO:0017101; GO:0043065; GO:0043517; GO:1990830; GO:2000774; GO:2001235	23.9397	23.408	23.4771	23.9595	23.7584	24.0263	0.0105459	16.4017	0.521467	0.2887	0.00862804	-0.0105459	FALSE
Eef1g	GO:0003746; GO:0005634; GO:0005737; GO:0006414; GO:0009615	27.8147	27.4631	27.3478	27.4039	27.7832	27.3855	-0.00424669	19.112	-0.26394	0.613284	0.00775953	0.00424669	FALSE
Eef2	GO:0002039; GO:0002244; GO:0002931; GO:0003009; GO:0003723; GO:0003746; GO:0003924; GO:0005525; GO:0005737; GO:0005829; GO:0005840; GO:0006414; GO:0008097; GO:0009410; GO:0014009; GO:0019901; GO:0032355; GO:0034976; GO:0035914; GO:0042542; GO:0043022; GO:0045202; GO:0045471; GO:0045727; GO:0051015; GO:0051593; GO:0098794; GO:0098978; GO:0140242; GO:1990416; GO:1990904; GO:2000767	27.252	27.2072	26.9967	27.1306	27.182	26.805	-0.0105955	18.8501	-0.825163	0.0431796	0.00362676	0.0105955	FALSE
Eef2k	GO:0002931; GO:0004686; GO:0005509; GO:0005516; GO:0005524; GO:0014069; GO:0031037; GO:0031952; GO:0032869; GO:0043066; GO:0043197; GO:0045807; GO:0046777; GO:0051965; GO:0061003; GO:0071277; GO:0071320; GO:0071454; GO:0098978; GO:0140245; GO:1990416; GO:1990637	21.9846	21.6548	21.55	21.7937	20.4565	21.0934	-0.0232038	14.9995	-0.540095	0.268631	0.0180787	0.0232038	FALSE
Eefsec	GO:0000049; GO:0001514; GO:0003746; GO:0003924; GO:0005525; GO:0035368; GO:0043021; GO:1990904; GO:0000049; GO:0001514; GO:0003746; GO:0003924; GO:0005525; GO:0035368; GO:0043021; GO:1990904	21.4456	21.4365	21.6627	21.6183	21.4512	21.773	0.00745022	14.899	0.688252	0.130632	0.00392656	-0.00745022	FALSE
Efemp2	GO:0001527; GO:0005509; GO:0005604; GO:0008201; GO:0031012; GO:0035904; GO:0042803; GO:0048251; GO:0060414; GO:0060840; GO:0071953; GO:0097084; GO:1904026; GO:1904028; GO:1904706; GO:1904831; GO:1905609; GO:0001527; GO:0005509; GO:0005604; GO:0008201; GO:0031012; GO:0035904; GO:0042803; GO:0048251; GO:0060414; GO:0060840; GO:0071953; GO:0097084; GO:1904026; GO:1904028; GO:1904706; GO:1904831; GO:…	22.7824	22.9225	22.9473	22.3756	22.551	22.7755	-0.00163701	15.7629	-0.0960061	0.856433	0.00848618	0.00163701	TRUE
Efhd2	GO:0005509; GO:0045121	27.2585	27.4928	27.4864	27.3302	26.9369	26.4736	-0.0284269	19.0128	-0.939285	0.0054176	0.00519244	0.0284269	FALSE
Efl1	GO:0003746; GO:0003924; GO:0005525; GO:0005829; GO:0042256; GO:0043022; GO:0046039; GO:1990904	22.8057	22.9972	22.9395	22.9751	22.9164	22.694	-0.00657959	15.9075	-0.738182	0.0938491	0.00300644	0.00657959	FALSE
Efnb2	GO:0001945; GO:0002042; GO:0005102; GO:0005886; GO:0007155; GO:0007411; GO:0008284; GO:0009887; GO:0010839; GO:0010977; GO:0030425; GO:0031295; GO:0034332; GO:0042734; GO:0043616; GO:0046875; GO:0048013; GO:0048514; GO:0048845; GO:0050920; GO:0071222; GO:0072178; GO:0098685; GO:0098839; GO:0098978; GO:0099054; GO:0099072; GO:0099149; GO:1903849; GO:2000727	23.7896	23.7826	23.757	23.4575	22.7143	21.3761	-0.0728598	16.5173	-0.988395	0.000201222	0.00559881	0.0728598	TRUE
Efr3a	GO:0005829; GO:0005886; GO:0072659; GO:0005886; GO:0072659	23.7614	23.4009	23.6355	23.6744	24.0439	23.9537	0.0111514	16.3863	0.62673	0.182992	0.0069325	-0.0111514	TRUE
Eftud2	GO:0000398; GO:0003924; GO:0005525; GO:0005634; GO:0005829; GO:0015030; GO:0016607; GO:0030623; GO:0042220; GO:0046540; GO:0071005; GO:0071007; GO:0071013; GO:0071466; GO:0000398; GO:0003924; GO:0005525; GO:0005634; GO:0005829; GO:0015030; GO:0016607; GO:0030623; GO:0042220; GO:0046540; GO:0071005; GO:0071007; GO:0071013; GO:0071466	27.4944	27.7935	27.6429	27.7859	27.6317	27.8404	0.00547531	19.1633	0.543694	0.264818	0.00422604	-0.00547531	FALSE
Ehd1	GO:0005509; GO:0005524; GO:0005525; GO:0005634; GO:0005737; GO:0005768; GO:0005769; GO:0005811; GO:0005886; GO:0006886; GO:0006897; GO:0010008; GO:0010886; GO:0010976; GO:0016197; GO:0020018; GO:0030132; GO:0030139; GO:0031095; GO:0031175; GO:0031267; GO:0031901; GO:0032456; GO:0034383; GO:0042632; GO:0042802; GO:0045296; GO:0048471; GO:0051260; GO:0055038; GO:0060271; GO:0061512; GO:0072659; GO:…	25.5615	24.9401	25.2983	25.5214	25.6655	25.8279	0.0161934	17.5486	0.675401	0.140947	0.00884056	-0.0161934	TRUE
Ehd2	GO:0005509; GO:0005524; GO:0005525; GO:0005634; GO:0005737; GO:0005769; GO:0005829; GO:0005886; GO:0005901; GO:0006897; GO:0015630; GO:0016020; GO:0016787; GO:0019904; GO:0030132; GO:0030139; GO:0030866; GO:0032456; GO:0042802; GO:0045171; GO:0045296; GO:0048471; GO:0055038; GO:0060271; GO:0072659; GO:0097320; GO:1901741; GO:2001137	26.6056	25.9085	26.1896	26.3762	26.5975	26.6995	0.0134547	18.209	0.579451	0.228102	0.00946214	-0.0134547	TRUE
Ehd3	GO:0001881; GO:0005509; GO:0005524; GO:0005525; GO:0005634; GO:0005737; GO:0005769; GO:0005829; GO:0005886; GO:0006897; GO:0015031; GO:0020018; GO:0030132; GO:0030139; GO:0032456; GO:0034498; GO:0045296; GO:0048471; GO:0051260; GO:0055038; GO:0055117; GO:0060271; GO:0072659; GO:0086036; GO:0090160; GO:1903358; GO:1903779	23.5761	22.9138	23.2833	23.6594	23.7032	23.8855	0.0176176	16.1769	0.656052	0.157106	0.0101335	-0.0176176	TRUE
Ehd4	GO:0005509; GO:0005524; GO:0005525; GO:0005634; GO:0005737; GO:0005769; GO:0005783; GO:0005886; GO:0006897; GO:0006907; GO:0030100; GO:0030132; GO:0030139; GO:0032456; GO:0045296; GO:0048471; GO:0050731; GO:0051260; GO:0055038; GO:0060271; GO:0071363; GO:0072659	25.5429	24.9172	25.2365	25.4873	25.7224	25.7009	0.0135972	17.5415	0.574441	0.233117	0.00968763	-0.0135972	TRUE
Ehmt1	GO:0000122; GO:0000785; GO:0001222; GO:0002039; GO:0005634; GO:0006325; GO:0008168; GO:0008270; GO:0016279; GO:0045892; GO:0045995; GO:0046974; GO:0046976; GO:0060992; GO:0070742; GO:0120162; GO:0140718	23.6636	23.7532	23.7687	23.8118	23.4554	24.08	0.00959309	16.4037	0.613765	0.194957	0.00616981	-0.00959309	FALSE
Ehmt2	GO:0000122; GO:0000785; GO:0000977; GO:0001222; GO:0002039; GO:0005634; GO:0006275; GO:0006357; GO:0007130; GO:0007286; GO:0007616; GO:0008270; GO:0009267; GO:0009566; GO:0016279; GO:0019899; GO:0031399; GO:0031667; GO:0035265; GO:0036166; GO:0044027; GO:0045471; GO:0046974; GO:0046976; GO:0048148; GO:0048599; GO:0048665; GO:0060992; GO:0070742; GO:0071314; GO:0071466; GO:0140759; GO:1902902; GO:…	23.0703	23.1832	23.2055	23.1616	23.0467	23.4031	0.0073668	16.0182	0.755871	0.0821234	0.00319049	-0.0073668	FALSE
Eif1a	GO:0003723; GO:0003743; GO:0005737	23.7162	23.3895	23.8155	23.8271	23.5699	23.7797	0.00334103	16.3941	0.253186	0.628336	0.006383	-0.00334103	FALSE
Eif2a	GO:0000049; GO:0003729; GO:0003743; GO:0005737; GO:0005850; GO:0006412; GO:0006413; GO:0006417; GO:0009967; GO:0022627; GO:0032933; GO:0042255; GO:0043022; GO:1990928	22.3913	22.4289	22.5082	22.5395	22.1431	22.2441	-0.00689312	15.5546	-0.582191	0.225379	0.00481325	0.00689312	FALSE
Eif2ak2	GO:0001819; GO:0003725; GO:0004672; GO:0004694; GO:0004715; GO:0005524; GO:0005634; GO:0005737; GO:0006412; GO:0006468; GO:0009612; GO:0009615; GO:0009636; GO:0010033; GO:0016301; GO:0017148; GO:0030968; GO:0032496; GO:0032722; GO:0032874; GO:0033197; GO:0033689; GO:0034198; GO:0035455; GO:0042802; GO:0043065; GO:0043066; GO:0043330; GO:0043410; GO:0045071; GO:0046777; GO:0048471; GO:0051092; GO:…	23.9712	23.8376	24.0559	24.2363	23.9779	24.5723	0.0173849	16.5978	0.863783	0.0265687	0.00507049	-0.0173849	FALSE
Eif2ak4	GO:0000049; GO:0000077; GO:0001934; GO:0002230; GO:0002286; GO:0002821; GO:0004674; GO:0004694; GO:0005524; GO:0005634; GO:0005737; GO:0005829; GO:0006446; GO:0006468; GO:0007049; GO:0007612; GO:0007616; GO:0009267; GO:0010628; GO:0010998; GO:0017148; GO:0019081; GO:0030968; GO:0032057; GO:0032792; GO:0034198; GO:0034644; GO:0034976; GO:0043558; GO:0044828; GO:0045665; GO:0045947; GO:0060259; GO:…	21.8381	21.4991	21.6604	21.7971	21.9501	21.7634	0.00276655	15.0589	0.231461	0.659009	0.00581401	-0.00276655	FALSE
Eif2b1	GO:0002183; GO:0003743; GO:0005085; GO:0005525; GO:0005737; GO:0005829; GO:0005850; GO:0005851; GO:0005886; GO:0006412; GO:0006413; GO:0009408; GO:0009749; GO:0014003; GO:0016020; GO:0019003; GO:0042802; GO:0043434; GO:0050852; GO:1990928	19.7915	19.8261	19.8078	18.1619	19.4632	18.979	-0.0185431	13.5248	-0.364709	0.477193	0.0236708	0.0185431	TRUE
Eif2b2	GO:0005829; GO:0001541; GO:0002183; GO:0003743; GO:0005085; GO:0005524; GO:0005525; GO:0005829; GO:0005851; GO:0014003; GO:0042552; GO:0050852	22.5861	22.4883	22.5178	22.5183	22.3933	22.5912	0.00138566	15.5978	0.248419	0.635037	0.00270154	-0.00138566	FALSE
Eif2b3	GO:0002183; GO:0003743; GO:0005085; GO:0005737; GO:0005829; GO:0005851; GO:0006412; GO:0006413; GO:0009408; GO:0009749; GO:0014003; GO:0021766; GO:0032045; GO:0043434; GO:0050852	22.7661	22.6552	22.6058	22.7506	22.7043	22.66	-0.000984545	15.7341	-0.208721	0.691465	0.00230658	0.000984545	FALSE
Eif2b4	GO:0001541; GO:0002183; GO:0003743; GO:0005085; GO:0005737; GO:0005829; GO:0005851; GO:0006413; GO:0009408; GO:0009749; GO:0014003; GO:0021766; GO:0031369; GO:0042552; GO:0043434; GO:0050852	24.4666	24.1229	24.3416	24.4848	24.4476	24.6912	0.0107331	16.8609	0.747412	0.0876436	0.00477024	-0.0107331	FALSE
Eif2b5	GO:0001541; GO:0002183; GO:0003743; GO:0005085; GO:0005634; GO:0005737; GO:0005829; GO:0005851; GO:0006413; GO:0009408; GO:0009749; GO:0014002; GO:0014003; GO:0021766; GO:0031369; GO:0034976; GO:0042552; GO:0043065; GO:0043434; GO:0045727; GO:0045948; GO:0048708; GO:0050852	22.3011	22.1635	22.1812	22.2444	22.135	22.2946	0.00183015	15.3898	0.339345	0.510521	0.00253658	-0.00183015	FALSE
Eif2d	GO:0001731; GO:0003723; GO:0003743; GO:0005737; GO:0016604; GO:0022627; GO:0032790; GO:0075522	21.5259	21.3859	21.19	21.2571	21.3236	21.0242	-0.0104255	14.821	-0.790516	0.0612288	0.0040385	0.0104255	FALSE
Eif2s1	GO:0003723; GO:0003743; GO:0005634; GO:0005737; GO:0005829; GO:0005850; GO:0006412; GO:0006413; GO:0010494; GO:0032057; GO:0033290; GO:0034063; GO:0034198; GO:0034599; GO:0034605; GO:0034644; GO:0034976; GO:0036490; GO:0036499; GO:0043022; GO:0043558; GO:0044207; GO:0045202; GO:0097451; GO:1904373; GO:1990737; GO:2000676	25.8043	25.2869	25.3301	25.3215	25.6932	25.7326	0.00810715	17.642	0.441915	0.380279	0.00822849	-0.00810715	FALSE
Eif2s2	GO:0001701; GO:0001731; GO:0002176; GO:0002183; GO:0003729; GO:0003743; GO:0005737; GO:0005850; GO:0006413; GO:0008584; GO:0031369; GO:0045202; GO:0001701; GO:0001731; GO:0001732; GO:0002176; GO:0002183; GO:0003729; GO:0003743; GO:0005737; GO:0005850; GO:0006413; GO:0008584; GO:0031369; GO:0045202; GO:0001701; GO:0001731; GO:0001732; GO:0002176; GO:0002183; GO:0003729; GO:0003743; GO:0005737; GO:…	25.4756	24.974	25.1629	25.524	25.7504	25.8345	0.0182639	17.5244	0.715232	0.110093	0.00892328	-0.0182639	FALSE
Eif2s3	GO:0001514; GO:0001731; GO:0002183; GO:0003743; GO:0003924; GO:0005525; GO:0005737; GO:0005829; GO:0005850; GO:0006413; GO:0008135; GO:0016259; GO:0035368; GO:0045202; GO:1990856	25.5972	25.2016	25.2381	25.4168	25.6703	25.554	0.00611744	17.5983	0.410181	0.419235	0.00680082	-0.00611744	FALSE
Eif3a	GO:0001732; GO:0002188; GO:0003723; GO:0003729; GO:0003743; GO:0005654; GO:0005730; GO:0005829; GO:0005852; GO:0005874; GO:0014069; GO:0016282; GO:0030971; GO:0033290; GO:0043614; GO:0070373; GO:0071540; GO:0071541; GO:0075522; GO:0075525	25.1572	24.745	24.7188	24.8401	24.9981	24.979	0.00284885	17.2453	0.220021	0.675294	0.0063154	-0.00284885	FALSE
Eif3b	GO:0001732; GO:0003723; GO:0003743; GO:0005852; GO:0006413; GO:0006446; GO:0010494; GO:0016282; GO:0031369; GO:0033290; GO:0045202; GO:0071541; GO:0075522; GO:0075525	24.8079	24.3959	24.3634	24.5344	24.6381	24.6276	0.00261881	17.0075	0.205057	0.696726	0.00624987	-0.00261881	FALSE
Eif3c	GO:0001732; GO:0003723; GO:0003743; GO:0005852; GO:0006413; GO:0016282; GO:0031369; GO:0033290; GO:0043022; GO:0045727; GO:0071541	24.8513	24.3649	24.3218	24.4697	24.6645	24.7676	0.00725667	16.9857	0.430708	0.393889	0.0076027	-0.00725667	FALSE
Eif3d	GO:0001732; GO:0002191; GO:0003723; GO:0003743; GO:0005852; GO:0006413; GO:0016282; GO:0033290; GO:0045202; GO:0045727; GO:0071541; GO:0075522; GO:0075525; GO:0098808	27.0974	26.3557	26.4676	26.5703	26.7921	26.5132	-0.00416604	18.4875	-0.201232	0.702227	0.0101396	0.00416604	FALSE
Eif3e	GO:0000184; GO:0001732; GO:0003743; GO:0005634; GO:0005737; GO:0005852; GO:0006413; GO:0006874; GO:0014069; GO:0016282; GO:0016605; GO:0033290; GO:0044325; GO:0045727; GO:0071540; GO:0090316	25.2495	24.5508	24.5179	24.6969	25.0653	25.0183	0.00713367	17.1782	0.307144	0.553771	0.0110516	-0.00713367	FALSE
Eif3f	GO:0001732; GO:0003743; GO:0004843; GO:0005852; GO:0006413; GO:0016282; GO:0031369; GO:0033290; GO:0042802; GO:0045202; GO:0071541; GO:0075522; GO:0140492	25.4694	24.9371	24.8237	25.0048	25.2786	25.2231	0.00407963	17.3873	0.219731	0.675708	0.00905638	-0.00407963	FALSE
Eif3g	GO:0001732; GO:0003723; GO:0003743; GO:0005737; GO:0005852; GO:0006413; GO:0016282; GO:0033290; GO:0048471; GO:0075525	24.3279	24.107	24.1597	24.0243	24.2828	24.1204	-0.00164608	16.7643	-0.187412	0.722173	0.00431379	0.00164608	FALSE
Eif3h	GO:0001732; GO:0003743; GO:0005829; GO:0005852; GO:0006413; GO:0008237; GO:0016282; GO:0032435; GO:0033290; GO:0071541; GO:0140492	23.6701	23.3589	23.4651	23.2906	23.1896	23.3513	-0.00461974	16.2411	-0.364112	0.477968	0.00590837	0.00461974	FALSE
Eif3i	GO:0001732; GO:0002183; GO:0003723; GO:0003743; GO:0005852; GO:0006413; GO:0016282; GO:0033290; GO:0045202; GO:0071541	25.1531	24.8998	24.7639	24.901	25.2132	25.0484	0.00345791	17.3038	0.262878	0.614765	0.0063457	-0.00345791	FALSE
Eif3j	GO:0001732; GO:0003743; GO:0005852; GO:0016282; GO:0033290; GO:0042802	22.904	22.8297	22.8629	22.7469	22.7088	22.8411	-0.000694144	15.8191	-0.122976	0.816466	0.00280085	0.000694144	FALSE
Eif3k	GO:0001732; GO:0003723; GO:0003743; GO:0005634; GO:0005852; GO:0006413; GO:0006446; GO:0016282; GO:0033290; GO:0043022	24.178	24.1733	23.9384	24.0298	24.2203	24.0599	-0.000899453	16.7107	-0.108236	0.838281	0.00413066	0.000899453	FALSE
Eif3l	GO:0001650; GO:0001732; GO:0003743; GO:0005654; GO:0005730; GO:0005852; GO:0006413; GO:0016282; GO:0033290; GO:0045202; GO:0075525; GO:0001650; GO:0001732; GO:0003743; GO:0005654; GO:0005730; GO:0005852; GO:0006413; GO:0016282; GO:0033290; GO:0045202; GO:0075525	24.7215	24.271	24.2032	24.2324	24.4755	24.2689	-0.00383678	16.9114	-0.249196	0.633944	0.00745547	0.00383678	FALSE
Eif3m	GO:0001732; GO:0002183; GO:0003743; GO:0005852; GO:0006412; GO:0016282; GO:0031369; GO:0033290; GO:0071541; GO:0001732; GO:0002183; GO:0003743; GO:0005852; GO:0006412; GO:0016282; GO:0031369; GO:0033290; GO:0071541	24.63	24.2442	24.383	24.2886	23.9137	24.6465	0.00561496	16.8423	0.267843	0.607843	0.0100988	-0.00561496	FALSE
Eif4a1	GO:0002183; GO:0003724; GO:0003725; GO:0003743; GO:0005524; GO:0005737; GO:0016787	28.9578	28.9302	28.7701	28.8557	28.9719	28.4999	-0.0114651	20.0586	-0.835426	0.0383981	0.00377129	0.0114651	FALSE
Eif4a2	GO:0002183; GO:0003723; GO:0003724; GO:0003743; GO:0005524; GO:0016887; GO:0048471; GO:1990830	24.3682	24.4725	24.2319	24.2368	24.1424	24.0403	-0.00971227	16.871	-0.818035	0.0466544	0.0034144	0.00971227	FALSE
Eif4a3	GO:0000184; GO:0000381; GO:0000398; GO:0003724; GO:0003729; GO:0005524; GO:0005634; GO:0005730; GO:0005737; GO:0006364; GO:0008143; GO:0008306; GO:0010629; GO:0014070; GO:0016607; GO:0016887; GO:0017148; GO:0030425; GO:0035145; GO:0035368; GO:0035613; GO:0035640; GO:0043021; GO:0043025; GO:0045727; GO:0045944; GO:0048026; GO:0048701; GO:0051028; GO:0071006; GO:0071013; GO:0072715; GO:0090394; GO:…	27.7557	28.2328	28.1119	27.9418	27.567	29.0552	0.0302196	19.2884	0.755481	0.0823743	0.0131036	-0.0302196	FALSE
Eif4e	GO:0000082; GO:0000340; GO:0000932; GO:0001662; GO:0003743; GO:0005634; GO:0005737; GO:0005829; GO:0006406; GO:0006412; GO:0006413; GO:0006417; GO:0010494; GO:0016281; GO:0016442; GO:0016604; GO:0016607; GO:0017148; GO:0019827; GO:0019899; GO:0030182; GO:0030324; GO:0031370; GO:0032991; GO:0033391; GO:0045665; GO:0045931; GO:0048471; GO:0051168; GO:0071549; GO:0098794; GO:0098808; GO:0098978; GO:…	24.0258	24.2996	24.2153	24.3214	24.219	23.4658	-0.0214447	16.8381	-0.863133	0.0268171	0.00627313	0.0214447	FALSE
Eif4e2	GO:0000340; GO:0000932; GO:0001701; GO:0003743; GO:0005737; GO:0006413; GO:0016281; GO:0017148; GO:0031625; GO:0035278; GO:0045947; GO:0060339; GO:0072344	20.908	21.0341	20.9856	20.936	21.1418	20.7249	-0.00674761	14.5688	-0.628976	0.180951	0.00417008	0.00674761	FALSE
Eif4enif1	GO:0000932; GO:0003729; GO:0005049; GO:0005634; GO:0005737; GO:0005829; GO:0006412; GO:0006606; GO:0017148; GO:0019827; GO:0019900; GO:0030182; GO:0033962; GO:0035278; GO:0045665; GO:0048255; GO:0060213; GO:0106289; GO:0000932; GO:0003729; GO:0005049; GO:0005634; GO:0005737; GO:0005829; GO:0006412; GO:0006606; GO:0017148; GO:0019827; GO:0019900; GO:0030182; GO:0033962; GO:0035278; GO:0045665; GO:…	22.2398	22.0332	22.1852	22.2653	22.479	22.083	-0.00181641	15.4096	-0.150079	0.776572	0.00598297	0.00181641	FALSE
Eif4g1	GO:0001662; GO:0003729; GO:0003743; GO:0005524; GO:0005634; GO:0005737; GO:0005840; GO:0006412; GO:0006413; GO:0006446; GO:0008135; GO:0008190; GO:0009059; GO:0010494; GO:0010507; GO:0010801; GO:0016281; GO:0030182; GO:0030307; GO:0030324; GO:0031669; GO:0033138; GO:0035278; GO:0036493; GO:0042802; GO:0045471; GO:0045666; GO:0051247; GO:0097009; GO:0098794; GO:1900087; GO:1904377; GO:1905537; GO:…	25.54	24.9546	25.3732	25.3962	25.6742	25.5564	0.00819595	17.5636	0.424022	0.402085	0.0087527	-0.00819595	FALSE
Eif4g2	GO:0003729; GO:0003743; GO:0005737; GO:0005829; GO:0006413; GO:0006446; GO:0007507; GO:0008135; GO:0009059; GO:0010507; GO:0014069; GO:0016281; GO:0030307; GO:0030424; GO:0045727; GO:0045773; GO:0060999	25.5537	24.9585	25.3006	25.5694	25.8722	25.7739	0.0148073	17.5823	0.579319	0.228234	0.0104169	-0.0148073	FALSE
Eif4g3	GO:0003729; GO:0003743; GO:0006412; GO:0006413; GO:0007283; GO:0007286; GO:0016281; GO:0043232; GO:0045202; GO:0045727; GO:0060903	24.0695	23.7779	24.0498	24.1435	24.2967	24.2097	0.00731841	16.6512	0.533927	0.275215	0.00579474	-0.00731841	FALSE
Eif4h	GO:0003723; GO:0003743; GO:0019953; GO:0048471; GO:0048589	22.8596	22.8309	22.6695	22.6755	22.5979	22.3265	-0.0140316	15.7979	-0.95136	0.0034913	0.00227195	0.0140316	FALSE
Eif5	GO:0001731; GO:0001732; GO:0003743; GO:0005092; GO:0005096; GO:0005525; GO:0005737; GO:0005829; GO:0006446; GO:0042255; GO:0045202; GO:0071074	23.5793	23.7502	23.5593	23.6442	23.4591	23.5872	-0.00179385	16.3675	-0.242153	0.64387	0.00359371	0.00179385	FALSE
Eif5a	GO:0003723; GO:0003746; GO:0005634; GO:0005642; GO:0005643; GO:0005737; GO:0005789; GO:0006414; GO:0007204; GO:0010666; GO:0017070; GO:0030425; GO:0033209; GO:0043022; GO:0043025; GO:0043065; GO:0043066; GO:0045202; GO:0045901; GO:0045905; GO:0045944; GO:0051149; GO:0097067; GO:0098586; GO:1902255; GO:2000379	24.822	24.8243	24.7552	24.9043	24.6748	23.7938	-0.0308428	17.272	-0.964782	0.00183863	0.0042047	0.0308428	FALSE
Eif5b	GO:0000049; GO:0003743; GO:0003924; GO:0005525; GO:0005737; GO:0005739; GO:0006413; GO:0006446; GO:0042255; GO:0045202; GO:0046872	23.6527	23.8469	23.6735	23.9055	23.5034	23.7287	-0.00116945	16.448	-0.105525	0.842301	0.00551017	0.00116945	FALSE
Eif6	GO:0000054; GO:0000460; GO:0000470; GO:0003743; GO:0005634; GO:0005638; GO:0005730; GO:0005737; GO:0005829; GO:0005882; GO:0006110; GO:0030687; GO:0032868; GO:0035195; GO:0035278; GO:0042256; GO:0042304; GO:0043022; GO:0043023; GO:0045202; GO:0045652; GO:0045727; GO:1902626; GO:2000377	27.1792	27.3925	27.3931	27.0015	26.8539	27.3967	0.00276804	18.8376	0.154396	0.770247	0.00885664	-0.00276804	FALSE
Elac2	GO:0005654; GO:0042645; GO:0042781; GO:0046872; GO:1990180; GO:0042645; GO:0042781; GO:0046872	20.4216	21.0017	21.2249	20.9618	20.8545	20.2234	-0.0186664	14.5258	-0.638929	0.172022	0.0112371	0.0186664	FALSE
Elavl1	GO:0000932; GO:0003723; GO:0003725; GO:0003729; GO:0003730; GO:0005634; GO:0005654; GO:0005737; GO:0005783; GO:0005829; GO:0006606; GO:0010494; GO:0016441; GO:0016528; GO:0019901; GO:0031410; GO:0032930; GO:0035198; GO:0035925; GO:0042803; GO:0045727; GO:0048255; GO:0051260; GO:0060965; GO:0061157; GO:0070935; GO:0098794; GO:0098978; GO:0106222; GO:1990904; GO:2000036	27.0388	27.425	27.3082	27.5807	26.8446	26.6454	-0.0201847	18.9435	-0.731482	0.0984725	0.00940771	0.0201847	FALSE
Elf1	GO:0000978; GO:0000981; GO:0001228; GO:0001817; GO:0003700; GO:0005634; GO:0006355; GO:0006357; GO:0045893; GO:0045944; GO:0050860; GO:1990837; GO:0000978; GO:0000981; GO:0001228; GO:0001817; GO:0003700; GO:0005634; GO:0006355; GO:0006357; GO:0045893; GO:0045944; GO:0050860; GO:1990837; GO:0000978; GO:0000981; GO:0001228; GO:0001817; GO:0003700; GO:0005634; GO:0006355; GO:0006357; GO:0045893; GO:…	21.0555	20.8272	21.2243	20.6983	20.307	19.7853	-0.0373572	14.556	-0.921685	0.00895974	0.00786188	0.0373572	FALSE
Ell	GO:0000791; GO:0000987; GO:0001701; GO:0006368; GO:0008023; GO:0015030; GO:0016607; GO:0019902; GO:0032968; GO:0035363; GO:0042795; GO:0042796; GO:0045945; GO:0000791; GO:0000987; GO:0001701; GO:0006368; GO:0008023; GO:0015030; GO:0016607; GO:0019902; GO:0032968; GO:0035363; GO:0042795; GO:0042796; GO:0045945	23.3492	23.7912	23.6358	23.3945	22.549	23.8844	0.00736804	16.1953	0.19895	0.705512	0.0181471	-0.00736804	FALSE
Elmo2	GO:0005829; GO:0006909; GO:0006915; GO:0007015; GO:0016020; GO:0017124; GO:0030971; GO:0048870; GO:0060326; GO:0005829; GO:0006909; GO:0006915; GO:0007015; GO:0016020; GO:0017124; GO:0030971; GO:0048870; GO:0060326	23.5634	23.333	23.3901	23.4804	23.6796	23.6299	0.00611135	16.2581	0.585084	0.222518	0.0042354	-0.00611135	FALSE
Elmo3	GO:0005737; GO:0006909; GO:0006915; GO:0007015; GO:0017124; GO:0048870	21.5854	21.322	21.4946	21.9141	21.9175	22.4091	0.0271276	14.9161	0.905357	0.0130122	0.00636202	-0.0271276	FALSE
Elmod2	GO:0005096; GO:0016020; GO:0050688; GO:0005096; GO:0016020; GO:0050688	21.7559	21.4222	21.746	21.8128	22.2565	22.3121	0.0207895	15.0339	0.797893	0.0571433	0.00785311	-0.0207895	FALSE
Eln	GO:0001974; GO:0003151; GO:0003180; GO:0005576; GO:0005615; GO:0007519; GO:0009410; GO:0030023; GO:0030198; GO:0030833; GO:0035904; GO:0043149; GO:0044344; GO:0048251; GO:0050840; GO:0055093; GO:0062023; GO:0071280; GO:0071298; GO:0071300; GO:0071407; GO:0071456; GO:0071549; GO:0071560; GO:0071953; GO:0085029	23.3444	23.0278	23.1364	23.5071	24.6209	27.5542	0.132432	15.9123	0.991048	0.000119854	0.00892018	-0.132432	TRUE
Eloa	GO:0003690; GO:0006357; GO:0006367; GO:0006368; GO:0008023; GO:0070449; GO:0090734	21.9968	22.1641	21.9738	22.1001	22.0848	21.4544	-0.0177512	15.3385	-0.894431	0.016129	0.00443771	0.0177512	FALSE
Elob	GO:0001222; GO:0003713; GO:0005667; GO:0006367; GO:0006368; GO:0016567; GO:0030891; GO:0031462; GO:0031466; GO:0031625; GO:0044877; GO:0045944; GO:0070449; GO:0140958	21.7327	22.0393	22.1252	21.9893	22.0096	22.1741	0.00688196	15.2126	0.582564	0.225009	0.0048008	-0.00688196	FALSE
Eloc	GO:0001222; GO:0006367; GO:0006511; GO:0016567; GO:0030674; GO:0030891; GO:0031466; GO:0032968; GO:0044877; GO:0070449; GO:0140958	24.2306	24.0183	24.0062	23.8899	23.9051	23.8459	-0.00713023	16.6699	-0.668107	0.14695	0.00397043	0.00713023	FALSE
Elovl1	GO:0005783; GO:0005789; GO:0009922; GO:0019367; GO:0030148; GO:0034625; GO:0034626; GO:0042761; GO:0046513; GO:0061436; GO:0005783; GO:0005789; GO:0006636; GO:0009922; GO:0019367; GO:0030148; GO:0034625; GO:0034626; GO:0035338; GO:0042761; GO:0046513; GO:0061436	19.9594	20.6244	20.8531	20.102	20.1842	20.4352	0.0010695	14.1053	0.0410173	0.938509	0.0130262	-0.0010695	FALSE
Elovl4	GO:0005783; GO:0005789; GO:0006636; GO:0009922; GO:0019367; GO:0030148; GO:0034625; GO:0034626; GO:0035338; GO:0042761	21.5685	20.8387	21.9057	20.8994	21.4191	21.8187	0.014159	14.7471	0.407297	0.422837	0.0158746	-0.014159	FALSE
Elp1	GO:0000049; GO:0002926; GO:0005634; GO:0005829; GO:0033588; GO:0043621	24.434	24.2711	24.3368	24.4624	24.6645	24.358	0.000471426	16.9244	0.0446176	0.933118	0.00527771	-0.000471426	FALSE
Elp2	GO:0000993; GO:0002098; GO:0005829; GO:0008023; GO:0019901; GO:0033588; GO:0046425	22.3703	22.4378	22.4476	22.3939	22.3354	22.339	-0.00234468	15.533	-0.635528	0.175051	0.00142423	0.00234468	FALSE
Elp3	GO:0000049; GO:0001764; GO:0002098; GO:0002926; GO:0005634; GO:0005730; GO:0005737; GO:0006357; GO:0007417; GO:0008607; GO:0016407; GO:0030335; GO:0033588; GO:0046872; GO:0051536; GO:0000049; GO:0001764; GO:0002098; GO:0002926; GO:0005634; GO:0005730; GO:0005737; GO:0006357; GO:0007417; GO:0008607; GO:0016407; GO:0030335; GO:0033588; GO:0046872; GO:0051536	23.7323	23.6222	23.6626	23.7294	23.8703	23.4773	-0.00566143	16.4522	-0.561932	0.245822	0.00416691	0.00566143	FALSE
Elp4	GO:0002098; GO:0005737; GO:0006357; GO:0008023; GO:0008607; GO:0033588	21.1005	21.1337	21.1275	20.988	20.7094	20.5952	-0.016078	14.6207	-0.896575	0.0154919	0.00397112	0.016078	FALSE
Elp5	GO:0002098; GO:0005634; GO:0005737; GO:0030335; GO:0033588	21.7169	22.1792	22.1797	22.0513	21.8694	21.5693	-0.0132938	15.2855	-0.686192	0.132262	0.00704625	0.0132938	FALSE
Elp6	GO:0002098; GO:0005634; GO:0005829; GO:0030335; GO:0033588	19.987	20.2218	19.864	19.9433	19.6129	19.4969	-0.0166136	13.8699	-0.821687	0.0448583	0.00576174	0.0166136	FALSE
Emc1	GO:0005783; GO:0005789; GO:0016020; GO:0032991; GO:0034975; GO:0045050; GO:0071816; GO:0072546	23.4703	23.4399	23.3735	23.3867	23.2623	23.4291	-0.000377487	16.2177	-0.0669313	0.899753	0.00281363	0.000377487	FALSE
Emc2	GO:0005737; GO:0005783; GO:0005789; GO:0032977; GO:0034975; GO:0042406; GO:0045050; GO:0071816; GO:0072546	22.276	22.5359	22.4057	22.4435	22.4239	22.3119	-0.00268991	15.5436	-0.373061	0.466368	0.00334491	0.00268991	FALSE
Emc3	GO:0005789; GO:0016020; GO:0032977; GO:0034975; GO:0045050; GO:0071816; GO:0072546	23.6492	23.4199	23.5265	23.4956	23.8727	23.564	0.00177054	16.3384	0.145293	0.783594	0.00602835	-0.00177054	FALSE
Emc4	GO:0005789; GO:0016020; GO:0032977; GO:0034975; GO:0045050; GO:0071816; GO:0072546	23.3267	23.228	23.1581	23.3226	23.5994	23.4249	0.00584952	16.1423	0.490645	0.32309	0.00519422	-0.00584952	FALSE
Emc7	GO:0005789; GO:0016020; GO:0030246; GO:0032977; GO:0045050; GO:0071816; GO:0072546	23.152	23.1519	23.0252	22.9632	23.2008	23.1123	0.000718295	16.0077	0.104575	0.843709	0.00341551	-0.000718295	FALSE
Emc8	GO:0005737; GO:0005794; GO:0032977; GO:0045050; GO:0071816; GO:0072546	23.3711	23.0884	23.197	23.1617	23.1997	22.7655	-0.013595	16.1213	-0.878681	0.0211848	0.00369325	0.013595	FALSE
Emd	GO:0003779; GO:0005637; GO:0005640; GO:0005654; GO:0031616; GO:0032541; GO:0035914; GO:0045296; GO:0046827; GO:0048147; GO:0048487; GO:0071363; GO:0071763; GO:0090090; GO:0160045	22.8454	23.2152	23.1113	23.0827	23.5638	23.2946	0.00869982	16.0144	0.472417	0.344091	0.0081155	-0.00869982	FALSE
Emg1	GO:0001824; GO:0005654; GO:0005694; GO:0005730; GO:0017126; GO:0019843; GO:0032040; GO:0042274; GO:0042802; GO:0070037; GO:0070475	24.6533	25.1023	25.1691	24.8208	24.5897	25.0116	0.00164094	17.2426	0.0889412	0.86694	0.00918831	-0.00164094	FALSE
Emilin1	GO:0003180; GO:0005615; GO:0007160; GO:0008217; GO:0010628; GO:0010629; GO:0010811; GO:0016477; GO:0016525; GO:0030023; GO:0030198; GO:0030512; GO:0030948; GO:0031012; GO:0032966; GO:0033627; GO:0034668; GO:0042127; GO:0042802; GO:0045766; GO:0048251; GO:0050866; GO:0060090; GO:0060392; GO:0062023; GO:0070373; GO:0098640; GO:1900426; GO:1900747; GO:1901203; GO:1904027; GO:1905522; GO:1990971; GO:…	23.873	23.9977	24.1444	24.1311	24.057	24.7196	0.0213293	16.6035	0.943602	0.00468146	0.00374192	-0.0213293	TRUE
[truncated: 3,654 more rows]
