# Supplementary material for: Endocytic turnover of endothelial cell-membrane proteins as a driver of rat blood-brain barrier specialization and dysfunction
Source: iScience. 2026 Jun 5;29(6):116231. doi: 10.1016/j.isci.2026.116231 (PMC13264249; doi:10.1016/j.isci.2026.116231)
Supplement: Table S3. Individual protein ETOR values in lung endothelia [file mmc4.xlsx]

## Sheet: Lung endothelia ETOR
Table S3: Lung endothelia ETOR
		Lung endothelia abundance (log2)
Protein	GO IDs	0h	1h	2h	4h	8h	24h	slope	intercept	rvalue	pvalue	stderr	ETOR	PM protein
	GO:0001916; GO:0002476; GO:0002486; GO:0005102; GO:0005615; GO:0006955; GO:0009897; GO:0030670; GO:0042605; GO:0042612; GO:0098553	25.4287	25.262	25.1204	24.7869	24.8839	24.3912	-0.0256237	17.4806	-0.895954	0.0156752	0.00635116	0.0256237	TRUE
	GO:0005634; GO:0006915; GO:0043065	22.735	22.7127	22.691	22.6037	22.6672	21.6992	-0.0299036	15.8028	-0.964641	0.00185326	0.00408524	0.0299036	FALSE
	GO:0005739	24.102	24.2859	24.4305	24.2391	24.1346	24.2781	0.000509481	16.8021	0.0561447	0.915871	0.00453006	-0.000509481	FALSE
	Unknown	23.0315	22.5877	22.9191	23.2657	23.2245	23.1219	0.0072007	15.9129	0.376846	0.461489	0.00884954	-0.0072007	FALSE
	GO:0005694; GO:0005730; GO:0032040; GO:0042274	21.8856	22.4335	22.0448	22.2422	22.7567	22.5443	0.01397	15.3787	0.56185	0.245907	0.0102844	-0.01397	FALSE
	iRT	25.3166	25.3949	25.6053	25.2616	25.3556	25.8741	0.0139853	17.5622	0.787827	0.0627504	0.00546662	-0.0139853	FALSE
4933427D14Rikl	GO:0005813; GO:0005829; GO:0007099; GO:0034451; GO:0060271; GO:0061824; GO:0071539; GO:0005813; GO:0007099; GO:0034451; GO:0060271; GO:0061824; GO:0071539	23.3135	23.3827	23.0914	22.9526	22.4317	22.5611	-0.0220598	16.0549	-0.73737	0.0944044	0.0101043	0.0220598	FALSE
A2m	GO:0001553; GO:0001869; GO:0002020; GO:0002438; GO:0004866; GO:0004867; GO:0005102; GO:0005615; GO:0006953; GO:0007584; GO:0010037; GO:0019838; GO:0019899; GO:0019959; GO:0019966; GO:0034695; GO:0042802; GO:0043120; GO:0048306; GO:0048403; GO:0048406; GO:0048863; GO:0051384; GO:1990402	25.5656	25.2269	25.0551	23.4885	22.8429	21.61	-0.108786	17.3183	-0.900604	0.0143283	0.0262505	0.108786	TRUE
Aaas	GO:0000922; GO:0001578; GO:0005635; GO:0005643; GO:0006913; GO:0007612; GO:0009566; GO:0072686; GO:0090307; GO:0000922; GO:0001578; GO:0005635; GO:0005643; GO:0005654; GO:0005813; GO:0005829; GO:0006913; GO:0007612; GO:0009566; GO:0031965; GO:0072686; GO:0090307	24.8474	25.495	24.6031	25.1651	24.7332	24.8587	-0.00549285	17.33	-0.219847	0.675542	0.0121868	0.00549285	FALSE
AABR07021573.2	GO:0005884; GO:0098973	35.4005	35.2496	35.2515	35.3884	35.1496	35.0733	-0.00777674	24.4855	-0.785722	0.0639533	0.00306122	0.00777674	FALSE
AABR07025089.1	GO:0000055; GO:0000056; GO:0003682; GO:0003723; GO:0005654; GO:0005730; GO:0005737; GO:0005813; GO:0006338; GO:0010824; GO:0042273; GO:0042274; GO:0042393; GO:0045944; GO:1990904	25.9481	26.4859	26.1997	26.1378	26.0406	25.4586	-0.0220977	18.1967	-0.844909	0.0342145	0.00699499	0.0220977	FALSE
AABR07030729.1	GO:0004365; GO:0005634; GO:0005829; GO:0005856; GO:0006006; GO:0006096; GO:0006417; GO:0006915; GO:0035605; GO:0050661; GO:0051287	28.6907	28.7169	28.6464	28.4614	28.2578	26.9187	-0.0527822	19.9467	-0.996349	1.99688e-05	0.00226132	0.0527822	FALSE
AABR07045321.1	GO:0000470; GO:0003723; GO:0022625	27.3364	27.4924	27.4593	27.4017	27.4499	27.0947	-0.00958339	19.0354	-0.852317	0.031105	0.00294043	0.00958339	FALSE
AABR07049918.1	GO:0000470; GO:0003723; GO:0022625	28.0284	28.2229	28.2035	28.1423	28.1936	27.8471	-0.00861982	19.5378	-0.773993	0.0708465	0.00352588	0.00861982	FALSE
AABR07058366.1	GO:0004365; GO:0005634; GO:0005829; GO:0005856; GO:0006096; GO:0006417; GO:0006915; GO:0016740; GO:0051287	30.9348	30.6556	30.8547	30.3775	30.4128	29.2402	-0.0461812	21.3806	-0.974945	0.000933782	0.00526844	0.0461812	FALSE
AABR07070043.1	GO:0004365; GO:0005634; GO:0005829; GO:0005856; GO:0006006; GO:0006096; GO:0006417; GO:0006915; GO:0035605; GO:0050661; GO:0051287	31.025	30.8021	30.9146	30.6918	30.4619	29.0394	-0.0561968	21.4987	-0.994209	5.02113e-05	0.00303722	0.0561968	FALSE
Aacs	GO:0001889; GO:0005524; GO:0005829; GO:0006631; GO:0007584; GO:0009410; GO:0010243; GO:0014070; GO:0014074; GO:0030729; GO:0032024; GO:0034201; GO:0042594; GO:0045471; GO:0047760; GO:0050872; GO:0060612; GO:0071333; GO:0071394; GO:0071397	22.6174	22.7726	22.8322	22.6938	22.4389	21.5133	-0.0367421	15.8194	-0.9726	0.00111585	0.00439131	0.0367421	FALSE
Aak1	GO:0004672; GO:0005524; GO:0004672; GO:0005112; GO:0005524; GO:0005829; GO:0005886; GO:0032880; GO:0035612; GO:0043231; GO:0045747; GO:0050821; GO:2000369	23.4828	23.662	23.5559	23.5467	23.577	23.6063	0.00141016	16.3295	0.304821	0.55693	0.00220302	-0.00141016	TRUE
Aar2	GO:0000244; GO:0000244	22.0404	22.0876	22.1042	22.2525	22.2819	22.298	0.00645442	15.3303	0.746955	0.0879464	0.00287258	-0.00645442	FALSE
Aars1	GO:0000049; GO:0002161; GO:0002196; GO:0004813; GO:0005524; GO:0005739; GO:0005829; GO:0006400; GO:0006419; GO:0008270; GO:0016597; GO:0021680; GO:0043524; GO:0050885; GO:0050905; GO:0051402; GO:0140018	27.2328	27.112	27.2278	27.3014	27.0276	27.1848	-0.00107727	18.8475	-0.143674	0.785971	0.00371009	0.00107727	FALSE
Aars2	GO:0000049; GO:0002161; GO:0004813; GO:0005524; GO:0005739; GO:0006419; GO:0008270; GO:0070143	20.387	20.3375	20.173	20.466	20.4135	20.2784	-0.00139948	14.1095	-0.173579	0.742247	0.00397005	0.00139948	FALSE
Aarsd1	GO:0002161; GO:0002196; GO:0003676; GO:0004813; GO:0005524; GO:0005737; GO:0006419; GO:0006450; GO:0046872	22.9808	23.0668	23.0206	23.0462	22.9114	22.8856	-0.00439795	15.9607	-0.779303	0.0676858	0.00176822	0.00439795	FALSE
Aasdhppt	GO:0000287; GO:0005829; GO:0008897; GO:0009258; GO:0019878; GO:0051604	22.247	22.0708	22.1328	21.887	21.905	21.6898	-0.0134036	15.3285	-0.870933	0.0239124	0.00378132	0.0134036	FALSE
Aass	GO:0004753; GO:0005737; GO:0005739; GO:0006554; GO:0019477; GO:0019878; GO:0033512; GO:0047130; GO:0047131	24.3499	24.0208	24.47	24.4531	24.6616	24.5688	0.00903355	16.8684	0.527842	0.28177	0.00726788	-0.00903355	FALSE
Aatf	GO:0000462; GO:0005634; GO:0005654; GO:0005667; GO:0005730; GO:0005737; GO:0006357; GO:0006915; GO:0006974; GO:0007155; GO:0007346; GO:0019901; GO:0032040; GO:0032929; GO:0040016; GO:0042254; GO:0042274; GO:0042985; GO:0043066; GO:0043522; GO:0045893; GO:0045944; GO:0048156; GO:2000378; GO:2001234	24.0118	24.7743	24.3606	24.9504	24.7173	25.8314	0.0421687	16.8981	0.88997	0.017494	0.0108036	-0.0421687	FALSE
Abcb10	GO:0005524; GO:0005739; GO:0005743; GO:0006783; GO:0015421; GO:0016887; GO:0031966; GO:0034514; GO:0042802; GO:0042803; GO:0045648; GO:0046985; GO:0048821; GO:0090374; GO:0005524; GO:0005739; GO:0005743; GO:0006783; GO:0015421; GO:0016887; GO:0031966; GO:0034514; GO:0042802; GO:0042803; GO:0045648; GO:0046985; GO:0048821; GO:0090374	21.9184	21.6682	21.6001	21.8445	22.112	22.3908	0.019647	15.0677	0.872701	0.0232761	0.00549601	-0.019647	FALSE
Abcb7	GO:0005524; GO:0005739; GO:0005743; GO:0006879; GO:0016226; GO:0016887; GO:0034755; GO:0042626; GO:0042802; GO:0042803; GO:0055085; GO:0070455; GO:0140466; GO:0140481; GO:1903331; GO:1903427	24.2486	23.9732	24.18	24.1727	24.3319	24.5235	0.0118211	16.7239	0.839368	0.0366316	0.00382759	-0.0118211	FALSE
Abcc1	GO:0005324; GO:0005524; GO:0005886; GO:0006979; GO:0008559; GO:0009410; GO:0009925; GO:0010001; GO:0015420; GO:0015431; GO:0015562; GO:0015889; GO:0015911; GO:0016323; GO:0016324; GO:0016328; GO:0016491; GO:0016887; GO:0030335; GO:0033700; GO:0034040; GO:0034634; GO:0034775; GO:0042887; GO:0042908; GO:0042910; GO:0045332; GO:0046943; GO:0048708; GO:0050729; GO:0055085; GO:0060326; GO:0070633; GO:…	23.3387	22.973	23.2138	23.1747	23.2762	23.5297	0.0106019	16.0475	0.747689	0.0874599	0.00470795	-0.0106019	TRUE
Abcc4	GO:0001409; GO:0005524; GO:0005886; GO:0008559; GO:0009410; GO:0010033; GO:0010243; GO:0014070; GO:0015132; GO:0015143; GO:0015216; GO:0015431; GO:0015432; GO:0015562; GO:0015721; GO:0015732; GO:0015747; GO:0016020; GO:0016323; GO:0016324; GO:0016887; GO:0031088; GO:0032310; GO:0034634; GO:0038183; GO:0042626; GO:0042910; GO:0048661; GO:0055085; GO:0060271; GO:0070730; GO:0071716; GO:0098591; GO:…	22.9158	22.5289	22.6825	22.7519	22.8401	22.9435	0.00673475	15.7441	0.561312	0.246459	0.0049649	-0.00673475	TRUE
Abcd1	GO:0000038; GO:0002082; GO:0005324; GO:0005524; GO:0005737; GO:0005765; GO:0005777; GO:0005778; GO:0005789; GO:0006635; GO:0007031; GO:0015607; GO:0015910; GO:0016887; GO:0019899; GO:0030497; GO:0031966; GO:0031998; GO:0032000; GO:0036113; GO:0042626; GO:0042758; GO:0042760; GO:0042802; GO:0042803; GO:0043217; GO:0043531; GO:0046982; GO:0047617; GO:0048471; GO:0051900; GO:0052817; GO:0055089; GO:…	21.4933	21.1338	21.5036	21.6613	21.7423	21.9041	0.0154336	14.853	0.759582	0.0797528	0.0066077	-0.0154336	FALSE
Abcd3	GO:0000038; GO:0005324; GO:0005524; GO:0005739; GO:0005777; GO:0005778; GO:0005782; GO:0006633; GO:0006635; GO:0006699; GO:0006869; GO:0007031; GO:0009410; GO:0014070; GO:0015721; GO:0015910; GO:0016887; GO:0042626; GO:0042760; GO:0042803; GO:0043621; GO:0047617; GO:0140359; GO:1903512	26.6261	26.2995	26.5543	26.6613	26.7668	26.6988	0.00597753	18.3996	0.474886	0.341219	0.00553871	-0.00597753	FALSE
Abcd4	GO:0005324; GO:0005524; GO:0005765; GO:0005777; GO:0005778; GO:0005789; GO:0006635; GO:0007031; GO:0009235; GO:0015420; GO:0015889; GO:0015910; GO:0016887; GO:0042626; GO:0042760; GO:0042802; GO:1990830	21.332	21.0639	21.3072	21.4171	21.4513	21.7337	0.0145984	14.7275	0.869659	0.0243759	0.00414332	-0.0145984	FALSE
Abce1	GO:0000054; GO:0003924; GO:0005506; GO:0005524; GO:0005737; GO:0005739; GO:0006413; GO:0006415; GO:0016887; GO:0017111; GO:0022626; GO:0032790; GO:0043024; GO:0043273; GO:0060698; GO:0072344; GO:0000054; GO:0003924; GO:0005506; GO:0005524; GO:0005737; GO:0005739; GO:0006413; GO:0006415; GO:0016887; GO:0017111; GO:0022626; GO:0032790; GO:0043024; GO:0043273; GO:0060698; GO:0072344	25.2624	25.0903	25.2431	25.0401	25.204	24.9536	-0.00663847	17.4635	-0.698765	0.122447	0.00339803	0.00663847	FALSE
Abcf1	GO:0005524; GO:0005635; GO:0005654; GO:0005737; GO:0005840; GO:0006412; GO:0006413; GO:0008494; GO:0016887; GO:0043022; GO:0045727	24.3337	24.2125	24.2297	24.2215	24.1074	24.1621	-0.00327742	16.8032	-0.564036	0.243666	0.00239908	0.00327742	FALSE
Abcf2	GO:0005524; GO:0016887	23.7033	23.5802	23.7304	23.5874	23.7743	23.7498	0.00300173	16.3995	0.46703	0.350388	0.00284163	-0.00300173	FALSE
Abcf3	GO:0005524; GO:0016887; GO:0051607	24.172	23.9121	24.1557	24.1243	24.0697	24.0655	-0.00067201	16.6976	-0.0926771	0.861382	0.00360994	0.00067201	FALSE
Abcg3	GO:0005524; GO:0016020; GO:0016887; GO:0140359	25.3342	24.5913	25.2759	25.2181	25.2723	25.3404	0.0079178	17.3965	0.35799	0.485954	0.0103258	-0.0079178	FALSE
Abcg3l3	GO:0005524; GO:0005886; GO:0015562; GO:0016887; GO:0032217; GO:0042626; GO:0055085; GO:0140359; GO:0005524; GO:0005886; GO:0015562; GO:0016887; GO:0032217; GO:0042626; GO:0055085; GO:0140359	19.9574	19.2148	20.1582	20.0946	20.2444	20.5231	0.0223972	13.7396	0.659055	0.154549	0.0127795	-0.0223972	TRUE
Abcg3l4	GO:0005524; GO:0005886; GO:0015562; GO:0016887; GO:0032217; GO:0140359	21.8539	21.2161	21.8738	21.7979	21.9892	22.1104	0.0140347	15.0241	0.589213	0.21846	0.00962279	-0.0140347	TRUE
Abhd1	GO:0008126; GO:0016020; GO:0047372; GO:0051792; GO:0051793	22.8811	22.6154	22.7804	22.7879	22.757	22.8486	0.00236993	15.7734	0.334391	0.517109	0.00333966	-0.00236993	FALSE
Abhd11	GO:0005739; GO:0005759; GO:0016298; GO:0044255; GO:0045252; GO:0052689; GO:0005739; GO:0005759; GO:0016298; GO:0044255; GO:0045252; GO:0052689	22.1157	22.2166	22.1565	22.26	22.0992	22.2976	0.00350301	15.3588	0.569595	0.238007	0.00252742	-0.00350301	FALSE
Abhd12	GO:0004620; GO:0004622; GO:0005737; GO:0005789; GO:0006660; GO:0007628; GO:0008474; GO:0009395; GO:0010996; GO:0016020; GO:0032281; GO:0032839; GO:0046464; GO:0046475; GO:0047372; GO:0050727; GO:0052651	23.1542	23.1473	23.1811	23.136	22.9904	23.2521	0.00243212	16.0261	0.369073	0.471527	0.00306228	-0.00243212	FALSE
Abhd13	GO:0005737; GO:0008474; GO:0016020; GO:0032839	22.4208	22.3748	22.4979	22.4579	22.6074	22.4315	0.000477488	15.5685	0.0769946	0.884736	0.00309159	-0.000477488	FALSE
Abhd14b	GO:0005634; GO:0005654; GO:0005730; GO:0005737; GO:0005829; GO:0016787; GO:0045944; GO:0061733	22.3041	22.7501	22.8273	22.5001	22.688	22.356	-0.00648654	15.6871	-0.390556	0.443952	0.00764471	0.00648654	FALSE
Abhd16a	GO:0004620; GO:0006660; GO:0012505; GO:0016020; GO:0047372; GO:0052651; GO:1905344	22.29	21.9573	22	22.016	22.1589	22.2894	0.00614428	15.2915	0.537593	0.271295	0.0048186	-0.00614428	FALSE
Abhd4	GO:0004622; GO:0005739; GO:0005811; GO:0006654; GO:0042171; GO:0055088; GO:0070291; GO:0070292; GO:0004622; GO:0005739; GO:0005811; GO:0006654; GO:0042171; GO:0055088; GO:0070291; GO:0070292	21.6421	21.8113	21.621	21.6216	21.246	21.6453	-0.0022504	14.9851	-0.156814	0.766706	0.00708658	0.0022504	FALSE
Abhd6	GO:0004620; GO:0005739; GO:0005765; GO:0009395; GO:0016020; GO:0030336; GO:0031902; GO:0031966; GO:0032281; GO:0045211; GO:0046464; GO:0046889; GO:0047372; GO:0052651; GO:0060292; GO:0098978; GO:0098982; GO:0099178; GO:0120163; GO:2000124; GO:2001311	23.757	23.4452	23.6754	24.1084	23.6815	23.7852	0.00269412	16.4393	0.162721	0.758073	0.00816804	-0.00269412	FALSE
Abi1	GO:0001756; GO:0001764; GO:0005634; GO:0005856; GO:0014069; GO:0017124; GO:0030027; GO:0030296; GO:0030426; GO:0031209; GO:0031252; GO:0032433; GO:0035591; GO:0035855; GO:0043005; GO:0045296; GO:0048813; GO:0072673; GO:0098858; GO:0098978; GO:0099527	22.2615	22.3114	22.4506	22.4426	22.2138	22.5167	0.00478967	15.4718	0.516991	0.293604	0.00396517	-0.00478967	FALSE
Abl1	GO:0000287; GO:0000400; GO:0000405; GO:0001726; GO:0001784; GO:0001843; GO:0001922; GO:0001934; GO:0002322; GO:0002333; GO:0004672; GO:0004713; GO:0004715; GO:0005080; GO:0005524; GO:0005634; GO:0005730; GO:0005737; GO:0005829; GO:0006909; GO:0006974; GO:0006979; GO:0007173; GO:0007204; GO:0007229; GO:0007249; GO:0007611; GO:0008306; GO:0009410; GO:0009791; GO:0010595; GO:0015629; GO:0016301; GO:…	20.8257	20.4302	20.3599	20.6321	20.8952	21.093	0.0162247	14.2469	0.745932	0.0886256	0.00724329	-0.0162247	FALSE
Ablim1	GO:0001725; GO:0003779; GO:0005737; GO:0006366; GO:0007010; GO:0007411; GO:0014069; GO:0015629; GO:0030027; GO:0030032; GO:0045944; GO:0046872; GO:0051015; GO:0060271; GO:0001725; GO:0003779; GO:0005737; GO:0006366; GO:0007010; GO:0007411; GO:0014069; GO:0015629; GO:0030027; GO:0030032; GO:0045944; GO:0046872; GO:0051015; GO:0060271; GO:0001725; GO:0003779; GO:0005737; GO:0006366; GO:0007010; GO:…	23.6036	24.1761	24.0362	23.9384	23.9024	23.1793	-0.0219593	16.6438	-0.792913	0.059887	0.00843758	0.0219593	FALSE
Ablim3	GO:0001725; GO:0005737; GO:0006366; GO:0007010; GO:0015629; GO:0030027; GO:0030032; GO:0045202; GO:0045944; GO:0046872; GO:0051015; GO:0060271; GO:0098978; GO:0001725; GO:0005737; GO:0006366; GO:0007010; GO:0015629; GO:0030027; GO:0030032; GO:0045202; GO:0045944; GO:0046872; GO:0051015; GO:0060271; GO:0098978; GO:0001725; GO:0005737; GO:0006366; GO:0007010; GO:0015629; GO:0030027; GO:0030032; GO:…	21.463	22.0365	21.7806	21.6083	21.8228	21.8528	0.0041063	15.0567	0.266935	0.609107	0.00741247	-0.0041063	FALSE
Abr	GO:0004674; GO:0005085; GO:0005096; GO:0016020; GO:0030424; GO:0035556; GO:0043197	22.2265	21.9522	22.1695	22.2948	22.1138	22.2486	0.00308206	15.3454	0.326675	0.527418	0.00445851	-0.00308206	FALSE
Abraxas2	GO:0000278; GO:0002931; GO:0005634; GO:0005737; GO:0007059; GO:0008017; GO:0008608; GO:0030496; GO:0031593; GO:0031616; GO:0036449; GO:0043066; GO:0051301; GO:0070552; GO:0071497; GO:0090307	21.7457	21.8973	21.9128	21.8362	21.6907	21.9159	0.00184493	15.1216	0.25258	0.629187	0.00353375	-0.00184493	FALSE
Abt1	GO:0000447; GO:0000472; GO:0000480; GO:0003677; GO:0003723; GO:0005667; GO:0005730; GO:0006357; GO:0021522; GO:0034462	24.6629	25.0465	25.0161	25.0797	24.6644	24.829	-0.00311609	17.2679	-0.212577	0.685938	0.00716179	0.00311609	FALSE
AC098459.1	GO:0004459; GO:0005737; GO:0006089; GO:0006090	29.1395	29.1276	29.3158	28.9017	28.8656	28.9023	-0.00798693	20.1824	-0.577667	0.229883	0.00564296	0.00798693	FALSE
AC109542.1	GO:0003677; GO:0003899; GO:0005665; GO:0005666; GO:0005736; GO:0006360; GO:0006366; GO:0008270; GO:0042797	26.554	26.5855	26.4434	26.7522	26.9426	27.0044	0.0141087	18.4248	0.816214	0.0475618	0.00499335	-0.0141087	FALSE
Acaa1b	GO:0003985; GO:0003988; GO:0005777; GO:0006635; GO:0010124; GO:0033540; GO:0050633; GO:0000038; GO:0003985; GO:0003988; GO:0005777; GO:0005829; GO:0006635; GO:0007584; GO:0008206; GO:0008775; GO:0009410; GO:0010124; GO:0016401; GO:0033540; GO:0048545; GO:0050633	21.3277	21.1619	21.2953	21.237	21.1304	21.5684	0.00884769	14.6974	0.73289	0.0974928	0.00410669	-0.00884769	FALSE
Acaa2	GO:0003985; GO:0003986; GO:0003988; GO:0005739; GO:0005759; GO:0006084; GO:0006635; GO:0047617; GO:0071456; GO:1901029; GO:1902109	23.3884	23.3927	23.358	23.3848	23.4692	23.1889	-0.00552676	16.2304	-0.770554	0.0729286	0.00228577	0.00552676	FALSE
Acaca	GO:0003989; GO:0005524; GO:0005737; GO:0006633; GO:0046872; GO:2001295; GO:0003989; GO:0005524; GO:0005737; GO:0006633; GO:0046872; GO:2001295	24.419	23.8965	24.1632	24.2148	24.4146	24.6552	0.0147352	16.7435	0.733728	0.096912	0.0068225	-0.0147352	FALSE
Acad11	GO:0003995; GO:0004466; GO:0005634; GO:0005737; GO:0005739; GO:0005777; GO:0017099; GO:0031966; GO:0033539; GO:0050660; GO:0070991	24.0571	23.5735	23.8904	23.9912	24.2265	24.3781	0.0160683	16.5446	0.750067	0.0858937	0.00708402	-0.0160683	FALSE
Acad8	GO:0003995; GO:0046395; GO:0050660; GO:0003995; GO:0005739; GO:0006629; GO:0046395; GO:0050660	21.8606	21.8114	21.9115	21.7862	22.098	21.7398	-0.00260335	15.1746	-0.266078	0.610301	0.00471572	0.00260335	FALSE
Acad9	GO:0001676; GO:0003995; GO:0004466; GO:0005634; GO:0005739; GO:0005743; GO:0006552; GO:0008470; GO:0030425; GO:0031966; GO:0032981; GO:0050660; GO:0051791; GO:0070991	23.261	23.2273	23.3824	23.2516	23.3376	23.2152	-0.00174099	16.1472	-0.342322	0.506575	0.00238928	0.00174099	FALSE
Acadl	GO:0000062; GO:0001659; GO:0004466; GO:0005737; GO:0005739; GO:0005759; GO:0006552; GO:0008470; GO:0009062; GO:0009409; GO:0016401; GO:0019254; GO:0031966; GO:0033539; GO:0042413; GO:0042758; GO:0042802; GO:0044242; GO:0045717; GO:0046322; GO:0050660; GO:0090181; GO:0120162	25.5815	25.1687	25.2921	25.2843	25.2222	25.2141	-0.00451174	17.5617	-0.396229	0.43676	0.00522735	0.00451174	FALSE
Acadm	GO:0000062; GO:0001889; GO:0003995; GO:0005737; GO:0005739; GO:0005759; GO:0005978; GO:0006082; GO:0006111; GO:0006635; GO:0007507; GO:0007584; GO:0009409; GO:0009410; GO:0009437; GO:0009725; GO:0009791; GO:0016853; GO:0019254; GO:0030424; GO:0031966; GO:0033539; GO:0042594; GO:0042802; GO:0045329; GO:0046688; GO:0050660; GO:0051384; GO:0051791; GO:0051793; GO:0055007; GO:0070991	23.4904	23.4741	23.5093	23.5133	23.3403	23.3381	-0.0050052	16.2828	-0.789633	0.0617266	0.00194463	0.0050052	FALSE
Acads	GO:0000062; GO:0003995; GO:0004085; GO:0005739; GO:0005759; GO:0006635; GO:0031966; GO:0033539; GO:0042594; GO:0042802; GO:0046359; GO:0050660; GO:0051384	24.5381	24.3981	24.4819	23.9208	23.7746	23.8083	-0.0193062	16.8675	-0.707034	0.116171	0.00965509	0.0193062	FALSE
Acadsb	GO:0003853; GO:0003995; GO:0004085; GO:0005739; GO:0005759; GO:0006550; GO:0006631; GO:0006635; GO:0006637; GO:0009055; GO:0016937; GO:0042802; GO:0050660; GO:0102035	21.8293	21.7554	21.7203	21.8423	22.0658	21.1307	-0.0187217	15.1796	-0.77504	0.0702182	0.00763217	0.0187217	FALSE
Acadvl	GO:0000062; GO:0001659; GO:0004466; GO:0005654; GO:0005730; GO:0005743; GO:0009409; GO:0017099; GO:0030855; GO:0033539; GO:0042645; GO:0042802; GO:0045717; GO:0046322; GO:0050660; GO:0090181	25.4155	25.2746	25.3997	25.4207	25.2471	25.3075	-0.00222769	17.5817	-0.376718	0.461654	0.00273888	0.00222769	FALSE
Acap2	GO:0001726; GO:0005096; GO:0010008; GO:0030029; GO:0031267; GO:0032456; GO:0046872; GO:0080025; GO:1990090	21.5488	21.3012	21.1467	21.5101	21.5962	21.942	0.0173827	14.7949	0.831083	0.0403896	0.00581614	-0.0173827	FALSE
Acat1	GO:0001889; GO:0003985; GO:0005739; GO:0005759; GO:0005783; GO:0006085; GO:0006550; GO:0006635; GO:0009725; GO:0014070; GO:0015936; GO:0015937; GO:0016453; GO:0019899; GO:0030955; GO:0034736; GO:0042594; GO:0042802; GO:0046356; GO:0046952; GO:0060612; GO:0072229; GO:0120225; GO:1902860	23.7728	24.0515	24.081	23.9065	23.906	24.3038	0.0106111	16.5691	0.748167	0.0871441	0.00470519	-0.0106111	FALSE
Acat2	GO:0001889; GO:0003985; GO:0005737; GO:0005739; GO:0005777; GO:0005829; GO:0006635; GO:0006695; GO:0019408; GO:0031670; GO:0038183; GO:0045797; GO:0046952; GO:0071398	23.9317	24.0604	24.1217	23.8682	23.8467	24.1737	0.00459703	16.6059	0.436301	0.387075	0.00474031	-0.00459703	FALSE
Acbd3	GO:0000062; GO:0000139; GO:0005739; GO:0006694; GO:0034237	21.2583	21.4704	21.4892	21.2636	21.0635	21.4773	0.00224713	14.7751	0.170674	0.746474	0.00648649	-0.00224713	FALSE
Acd	GO:0000723; GO:0000781; GO:0000783; GO:0001501; GO:0001655; GO:0005697; GO:0006886; GO:0007004; GO:0016233; GO:0030326; GO:0031848; GO:0032202; GO:0032211; GO:0032212; GO:0035282; GO:0042162; GO:0044877; GO:0070182; GO:0070187; GO:0070198; GO:0070200	24.6649	24.862	24.5599	24.6673	24.0954	24.0106	-0.0219791	17.1088	-0.833501	0.0392752	0.00728484	0.0219791	FALSE
Acin1	GO:0003676; GO:0005634; GO:0005730; GO:0008380; GO:0016607; GO:0030218; GO:0030263; GO:0035145; GO:0043065; GO:0045657; GO:0048025; GO:0061574; GO:0003676; GO:0005634; GO:0005730; GO:0005829; GO:0005886; GO:0008380; GO:0016607; GO:0030218; GO:0030263; GO:0035145; GO:0043065; GO:0045657; GO:0048025; GO:0061574	24.4029	25.4617	24.9924	24.8309	25.1951	25.7625	0.0262533	17.2326	0.713507	0.11136	0.01289	-0.0262533	TRUE
Acin1	GO:0003723; GO:0005634; GO:0005730; GO:0008380; GO:0016607; GO:0030218; GO:0030263; GO:0035145; GO:0043065; GO:0045657; GO:0048025; GO:0061574; GO:0071011	29.6289	30.7477	30.2472	30.2518	30.3458	30.49	0.00961199	20.9296	0.336338	0.514517	0.0134567	-0.00961199	FALSE
Acly	GO:0003878; GO:0005524; GO:0005829; GO:0006084; GO:0006085; GO:0006099; GO:0006101; GO:0006107; GO:0006633; GO:0008610; GO:0046872	26.1058	26.037	26.0993	26.1494	26.1922	26.2661	0.00549924	18.0843	0.89344	0.0164276	0.00138239	-0.00549924	FALSE
Aco1	GO:0003994; GO:0005739; GO:0005783; GO:0005794; GO:0005829; GO:0006101; GO:0006417; GO:0006879; GO:0009791; GO:0010040; GO:0030350; GO:0046872; GO:0050892; GO:0051538; GO:0051539; GO:0003994; GO:0005829; GO:0030350; GO:0046872; GO:0051539	21.7914	21.7545	22.0031	21.5497	21.9191	21.7536	-0.00104573	15.1141	-0.0871069	0.86967	0.00597976	0.00104573	FALSE
Aco2	GO:0001889; GO:0003994; GO:0005506; GO:0005739; GO:0005759; GO:0005829; GO:0006099; GO:0006101; GO:0006102; GO:0035900; GO:0051538; GO:0051539	25.7577	25.9423	26.0422	25.7947	25.7919	25.8283	-0.00187355	17.9366	-0.222138	0.672273	0.00411171	0.00187355	FALSE
Acot11	GO:0005737; GO:0005829; GO:0006631; GO:0006637; GO:0008289; GO:0009266; GO:0009409; GO:0052689; GO:0052816; GO:0120163	24.5394	24.3431	24.4394	24.5176	24.4786	24.4368	-0.000515369	16.9571	-0.0957006	0.856887	0.00268025	0.000515369	FALSE
Acot2	GO:0000038; GO:0001666; GO:0001676; GO:0005739; GO:0005759; GO:0006631; GO:0006637; GO:0009410; GO:0009725; GO:0031667; GO:0036116; GO:0047617; GO:0052689; GO:0052816; GO:0070849	23.6512	23.8706	23.8459	23.963	23.785	23.8405	0.00110749	16.5077	0.139323	0.792367	0.00393575	-0.00110749	FALSE
Acot7	GO:0000062; GO:0005654; GO:0005737; GO:0005759; GO:0005829; GO:0006637; GO:0009062; GO:0015937; GO:0036042; GO:0036114; GO:0036116; GO:0042802; GO:0042803; GO:0043005; GO:0043025; GO:0047617; GO:0051792; GO:0052689; GO:0052816; GO:0070062; GO:1900535	25.7446	25.8119	25.9694	25.8433	25.6491	24.962	-0.0263104	17.9595	-0.952689	0.00330461	0.00419707	0.0263104	TRUE
Acot8	GO:0003986; GO:0004778; GO:0005777; GO:0005782; GO:0005829; GO:0006637; GO:0009062; GO:0016559; GO:0033882; GO:0043649; GO:0045225; GO:0047603; GO:0047617; GO:0047994; GO:0052689; GO:0052815; GO:0052816	23.3616	23.3238	23.4044	23.174	23.2714	23.4242	0.00245618	16.1528	0.344424	0.503793	0.00334747	-0.00245618	FALSE
Acot9	GO:0001676; GO:0003986; GO:0005739; GO:0005759; GO:0006637; GO:0046459; GO:0047617	25.0298	24.8809	25.0043	25.0043	25.1489	25.0995	0.00407607	17.3215	0.575921	0.23163	0.00289294	-0.00407607	FALSE
Acox1	GO:0000038; GO:0001676; GO:0003997; GO:0005504; GO:0005737; GO:0005777; GO:0005778; GO:0005782; GO:0006091; GO:0006629; GO:0006693; GO:0007283; GO:0009062; GO:0016401; GO:0019395; GO:0030165; GO:0033540; GO:0042803; GO:0050660; GO:0050665; GO:0055088; GO:0071949; GO:0140493; GO:1904070	23.7395	23.8544	23.8992	23.8452	23.7618	24.3201	0.014592	16.4737	0.893235	0.0164895	0.00367228	-0.014592	FALSE
Acox3	GO:0005504; GO:0005777; GO:0016402; GO:0033540; GO:0050660; GO:0055088; GO:0071949	21.6802	21.4659	21.6357	21.5541	21.4838	21.762	0.00481722	14.9386	0.539976	0.268757	0.00375438	-0.00481722	FALSE
Acp1	GO:0003993; GO:0004725; GO:0004726; GO:0005737; GO:0005829; GO:0007268; GO:0009898; GO:0016791; GO:0017124; GO:0042383; GO:0045202	26.2518	25.9781	26.201	25.9545	26.1516	26.1314	0.000374829	18.0966	0.040641	0.939072	0.00460765	-0.000374829	FALSE
Acp6	GO:0002244; GO:0005737; GO:0005739; GO:0006644; GO:0052642; GO:2001311	20.3856	20.5282	20.8684	20.1868	20.7304	20.4357	-0.00181293	14.2369	-0.0960991	0.856295	0.00938897	0.00181293	FALSE
Acsf2	GO:0005524; GO:0005739; GO:0006631; GO:0031956; GO:0047760	23.2736	23.362	23.2588	23.5017	23.1334	22.9729	-0.010991	16.1874	-0.78349	0.0652401	0.0043586	0.010991	FALSE
Acsf3	GO:0000166; GO:0005654; GO:0005739; GO:0006631; GO:0006633; GO:0016878; GO:0031956; GO:0031957; GO:0090409; GO:0090410	22.3588	22.3258	22.3389	22.596	22.6375	22.4057	0.00155961	15.5467	0.147939	0.77971	0.00521311	-0.00155961	FALSE
Acsl1	GO:0000038; GO:0001676; GO:0003987; GO:0004467; GO:0005524; GO:0005739; GO:0005741; GO:0005778; GO:0005783; GO:0005789; GO:0006631; GO:0007584; GO:0008610; GO:0009410; GO:0010033; GO:0010747; GO:0014070; GO:0015908; GO:0016020; GO:0019432; GO:0033211; GO:0034201; GO:0035338; GO:0042178; GO:0043539; GO:0044539; GO:0047676; GO:0050197; GO:0070251; GO:0090434; GO:0120162	22.4123	22.4239	22.4502	22.5557	22.4622	22.6887	0.00734592	15.5473	0.903439	0.0135358	0.00174296	-0.00734592	FALSE
Acsl3	GO:0001676; GO:0004467; GO:0005524; GO:0005741; GO:0005778; GO:0005783; GO:0005789; GO:0005794; GO:0005811; GO:0005886; GO:0006633; GO:0007584; GO:0014070; GO:0019901; GO:0019904; GO:0030182; GO:0031956; GO:0034379; GO:0035336; GO:0042998; GO:0044539; GO:0047676; GO:0048471; GO:0051047; GO:2001247	23.8001	23.4165	23.5751	23.8208	23.548	23.8702	0.00666504	16.3647	0.473782	0.342502	0.00619432	-0.00666504	TRUE
Acsl4	GO:0001676; GO:0004467; GO:0005524; GO:0005737; GO:0005739; GO:0005741; GO:0005777; GO:0005778; GO:0005783; GO:0005789; GO:0005811; GO:0005886; GO:0006629; GO:0006631; GO:0007584; GO:0015908; GO:0019432; GO:0030182; GO:0031957; GO:0031966; GO:0032024; GO:0035336; GO:0035338; GO:0043025; GO:0044233; GO:0047676; GO:0060136; GO:0060996; GO:0070672	24.9143	24.8651	24.945	25.0858	24.9013	25.1895	0.00765482	17.2675	0.78841	0.0624189	0.0029863	-0.00765482	TRUE
Acsl5	GO:0001676; GO:0004467; GO:0005524; GO:0005739; GO:0005741; GO:0005783; GO:0005789; GO:0005886; GO:0006631; GO:0007584; GO:0009744; GO:0009749; GO:0010747; GO:0010867; GO:0016020; GO:0032869; GO:0035338; GO:0047676; GO:0070723; GO:0090434	24.3259	24.0017	24.2391	24.4834	24.2694	24.4626	0.00695159	16.7962	0.515423	0.295329	0.00577881	-0.00695159	TRUE
Acss2	GO:0003682; GO:0003713; GO:0003987; GO:0005524; GO:0005634; GO:0005737; GO:0005829; GO:0006085; GO:0007616; GO:0008610; GO:0019413; GO:0019542; GO:0050218; GO:0003682; GO:0003713; GO:0003987; GO:0005524; GO:0005634; GO:0005737; GO:0005829; GO:0006085; GO:0007616; GO:0008610; GO:0019413; GO:0019542; GO:0050218	24.2264	24.3685	24.3516	24.3547	24.532	24.4247	0.00384994	16.8713	0.500366	0.312089	0.0033309	-0.00384994	FALSE
Actbl2	GO:0005737; GO:0005884; GO:0007409; GO:0016020; GO:0019901; GO:0030424; GO:0035267; GO:0045202; GO:0048870; GO:0098973; GO:0098978	33.9947	33.7604	33.826	33.9066	33.6612	33.271	-0.0185364	23.505	-0.944664	0.00450831	0.00321841	0.0185364	FALSE
Actc1	Unknown	35.1476	35.0245	35.1156	35.2218	35.4435	35.1983	0.0033471	24.3714	0.308167	0.552382	0.00516636	-0.0033471	FALSE
Actl6a	GO:0000723; GO:0000786; GO:0001825; GO:0003407; GO:0003682; GO:0005634; GO:0005654; GO:0005886; GO:0006275; GO:0006282; GO:0006338; GO:0006357; GO:0007399; GO:0016514; GO:0021510; GO:0031011; GO:0033044; GO:0035267; GO:0045739; GO:0045893; GO:0045995; GO:0051726; GO:0060382; GO:0071564; GO:1904507; GO:1905168	25.5837	26.1826	25.5329	26.219	26.2314	26.6256	0.024751	17.9043	0.762285	0.078046	0.0105078	-0.024751	TRUE
Actn1	GO:0001725; GO:0001726; GO:0003725; GO:0005178; GO:0005509; GO:0005884; GO:0005903; GO:0005915; GO:0005916; GO:0005923; GO:0005925; GO:0016328; GO:0017166; GO:0030018; GO:0030027; GO:0030220; GO:0030374; GO:0030486; GO:0031252; GO:0042383; GO:0042803; GO:0044325; GO:0045214; GO:0048041; GO:0048741; GO:0051015; GO:0051017; GO:0051393; GO:0051639; GO:0090636; GO:0090637; GO:0097433; GO:0098978; GO:…	25.8933	26.2979	26.1626	26.0379	26.0076	25.9529	-0.00439479	18.0911	-0.38667	0.448902	0.00524085	0.00439479	TRUE
Actn4	GO:0000977; GO:0001666; GO:0001725; GO:0001882; GO:0003713; GO:0005200; GO:0005509; GO:0005634; GO:0005737; GO:0005829; GO:0005886; GO:0005911; GO:0005925; GO:0010467; GO:0015031; GO:0015629; GO:0016922; GO:0030018; GO:0030036; GO:0030050; GO:0030054; GO:0030335; GO:0030374; GO:0030863; GO:0030864; GO:0031143; GO:0031490; GO:0031625; GO:0032835; GO:0032991; GO:0033209; GO:0035357; GO:0042803; GO:…	28.6721	29.0557	29.0004	28.9567	28.9498	28.8902	-0.000112472	20.0471	-0.0109503	0.983575	0.00513523	0.000112472	TRUE
Actr10	GO:0005869; GO:0007018; GO:0098958; GO:1904115	20.5193	20.7258	20.6196	20.7726	20.7787	20.6899	0.00196262	14.3245	0.255922	0.624498	0.00370672	-0.00196262	FALSE
Actr1a	GO:0002177; GO:0005524; GO:0005813; GO:0005814; GO:0005938; GO:0007283; GO:0030137	24.7464	24.9447	24.6358	24.6446	24.7223	24.2963	-0.0140362	17.1877	-0.861121	0.0275918	0.00414343	0.0140362	TRUE
Actr2	GO:0005200; GO:0005524; GO:0005634; GO:0005737; GO:0005829; GO:0005885; GO:0005938; GO:0007163; GO:0008092; GO:0008306; GO:0008356; GO:0010592; GO:0016344; GO:0016482; GO:0030027; GO:0030036; GO:0030478; GO:0033206; GO:0034314; GO:0035861; GO:0035902; GO:0035984; GO:0045471; GO:0045944; GO:0051015; GO:0051321; GO:0051653; GO:0060271; GO:0061003; GO:0061825; GO:0071346; GO:0098794; GO:1905168	29.4725	29.5993	29.544	29.8581	29.827	29.3551	-0.00596261	20.5624	-0.39122	0.443108	0.00701315	0.00596261	TRUE
Actr3	GO:0000139; GO:0001726; GO:0002102; GO:0003779; GO:0005200; GO:0005524; GO:0005634; GO:0005737; GO:0005885; GO:0005903; GO:0005911; GO:0007163; GO:0007283; GO:0008356; GO:0010592; GO:0010763; GO:0016344; GO:0030027; GO:0030056; GO:0030517; GO:0030838; GO:0031252; GO:0032355; GO:0032956; GO:0033206; GO:0034314; GO:0035861; GO:0035984; GO:0043519; GO:0045666; GO:0045944; GO:0048471; GO:0048708; GO:…	28.6587	28.8824	28.8235	29.1504	29.0875	28.5225	-0.00840678	20.0548	-0.452964	0.367022	0.00827315	0.00840678	TRUE
Actr5	GO:0000723; GO:0005634; GO:0005737; GO:0006275; GO:0006282; GO:0006302; GO:0006338; GO:0006355; GO:0031011; GO:0033044; GO:0045739; GO:0045893; GO:0045995; GO:0051726; GO:0060382; GO:0070914; GO:1904507	22.5246	23.128	22.4769	23.264	23.3025	23.5895	0.0252604	15.8112	0.731591	0.0983967	0.0117696	-0.0252604	FALSE
Actr6	GO:0000812; GO:0005730; GO:0007000; GO:0031491; GO:0000812; GO:0005730; GO:0007000; GO:0031491	21.9412	22.305	22.061	22.2128	22.0516	21.8848	-0.00687304	15.3467	-0.562377	0.245365	0.00505283	0.00687304	FALSE
Actr8	GO:0000723; GO:0005524; GO:0005634; GO:0005654; GO:0005813; GO:0006275; GO:0006282; GO:0006302; GO:0006310; GO:0006338; GO:0006355; GO:0031011; GO:0033044; GO:0045739; GO:0045893; GO:0045995; GO:0051726; GO:0060382; GO:1904507	22.836	23.5006	22.9333	23.4603	23.6043	23.5166	0.0126035	16.0743	0.492822	0.320614	0.0111264	-0.0126035	FALSE
Acy1a	GO:0004046; GO:0005737; GO:0006520; GO:0030163; GO:0042802; GO:0046872; GO:0070062	21.3856	21.4988	21.462	21.1024	21.1085	20.1006	-0.0393976	14.8882	-0.980281	0.000579403	0.00397092	0.0393976	TRUE
Adal	GO:0003676; GO:0005198; GO:0008270; GO:0016032	20.0727	20.2713	20.4666	20.7879	19.8089	18.8937	-0.043682	14.1817	-0.865065	0.0260827	0.0126658	0.043682	FALSE
Adam10	GO:0000139; GO:0001701; GO:0004175; GO:0004222; GO:0005634; GO:0005737; GO:0005794; GO:0005798; GO:0005802; GO:0005886; GO:0005912; GO:0006468; GO:0006509; GO:0007162; GO:0007219; GO:0007283; GO:0008021; GO:0008237; GO:0008284; GO:0008593; GO:0009986; GO:0010629; GO:0010820; GO:0014069; GO:0016485; GO:0017124; GO:0019901; GO:0030136; GO:0030307; GO:0030335; GO:0030424; GO:0030425; GO:0034205; GO:…	24.0147	24.0367	24.0153	23.8134	23.0428	22.5536	-0.0453263	16.6386	-0.937291	0.00577526	0.00842765	0.0453263	TRUE
Adam12	GO:0004222; GO:0005654; GO:0005886; GO:0006508; GO:0017124; GO:0045766; GO:0046872; GO:0004222; GO:0005886; GO:0006508; GO:0017124; GO:0045766; GO:0046872	19.4792	19.6371	19.4658	19.2313	18.4708	18.6508	-0.0275537	13.4569	-0.74429	0.0897213	0.0123621	0.0275537	TRUE
Adamtsl4	GO:0002020; GO:0002064; GO:0004222; GO:0005576; GO:0005614; GO:0006508; GO:0006915; GO:0030198; GO:0031012; GO:0043065; GO:0070285	21.6329	21.5648	21.7314	21.6099	21.6512	21.876	0.00726251	14.9786	0.847884	0.0329492	0.00227063	-0.00726251	TRUE
Adar	GO:0001649; GO:0002244; GO:0002566; GO:0003677; GO:0003725; GO:0003726; GO:0005634; GO:0005730; GO:0005737; GO:0006382; GO:0006396; GO:0006397; GO:0006915; GO:0008251; GO:0009615; GO:0016553; GO:0016607; GO:0030218; GO:0031054; GO:0035196; GO:0035455; GO:0044387; GO:0044530; GO:0045070; GO:0045087; GO:0046872; GO:0051607; GO:0060216; GO:0060339; GO:0061484; GO:0070922; GO:0097284; GO:0098586; GO:…	23.571	24.0101	23.7118	23.7901	23.5581	23.5943	-0.00545657	16.4671	-0.407412	0.422694	0.00611565	0.00545657	FALSE
Adarb1	GO:0003723; GO:0003725; GO:0003726; GO:0005634; GO:0005654; GO:0005730; GO:0005737; GO:0006382; GO:0006396; GO:0006397; GO:0007274; GO:0008251; GO:0008285; GO:0016553; GO:0016556; GO:0021610; GO:0021618; GO:0021965; GO:0030336; GO:0035264; GO:0042802; GO:0044387; GO:0045070; GO:0045202; GO:0046872; GO:0050685; GO:0050884; GO:0051726; GO:0060384; GO:0060415; GO:0061744; GO:0097049	22.6778	23.2209	23.0278	22.7866	22.9201	22.6628	-0.00805194	15.9134	-0.482263	0.332687	0.00731314	0.00805194	FALSE
Adck1	GO:0004672; GO:0005524; GO:0005739; GO:0005743; GO:0007005; GO:0010637; GO:0055088; GO:1903852	20.7286	20.4357	20.7322	20.9195	20.9813	20.922	0.00830055	14.3542	0.536148	0.272837	0.00653429	-0.00830055	FALSE
Adck5	GO:0016020	17.9576	17.1518	17.4207	17.7583	17.6957	18.1813	0.0184864	12.1445	0.653013	0.159711	0.01072	-0.0184864	FALSE
Add1	GO:0000902; GO:0001701; GO:0005200; GO:0005516; GO:0005634; GO:0005737; GO:0005856; GO:0005886; GO:0005912; GO:0005925; GO:0006811; GO:0006884; GO:0007010; GO:0008290; GO:0014069; GO:0016020; GO:0020027; GO:0030218; GO:0030425; GO:0030507; GO:0030837; GO:0035264; GO:0042608; GO:0042803; GO:0043197; GO:0045766; GO:0045807; GO:0046982; GO:0046983; GO:0048471; GO:0048873; GO:0051015; GO:0051016; GO:…	25.2177	25.0318	24.8832	25.0757	24.9351	24.8454	-0.00690068	17.3723	-0.649015	0.163166	0.00404449	0.00690068	TRUE
Add3	GO:0000794; GO:0005080; GO:0005200; GO:0005516; GO:0005737; GO:0005856; GO:0005886; GO:0005903; GO:0005911; GO:0005938; GO:0009410; GO:0014069; GO:0016020; GO:0045907; GO:0051015; GO:0051016; GO:0051495	24.8243	24.8653	24.6177	24.8931	24.7481	24.8348	0.00102201	17.1815	0.132323	0.802675	0.00382786	-0.00102201	TRUE
Adgrl2	GO:0004930; GO:0007166; GO:0007189; GO:0009617; GO:0030165; GO:0030246; GO:0045211; GO:0050808; GO:0051965; GO:0098978	21.9783	21.8318	21.8814	21.6247	21.5088	21.6245	-0.00811339	15.1228	-0.581263	0.2263	0.00567901	0.00811339	FALSE
Adh1	GO:0001523; GO:0004022; GO:0004024; GO:0004745; GO:0005739; GO:0005829; GO:0006068; GO:0006069; GO:0008270; GO:0031100; GO:0032526; GO:0032570; GO:0033574; GO:0035276; GO:0042572; GO:0042573; GO:0042802; GO:0046186; GO:0048149; GO:0048545; GO:0051287; GO:0097159	22.302	22.6249	22.5086	22.4434	22.6471	22.1505	-0.00883371	15.6159	-0.598983	0.208977	0.00590476	0.00883371	FALSE
Adh5	GO:0001523; GO:0003016; GO:0004022; GO:0004024; GO:0005504; GO:0005739; GO:0005829; GO:0006068; GO:0006069; GO:0008270; GO:0010430; GO:0018467; GO:0032496; GO:0042802; GO:0045777; GO:0046294; GO:0051409; GO:0051775; GO:0051903; GO:0106321; GO:0106322	24.4081	24.6684	24.6264	24.3421	24.2056	23.9004	-0.0194553	17.0105	-0.891681	0.0169641	0.00493826	0.0194553	FALSE
Adk	GO:0004001; GO:0004136; GO:0005524; GO:0005634; GO:0005829; GO:0006144; GO:0006166; GO:0006167; GO:0006175; GO:0010613; GO:0032263; GO:0032922; GO:0042102; GO:0044209; GO:0044342; GO:0046085; GO:0046872; GO:0106383	22.2644	22.1592	22.1655	22.4828	21.9675	21.2634	-0.0297434	15.4775	-0.921195	0.00907054	0.00628159	0.0297434	FALSE
Adnp	GO:0000977; GO:0000981; GO:0001933; GO:0003682; GO:0005507; GO:0005615; GO:0005634; GO:0005694; GO:0006357; GO:0007614; GO:0008013; GO:0009743; GO:0010035; GO:0010468; GO:0010629; GO:0010976; GO:0019934; GO:0030182; GO:0030424; GO:0030425; GO:0031668; GO:0033484; GO:0042277; GO:0043025; GO:0043524; GO:0044849; GO:0045773; GO:0048487; GO:0050731; GO:0050805; GO:0051402; GO:0051965; GO:0090263; GO:…	24.2517	24.4333	24.1376	24.7169	24.4553	24.2524	-0.00226472	16.9099	-0.142808	0.787245	0.00784799	0.00226472	TRUE
Adnp2	GO:0003677; GO:0005634; GO:0007399; GO:0010468; GO:0046872; GO:0003677; GO:0005634; GO:0007399; GO:0046872; GO:0003677; GO:0005634; GO:0007399; GO:0046872; GO:0003677; GO:0005634; GO:0007399; GO:0046872	21.378	22.0074	21.477	21.8188	21.6589	21.7378	0.00290639	15.0083	0.165164	0.754506	0.00867763	-0.00290639	FALSE
Adpgk	GO:0005783; GO:0006006; GO:0006096; GO:0016310; GO:0043843	20.9348	21.1121	21.1192	21.031	21.0016	21.5202	0.0141154	14.5474	0.883628	0.0195257	0.00373953	-0.0141154	FALSE
Adprh	GO:0000287; GO:0003875; GO:0005615; GO:0030955; GO:0036211; GO:0051725	20.3102	20.268	20.2669	19.9075	19.8501	20.1603	-0.00319788	13.9719	-0.208788	0.691368	0.00748942	0.00319788	TRUE
Adprs	GO:0000287; GO:0004553; GO:0004649; GO:0005634; GO:0005737; GO:0005739; GO:0006281; GO:0016604; GO:0060546; GO:0061463; GO:0071451; GO:0090734; GO:0140292	20.8647	20.3058	20.4445	20.1087	20.0677	20.2553	-0.00851374	14.1547	-0.381577	0.455414	0.0103119	0.00851374	FALSE
Adrm1	GO:0000502; GO:0001541; GO:0002020; GO:0005634; GO:0005737; GO:0006368; GO:0007286; GO:0008541; GO:0033081; GO:0042699; GO:0043248; GO:0048477; GO:0048538; GO:0060009; GO:0060399; GO:0060612; GO:0061133; GO:0070628; GO:0072520; GO:0140678	23.4169	23.0761	23.0708	22.921	22.9482	23.3321	0.00422559	16.0033	0.27094	0.603535	0.00750634	-0.00422559	FALSE
Adsl	GO:0001666; GO:0004018; GO:0005829; GO:0006167; GO:0006177; GO:0006189; GO:0007584; GO:0009060; GO:0014850; GO:0032991; GO:0042594; GO:0042802; GO:0044208; GO:0044209; GO:0070626; GO:0097294	22.9955	23.237	23.1281	22.9781	22.8673	22.6865	-0.0127249	16.0127	-0.856904	0.0292496	0.00382737	0.0127249	FALSE
Adss2	GO:0000287; GO:0004019; GO:0005525; GO:0005737; GO:0005739; GO:0006164; GO:0006167; GO:0006531; GO:0014074; GO:0044208; GO:0046040; GO:0060359; GO:0071257	22.7476	22.8984	22.7833	23.0795	22.6208	22.4122	-0.013404	15.861	-0.762312	0.0780295	0.00569006	0.013404	FALSE
Aebp1	GO:0000122; GO:0000977; GO:0001227; GO:0004180; GO:0004181; GO:0005516; GO:0005518; GO:0005615; GO:0006355; GO:0006518; GO:0008270; GO:0016485; GO:1904026	22.9329	22.6708	22.6452	22.2303	22.5719	21.609	-0.0326864	15.769	-0.911731	0.0113432	0.00736355	0.0326864	TRUE
Aen	GO:0003676; GO:0004527; GO:0004529; GO:0005634; GO:0005654; GO:0005730; GO:0010212; GO:0031965; GO:0042771	21.1749	22.3192	21.6729	21.411	22.0589	21.6303	0.000291102	15.0472	0.00905629	0.986416	0.0160712	-0.000291102	FALSE
Afap1	GO:0001725; GO:0003779; GO:0005829; GO:0005884; GO:0009966; GO:0017124; GO:0042169; GO:0071260	20.8962	20.4487	20.6605	20.9893	21.1033	21.008	0.0094525	14.3914	0.496329	0.31664	0.00826674	-0.0094525	FALSE
Afap1l2	GO:0005737; GO:0005829; GO:0006954; GO:0007346; GO:0017124; GO:0030296; GO:0032675; GO:0032757; GO:0042169; GO:0045742; GO:0045893; GO:0005737; GO:0005829; GO:0006954; GO:0007346; GO:0017124; GO:0030296; GO:0032675; GO:0032757; GO:0042169; GO:0045742; GO:0045893; GO:0005737; GO:0005829; GO:0005886; GO:0006954; GO:0007346; GO:0017124; GO:0030296; GO:0032675; GO:0032757; GO:0042169; GO:0045742; GO:…	21.9268	22.1454	22.0979	22.2535	21.9463	21.5718	-0.0152616	15.3417	-0.831083	0.0403896	0.00510643	0.0152616	TRUE
Afdn	GO:0005737; GO:0005829; GO:0005911; GO:0005912; GO:0007165; GO:0010628; GO:0021537; GO:0021987; GO:0022409; GO:0030054; GO:0030274; GO:0030336; GO:0030424; GO:0031267; GO:0032880; GO:0034334; GO:0036477; GO:0043296; GO:0044291; GO:0044331; GO:0045177; GO:0046930; GO:0046931; GO:0048854; GO:0048872; GO:0050775; GO:0050839; GO:0051015; GO:0060019; GO:0060563; GO:0061003; GO:0061885; GO:0061951; GO:…	20.7004	21.2962	20.8096	20.9182	21.0328	20.8742	-0.00131331	14.522	-0.0825533	0.876451	0.00792716	0.00131331	TRUE
Afdn	GO:0005912; GO:0007155; GO:0007165; GO:0032880; GO:0050839	23.2054	23.4102	23.1292	23.2802	23.276	23.2449	-0.000294563	16.1229	-0.0411202	0.938355	0.0035787	0.000294563	TRUE
Afg2a	GO:0005524; GO:0005634; GO:0005737; GO:0005819; GO:0005829; GO:0007420; GO:0016887; GO:0030970; GO:0031593; GO:0034098; GO:0042273; GO:0051228; GO:0097352; GO:1990275	22.7167	22.8946	22.6555	22.8724	23.0332	23.0299	0.00827161	15.7965	0.688938	0.130091	0.00435121	-0.00827161	FALSE
Afg2b	GO:0005524; GO:0005634; GO:0005737; GO:0005819; GO:0016887; GO:0042273; GO:1990275	21.6689	21.8513	21.7612	21.9591	22.1084	21.9451	0.00569449	15.1307	0.474551	0.341608	0.00528125	-0.00569449	FALSE
Afg3l1	GO:0004176; GO:0004222; GO:0005524; GO:0005745; GO:0008053; GO:0008270; GO:0016887; GO:0034982; GO:0042407; GO:0004176; GO:0004222; GO:0005524; GO:0005745; GO:0008270; GO:0016887; GO:0034982	21.9293	21.587	21.8418	22.0429	21.96	21.7887	-0.000716613	15.1557	-0.0582961	0.912655	0.00613586	0.000716613	FALSE
Afg3l2	GO:0004176; GO:0004222; GO:0005524; GO:0005743; GO:0005745; GO:0006508; GO:0007005; GO:0007409; GO:0007528; GO:0008053; GO:0008237; GO:0008270; GO:0016485; GO:0016540; GO:0016887; GO:0021675; GO:0033619; GO:0034982; GO:0036444; GO:0040014; GO:0042407; GO:0042552; GO:0051560; GO:0055001; GO:0060013; GO:0004176; GO:0004222; GO:0005524; GO:0005743; GO:0005745; GO:0006508; GO:0007005; GO:0007409; GO:…	23.1278	22.8334	22.9802	23.1057	23.1195	23.027	0.000954878	15.9586	0.109589	0.836275	0.00433041	-0.000954878	FALSE
Agap3	GO:0003924; GO:0005096; GO:0005525; GO:0005634; GO:0005737; GO:0006606; GO:0031593; GO:0034614; GO:0043005; GO:0043161; GO:0046872; GO:0071944	21.8586	21.6689	21.6055	21.2975	21.7521	22.0093	0.0103131	14.9733	0.552522	0.255554	0.00777884	-0.0103131	FALSE
Agfg1	GO:0001675; GO:0003677; GO:0005096; GO:0005634; GO:0005737; GO:0007289; GO:0016020; GO:0031410; GO:0042995; GO:0043025; GO:0045109; GO:0046872	24.855	24.9353	25.0503	24.7468	25.1668	24.8129	-0.00224442	17.2932	-0.18602	0.724188	0.00592742	0.00224442	FALSE
Agfg2	GO:0005096; GO:0005737; GO:0046872; GO:0005096; GO:0005737; GO:0046872	21.5496	21.2892	21.1824	21.2355	21.4468	21.7788	0.0131423	14.7574	0.760041	0.0794623	0.00561867	-0.0131423	FALSE
Agk	GO:0001727; GO:0001729; GO:0004143; GO:0005739; GO:0005743; GO:0005758; GO:0016020; GO:0017050; GO:0031966; GO:0042721; GO:0045039; GO:0046486; GO:0046512; GO:0046513; GO:0046834; GO:0047620; GO:0001727; GO:0001729; GO:0004143; GO:0005739; GO:0005743; GO:0005758; GO:0016020; GO:0017050; GO:0031966; GO:0042721; GO:0045039; GO:0046486; GO:0046512; GO:0046513; GO:0046834; GO:0047620	22.4084	22.108	22.3226	22.2081	22.3814	22.7382	0.0140686	15.4081	0.847319	0.0331877	0.00440899	-0.0140686	FALSE
Agl	GO:0004133; GO:0004134; GO:0004135; GO:0005634; GO:0005737; GO:0005829; GO:0005977; GO:0005978; GO:0005980; GO:0007584; GO:0009725; GO:0016234; GO:0016529; GO:0030246; GO:0030247; GO:0031593; GO:0051384; GO:0102500	21.559	21.4823	21.7726	21.7587	21.4093	21.1051	-0.0156607	15.0145	-0.821845	0.0447817	0.00542809	0.0156607	FALSE
Ago1	GO:0000932; GO:0000956; GO:0000976; GO:0000978; GO:0000993; GO:0001046; GO:0003723; GO:0003725; GO:0003727; GO:0005634; GO:0005737; GO:0005829; GO:0010501; GO:0010586; GO:0010628; GO:0016442; GO:0016525; GO:0031054; GO:0035194; GO:0035196; GO:0035198; GO:0035278; GO:0036464; GO:0043488; GO:0045944; GO:0070578; GO:0070922; GO:1901224; GO:0000932; GO:0000956; GO:0000976; GO:0000978; GO:0000993; GO:…	22.2132	22.4987	22.2442	22.3632	22.0446	21.9167	-0.0128039	15.4804	-0.792584	0.0600702	0.00492524	0.0128039	FALSE
Ago2	GO:0000340; GO:0000932; GO:0000993; GO:0001046; GO:0001666; GO:0003723; GO:0003725; GO:0003727; GO:0003729; GO:0004521; GO:0005634; GO:0005737; GO:0005739; GO:0005794; GO:0005829; GO:0007283; GO:0009791; GO:0010494; GO:0010501; GO:0010586; GO:0010628; GO:0016020; GO:0016442; GO:0030154; GO:0030422; GO:0030425; GO:0030544; GO:0031047; GO:0031054; GO:0033391; GO:0035194; GO:0035196; GO:0035197; GO:…	23.124	23.3205	23.1593	23.1663	23.0391	22.5931	-0.0183061	16.1078	-0.955711	0.0028989	0.00281865	0.0183061	TRUE
Agpat1	GO:0001819; GO:0003841; GO:0005783; GO:0006654; GO:0016020	22.9765	22.4854	23.0152	22.9023	22.8243	23.0405	0.00612994	15.8152	0.387291	0.448109	0.00729625	-0.00612994	FALSE
Agpat2	GO:0001819; GO:0003841; GO:0005783; GO:0005789; GO:0006654; GO:0008544; GO:0009410; GO:0019432	21.8166	21.5448	21.89	21.5432	21.7379	22.4019	0.020365	14.9938	0.83667	0.0378366	0.00666576	-0.020365	FALSE
Agpat3	GO:0003841; GO:0005635; GO:0005783; GO:0005789; GO:0006629; GO:0012505; GO:0042171	23.3132	22.9117	23.3539	23.2707	23.3918	23.7145	0.0157728	16.0658	0.798494	0.0568159	0.00594574	-0.0157728	FALSE
Agpat4	GO:0003841; GO:0005741; GO:0005783; GO:0005789; GO:0006644; GO:0012505; GO:0016024; GO:0042171	24.9039	24.3838	24.9363	24.855	24.9356	25.2027	0.0137993	17.1486	0.6725	0.143321	0.00759315	-0.0137993	FALSE
Agpat5	GO:0002244; GO:0003841; GO:0005635; GO:0005739; GO:0005783; GO:0005789; GO:0006639; GO:0012505; GO:0016746; GO:0036149	22.8962	22.4556	22.6865	22.7285	22.8527	22.2492	-0.0129311	15.7802	-0.67917	0.137886	0.00698734	0.0129311	FALSE
Agps	GO:0005777; GO:0005778; GO:0008609; GO:0008610; GO:0008611; GO:0071949	22.7002	22.5409	22.6389	22.5905	22.3807	22.7786	0.00394458	15.6429	0.372751	0.466769	0.00490985	-0.00394458	FALSE
Agrn	GO:0005509; GO:0005576; GO:0005604; GO:0005886; GO:0007213; GO:0007528; GO:0030154; GO:0043113; GO:0043236; GO:0045202	27.4446	27.4409	27.4648	27.5459	27.4448	27.5227	0.00177519	19.0343	0.507334	0.30429	0.00150766	-0.00177519	TRUE
Agtpbp1	GO:0001754; GO:0004181; GO:0005634; GO:0005730; GO:0005737; GO:0005739; GO:0005829; GO:0006508; GO:0007005; GO:0007628; GO:0008270; GO:0008285; GO:0015631; GO:0021549; GO:0021680; GO:0021702; GO:0021772; GO:0021954; GO:0050905; GO:0060041; GO:0098930; GO:0098957; GO:0098958; GO:1904115; GO:2000060	20.5168	19.836	20.2945	20.3591	20.6065	20.6291	0.0123129	14.0419	0.543402	0.265126	0.00951075	-0.0123129	FALSE
Ahctf1	GO:0000785; GO:0005634; GO:0005635; GO:0005643; GO:0005737; GO:0016363; GO:0031080; GO:0032465; GO:0051292; GO:0000785; GO:0005634; GO:0005635; GO:0005643; GO:0005737; GO:0016363; GO:0031080; GO:0032465; GO:0051292; GO:0000785; GO:0005634; GO:0005635; GO:0005643; GO:0005737; GO:0016363; GO:0031080; GO:0032465; GO:0051292	26.274	26.3811	26.1248	26.1669	26.0153	26.0005	-0.00820476	18.1864	-0.722027	0.105164	0.003931	0.00820476	FALSE
Ahcy	GO:0001666; GO:0002439; GO:0004013; GO:0005507; GO:0005634; GO:0005783; GO:0005829; GO:0006730; GO:0007584; GO:0019510; GO:0030554; GO:0033353; GO:0042470; GO:0042745; GO:0042802; GO:0043621; GO:0051287; GO:0098604	25.9124	26.1997	26.2818	25.9404	25.817	25.8262	-0.00844348	18.0741	-0.558091	0.249777	0.00627696	0.00844348	FALSE
Ahcyl1	GO:0005783; GO:0005829; GO:0006611; GO:0006730; GO:0006915; GO:0010765; GO:0030234; GO:0031440; GO:0033353; GO:0038166; GO:0042045; GO:0042802; GO:0044070; GO:0044233; GO:0051592; GO:1990456	22.4573	22.6034	22.6679	22.4458	22.325	22.2403	-0.00972662	15.629	-0.784395	0.0647171	0.00384567	0.00972662	FALSE
Ahdc1	GO:0001707; GO:0003700; GO:0005634; GO:0043589; GO:0140585	21.4763	21.5565	21.324	21.4314	21.3391	20.8746	-0.0176551	14.9021	-0.954056	0.00311779	0.00277236	0.0176551	FALSE
Ahnak	GO:0005634; GO:0005737; GO:0005829; GO:0005886; GO:0015629; GO:0031982; GO:0042383; GO:0042802; GO:0043034; GO:0043484; GO:0044291; GO:0044548; GO:0070062; GO:0097493; GO:0098797	25.9146	25.8072	25.7003	25.7622	25.7848	25.5285	-0.00853155	17.9037	-0.861178	0.0275697	0.00251784	0.00853155	TRUE
Ahnak	GO:0005634; GO:0005737; GO:0005829; GO:0005886; GO:0015629; GO:0031982; GO:0042383; GO:0042802; GO:0043034; GO:0043484; GO:0044291; GO:0044548; GO:0045121; GO:0070062; GO:0097493; GO:0098797	29.6778	29.3979	29.4698	29.5768	29.6161	29.357	-0.00506723	20.4918	-0.517697	0.292829	0.00418714	0.00506723	TRUE
Ahnak2	GO:0005634; GO:0030018; GO:0030659; GO:0043034; GO:0043484	24.6192	24.502	24.4312	24.548	24.6216	24.1536	-0.0110144	17.0393	-0.818868	0.0462418	0.00386023	0.0110144	FALSE
Ahr	GO:0000122; GO:0000902; GO:0000976; GO:0000981; GO:0000987; GO:0001094; GO:0001223; GO:0001541; GO:0001568; GO:0001569; GO:0001782; GO:0001889; GO:0001944; GO:0001974; GO:0002260; GO:0002376; GO:0002819; GO:0002841; GO:0003085; GO:0003214; GO:0003243; GO:0003677; GO:0003700; GO:0004879; GO:0005634; GO:0005737; GO:0005829; GO:0006355; GO:0006357; GO:0006366; GO:0006805; GO:0006915; GO:0007049; GO:…	20.0222	19.6649	20.018	20.1793	20.365	20.0387	0.00407288	13.8698	0.229932	0.661181	0.00861943	-0.00407288	FALSE
Ahsa1	GO:0001671; GO:0005829; GO:0006457; GO:0051087; GO:0051879	25.5665	25.2861	25.4511	25.2284	25.3495	25.3448	-0.0022094	17.6002	-0.237586	0.650327	0.00451655	0.0022094	FALSE
Aifm1	GO:0002931; GO:0003677; GO:0003954; GO:0005634; GO:0005737; GO:0005739; GO:0005743; GO:0005758; GO:0005829; GO:0006915; GO:0006919; GO:0009636; GO:0016174; GO:0016651; GO:0032981; GO:0033108; GO:0043525; GO:0045041; GO:0046983; GO:0048471; GO:0051402; GO:0060545; GO:0070059; GO:0070301; GO:0071392; GO:0071456; GO:0071732; GO:0071949; GO:0072572; GO:1902065; GO:1902510; GO:1904045	24.5932	24.4232	24.681	24.4074	24.514	24.3599	-0.00543812	17.015	-0.575768	0.231785	0.00386118	0.00543812	FALSE
Aifm2	GO:0003677; GO:0004174; GO:0005634; GO:0005737; GO:0005739; GO:0005741; GO:0005811; GO:0005829; GO:0005886; GO:0006743; GO:0008637; GO:0016655; GO:0031966; GO:0042373; GO:0043065; GO:0050660; GO:0110076; GO:1900407; GO:1990748; GO:0003677; GO:0004174; GO:0005634; GO:0005737; GO:0005739; GO:0005741; GO:0005811; GO:0005829; GO:0005886; GO:0006743; GO:0008637; GO:0016655; GO:0031966; GO:0042373; GO:…	22.0814	21.7466	21.4513	21.7152	21.7061	21.6229	-0.00509305	15.0887	-0.321236	0.534721	0.00750712	0.00509305	TRUE
Aimp1	GO:0000049; GO:0001937; GO:0005125; GO:0005615; GO:0005829; GO:0007267; GO:0009986; GO:0016525; GO:0017101; GO:0042803; GO:0048514; GO:0050900; GO:0051020; GO:0051607; GO:0070094; GO:0000049; GO:0001937; GO:0005125; GO:0005615; GO:0005829; GO:0007267; GO:0009986; GO:0016525; GO:0017101; GO:0042803; GO:0048514; GO:0050900; GO:0051020; GO:0051607; GO:0070094	25.8277	25.2927	25.5568	25.59	25.8464	26.0589	0.0150205	17.7131	0.724119	0.103666	0.00715299	-0.0150205	TRUE
Aimp2	GO:0005634; GO:0005829; GO:0006412; GO:0006915; GO:0008285; GO:0016567; GO:0017101; GO:0031398; GO:0043525; GO:0060090; GO:0060510; GO:0065003	24.1511	23.7492	23.9451	23.9302	24.1875	24.171	0.00695961	16.6058	0.514872	0.295937	0.00579391	-0.00695961	FALSE
Aip	GO:0003712; GO:0003755; GO:0005829; GO:0005886; GO:0006626; GO:0006805; GO:0010738; GO:0016020; GO:0017162; GO:0022417; GO:0034751; GO:0036004; GO:0051082	23.7657	23.8634	23.9339	23.9455	23.6865	24.0465	0.00519105	16.5142	0.517189	0.293386	0.0042952	-0.00519105	TRUE
Airim	GO:0005634; GO:0005654; GO:0005730; GO:0005737; GO:0005829; GO:0042273	21.6942	21.8561	21.6562	21.8073	21.8457	21.8874	0.00443334	15.0757	0.613047	0.195629	0.00285667	-0.00443334	FALSE
Ak1	GO:0001520; GO:0004017; GO:0004127; GO:0004550; GO:0005524; GO:0005737; GO:0005829; GO:0006172; GO:0007517; GO:0009142; GO:0009410; GO:0010828; GO:0014042; GO:0014823; GO:0016310; GO:0021549; GO:0021772; GO:0030017; GO:0030182; GO:0032355; GO:0033574; GO:0036126; GO:0046033; GO:0046034; GO:0046083; GO:0046103; GO:0046899; GO:0046940; GO:0048471	23.6313	23.5634	23.5047	23.4821	23.3984	23.388	-0.00559727	16.3216	-0.774431	0.0705834	0.0022863	0.00559727	FALSE
Ak2	GO:0001889; GO:0004017; GO:0005524; GO:0005737; GO:0005739; GO:0005758; GO:0006119; GO:0006172; GO:0016310; GO:0036126; GO:0046033; GO:0046034; GO:0046060; GO:0046083; GO:0097066; GO:0097226	23.2449	23.1525	23.1445	22.9905	22.9793	22.8456	-0.00984899	16.0477	-0.876073	0.0220853	0.00271038	0.00984899	FALSE
Ak3	GO:0004017; GO:0004550; GO:0005524; GO:0005525; GO:0005759; GO:0006172; GO:0016310; GO:0046033; GO:0046039; GO:0046041; GO:0046051; GO:0046899	24.8186	24.4238	24.5372	24.3813	24.6304	24.8021	0.00673598	17.0069	0.472523	0.343967	0.00628174	-0.00673598	FALSE
Ak4	GO:0001889; GO:0002082; GO:0004017; GO:0004550; GO:0005524; GO:0005525; GO:0005737; GO:0005739; GO:0005759; GO:0006172; GO:0009142; GO:0009188; GO:0009410; GO:0016310; GO:0046033; GO:0046034; GO:0046039; GO:0046899; GO:0071456	23.3889	23.403	23.4598	23.5098	23.2538	23.3755	-0.00193396	16.2312	-0.29002	0.577167	0.00319088	0.00193396	FALSE
Akap10	GO:0005739; GO:0005886; GO:0008104; GO:0032991; GO:0051018; GO:0005739; GO:0005886; GO:0008104; GO:0032991; GO:0051018; GO:0005739; GO:0005886; GO:0008104; GO:0032991; GO:0051018; GO:0005739; GO:0005886; GO:0008104; GO:0032991; GO:0051018; GO:0005739; GO:0005886; GO:0008104; GO:0032991; GO:0051018	22.5349	22.4319	22.615	22.7332	22.9214	22.9646	0.0132839	15.6482	0.812915	0.0492271	0.00475836	-0.0132839	TRUE
Akap13	GO:0005078; GO:0005085; GO:0005634; GO:0005829; GO:0005938; GO:0007186; GO:0007507; GO:0015629; GO:0016020; GO:0031267; GO:0035023; GO:0035025; GO:0043123; GO:0043406; GO:0046872; GO:0048471; GO:0051018; GO:0051168; GO:0055007; GO:0060090; GO:0060297; GO:0060348; GO:0061049; GO:0071875; GO:0086023; GO:1900169	23.5875	23.6392	23.7169	23.7528	23.9272	23.3493	-0.00840005	16.4559	-0.568084	0.23954	0.00608449	0.00840005	TRUE
Akap17a	GO:0003676; GO:0005634; GO:0005829; GO:0016607; GO:0043484; GO:0051018	23.0642	22.801	22.7228	23.0763	23.0926	23.247	0.0105373	15.8743	0.693245	0.126716	0.00547731	-0.0105373	FALSE
Akap5	GO:0005516; GO:0005886; GO:0008179; GO:0005516; GO:0005886; GO:0008179	24.8621	24.7252	24.791	24.6224	25.0015	24.685	-0.00207185	17.1905	-0.198087	0.706756	0.00512601	0.00207185	TRUE
Akap8	GO:0000793; GO:0001939; GO:0003677; GO:0003690; GO:0005634; GO:0005654; GO:0005730; GO:0005737; GO:0007076; GO:0008270; GO:0015031; GO:0016363; GO:0032720; GO:0034237; GO:0042826; GO:0044839; GO:0045087; GO:0051059; GO:0071222; GO:0071380	23.5815	23.9708	23.4958	23.7012	23.5192	23.432	-0.00810355	16.4226	-0.538574	0.270249	0.00633885	0.00810355	FALSE
Akap8l	GO:0000785; GO:0003677; GO:0005521; GO:0005634; GO:0005737; GO:0006397; GO:0007076; GO:0010793; GO:0016363; GO:0016607; GO:0034237; GO:0042826; GO:0044839; GO:0045944; GO:0046872; GO:0051081; GO:1990904; GO:0000785; GO:0003677; GO:0005521; GO:0005634; GO:0005737; GO:0006397; GO:0007076; GO:0010793; GO:0016363; GO:0016607; GO:0034237; GO:0042826; GO:0044839; GO:0045944; GO:0046872; GO:0051081; GO:…	23.5965	23.9644	23.5379	23.7635	23.7226	23.6634	-0.00139108	16.4422	-0.120842	0.819619	0.0057136	0.00139108	FALSE
Akap9	GO:0000242; GO:0005737; GO:0005794; GO:0005795; GO:0005801; GO:0005813; GO:0007020; GO:0007165; GO:0007283; GO:0008076; GO:0015459; GO:0031116; GO:0031503; GO:0033138; GO:0034237; GO:0034705; GO:0036064; GO:0043025; GO:0044307; GO:0044325; GO:0051602; GO:0051661; GO:0060009; GO:0060090; GO:0060306; GO:0060307; GO:0071320; GO:0086091; GO:0097060; GO:0097729; GO:0098909; GO:0098978; GO:0099147; GO:…	24.2464	24.2925	24.2952	24.228	24.0802	23.9174	-0.0109433	16.8291	-0.954502	0.00305804	0.00170946	0.0109433	FALSE
Akr1a1	GO:0004032; GO:0005829; GO:0006629; GO:0016324; GO:0019640; GO:0019853; GO:0042840; GO:0043066; GO:0044597; GO:0044598; GO:0045202; GO:0046185; GO:0047655; GO:0047939; GO:0047941; GO:0047956; GO:0080007; GO:0110095; GO:1990002	25.3652	25.5778	25.5948	25.5224	25.1657	25.4696	-0.00181588	17.6519	-0.146157	0.782326	0.00614538	0.00181588	FALSE
Akr1b1	GO:0001523; GO:0001758; GO:0001894; GO:0002070; GO:0003091; GO:0004032; GO:0005615; GO:0005829; GO:0005996; GO:0006061; GO:0010033; GO:0018505; GO:0019853; GO:0031098; GO:0032838; GO:0033010; GO:0035809; GO:0036130; GO:0042415; GO:0042629; GO:0043066; GO:0043220; GO:0043795; GO:0044597; GO:0044598; GO:0046370; GO:0046427; GO:0047655; GO:0047939; GO:0047956; GO:0048471; GO:0048661; GO:0052650; GO:…	26.4167	26.3231	26.5051	26.4977	26.6637	26.4293	0.000859423	18.3438	0.0977587	0.853829	0.00437458	-0.000859423	TRUE
Akr1b8	GO:0001523; GO:0001758; GO:0004032; GO:0005576; GO:0005739; GO:0005764; GO:0005829; GO:0008106; GO:0016488; GO:0016918; GO:0019751; GO:0042572; GO:0042574; GO:0044597; GO:0044598; GO:0045550; GO:0047718; GO:0052650; GO:0070401; GO:0070402; GO:0110095; GO:0001523; GO:0001758; GO:0004032; GO:0005576; GO:0005739; GO:0005764; GO:0005829; GO:0008106; GO:0016488; GO:0016918; GO:0019751; GO:0042572; GO:…	27.0815	26.9138	26.9894	27.0321	26.5682	26.7755	-0.00793371	18.6927	-0.538794	0.270015	0.00620242	0.00793371	TRUE
Akr1e2	GO:0004032; GO:0005829; GO:0016491; GO:0050571	27.1173	27.0234	27.1436	27.1793	26.7737	26.7817	-0.0104533	18.7851	-0.747416	0.087641	0.00464582	0.0104533	FALSE
Akr7a2	GO:0004032; GO:0004033; GO:0005635; GO:0005737; GO:0005739; GO:0005795; GO:0005829; GO:0006629; GO:0019119; GO:0044597; GO:0044598	23.0681	23.0472	23.0227	22.8969	23.1232	22.5271	-0.0146916	16.0015	-0.872853	0.0232219	0.0041068	0.0146916	FALSE
Akt1	GO:0001649; GO:0001893; GO:0001934; GO:0001938; GO:0002042; GO:0002931; GO:0003376; GO:0004672; GO:0004674; GO:0004712; GO:0005080; GO:0005516; GO:0005524; GO:0005547; GO:0005634; GO:0005654; GO:0005737; GO:0005739; GO:0005819; GO:0005829; GO:0005886; GO:0005911; GO:0005977; GO:0005978; GO:0005979; GO:0006006; GO:0006412; GO:0006417; GO:0006468; GO:0006469; GO:0006606; GO:0006924; GO:0006954; GO:…	23.0135	22.7833	22.9421	22.7821	22.9079	22.7767	-0.00363601	15.8743	-0.46826	0.348947	0.00343052	0.00363601	TRUE
Akt2	GO:0001666; GO:0001934; GO:0004672; GO:0004674; GO:0005080; GO:0005524; GO:0005634; GO:0005654; GO:0005769; GO:0005829; GO:0005886; GO:0005938; GO:0005978; GO:0006006; GO:0006417; GO:0008286; GO:0009967; GO:0010628; GO:0010748; GO:0010765; GO:0010907; GO:0014850; GO:0016310; GO:0016529; GO:0030335; GO:0031667; GO:0031982; GO:0032000; GO:0032287; GO:0032587; GO:0032593; GO:0032868; GO:0032869; GO:…	24.1114	23.903	24.1524	23.8706	24.136	23.8428	-0.00527473	16.6717	-0.474056	0.342183	0.00489854	0.00527473	TRUE
Aldh16a1	GO:0008957	22.3035	22.3623	22.3337	22.3319	22.3838	22.2542	-0.0021646	15.4908	-0.61874	0.190329	0.00137417	0.0021646	FALSE
Aldh18a1	GO:0004349; GO:0004350; GO:0005524; GO:0005739; GO:0006536; GO:0006561; GO:0006592; GO:0009266; GO:0016310; GO:0019240; GO:0031966; GO:0042802; GO:0055129	24.5152	24.3977	24.3876	24.5977	24.8343	25.5604	0.0336526	16.9127	0.984746	0.00034724	0.00297307	-0.0336526	FALSE
Aldh2	GO:0001889; GO:0002931; GO:0004029; GO:0005759; GO:0006067; GO:0006068; GO:0006117; GO:0008631; GO:0008637; GO:0008957; GO:0014070; GO:0018547; GO:0032355; GO:0032496; GO:0032570; GO:0032870; GO:0033574; GO:0035094; GO:0042802; GO:0043066; GO:0043878; GO:0045471; GO:0046185; GO:0048149; GO:0055093; GO:0070404; GO:0071398; GO:0106435; GO:0110095; GO:1902882; GO:1903179; GO:1904639; GO:1905627; GO:…	25.1166	25.0431	25.0664	25.4213	24.9466	24.6075	-0.0158106	17.4547	-0.781128	0.066615	0.00631886	0.0158106	FALSE
Aldh3a2	GO:0005789; GO:0006631; GO:0007417; GO:0007422; GO:0008544; GO:0033306; GO:0042803; GO:0046458; GO:0046577; GO:0050061; GO:0052814	24.3712	24.5896	24.6686	24.7421	24.418	24.8332	0.00797534	17.0022	0.572185	0.235388	0.00571562	-0.00797534	FALSE
Aldh3b1	GO:0004028; GO:0004029; GO:0004030; GO:0005737; GO:0005829; GO:0005886; GO:0006068; GO:0006081; GO:0006629; GO:0006979; GO:0018477; GO:0018479; GO:0034599; GO:0046185	20.1061	19.5019	20.3356	20.3308	19.9844	19.8839	-0.0039869	13.9054	-0.165573	0.75391	0.0118735	0.0039869	TRUE
Aldh6a1	GO:0004491; GO:0005739; GO:0006210; GO:0006573; GO:0006574; GO:0016790; GO:0018478; GO:0019484; GO:0019859; GO:0050873	23.6211	23.6734	23.7169	23.9141	23.6065	23.7406	0.00104987	16.4292	0.122227	0.817572	0.00426256	-0.00104987	FALSE
Aldh7a1	GO:0004029; GO:0004043; GO:0005634; GO:0005739; GO:0005829; GO:0008802; GO:0019285; GO:0042802; GO:0043878	23.0751	22.0731	22.2774	22.1218	22.0067	22.1641	-0.0103106	15.5148	-0.338284	0.51193	0.0143411	0.0103106	FALSE
Aldh9a1	GO:0001822; GO:0001889; GO:0004029; GO:0005737; GO:0005829; GO:0006081; GO:0008802; GO:0009437; GO:0016620; GO:0018467; GO:0019145; GO:0033737; GO:0036094; GO:0042802; GO:0043176; GO:0043878; GO:0045329; GO:0047105; GO:0051287; GO:0051289	21.6019	22.1464	21.9244	21.6327	21.7169	21.911	0.00180077	15.1143	0.112081	0.832583	0.00798275	-0.00180077	FALSE
Aldoa	GO:0000792; GO:0001666; GO:0004332; GO:0005737; GO:0005829; GO:0006000; GO:0006096; GO:0006754; GO:0006941; GO:0007339; GO:0008092; GO:0008360; GO:0015629; GO:0019242; GO:0030388; GO:0031430; GO:0031674; GO:0032496; GO:0035094; GO:0042802; GO:0043627; GO:0046716; GO:0051289; GO:0061827; GO:0070061; GO:0070062	25.61	25.5364	25.511	25.3845	25.4008	25.2983	-0.00740705	17.6935	-0.838258	0.0371252	0.00240909	0.00740705	TRUE
Alg10b	GO:0005783; GO:0005886; GO:0006487; GO:0006488; GO:0007605; GO:0060117; GO:0071805; GO:0106073	24.3444	24.0619	24.5163	24.3996	24.7127	24.6545	0.0112618	16.873	0.620385	0.188808	0.00711865	-0.0112618	TRUE
Alg11	GO:0004377; GO:0005789; GO:0006487; GO:0006490; GO:0004377; GO:0005789; GO:0006487; GO:0006490	21.8281	21.699	21.6566	21.9697	21.8662	22.0861	0.00969638	15.0829	0.780097	0.0672192	0.00388838	-0.00969638	FALSE
Alg2	GO:0000033; GO:0004378; GO:0005634; GO:0005737; GO:0006486; GO:0006488; GO:0006490; GO:0012505; GO:0016020; GO:0046982; GO:0048306; GO:0048471; GO:0051592; GO:0102704	25.1309	24.9066	25.1414	25.1614	25.2293	25.5152	0.0135782	17.3657	0.898387	0.0149633	0.00331908	-0.0135782	FALSE
Alg3	GO:0000033; GO:0005783; GO:0005789; GO:0006486; GO:0052925	23.3789	23.0255	23.489	23.3654	23.6947	23.9102	0.0191419	16.1488	0.82094	0.0452234	0.0066572	-0.0191419	FALSE
Alg5	GO:0005789; GO:0006487; GO:0007368; GO:0016757; GO:0005789; GO:0006487; GO:0007368; GO:0016757; GO:0005789; GO:0006487; GO:0007368; GO:0016757	24.9305	24.3474	24.7768	24.8156	25.048	25.339	0.019579	17.1156	0.776102	0.0695832	0.00795428	-0.019579	FALSE
Alkbh3	GO:0005634; GO:0005654; GO:0005739; GO:0005829; GO:0006281; GO:0006307; GO:0008198; GO:0008283; GO:0016706; GO:0035515; GO:0035516; GO:0051747; GO:1990930	22.0452	22.2083	22.1079	21.9888	22.361	21.5641	-0.0152828	15.3804	-0.736816	0.0947836	0.00701163	0.0152828	FALSE
Alkbh5	GO:0001666; GO:0005634; GO:0005794; GO:0005829; GO:0006397; GO:0006406; GO:0006417; GO:0007283; GO:0010793; GO:0016607; GO:0016706; GO:0030154; GO:0035515; GO:0042382; GO:0043488; GO:0046630; GO:0046872; GO:0050684; GO:0061157; GO:0140693; GO:0140694; GO:1990931	22.0554	22.4869	21.8817	21.8634	22.116	22.0255	-0.0026256	15.3158	-0.15107	0.775119	0.00859029	0.0026256	FALSE
Alms1	GO:0001736; GO:0005813; GO:0005814; GO:0005829; GO:0006629; GO:0006915; GO:0007286; GO:0007605; GO:0008017; GO:0016197; GO:0019722; GO:0030728; GO:0036064; GO:0040015; GO:0042593; GO:0042632; GO:0045598; GO:0045807; GO:0046548; GO:0046599; GO:0050673; GO:0051393; GO:0051492; GO:0060122; GO:0060271; GO:0120162; GO:1904019; GO:1904036; GO:0001736; GO:0005813; GO:0005814; GO:0005829; GO:0006629; GO:…	24.3919	24.5326	24.4375	24.3167	24.2825	24.0581	-0.011562	16.944	-0.924852	0.00825862	0.00237732	0.011562	FALSE
Alyref	GO:0000346; GO:0003697; GO:0003723; GO:0003729; GO:0005634; GO:0005737; GO:0006405; GO:0006406; GO:0016607; GO:0035145; GO:0060090; GO:0062153; GO:0071013; GO:0140691	26.0555	25.7795	25.9158	25.8862	26.1654	27.6713	0.0527497	17.8492	0.965749	0.00173963	0.00708644	-0.0527497	FALSE
Ambra1	GO:0000045; GO:0000209; GO:0000423; GO:0005634; GO:0005737; GO:0005739; GO:0005829; GO:0005856; GO:0005930; GO:0006357; GO:0006914; GO:0008285; GO:0009267; GO:0010508; GO:0010667; GO:0019903; GO:0021915; GO:0031625; GO:0031667; GO:0035307; GO:0043161; GO:0043231; GO:0043524; GO:0045335; GO:0045591; GO:0051020; GO:0051897; GO:0080008; GO:0098780; GO:1901526; GO:1904544; GO:1990756; GO:2000045; GO:…	24.8195	24.8968	25.0368	24.7973	25.007	24.6995	-0.00538549	17.2779	-0.541187	0.267471	0.00418401	0.00538549	TRUE
Amfr	GO:0000151; GO:0000209; GO:0004842; GO:0005783; GO:0005789; GO:0005794; GO:0005829; GO:0005886; GO:0006511; GO:0007611; GO:0030425; GO:0030426; GO:0030674; GO:0030968; GO:0032991; GO:0034052; GO:0034450; GO:0036503; GO:0036513; GO:0038023; GO:0038061; GO:0042802; GO:0043025; GO:0043130; GO:0044314; GO:0046872; GO:0048471; GO:0051087; GO:0051865; GO:0061630; GO:0070936; GO:0090090; GO:1904288; GO:…	21.949	21.3452	21.8731	21.7177	22.2815	21.6348	-0.00129146	15.1192	-0.0531778	0.920309	0.0121257	0.00129146	TRUE
Ammecr1	GO:0005634; GO:0005654; GO:0005739	21.8847	21.7586	21.8538	21.7467	21.9205	21.4522	-0.0107788	15.1595	-0.82593	0.0428133	0.00367874	0.0107788	FALSE
Ammecr1l	GO:0005634	21.4353	20.9381	21.0443	20.8973	20.9581	21.5266	0.0114323	14.5742	0.541335	0.267315	0.00887839	-0.0114323	FALSE
Amotl1	GO:0001525; GO:0003365; GO:0005923; GO:0008180; GO:0016324; GO:0030027; GO:0030036; GO:0031410; GO:0035329; GO:0042802; GO:0043534; GO:0043536; GO:0090162; GO:0001525; GO:0003365; GO:0005923; GO:0008180; GO:0016324; GO:0030027; GO:0030036; GO:0031410; GO:0035329; GO:0042802; GO:0043534; GO:0043536; GO:0090162; GO:0001525; GO:0003365; GO:0005886; GO:0005923; GO:0008180; GO:0016324; GO:0030027; GO:…	20.0993	20.5077	20.1027	20.9197	19.7626	21.1564	0.0232728	14.0061	0.565727	0.241939	0.016961	-0.0232728	TRUE
Amotl2	GO:0001525; GO:0003365; GO:0005886; GO:0005923; GO:0016055; GO:0016324; GO:0030036; GO:0030334; GO:0031410; GO:0035329; GO:0042802; GO:0055037	19.7221	20.1363	19.8794	20.0545	20.5902	20.3907	0.0156245	13.8507	0.634305	0.176146	0.00952149	-0.0156245	TRUE
Ampd2	GO:0003876; GO:0005829; GO:0006188; GO:0009117; GO:0032264; GO:0042632; GO:0046033; GO:0046034; GO:0046039; GO:0046872; GO:0052652; GO:0072015; GO:0097009	22.1868	22.304	22.3646	22.1645	22.0699	22.4164	0.00417408	15.3961	0.411	0.418214	0.00462925	-0.00417408	FALSE
Ampd3	GO:0003876; GO:0032264; GO:0046872	21.4439	21.5188	21.65	21.5598	21.3774	21.3955	-0.00438123	14.9248	-0.543895	0.264605	0.0033798	0.00438123	FALSE
Anapc1	GO:0005634; GO:0005680; GO:0007091; GO:0031145; GO:0060090; GO:0070979	23.4881	23.2502	23.3183	23.5085	23.3349	23.5066	0.00359972	16.197	0.413647	0.414918	0.00396149	-0.00359972	FALSE
Anapc2	GO:0005680; GO:0006511; GO:0007091; GO:0010629; GO:0031625; GO:0031915; GO:0045773; GO:0050775; GO:0051301; GO:0070979; GO:0090129	24.9095	24.4631	24.7615	24.97	24.9704	25.0656	0.00985563	17.1653	0.590558	0.217144	0.00673384	-0.00985563	FALSE
Anapc4	GO:0005634; GO:0005680; GO:0019903; GO:0030071; GO:0031145; GO:0034399; GO:0051301; GO:0070979; GO:0005634; GO:0005680; GO:0019903; GO:0030071; GO:0031145; GO:0034399; GO:0051301; GO:0070979	21.4929	21.4533	21.1593	21.9387	21.4621	21.3109	-0.00446851	14.9106	-0.222405	0.671894	0.0097943	0.00446851	FALSE
Anapc5	GO:0005634; GO:0005680; GO:0005737; GO:0005819; GO:0007049; GO:0019903; GO:0031145; GO:0045842; GO:0051301; GO:0070979	22.8176	22.6224	22.4904	22.8152	22.7626	22.7666	0.00268261	15.7256	0.268797	0.606515	0.00480637	-0.00268261	FALSE
Anapc7	GO:0000792; GO:0005634; GO:0005680; GO:0005819; GO:0007420; GO:0015630; GO:0016567; GO:0019903; GO:0045842; GO:0051301; GO:0070979; GO:0140767	21.2995	21.0843	21.21	21.383	21.3837	21.2347	0.00062842	14.7363	0.0713618	0.893139	0.00439183	-0.00062842	FALSE
Angel2	GO:0000175; GO:0003730; GO:0005737; GO:0015030; GO:0045930; GO:0070935; GO:0000175; GO:0003730; GO:0005737; GO:0015030; GO:0045930; GO:0070935	19.3933	19.1835	19.483	19.0051	19.4909	18.7661	-0.0154934	13.4232	-0.691242	0.12828	0.00809839	0.0154934	FALSE
Angptl8	GO:0005576; GO:0010954; GO:0019216; GO:0044255; GO:0045444; GO:0048469; GO:0050746; GO:0070328	24.5511	24.918	24.3768	24.9656	24.242	24.8867	0.00533998	17.056	0.224931	0.668294	0.0115661	-0.00533998	TRUE
Ank3	GO:0000281; GO:0005200; GO:0005856; GO:0005923; GO:0007009; GO:0007165; GO:0016323; GO:0016328; GO:0042383; GO:0043001; GO:0043194; GO:0071709; GO:0072660; GO:0005856; GO:0007165; GO:0016020	21.6028	21.7384	21.8416	21.6698	22.0215	21.7365	0.00166746	15.0779	0.147426	0.780463	0.00559344	-0.00166746	TRUE
Ankfy1	GO:0005634; GO:0005769; GO:0005829; GO:0010008; GO:0016020; GO:0016197; GO:0030904; GO:0031267; GO:0034058; GO:0042147; GO:0044354; GO:0046872; GO:0048549; GO:0090160; GO:1901981	24.855	24.352	24.6485	24.8269	25.1008	25.1593	0.0160921	17.1019	0.703609	0.118753	0.00812583	-0.0160921	TRUE
Ankhd1	GO:0003723; GO:0005737; GO:0045087	23.1244	23.1737	23.0526	23.1559	23.0431	22.7588	-0.0111367	16.0504	-0.948611	0.0038934	0.00185753	0.0111367	FALSE
Ankle2	GO:0005783; GO:0005789; GO:0007084; GO:0007417; GO:0035307; GO:0042326; GO:0043066; GO:0051301; GO:0051721	25.3532	24.926	25.1141	25.1861	25.2969	25.0413	-0.00288974	17.4535	-0.235802	0.652853	0.00595469	0.00288974	FALSE
Ankmy2	GO:0005929; GO:0019899; GO:0046872; GO:0019899; GO:0042995	23.8832	23.5532	23.8535	23.8979	23.9412	23.9607	0.00570699	16.4933	0.496552	0.316388	0.0049881	-0.00570699	FALSE
Ankrd11	GO:0001701; GO:0001894; GO:0005634; GO:0009653; GO:0035264; GO:0042475; GO:0042802; GO:0048705; GO:0060323; GO:0060325; GO:0060348; GO:0001701; GO:0001894; GO:0005634; GO:0005654; GO:0005829; GO:0009653; GO:0035264; GO:0042475; GO:0042802; GO:0048705; GO:0060323; GO:0060325; GO:0060348; GO:0001701; GO:0001894; GO:0005634; GO:0009653; GO:0035264; GO:0042475; GO:0042802; GO:0048705; GO:0060323; GO:…	20.9366	21.6765	21.0622	21.0527	21.5028	21.4913	0.00958075	14.6928	0.407753	0.422267	0.0107272	-0.00958075	FALSE
Ankrd13a	GO:0002091; GO:0005737; GO:0005770; GO:0005886; GO:0048471; GO:0140036; GO:1905667	20.9938	21.2586	21.0037	21.6327	21.1077	20.7414	-0.0124918	14.7225	-0.539375	0.269397	0.00975102	0.0124918	TRUE
Ankrd17	GO:0000785; GO:0001673; GO:0001955; GO:0003682; GO:0003723; GO:0005634; GO:0005737; GO:0006275; GO:0042742; GO:0043123; GO:0045087; GO:0045787; GO:0051151; GO:1900087; GO:1900245; GO:1900246; GO:0000785; GO:0001673; GO:0001955; GO:0003682; GO:0003723; GO:0005634; GO:0005654; GO:0005737; GO:0006275; GO:0031965; GO:0042742; GO:0043123; GO:0045087; GO:0045787; GO:0051151; GO:1900087; GO:1900245; GO:…	20.92	20.7914	20.832	20.8466	20.8913	20.5233	-0.00969268	14.481	-0.881416	0.0202596	0.0025971	0.00969268	FALSE
Ankrd26	GO:0005813; GO:0008286; GO:0015629; GO:0019216; GO:0019217; GO:0035265; GO:0040015; GO:0042593; GO:0045444; GO:0045599; GO:0046621; GO:0046627; GO:0060259; GO:0070371; GO:0070373; GO:0005813; GO:0008286; GO:0015629; GO:0019216; GO:0019217; GO:0035265; GO:0040015; GO:0042593; GO:0045444; GO:0045599; GO:0046621; GO:0046627; GO:0060259; GO:0070371; GO:0070373	21.972	22.2063	22.0948	22.0039	21.8655	22.031	-0.00178401	15.2809	-0.201649	0.701626	0.00433268	0.00178401	FALSE
Ankrd28	Unknown; Unknown; Unknown; Unknown; Unknown	21.7869	21.9581	21.8294	22.0523	21.6985	21.7897	-0.00319876	15.1678	-0.322243	0.533366	0.00469852	0.00319876	FALSE
Ankrd44	Unknown	21.182	21.3011	21.3481	21.4218	21.3342	21.4147	0.00390948	14.7619	0.579504	0.22805	0.002749	-0.00390948	FALSE
Ankrd50	GO:0032456	18.3959	18.5519	18.6841	18.75	19.1248	19.1107	0.0179661	12.8933	0.791302	0.0607872	0.00694105	-0.0179661	FALSE
Anks1a	GO:0005654; GO:0005829; GO:0006929; GO:0016322; GO:0043005; GO:0046875; GO:0048013; GO:1901187; GO:2000059; GO:0005829; GO:0006929; GO:0016322; GO:0043005; GO:0046875; GO:0048013; GO:1901187; GO:2000059; GO:0005829; GO:0006929; GO:0016322; GO:0043005; GO:0046875; GO:0048013; GO:1901187; GO:2000059	21.2659	21.2496	21.4622	21.3912	21.06	21.217	-0.00386458	14.7714	-0.357994	0.485949	0.00503981	0.00386458	FALSE
Ankzf1	GO:0004519; GO:0005737; GO:0004521; GO:0005737; GO:0006515; GO:0046872; GO:0070301; GO:0072344; GO:0140101	21.2658	21.3248	21.267	21.377	21.2473	21.3536	0.0015305	14.7582	0.373581	0.465698	0.0019001	-0.0015305	FALSE
Anln	GO:0000281; GO:0000915; GO:0002244; GO:0003779; GO:0005826; GO:0005938; GO:0015629; GO:0031106; GO:0032059; GO:0090521; GO:1904172; GO:0000281; GO:0000915; GO:0002244; GO:0003779; GO:0005826; GO:0005938; GO:0015629; GO:0031106; GO:0032059; GO:0090521; GO:1904172; GO:0000281; GO:0000915; GO:0002244; GO:0003779; GO:0005826; GO:0005938; GO:0015629; GO:0031106; GO:0032059; GO:0090521; GO:1904172; GO:…	20.0394	19.8847	19.9866	19.6334	19.4393	18.9537	-0.0302713	13.8214	-0.956622	0.00278168	0.00460946	0.0302713	TRUE
Ano10	GO:0005227; GO:0005229; GO:0005254; GO:0005886; GO:0006812; GO:0006821; GO:0043231; GO:1902476; GO:0005227; GO:0005229; GO:0005254; GO:0005886; GO:0006812; GO:0006821; GO:1902476	23.4316	23.1384	23.5221	23.3382	23.7277	23.6869	0.0108035	16.2008	0.635802	0.174807	0.00655761	-0.0108035	TRUE
Ano6	GO:0002407; GO:0002543; GO:0005227; GO:0005229; GO:0005244; GO:0005247; GO:0005254; GO:0005886; GO:0006812; GO:0006821; GO:0007596; GO:0017121; GO:0017128; GO:0030501; GO:0032060; GO:0034707; GO:0034767; GO:0035590; GO:0035630; GO:0035725; GO:0042802; GO:0042803; GO:0043065; GO:0045332; GO:0045794; GO:0046931; GO:0051649; GO:0060078; GO:0060100; GO:0061588; GO:0061589; GO:0061590; GO:0061591; GO:…	23.0464	22.7882	22.9132	22.9422	23.0034	23.2543	0.00995836	15.8716	0.829843	0.0409667	0.00334806	-0.00995836	TRUE
Anp32a	GO:0005178; GO:0005634; GO:0005737; GO:0005783; GO:0006913; GO:0010977; GO:0016363; GO:0042393; GO:0042981; GO:0048471; GO:0050839; GO:1901984	23.7399	24.1863	24.2609	23.8084	23.7102	23.7224	-0.00905283	16.6283	-0.470714	0.346078	0.00848412	0.00905283	FALSE
Anxa1	GO:0001533; GO:0001780; GO:0001786; GO:0001891; GO:0002250; GO:0002548; GO:0002685; GO:0003697; GO:0005509; GO:0005543; GO:0005544; GO:0005615; GO:0005634; GO:0005737; GO:0005768; GO:0005886; GO:0006909; GO:0006954; GO:0007165; GO:0007166; GO:0007187; GO:0008289; GO:0008360; GO:0009410; GO:0009725; GO:0009986; GO:0010165; GO:0014070; GO:0014839; GO:0016323; GO:0016324; GO:0016328; GO:0019834; GO:…	28.1818	27.9281	28.0922	28.1835	28.0962	28.2845	0.00589084	19.4584	0.636112	0.17453	0.00357276	-0.00589084	TRUE
Anxa11	GO:0001786; GO:0005509; GO:0005544; GO:0005635; GO:0005654; GO:0005737; GO:0005819; GO:0005886; GO:0006909; GO:0008429; GO:0030496; GO:0032506; GO:0042581; GO:0042582; GO:0044548; GO:0045335; GO:0048306; GO:0051592	25.0543	24.8676	25.0204	25.1679	24.9385	24.8507	-0.00483153	17.3485	-0.519116	0.291273	0.00397746	0.00483153	TRUE
Anxa2	GO:0001525; GO:0001533; GO:0001726; GO:0001765; GO:0001786; GO:0001921; GO:0001934; GO:0002020; GO:0002091; GO:0004867; GO:0005262; GO:0005509; GO:0005544; GO:0005546; GO:0005604; GO:0005737; GO:0005765; GO:0005768; GO:0005769; GO:0005811; GO:0005829; GO:0005886; GO:0005938; GO:0006900; GO:0007155; GO:0007160; GO:0007589; GO:0009986; GO:0010756; GO:0014823; GO:0016020; GO:0016323; GO:0019834; GO:…	27.8475	27.3149	27.396	27.5946	27.5997	27.4989	-0.00149521	19.1003	-0.104348	0.844045	0.00712541	0.00149521	TRUE
Anxa3	GO:0001786; GO:0005509; GO:0005544; GO:0005737; GO:0005886; GO:0006909; GO:0010595; GO:0016020; GO:0019834; GO:0021766; GO:0030424; GO:0030425; GO:0030670; GO:0031100; GO:0042581; GO:0042742; GO:0043025; GO:0043312; GO:0045766; GO:0048306; GO:0051054; GO:0051384; GO:0070848	23.8567	23.9743	23.5526	23.8823	23.8325	22.504	-0.0392083	16.6134	-0.919197	0.00952995	0.00839873	0.0392083	TRUE
Anxa5	GO:0001786; GO:0005388; GO:0005509; GO:0005544; GO:0005615; GO:0005737; GO:0007596; GO:0008021; GO:0009897; GO:0010033; GO:0014704; GO:0017046; GO:0030018; GO:0030195; GO:0030425; GO:0030672; GO:0030971; GO:0042383; GO:0042802; GO:0042995; GO:0043025; GO:0043065; GO:0043204; GO:0043679; GO:0051592; GO:0071284; GO:0072563; GO:0097066; GO:0097211; GO:1901317; GO:1902721	21.2608	20.788	21.0688	21.1925	21.2131	20.9293	-0.00380749	14.6331	-0.268093	0.607495	0.00684111	0.00380749	TRUE
Anxa6	GO:0005509; GO:0005544; GO:0042470; GO:0005509; GO:0005544; GO:0005739; GO:0006816; GO:0006937; GO:0042470; GO:0048471; GO:0051560; GO:0097190; GO:0005509; GO:0005544; GO:0042470	24.5132	24.3792	24.4388	24.2779	24.1807	24.2005	-0.00733194	16.9131	-0.713561	0.11132	0.00359935	0.00733194	FALSE
Anxa7	GO:0001786; GO:0005178; GO:0005509; GO:0005544; GO:0005545; GO:0005634; GO:0005635; GO:0005737; GO:0005789; GO:0005829; GO:0005886; GO:0006874; GO:0006914; GO:0007207; GO:0007599; GO:0008201; GO:0008360; GO:0008429; GO:0009651; GO:0009992; GO:0010629; GO:0014009; GO:0014070; GO:0030073; GO:0030855; GO:0031982; GO:0032024; GO:0045202; GO:0048306; GO:0051592; GO:0051649; GO:0061025; GO:0099105; GO:…	25.4761	25.2091	25.339	25.1544	25.079	25.3417	-9.83419e-05	17.5141	-0.00880407	0.986794	0.00558481	9.83419e-05	TRUE
Aox1	GO:0004031; GO:0005506; GO:0005829; GO:0006629; GO:0006805; GO:0042802; GO:0042803; GO:0043546; GO:0050660; GO:0051287; GO:0051537; GO:0071949	23.32	23.1937	23.3268	23.4299	23.4272	22.8407	-0.0133308	16.2067	-0.784421	0.0647017	0.00527022	0.0133308	FALSE
Ap1b1	GO:0001822; GO:0005794; GO:0005829; GO:0006886; GO:0007368; GO:0007507; GO:0008021; GO:0016192; GO:0019901; GO:0030131; GO:0030276; GO:0006886; GO:0012505; GO:0016192; GO:0030131; GO:0030276	25.1527	25.3153	25.3158	25.1128	25.2152	25.3934	0.00472484	17.4718	0.568126	0.239497	0.00342201	-0.00472484	FALSE
Ap1g1	GO:0005518; GO:0005794; GO:0005802; GO:0005829; GO:0006886; GO:0016182; GO:0019894; GO:0030121; GO:0030136; GO:0030742; GO:0031267; GO:0035615; GO:0035646; GO:0043323; GO:0045954; GO:0048471; GO:0048488; GO:0055037; GO:0090160; GO:0098793	23.6846	23.6514	23.674	23.5796	23.5459	23.5123	-0.00464342	16.394	-0.839882	0.036404	0.00150039	0.00464342	TRUE
Ap1g2	GO:0005798; GO:0006886; GO:0006896; GO:0016020; GO:0030121; GO:0030133; GO:0035615	22.3226	22.2108	22.2769	22.3863	22.3283	21.9427	-0.0101694	15.4849	-0.832637	0.0396715	0.00338204	0.0101694	FALSE
Ap1m1	GO:0005794; GO:0006886; GO:0016192; GO:0030131; GO:0030136; GO:0030665; GO:0032438; GO:0035615; GO:0035646	23.7571	23.9141	23.8246	23.7405	23.7061	23.6933	-0.00394522	16.5036	-0.616707	0.192215	0.00251793	0.00394522	TRUE
Ap1s1	GO:0005829; GO:0005905; GO:0006886; GO:0009615; GO:0016192; GO:0030121; GO:0035615; GO:0042147; GO:0043195; GO:0043231	24.4922	24.3623	24.3318	24.1932	24.2373	24.1566	-0.0069263	16.8854	-0.723966	0.103776	0.00329989	0.0069263	FALSE
Ap2a1	GO:0006886; GO:0010976; GO:0016323; GO:0016324; GO:0019901; GO:0030117; GO:0030122; GO:0030136; GO:0032433; GO:0032991; GO:0035615; GO:0044877; GO:0048260; GO:0050750; GO:0072583; GO:1900126	25.0777	25.1565	25.0459	24.9327	24.9744	24.8615	-0.00657742	17.3771	-0.804968	0.0533469	0.00242401	0.00657742	TRUE
Ap2a2	GO:0005886; GO:0006886; GO:0008021; GO:0019900; GO:0019901; GO:0019904; GO:0030117; GO:0030122; GO:0031410; GO:0035091; GO:0035615; GO:0044877; GO:0072583; GO:0097718; GO:0120283	26.3346	26.3442	26.3525	26.1671	26.2356	26.2307	-0.00285924	18.2327	-0.485248	0.329258	0.00257606	0.00285924	TRUE
Ap2b1	GO:0001822; GO:0003279; GO:0003281; GO:0006886; GO:0007507; GO:0016192; GO:0030118; GO:0030119; GO:0030122; GO:0030131; GO:0030276; GO:0035904; GO:0044877; GO:0045202; GO:0045807; GO:0048268; GO:0048488; GO:0060976; GO:0072583; GO:0098794; GO:0098884; GO:0098894; GO:0098978; GO:0099590; GO:1905477	24.391	24.6693	24.5497	24.3972	24.364	24.4098	-0.00335369	16.9786	-0.363421	0.478868	0.00429857	0.00335369	FALSE
Ap2b1-ps1	GO:0006886; GO:0012505; GO:0016192; GO:0030131; GO:0030276	25.4522	25.5126	25.4172	25.2846	25.3732	25.3499	-0.00283047	17.6231	-0.459256	0.359548	0.00273738	0.00283047	FALSE
Ap2m1	GO:0002092; GO:0005048; GO:0005886; GO:0005905; GO:0006886; GO:0006900; GO:0008289; GO:0030122; GO:0031410; GO:0031623; GO:0035615; GO:0043195; GO:0044325; GO:0045202; GO:0048488; GO:0050750; GO:0065003; GO:0072583; GO:0097494; GO:0097718; GO:0098794; GO:0098884; GO:0098894; GO:0098978; GO:1900244; GO:1903077	25.8519	25.8325	25.8394	25.5232	25.5151	25.2927	-0.0158298	17.8769	-0.884705	0.019173	0.00417036	0.0158298	TRUE
Ap2s1	GO:0005886; GO:0006886; GO:0016192; GO:0030122; GO:0035615; GO:0043231; GO:0045202; GO:0048488; GO:0072583; GO:0098794; GO:0098884; GO:0098894; GO:0098978	25.0879	25.2963	25.0848	25.0235	25.1319	25.0812	-0.001738	17.4215	-0.24052	0.646176	0.00350693	0.001738	TRUE
Ap3b1	GO:0000902; GO:0002224; GO:0002244; GO:0003016; GO:0005739; GO:0006605; GO:0006622; GO:0006882; GO:0006886; GO:0006954; GO:0007040; GO:0007283; GO:0007338; GO:0007596; GO:0008089; GO:0016192; GO:0019882; GO:0019903; GO:0030123; GO:0030131; GO:0030324; GO:0030665; GO:0030742; GO:0030851; GO:0032438; GO:0034394; GO:0036211; GO:0042789; GO:0043473; GO:0045944; GO:0048007; GO:0048490; GO:0048872; GO:…	25.8365	25.5579	25.7467	25.8824	25.9414	26.1451	0.0125531	17.8374	0.832894	0.0395536	0.00417059	-0.0125531	TRUE
Ap3d1	GO:0006605; GO:0006623; GO:0006886; GO:0006896; GO:0008089; GO:0010008; GO:0016182; GO:0019882; GO:0030123; GO:0030424; GO:0033365; GO:0035646; GO:0043195; GO:0045944; GO:0048007; GO:0048490; GO:0048499; GO:0051138; GO:0072657; GO:0098793; GO:0098794; GO:0098830; GO:0098943; GO:0098978; GO:0099003; GO:0140916; GO:1904115; GO:0006605; GO:0006623; GO:0006886; GO:0006896; GO:0008089; GO:0010008; GO:…	24.6242	24.1966	24.4828	24.6088	24.806	25.0063	0.0169848	16.9554	0.800321	0.0558269	0.0063622	-0.0169848	TRUE
Ap3m1	GO:0005794; GO:0006886; GO:0016192; GO:0030131; GO:0030659; GO:0005794; GO:0006886; GO:0016192; GO:0030131; GO:0030659	24.9194	24.7741	24.8431	24.9634	24.946	24.9002	0.00125257	17.245	0.230191	0.660812	0.00264767	-0.00125257	FALSE
Ap3m2	GO:0005794; GO:0006886; GO:0006897; GO:0007269; GO:0008021; GO:0008089; GO:0030131; GO:0030659; GO:0031410; GO:0046907; GO:0048490; GO:1904115	23.207	23.033	23.1537	23.2151	23.2082	23.3244	0.00550034	16.0385	0.752638	0.084214	0.00240594	-0.00550034	FALSE
Ap3s1	GO:0006886; GO:0006896; GO:0008089; GO:0016020; GO:0016192; GO:0030123; GO:0030659; GO:0043231; GO:0048490; GO:1904115; GO:0006886; GO:0006896; GO:0008089; GO:0016020; GO:0016192; GO:0030123; GO:0030659; GO:0043231; GO:0048490; GO:1904115	24.2609	23.8961	24.0584	23.9277	24.0393	24.1867	0.00360636	16.6547	0.330147	0.522773	0.00515551	-0.00360636	FALSE
Ap3s2	GO:0006886; GO:0006896; GO:0008089; GO:0016192; GO:0030123; GO:0030659; GO:0043231; GO:0048490; GO:1904115	22.823	22.4213	22.6676	22.4592	22.8881	22.7864	0.00557175	15.6804	0.371537	0.468338	0.0069615	-0.00557175	FALSE
Ap4m1	GO:0000045; GO:0005769; GO:0005802; GO:0005829; GO:0006605; GO:0006622; GO:0006886; GO:0006895; GO:0008104; GO:0019904; GO:0030124; GO:0030131; GO:0031410; GO:0090160; GO:1903361	21.5861	20.9587	21.3765	21.0507	21.4588	21.5513	0.00838998	14.7305	0.413538	0.415053	0.0092361	-0.00838998	TRUE
Ap5b1	GO:0015031; GO:0016197; GO:0030119	21.4819	21.2659	21.4269	21.6955	21.6277	21.7159	0.00886982	14.8697	0.658232	0.155248	0.00507218	-0.00886982	FALSE
Ap5m1	GO:0005764; GO:0005765; GO:0005770; GO:0005829; GO:0015031; GO:0016020; GO:0016197; GO:0030119; GO:0031902	21.3458	21.0739	21.2173	21.344	21.3797	21.3162	0.00273923	14.732	0.31038	0.549381	0.00419478	-0.00273923	FALSE
Ap5z1	GO:0000724; GO:0005634; GO:0005737; GO:0016197; GO:0016607; GO:0044599	21.5784	21.2491	21.6369	21.5513	21.4402	21.753	0.00759216	14.8775	0.569442	0.238161	0.00547992	-0.00759216	FALSE
Apaf1	GO:0001666; GO:0001822; GO:0001843; GO:0005524; GO:0005634; GO:0005829; GO:0007420; GO:0007584; GO:0008656; GO:0010659; GO:0030154; GO:0030900; GO:0031072; GO:0032991; GO:0042802; GO:0043293; GO:0043531; GO:0051402; GO:0070059; GO:0071560; GO:1902510; GO:2001235	22.5377	21.9699	22.5145	22.5007	22.4096	22.6785	0.00951163	15.489	0.507934	0.303622	0.00806531	-0.00951163	FALSE
Apba3	GO:0001540; GO:0001701; GO:0004857; GO:0005737; GO:0005886; GO:0007268; GO:0010468; GO:0015031; GO:0019899; GO:0043197; GO:0048471	20.7994	20.4523	20.4153	20.4234	20.498	20.612	0.00143938	14.2233	0.125929	0.812105	0.00566957	-0.00143938	TRUE
Apbb1	GO:0000122; GO:0001540; GO:0001764; GO:0003682; GO:0005634; GO:0005737; GO:0005886; GO:0006302; GO:0006355; GO:0006915; GO:0006939; GO:0006974; GO:0007411; GO:0010039; GO:0010976; GO:0014069; GO:0016607; GO:0030027; GO:0030182; GO:0030198; GO:0030426; GO:0031594; GO:0031625; GO:0032991; GO:0042393; GO:0042734; GO:0043025; GO:0043065; GO:0043197; GO:0044304; GO:0044877; GO:0045202; GO:0045211; GO:…	21.9173	21.7183	21.755	21.8391	21.611	21.9671	0.0041382	15.0846	0.407131	0.423046	0.00464188	-0.0041382	TRUE
Apc	GO:0000165; GO:0000281; GO:0000776; GO:0001708; GO:0001822; GO:0001935; GO:0001937; GO:0001942; GO:0002020; GO:0005634; GO:0005737; GO:0005813; GO:0005874; GO:0005886; GO:0005912; GO:0005923; GO:0005938; GO:0006915; GO:0006974; GO:0007019; GO:0007026; GO:0007091; GO:0007094; GO:0007155; GO:0007163; GO:0007389; GO:0007399; GO:0007409; GO:0008013; GO:0008017; GO:0008283; GO:0008285; GO:0008286; GO:…	18.3847	18.8247	18.4429	18.7785	18.5858	18.114	-0.0137825	12.9279	-0.675524	0.140846	0.00752185	0.0137825	TRUE
Apeh	GO:0004252; GO:0005737; GO:0006508; GO:0008242; GO:0042802; GO:0050435	23.9625	23.6761	23.8091	23.9983	24.401	24.0196	0.00651937	16.5778	0.346085	0.501598	0.00883669	-0.00651937	FALSE
Apex1	GO:0000723; GO:0003677; GO:0003684; GO:0003691; GO:0003713; GO:0003723; GO:0003906; GO:0004519; GO:0004521; GO:0005634; GO:0005667; GO:0005730; GO:0005737; GO:0005739; GO:0005783; GO:0006281; GO:0006284; GO:0006308; GO:0006310; GO:0008081; GO:0008296; GO:0008309; GO:0008311; GO:0008408; GO:0009410; GO:0010243; GO:0014912; GO:0016491; GO:0016607; GO:0016890; GO:0031490; GO:0042981; GO:0043488; GO:…	20.7556	20.3471	20.4562	20.2796	20.1898	20.2263	-0.0090605	14.1823	-0.565501	0.242169	0.00660708	0.0090605	FALSE
Api5	GO:0003723; GO:0003729; GO:0005634; GO:0005681; GO:0017134; GO:0043066; GO:0044346; GO:2000270	24.642	24.3889	24.5387	24.3781	24.7183	24.9329	0.0131356	16.9659	0.807994	0.0517602	0.00478924	-0.0131356	FALSE
Apmap	GO:0009058; GO:0016020; GO:0016844	20.2252	20.4919	19.9758	20.137	20.5288	20.6421	0.0129732	14.0098	0.651094	0.161366	0.00756158	-0.0129732	FALSE
Apob	GO:0001701; GO:0005543; GO:0005615; GO:0005737; GO:0005783; GO:0005811; GO:0006629; GO:0006642; GO:0007283; GO:0007399; GO:0008201; GO:0008203; GO:0009566; GO:0009615; GO:0009743; GO:0009791; GO:0010033; GO:0010269; GO:0010628; GO:0010744; GO:0010884; GO:0010886; GO:0016042; GO:0019433; GO:0030301; GO:0030317; GO:0031983; GO:0032355; GO:0032496; GO:0033344; GO:0034359; GO:0034361; GO:0034362; GO:…	23.5015	25.3072	23.1132	23.5248	23.7553	23.2158	-0.0218785	16.595	-0.354688	0.490278	0.0288367	0.0218785	TRUE
Apoo	GO:0000139; GO:0005576; GO:0005739; GO:0005743; GO:0005789; GO:0042407; GO:0061617; GO:0000139; GO:0005576; GO:0005739; GO:0005743; GO:0005789; GO:0042407; GO:0061617	22.7969	21.8167	23.1945	22.2365	22.5418	22.2802	-0.00752378	15.6293	-0.203979	0.698275	0.0180548	0.00752378	TRUE
Apool	GO:0005739; GO:0042407; GO:0061617	25.2073	24.2476	25.4448	24.7283	25.1238	24.6288	-0.00823736	17.3107	-0.243585	0.641849	0.0163993	0.00823736	FALSE
Appl1	GO:0001726; GO:0001786; GO:0005634; GO:0005737; GO:0005768; GO:0005769; GO:0005829; GO:0005886; GO:0006606; GO:0007049; GO:0007179; GO:0008286; GO:0010008; GO:0010762; GO:0012506; GO:0016020; GO:0023052; GO:0031410; GO:0031901; GO:0032009; GO:0033211; GO:0034143; GO:0035091; GO:0035729; GO:0042802; GO:0042803; GO:0043422; GO:0044354; GO:0044877; GO:0045088; GO:0046324; GO:0046326; GO:0048023; GO:…	22.3226	22.4122	22.4028	22.2576	22.2708	22.352	-0.000433146	15.4852	-0.0868623	0.870034	0.00248387	0.000433146	TRUE
Aprt	GO:0002055; GO:0003999; GO:0005737; GO:0005829; GO:0006166; GO:0006168; GO:0007595; GO:0007625; GO:0016208; GO:0032263; GO:0032264; GO:0032869; GO:0044209; GO:0046083	24.843	24.9263	24.9477	25.0547	25.1352	24.8814	-0.000592014	17.3081	-0.0700008	0.89517	0.00421825	0.000592014	FALSE
Aptx	GO:0000012; GO:0000785; GO:0003682; GO:0003684; GO:0003690; GO:0003697; GO:0003725; GO:0005634; GO:0005654; GO:0005730; GO:0006266; GO:0008967; GO:0030983; GO:0031647; GO:0033699; GO:0046872; GO:0051219; GO:0120108; GO:1990165	20.9974	21.3465	21.3424	21.1801	21.4741	21.5918	0.0122254	14.6999	0.754936	0.0827255	0.00530999	-0.0122254	FALSE
Aqr	GO:0000398; GO:0003727; GO:0003729; GO:0005634; GO:0034458; GO:0071007; GO:0071013	26.3172	26.7388	26.3353	26.686	27.2325	27.0149	0.0174532	18.408	0.625024	0.184549	0.0108989	-0.0174532	FALSE
Araf	GO:0000165; GO:0004674; GO:0004709; GO:0005524; GO:0005739; GO:0005829; GO:0007265; GO:0016310; GO:0032006; GO:0032434; GO:0033138; GO:0035556; GO:0043066; GO:0046872; GO:0106310	24.4414	24.3247	24.5113	24.5335	24.4593	24.3504	-0.00249647	16.9545	-0.386138	0.44958	0.0029819	0.00249647	FALSE
Arap1	GO:0001921; GO:0005096; GO:0005547; GO:0005654; GO:0005737; GO:0005794; GO:0005802; GO:0005829; GO:0005886; GO:0007165; GO:0008360; GO:0031702; GO:0051491; GO:0051497; GO:0001921; GO:0005096; GO:0005547; GO:0005737; GO:0005794; GO:0005802; GO:0005886; GO:0007165; GO:0008360; GO:0031702; GO:0051491; GO:0051497	23.3777	23.237	23.2406	23.1679	23.0892	22.7809	-0.0152433	16.1447	-0.973696	0.00102878	0.00178353	0.0152433	TRUE
Arcn1	GO:0000139; GO:0005783; GO:0005794; GO:0006888; GO:0006890; GO:0008344; GO:0015031; GO:0021691; GO:0030126; GO:0030137; GO:0043473; GO:0048193; GO:0051645; GO:0051649	26.03	25.7116	25.8144	25.8324	25.9744	25.989	0.00410641	17.9202	0.429965	0.394796	0.00431135	-0.00410641	FALSE
Arf1	GO:0000139; GO:0000287; GO:0002090; GO:0003924; GO:0005525; GO:0005770; GO:0005794; GO:0005829; GO:0005886; GO:0006878; GO:0006886; GO:0007015; GO:0012505; GO:0014069; GO:0016192; GO:0019003; GO:0019904; GO:0030017; GO:0031252; GO:0032991; GO:0034315; GO:0034379; GO:0043005; GO:0045807; GO:0045956; GO:0050714; GO:0055108; GO:0060292; GO:0060999; GO:0070142; GO:0097061; GO:0097212; GO:0098974; GO:…	29.8738	29.4035	29.5902	29.5774	29.8681	29.8643	0.00753369	20.5349	0.490098	0.323712	0.00669954	-0.00753369	TRUE
Arf4	GO:0000139; GO:0003924; GO:0005154; GO:0005525; GO:0005737; GO:0005794; GO:0005829; GO:0005886; GO:0006886; GO:0006890; GO:0007173; GO:0007612; GO:0016192; GO:0016477; GO:0032587; GO:0043066; GO:0043197; GO:0045176; GO:0045197; GO:0045944; GO:0048678; GO:0050807; GO:0060996; GO:0061512; GO:0098978; GO:0099175; GO:0106274; GO:1902017; GO:1990583; GO:2000377	28.4127	27.991	28.3499	28.3034	28.4477	28.6725	0.0127137	19.577	0.744118	0.0898364	0.00570702	-0.0127137	TRUE
Arf5	GO:0003924; GO:0005525; GO:0005737; GO:0005794; GO:0005886; GO:0006886; GO:0006890; GO:0016192; GO:0048471	26.3048	25.8638	26.0289	26.0277	26.2703	26.3369	0.00828101	18.0642	0.562063	0.245687	0.00609289	-0.00828101	TRUE
Arf6	GO:0001726; GO:0001889; GO:0003925; GO:0005525; GO:0005737; GO:0005768; GO:0005769; GO:0005794; GO:0005829; GO:0005886; GO:0005925; GO:0005938; GO:0006886; GO:0007399; GO:0010975; GO:0010976; GO:0016020; GO:0016192; GO:0019003; GO:0030036; GO:0030139; GO:0030154; GO:0030838; GO:0030866; GO:0031527; GO:0031901; GO:0031996; GO:0032154; GO:0032456; GO:0034394; GO:0035020; GO:0035591; GO:0036010; GO:…	25.5204	25.1501	25.3602	25.153	25.305	25.2197	-0.00324748	17.5471	-0.29706	0.567517	0.00521928	0.00324748	TRUE
Arfgap1	GO:0000139; GO:0005096; GO:0014069; GO:0015031; GO:0016192; GO:0030100; GO:0032012; GO:0045202; GO:0046872	23.612	23.7246	23.8364	23.6893	23.4797	23.2267	-0.0149065	16.4516	-0.899036	0.014776	0.00363009	0.0149065	FALSE
Arfgap2	GO:0000139; GO:0005096; GO:0015031; GO:0046872; GO:0048205	23.9172	23.8892	23.8776	23.7062	23.6551	23.648	-0.0072207	16.5315	-0.749479	0.0862799	0.00318909	0.0072207	FALSE
Arfgap3	GO:0000139; GO:0005096; GO:0005829; GO:0009306; GO:0045202; GO:0046872; GO:0048205; GO:0048786; GO:0098684; GO:0098793; GO:0140238	22.217	22.3916	22.3537	22.0988	22.3314	22.2331	-0.00140542	15.4462	-0.168473	0.749682	0.00411143	0.00140542	TRUE
Arfgef1	GO:0000139; GO:0005085; GO:0005730; GO:0005802; GO:0005829; GO:0006486; GO:0007030; GO:0010256; GO:0015031; GO:0016363; GO:0017022; GO:0030532; GO:0030837; GO:0031175; GO:0032012; GO:0034237; GO:0034260; GO:0048471; GO:0051897; GO:0090303; GO:2000114	23.8868	23.4882	23.8996	23.9745	24.0426	24.251	0.0144966	16.4885	0.75168	0.0848379	0.0063597	-0.0144966	FALSE
Arfgef2	GO:0000139; GO:0001881; GO:0005085; GO:0005802; GO:0005813; GO:0005815; GO:0005829; GO:0005879; GO:0006887; GO:0006893; GO:0007032; GO:0010256; GO:0015031; GO:0016020; GO:0017022; GO:0031410; GO:0032012; GO:0032279; GO:0032280; GO:0032760; GO:0034237; GO:0035556; GO:0043197; GO:0048471; GO:0050811; GO:0055037; GO:0098793; GO:0098794; GO:0098978; GO:0098982	24.5247	24.15	24.5684	24.5979	24.7522	24.9289	0.0154735	16.9418	0.773327	0.0712477	0.00634292	-0.0154735	TRUE
Arfgef3	GO:0005085; GO:0005794; GO:0032012	21.7625	21.4123	21.724	21.7315	22.0382	22.1218	0.015101	15.0113	0.774485	0.0705509	0.00616716	-0.015101	FALSE
Arfip1	GO:0000139; GO:0005543; GO:0005829; GO:0006886; GO:0019904; GO:0032588; GO:0034315; GO:0050708; GO:0070273; GO:1905280	22.0729	22.1317	22.059	22.2132	22.2371	22.6073	0.015286	15.3025	0.981547	0.000507615	0.00148897	-0.015286	FALSE
Arfrp1	GO:0003924; GO:0005525; GO:0005794; GO:0005802; GO:0005829; GO:0006886; GO:0007369; GO:0016020; GO:0034067; GO:0042147; GO:0043001	22.9039	22.2699	22.8389	22.7371	22.9376	22.9104	0.0074179	15.7322	0.380941	0.456229	0.00900216	-0.0074179	FALSE
Arg1	GO:0000050; GO:0001889; GO:0001938; GO:0002250; GO:0004053; GO:0005615; GO:0005634; GO:0005737; GO:0005741; GO:0005829; GO:0006525; GO:0007565; GO:0009410; GO:0009635; GO:0010042; GO:0010043; GO:0010269; GO:0014075; GO:0019547; GO:0030145; GO:0030324; GO:0032496; GO:0032964; GO:0033189; GO:0033197; GO:0042130; GO:0042802; GO:0042832; GO:0043025; GO:0043200; GO:0043434; GO:0045087; GO:0046007; GO:…	23.6609	23.0129	22.2905	22.5719	22.8257	23.3812	0.0107237	15.843	0.275155	0.597684	0.0187346	-0.0107237	TRUE
Arg2	GO:0000050; GO:0001657; GO:0001666; GO:0002250; GO:0002829; GO:0004053; GO:0005737; GO:0005739; GO:0006525; GO:0006941; GO:0007494; GO:0007584; GO:0009410; GO:0009635; GO:0009725; GO:0009749; GO:0010269; GO:0014075; GO:0019547; GO:0030145; GO:0030324; GO:0032651; GO:0032696; GO:0032700; GO:0032720; GO:0033197; GO:0043200; GO:0045428; GO:0045988; GO:0046686; GO:0046689; GO:0048678; GO:0050998; GO:…	25.9795	25.8116	25.9534	25.7662	25.9791	25.4881	-0.0119491	17.9814	-0.81775	0.0467956	0.00420517	0.0119491	FALSE
Arglu1	GO:0005654; GO:0005739; GO:0005829; GO:0045296	22.9823	23.262	23.234	23.0091	22.5329	22.7211	-0.0135807	16.0008	-0.618722	0.190345	0.00862188	0.0135807	FALSE
Arhgap1	GO:0001726; GO:0005096; GO:0005737; GO:0005886; GO:0007264; GO:0010008; GO:0016197; GO:0031252; GO:0031267; GO:0033572; GO:0048471; GO:0097443; GO:2001136; GO:0001726; GO:0005096; GO:0005737; GO:0005886; GO:0007264; GO:0010008; GO:0016197; GO:0031252; GO:0031267; GO:0033572; GO:0048471; GO:2001136	24.6579	24.5937	24.6363	24.8409	24.6166	24.8617	0.00594798	17.0829	0.654461	0.158468	0.00343584	-0.00594798	TRUE
Arhgap10	GO:0005096; GO:0005829; GO:0007010; GO:0007165; GO:0010008; GO:0043066; GO:0045202; GO:0005096; GO:0005829; GO:0007010; GO:0007165; GO:0010008; GO:0043066; GO:0045202	21.6961	21.6538	21.7856	21.6784	21.7644	21.5832	-0.00340106	15.0589	-0.597247	0.210649	0.00228368	0.00340106	FALSE
Arhgap17	GO:0005096; GO:0005737; GO:0005829; GO:0005886; GO:0005923; GO:0007015; GO:0007165; GO:0017124; GO:0017156; GO:0032956; GO:0035020	23.618	23.2813	23.3795	23.4712	23.3608	23.4002	-0.00153966	16.2425	-0.173759	0.741985	0.00436306	0.00153966	TRUE
Arhgap18	GO:0001726; GO:0005096; GO:0005737; GO:0005881; GO:0007264; GO:0008360; GO:0030833; GO:0032956; GO:0051056; GO:2000145; GO:0001726; GO:0005096; GO:0005737; GO:0005829; GO:0005881; GO:0005886; GO:0007264; GO:0008360; GO:0016607; GO:0030833; GO:0032956; GO:0051056; GO:2000145	23.1759	22.6122	23.1025	22.9358	23.0263	23.2057	0.00736279	15.9013	0.439161	0.383607	0.00753117	-0.00736279	TRUE
Arhgap21	GO:0000139; GO:0005096; GO:0005794; GO:0005856; GO:0005886; GO:0007030; GO:0007165; GO:0030100; GO:0030659; GO:0051645; GO:0051683; GO:0051684; GO:0070161; GO:0072384; GO:0000139; GO:0005096; GO:0005794; GO:0005856; GO:0005886; GO:0007030; GO:0007165; GO:0030100; GO:0030659; GO:0051645; GO:0051683; GO:0051684; GO:0070161; GO:0072384; GO:0000139; GO:0005096; GO:0005794; GO:0005886; GO:0007030; GO:…	22.9367	23.3665	22.4986	22.9929	22.7271	22.3991	-0.0174425	15.9311	-0.639411	0.171594	0.0104869	0.0174425	TRUE
Arhgap22	GO:0005096; GO:0005925; GO:0007165; GO:0098978; GO:0099175; GO:0005096; GO:0005925; GO:0007165; GO:0098978; GO:0099175; GO:0005096; GO:0005925; GO:0007165; GO:0098978; GO:0099175	21.8067	21.4799	21.408	21.8516	20.9018	20.8771	-0.0240623	14.9811	-0.740123	0.0925284	0.0109314	0.0240623	TRUE
Arhgap23	GO:0005096; GO:0007165; GO:0005096; GO:0007165	24.0028	24.4205	23.8981	24.0004	23.7283	23.4055	-0.021575	16.7129	-0.835905	0.0381817	0.00708334	0.021575	FALSE
Arhgap28	GO:0005096; GO:0005737; GO:0007165; GO:0030833; GO:0051056; GO:0051497; GO:0005096; GO:0005654; GO:0005737; GO:0007165; GO:0030054; GO:0030833; GO:0051056; GO:0051497	21.7391	21.2045	21.3915	21.291	21.6019	21.5874	0.0047033	14.8508	0.29731	0.567175	0.00755208	-0.0047033	TRUE
Arhgap29	GO:0005096; GO:0005737; GO:0007165; GO:0030165; GO:0032991; GO:0046872	21.5388	21.3386	21.4811	21.7054	21.5707	20.8368	-0.0192088	14.9665	-0.81743	0.0469548	0.00676802	0.0192088	FALSE
Arhgap32	GO:0001650; GO:0005096; GO:0005654; GO:0005794; GO:0005938; GO:0007264; GO:0014069; GO:0015629; GO:0021549; GO:0045773; GO:0098978; GO:1901981; GO:2001224; GO:0001650; GO:0005096; GO:0005654; GO:0005794; GO:0005938; GO:0007264; GO:0014069; GO:0015629; GO:0021549; GO:0045773; GO:0098978; GO:1901981; GO:2001224	20.7485	20.9708	20.6922	21.1779	20.8575	21.4008	0.0162194	14.4331	0.779126	0.0677902	0.00652487	-0.0162194	TRUE
Arhgap35	GO:0001843; GO:0003677; GO:0003924; GO:0005096; GO:0005525; GO:0005543; GO:0005634; GO:0005737; GO:0005829; GO:0005886; GO:0007266; GO:0007411; GO:0007413; GO:0008064; GO:0008360; GO:0008361; GO:0010976; GO:0015629; GO:0016477; GO:0021955; GO:0030879; GO:0030900; GO:0030950; GO:0031668; GO:0032794; GO:0032956; GO:0035024; GO:0036064; GO:0043010; GO:0043116; GO:0043547; GO:0044319; GO:0044877; GO:…	20.2959	20.0587	20.0169	20.2699	20.268	19.8871	-0.00777362	14.0055	-0.598818	0.209136	0.00519838	0.00777362	TRUE
Arhgap42	GO:0003085; GO:0005096; GO:0005737; GO:0007165; GO:0035024; GO:0045202; GO:1904694; GO:0003085; GO:0005096; GO:0005737; GO:0007165; GO:0035024; GO:0045202; GO:1904694; GO:0003085; GO:0005096; GO:0005737; GO:0007165; GO:0035024; GO:0045202; GO:1904694	19.0994	18.6506	18.8864	19.0735	19.4625	19.4553	0.017459	13.1288	0.714961	0.110292	0.00853665	-0.017459	FALSE
Arhgap5	GO:0002053; GO:0005096; GO:0005783; GO:0005829; GO:0007266; GO:0008361; GO:0010631; GO:0010634; GO:0016477; GO:0030879; GO:0042169	21.6082	21.7101	21.6754	21.7447	21.5246	21.4431	-0.0071781	15.0309	-0.806042	0.0527812	0.00263536	0.0071781	FALSE
Arhgdia	GO:0001772; GO:0005094; GO:0005096; GO:0005504; GO:0005615; GO:0005634; GO:0005829; GO:0007266; GO:0008360; GO:0016020; GO:0019901; GO:0030336; GO:0031267; GO:0032880; GO:0035023; GO:0045202; GO:0051879; GO:0071260; GO:0071407; GO:0071461; GO:0071526; GO:0098685; GO:0098693	22.66	22.5424	22.2801	22.1237	22.2592	22.2797	-0.00605381	15.5364	-0.392226	0.441831	0.00709886	0.00605381	TRUE
Arhgef1	GO:0001664; GO:0005085; GO:0005096; GO:0005737; GO:0007019; GO:0007186; GO:0016020	23.8319	23.4444	23.6443	23.7129	23.7194	23.6999	0.0013529	16.4018	0.136943	0.795869	0.0048931	-0.0013529	FALSE
Arhgef10	GO:0005085; GO:0005813; GO:0019894; GO:0022011; GO:0030036; GO:0051298; GO:0051496; GO:0090307; GO:0005085; GO:0005813; GO:0019894; GO:0022011; GO:0030036; GO:0051298; GO:0051496; GO:0090307	21.1653	20.4937	20.9225	21.1812	21.1322	21.1367	0.00713801	14.5133	0.347181	0.500153	0.00964053	-0.00713801	FALSE
Arhgef11	GO:0001664; GO:0005085; GO:0005096; GO:0005737; GO:0007186; GO:0007266; GO:0016020; GO:0001664; GO:0005085; GO:0005096; GO:0005737; GO:0007186; GO:0007266; GO:0016020; GO:0001664; GO:0005085; GO:0005096; GO:0005737; GO:0007186; GO:0007266; GO:0016020; GO:0001664; GO:0005085; GO:0005096; GO:0005737; GO:0007186; GO:0007266; GO:0016020	20.2931	20.1146	20.1962	20.3949	20.2648	20.1824	-0.00138765	14.039	-0.183723	0.727516	0.00371218	0.00138765	FALSE
Arhgef12	GO:0001664; GO:0005085; GO:0005096; GO:0005737; GO:0007186; GO:0007266; GO:0008217; GO:0016020; GO:0001664; GO:0005085; GO:0005096; GO:0005737; GO:0007186; GO:0007266; GO:0008217; GO:0016020	25.0394	24.7994	24.9615	25.0044	25.0923	25.1526	0.00649422	17.2922	0.692095	0.127613	0.00338651	-0.00649422	FALSE
Arhgef17	GO:0005085; GO:0030036	21.8405	22.0311	21.8443	22.5322	22.0154	21.7522	-0.00693637	15.2961	-0.321226	0.534734	0.0102245	0.00693637	FALSE
Arhgef18	GO:0005085; GO:0005737; GO:0007264; GO:0008360; GO:0030036; GO:0045177; GO:0051497; GO:0150105; GO:0005085; GO:0005737; GO:0007264; GO:0008360; GO:0030036; GO:0045177; GO:0051497; GO:0150105; GO:0005085; GO:0005737; GO:0007264; GO:0008360; GO:0030036; GO:0045177; GO:0051497; GO:0150105	20.9973	20.9499	21.2422	21.2017	21.2725	21.0901	0.00116587	14.6356	0.113456	0.830547	0.00510484	-0.00116587	FALSE
Arhgef2	GO:0000132; GO:0000902; GO:0002102; GO:0005085; GO:0005737; GO:0005794; GO:0005819; GO:0005856; GO:0005874; GO:0005923; GO:0007015; GO:0007026; GO:0008017; GO:0014069; GO:0031267; GO:0031410; GO:0031982; GO:0032587; GO:0032755; GO:0032760; GO:0032991; GO:0035023; GO:0043025; GO:0043198; GO:0045087; GO:0045666; GO:0045944; GO:0046872; GO:0050731; GO:0050768; GO:0051092; GO:0055059; GO:0071225; GO:…	24.328	24.1781	24.2202	24.3206	24.3019	24.2665	0.000359645	16.8198	0.0783334	0.88274	0.00228855	-0.000359645	TRUE
Arhgef28	GO:0000902; GO:0003723; GO:0005085; GO:0005737; GO:0005886; GO:0021955; GO:0035023; GO:0046872; GO:0060052	21.9869	21.9985	22.1789	22.1474	22.1896	22.3817	0.0100073	15.2862	0.896904	0.0153954	0.0024671	-0.0100073	TRUE
Arhgef40	GO:0005085; GO:0005829; GO:0005886; GO:0005085	21.6731	21.2598	21.5192	21.6297	21.5869	21.9158	0.012234	14.8907	0.745588	0.0888545	0.00546736	-0.012234	TRUE
Arhgef7	GO:0000322; GO:0001726; GO:0002244; GO:0005085; GO:0005737; GO:0005813; GO:0005829; GO:0005886; GO:0005925; GO:0005938; GO:0007030; GO:0007264; GO:0007266; GO:0019901; GO:0030027; GO:0030032; GO:0030426; GO:0032991; GO:0043005; GO:0043015; GO:0043025; GO:0043065; GO:0043615; GO:0060124; GO:0097431; GO:0098794; GO:0098974; GO:0098982; GO:0099140; GO:1905833	22.4614	22.491	22.4212	22.5447	22.4175	22.6647	0.00561375	15.5594	0.782203	0.0659876	0.00223567	-0.00561375	TRUE
Arid1a	GO:0000122; GO:0000785; GO:0001704; GO:0001843; GO:0003205; GO:0003408; GO:0003677; GO:0005654; GO:0006325; GO:0006337; GO:0006338; GO:0006357; GO:0007369; GO:0007566; GO:0016514; GO:0016922; GO:0019827; GO:0030520; GO:0030521; GO:0030900; GO:0031491; GO:0035060; GO:0042921; GO:0045893; GO:0055007; GO:0060674; GO:0071564; GO:0071565; GO:0140658	23.2824	23.9543	23.0642	24.1204	23.9723	24.4951	0.0296788	16.3142	0.718489	0.107718	0.0143654	-0.0296788	FALSE
Arid1b	GO:0002931; GO:0003677; GO:0003700; GO:0005634; GO:0005654; GO:0005829; GO:0005886; GO:0006338; GO:0006357; GO:0007270; GO:0016514; GO:0031491; GO:0035060; GO:0045202; GO:0045893; GO:0060996; GO:0071565; GO:0097026; GO:1904385; GO:0002931; GO:0003677; GO:0003700; GO:0005634; GO:0005654; GO:0006338; GO:0006357; GO:0007270; GO:0016514; GO:0031491; GO:0035060; GO:0045202; GO:0045893; GO:0060996; GO:…	21.2576	21.7552	21.0692	21.8972	21.8634	22.4101	0.0299188	14.8529	0.806942	0.0523091	0.0109493	-0.0299188	TRUE
Arid2	GO:0003007; GO:0003677; GO:0005654; GO:0005886; GO:0006337; GO:0006355; GO:0008285; GO:0016514; GO:0016586; GO:0030336; GO:0042592; GO:0048568; GO:0060038; GO:0060982; GO:0072359; GO:1905168	23.2627	24.111	23.2076	23.952	23.8687	24.2498	0.0204831	16.3466	0.607921	0.200453	0.0133763	-0.0204831	TRUE
Arid4b	GO:0000976; GO:0005634; GO:0006325; GO:0006357; GO:0006366; GO:0007283; GO:0045944; GO:0071514; GO:0097368	23.3853	22.9753	22.9829	22.9397	23.256	23.5253	0.0126502	15.9831	0.666373	0.148393	0.00707727	-0.0126502	FALSE
Arid5b	GO:0000122; GO:0000976; GO:0001822; GO:0003677; GO:0003713; GO:0005634; GO:0008584; GO:0008585; GO:0009791; GO:0010761; GO:0030325; GO:0035264; GO:0045444; GO:0048008; GO:0048468; GO:0048644; GO:0048705; GO:0060021; GO:0060325; GO:0060612; GO:0060613; GO:1990830	25.0498	24.9936	24.726	24.6671	25.9689	24.4465	-0.0109815	17.383	-0.267452	0.608387	0.0197819	0.0109815	FALSE
Arih1	GO:0000151; GO:0000209; GO:0004842; GO:0005634; GO:0005737; GO:0006511; GO:0008270; GO:0016567; GO:0016604; GO:0019005; GO:0031462; GO:0031463; GO:0031464; GO:0031624; GO:0031625; GO:0032436; GO:0061630; GO:0097413; GO:0000151; GO:0000209; GO:0004842; GO:0005634; GO:0005737; GO:0006511; GO:0008270; GO:0016567; GO:0016604; GO:0019005; GO:0031462; GO:0031463; GO:0031464; GO:0031624; GO:0031625; GO:…	21.983	22.0545	22.1812	22.1065	22.2042	21.9195	-0.00403725	15.3273	-0.472012	0.344563	0.00377025	0.00403725	FALSE
Arih2	GO:0000151; GO:0000209; GO:0004842; GO:0005634; GO:0005737; GO:0006511; GO:0008270; GO:0016567; GO:0031466; GO:0031624; GO:0032436; GO:0061630; GO:0070534; GO:0070936; GO:0071425	19.7419	19.7616	19.7917	19.7728	19.9626	20.084	0.0100488	13.6953	0.943304	0.00473048	0.00176799	-0.0100488	FALSE
Arl1	GO:0000139; GO:0003924; GO:0005525; GO:0005737; GO:0005794; GO:0005802; GO:0005829; GO:0006886; GO:0007030; GO:0008047; GO:0009404; GO:0016192; GO:0019904; GO:0034067; GO:0042147; GO:0046872; GO:0048193; GO:1990583	26.3029	26.1999	26.2873	26.3714	26.3803	26.3925	0.00365743	18.2215	0.644782	0.166859	0.00216788	-0.00365743	FALSE
Arl2	GO:0003924; GO:0005525; GO:0005634; GO:0005737; GO:0005739; GO:0005758; GO:0005813; GO:0006110; GO:0006457; GO:0007098; GO:0010811; GO:0015630; GO:0015870; GO:0016328; GO:0019003; GO:0031113; GO:0031116; GO:0034260; GO:0051457; GO:0070830; GO:1903715	23.1719	22.8584	23.1952	22.9062	22.9229	22.819	-0.00725662	15.9749	-0.58051	0.227048	0.00508925	0.00725662	TRUE
Arl3	GO:0000139; GO:0000281; GO:0000287; GO:0001822; GO:0003924; GO:0005525; GO:0005634; GO:0005737; GO:0005794; GO:0005813; GO:0005876; GO:0005881; GO:0005929; GO:0005930; GO:0006892; GO:0006893; GO:0007224; GO:0007264; GO:0008017; GO:0015031; GO:0015630; GO:0019003; GO:0030496; GO:0032391; GO:0035869; GO:0036064; GO:0042073; GO:0042461; GO:0060271; GO:0061512; GO:1903441	24.7046	24.6131	24.5274	24.5073	24.629	23.46	-0.0341879	17.1398	-0.948626	0.00389109	0.00570141	0.0341879	FALSE
Arl6	GO:0003924; GO:0005525; GO:0005737; GO:0005829; GO:0005929; GO:0005930; GO:0006886; GO:0007420; GO:0008589; GO:0010842; GO:0016020; GO:0016055; GO:0016192; GO:0045444; GO:0060271; GO:0061512; GO:0097499; GO:1903445; GO:0003924; GO:0005525; GO:0005737; GO:0005829; GO:0005929; GO:0005930; GO:0006886; GO:0007420; GO:0008589; GO:0010842; GO:0015630; GO:0016020; GO:0016055; GO:0016192; GO:0045444; GO:…	22.1171	21.7729	22.063	22.0806	22.2138	22.4342	0.0134768	15.2404	0.813793	0.0487812	0.00481209	-0.0134768	FALSE
Arl6ip4	GO:0005730; GO:0006397; GO:0008380; GO:0016607; GO:0042802	20.5664	21.1781	21.0191	21.1211	21.0666	20.6605	-0.00746903	14.5598	-0.379021	0.458693	0.0091179	0.00746903	FALSE
Arl6ip5	GO:0002037; GO:0005789; GO:0005856; GO:0005886; GO:0006749; GO:0007611; GO:0008631; GO:0010917; GO:0015031; GO:0015813; GO:0016020; GO:0032874; GO:0034599; GO:0043065; GO:0044325; GO:0051051; GO:0051580; GO:0071407; GO:0072659; GO:0098712; GO:0099523	25.1787	24.8562	25.247	25.1752	25.4493	25.9056	0.0248384	17.3766	0.919356	0.00949285	0.00531463	-0.0248384	TRUE
Arl6ip6	GO:0005637	24.7289	25.2157	24.9732	25.0042	24.675	24.8583	-0.00388181	17.291	-0.254688	0.626228	0.00736941	0.00388181	FALSE
Arl8a	GO:0003924; GO:0005525; GO:0005737; GO:0005765; GO:0008089; GO:0015031; GO:0030496; GO:0031902; GO:0051233; GO:0051301; GO:1904115	24.7209	24.4561	24.4001	24.3723	24.4669	23.9736	-0.0164778	17.0187	-0.886285	0.0186615	0.00430535	0.0164778	FALSE
Arl8b	GO:0001778; GO:0002505; GO:0002747; GO:0003925; GO:0005525; GO:0005737; GO:0005764; GO:0005765; GO:0005829; GO:0007059; GO:0008089; GO:0015031; GO:0016197; GO:0019003; GO:0030424; GO:0030496; GO:0031902; GO:0032418; GO:0042267; GO:0043014; GO:0045202; GO:0046754; GO:0048487; GO:0051233; GO:0051301; GO:0061909; GO:0090117; GO:0090385; GO:0101004; GO:1902774; GO:1904115; GO:1990927	25.038	24.7302	24.789	24.5798	24.6564	24.273	-0.0170128	17.2159	-0.877502	0.0215895	0.00464891	0.0170128	FALSE
Armc1	GO:0005739; GO:0005741; GO:0005829; GO:0046872; GO:0048312	21.2658	21.1582	21.2648	21.4493	20.9912	21.3365	0.00163845	14.7148	0.136119	0.797083	0.00596245	-0.00163845	FALSE
Armc10	GO:0005739; GO:0005741; GO:0005783; GO:0005789; GO:1902254	23.3	23.1112	23.1909	23.261	23.1803	23.5114	0.00875427	16.0651	0.814187	0.0485818	0.00312136	-0.00875427	FALSE
Armc6	GO:0002244; GO:0005829	23.4399	23.2138	23.5025	23.6579	23.6468	23.6637	0.00789905	16.252	0.58208	0.22549	0.00551726	-0.00789905	FALSE
Armc8	GO:0000151; GO:0005634; GO:0005737; GO:0034657; GO:0043161; GO:0000151; GO:0005634; GO:0005654; GO:0005737; GO:0005829; GO:0034657; GO:0043161	22.1897	22.409	22.2274	22.6085	22.2452	22.1826	-0.00418966	15.4916	-0.325388	0.529143	0.00608759	0.00418966	FALSE
Armc8	GO:0000151; GO:0005634; GO:0005737; GO:0034657; GO:0043161	22.411	22.7221	22.1528	22.7598	22.6428	22.5561	0.00249341	15.6079	0.142719	0.787375	0.00864597	-0.00249341	FALSE
Armc9	GO:0005737; GO:0005814; GO:0005929; GO:0036064; GO:0045880; GO:0060271; GO:0097542	23.0611	22.7833	23.0727	23.1773	23.0917	22.7837	-0.00616375	15.979	-0.47563	0.340355	0.00569972	0.00616375	FALSE
Armcx1	GO:0005739; GO:0005741; GO:0061484	22.4874	22.5175	22.5869	22.4631	22.4253	22.7951	0.00806125	15.5752	0.785178	0.0642656	0.00317895	-0.00806125	FALSE
Armcx2	GO:0005739; GO:0005741	22.3341	22.1787	22.3981	22.4335	22.3915	22.5416	0.00686495	15.4677	0.744683	0.0894588	0.00307634	-0.00686495	FALSE
Armcx3	GO:0005634; GO:0005739; GO:0005741; GO:0005829; GO:0007005; GO:0008104; GO:0019896; GO:0045944; GO:1904115	23.585	23.1844	23.5322	23.4798	23.4628	23.4863	0.00134827	16.2491	0.125578	0.812623	0.00532575	-0.00134827	FALSE
Armh3	GO:0000139; GO:0005829; GO:1903358; GO:0000139; GO:0005829; GO:1903358	22.8491	22.5295	22.8631	22.8489	23.052	23.1921	0.0136115	15.7771	0.790414	0.0612862	0.00527447	-0.0136115	FALSE
Armt1	GO:0006974; GO:0008757; GO:0008983; GO:0016791; GO:0019899; GO:0032259; GO:0046872; GO:0051998; GO:0097023; GO:0103026	22.0224	21.4223	21.6118	21.27	21.5634	21.5359	-0.00369599	14.9759	-0.190459	0.717766	0.00952526	0.00369599	FALSE
Arpc1a	GO:0005634; GO:0005737; GO:0005885; GO:0034314; GO:0035861; GO:0036195; GO:0051015	25.0068	25.4375	25.2948	25.5712	25.4663	24.8448	-0.0122833	17.5958	-0.560055	0.247751	0.00908494	0.0122833	FALSE
Arpc1b	GO:0005200; GO:0005634; GO:0005737; GO:0005885; GO:0032355; GO:0034314; GO:0036284; GO:0043627; GO:0044877; GO:0051015	28.2773	28.484	28.4832	28.7666	28.6627	28.1029	-0.00979717	19.7926	-0.523553	0.286426	0.00797161	0.00979717	FALSE
Arpc2	GO:0005200; GO:0005634; GO:0005768; GO:0005885; GO:0005886; GO:0005925; GO:0009986; GO:0010592; GO:0014911; GO:0019894; GO:0030027; GO:0030041; GO:0030141; GO:0030426; GO:0030838; GO:0031252; GO:0031941; GO:0032587; GO:0032956; GO:0034021; GO:0034314; GO:0035254; GO:0035650; GO:0035861; GO:0036120; GO:0036195; GO:0043197; GO:0043198; GO:0043204; GO:0043679; GO:0044877; GO:0045202; GO:0051015; GO:…	28.6003	28.8114	28.7452	29.0004	29.0619	28.4825	-0.00711421	19.9975	-0.413548	0.41504	0.00783145	0.00711421	TRUE
Arpc2	GO:0003779; GO:0005737; GO:0005885; GO:0030041; GO:0034314; GO:0042995	27.9924	28.2955	28.3299	28.537	28.5022	28.0411	-0.00498478	19.6367	-0.285882	0.58286	0.00835441	0.00498478	FALSE
Arpc3	GO:0005200; GO:0005737; GO:0005885; GO:0030027; GO:0030833; GO:0031252; GO:0031941; GO:0034314; GO:0051015; GO:0061850; GO:1990090	28.091	28.2729	28.2303	28.5403	28.3762	28.0012	-0.00662331	19.6258	-0.444558	0.377093	0.00667274	0.00662331	FALSE
Arpc4	GO:0005200; GO:0005737; GO:0005885; GO:0019899; GO:0030041; GO:0034314; GO:0042995; GO:0051015; GO:0005200; GO:0005737; GO:0005885; GO:0019899; GO:0030041; GO:0034314; GO:0042995; GO:0051015	29.1787	29.3827	29.2933	29.4461	29.5818	29.057	-0.00651579	20.3677	-0.449641	0.370992	0.00647179	0.00651579	FALSE
Arpc5	GO:0005634; GO:0005885; GO:0030833; GO:0034314; GO:0042995	28.1626	28.3562	28.2857	28.5903	28.6556	28.1477	-0.00375916	19.6865	-0.228396	0.663364	0.00801197	0.00375916	FALSE
Arpc5l	GO:0005737; GO:0005885; GO:0016477; GO:0030833; GO:0034314; GO:0045202; GO:0051015; GO:0098978	26.4304	26.7201	26.6365	26.6756	26.7529	26.3086	-0.00813274	18.4818	-0.596661	0.211216	0.00546917	0.00813274	FALSE
Arpin	GO:0030027; GO:0030336; GO:0033058; GO:0051126; GO:2000393; GO:0030027; GO:0030336; GO:0033058; GO:0051126; GO:2000393	21.1051	21.3837	21.4895	21.4006	21.258	21.3492	0.000849667	14.78	0.0827515	0.876156	0.00511624	-0.000849667	FALSE
Arrb1	GO:0000785; GO:0001664; GO:0001933; GO:0001934; GO:0002031; GO:0002092; GO:0003713; GO:0005096; GO:0005102; GO:0005159; GO:0005634; GO:0005737; GO:0005768; GO:0005829; GO:0005886; GO:0005905; GO:0006355; GO:0006357; GO:0006511; GO:0006897; GO:0007186; GO:0007188; GO:0007601; GO:0007602; GO:0008277; GO:0008284; GO:0009410; GO:0015031; GO:0016323; GO:0016567; GO:0019899; GO:0030276; GO:0030331; GO:…	19.1672	19.2987	19.4072	19.2406	19.1738	18.5545	-0.0216018	13.4075	-0.936339	0.00595016	0.00405001	0.0216018	TRUE
Arvcf	GO:0005634; GO:0005737; GO:0005886; GO:0005912; GO:0006397; GO:0008380; GO:0045296; GO:0098609; GO:1990124	20.2779	20.6351	20.0212	20.3804	20.064	20.3565	-1.68069e-05	14.0635	-0.000968995	0.998547	0.00867232	1.68069e-05	TRUE
Asah1	GO:0005615; GO:0005634; GO:0005764; GO:0006631; GO:0010033; GO:0016811; GO:0017040; GO:0017064; GO:0030216; GO:0030324; GO:0046512; GO:0046513; GO:0046514; GO:0050810; GO:0062098; GO:0071356; GO:0102121	22.3584	22.3242	22.3683	22.0862	22.407	22.496	0.00562161	15.4484	0.532156	0.277116	0.00447191	-0.00562161	TRUE
Asb6	GO:0016567; GO:0035556	21.3225	20.8905	21.1884	21.0744	21.335	20.7492	-0.010909	14.6917	-0.60053	0.207492	0.00726263	0.010909	FALSE
Ascc1	GO:0003723; GO:0005634; GO:0005667; GO:0006307; GO:0006355; GO:0031594; GO:1990391	22.3111	21.8978	22.0756	21.9789	22.0908	22.0329	-0.00176159	15.3054	-0.164106	0.75605	0.00529447	0.00176159	FALSE
Ascc2	GO:0005634; GO:0006355; GO:0022626; GO:0032790; GO:0043130; GO:0070530; GO:0072344; GO:0099053; GO:1990116; GO:1990391; GO:0005634; GO:0006355; GO:0022626; GO:0032790; GO:0043130; GO:0070530; GO:0072344; GO:0099053; GO:1990116; GO:1990391; GO:0005634; GO:0006355; GO:0022626; GO:0032790; GO:0043130; GO:0070530; GO:0072344; GO:0099053; GO:1990116; GO:1990391	23.3212	22.795	23.1294	23.0632	23.319	23.1797	0.00327015	16.0144	0.217739	0.678553	0.00732918	-0.00327015	FALSE
Ascc3	GO:0003676; GO:0005524; GO:0005634; GO:0005829; GO:0006307; GO:0008283; GO:0016607; GO:0016887; GO:0022626; GO:0032508; GO:0032790; GO:0043138; GO:0072344; GO:0099053; GO:1990116; GO:1990391	22.2701	22.0863	22.2378	22.4081	22.2958	22.3228	0.003014	15.4169	0.366711	0.474591	0.00382321	-0.003014	FALSE
Asf1a	GO:0000785; GO:0001649; GO:0003682; GO:0005634; GO:0006281; GO:0006334; GO:0006335; GO:0031297; GO:0032991; GO:0035861; GO:0042393; GO:0042692; GO:0140713; GO:0140861	22.2546	22.7856	22.4273	22.3547	22.3027	21.7718	-0.0209634	15.6046	-0.835084	0.0385535	0.00690496	0.0209634	FALSE
Ash1l	GO:0000165; GO:0001501; GO:0002674; GO:0003677; GO:0003682; GO:0005634; GO:0005654; GO:0006355; GO:0006366; GO:0006954; GO:0007338; GO:0009791; GO:0010468; GO:0030317; GO:0042800; GO:0043409; GO:0045944; GO:0046697; GO:0046872; GO:0046974; GO:0046975; GO:0048733; GO:0050728; GO:0061038; GO:1903699; GO:1903709; GO:0000165; GO:0001501; GO:0002674; GO:0003677; GO:0003682; GO:0005634; GO:0005654; GO:…	21.7708	22.3071	21.8708	21.93	21.9679	21.0386	-0.0277534	15.3008	-0.858365	0.02867	0.00829401	0.0277534	FALSE
Ash2l	GO:0000791; GO:0000976; GO:0005634; GO:0006974; GO:0008013; GO:0008284; GO:0035097; GO:0043627; GO:0044665; GO:0044666; GO:0045815; GO:0045944; GO:0048188; GO:0071339; GO:0000791; GO:0000976; GO:0005634; GO:0006974; GO:0008013; GO:0008284; GO:0035097; GO:0043627; GO:0044665; GO:0044666; GO:0045815; GO:0045944; GO:0048188; GO:0071339	22.6428	23.3892	22.8322	23.0411	22.7436	22.8918	-0.00245682	15.9053	-0.120746	0.819762	0.0100991	0.00245682	FALSE
Asl	GO:0000050; GO:0000053; GO:0001822; GO:0001889; GO:0004056; GO:0005741; GO:0005829; GO:0006520; GO:0006525; GO:0006526; GO:0007494; GO:0007584; GO:0007626; GO:0009410; GO:0009636; GO:0009791; GO:0010043; GO:0014075; GO:0019676; GO:0032496; GO:0042450; GO:0042802; GO:0043025; GO:0043204; GO:0043434; GO:0045429; GO:0048471; GO:0048545; GO:0060416; GO:0060539; GO:0070852; GO:0071242; GO:0071320; GO:…	24.4606	24.5255	24.6082	23.9433	23.9111	23.6165	-0.0260632	16.928	-0.834568	0.038788	0.00860227	0.0260632	FALSE
Asns	GO:0001889; GO:0004066; GO:0005524; GO:0005829; GO:0006520; GO:0006529; GO:0006541; GO:0009416; GO:0009612; GO:0009636; GO:0014070; GO:0031667; GO:0032354; GO:0032870; GO:0042149; GO:0042802; GO:0043066; GO:0043200; GO:0045931; GO:0070981; GO:1904044	23.348	23.352	23.3279	23.2247	23.4719	23.5407	0.00669162	16.1606	0.777215	0.0689209	0.00270878	-0.00669162	FALSE
Asph	GO:0005737; GO:0005783; GO:0005886; GO:0007389; GO:0008283; GO:0008285; GO:0031647; GO:0032541; GO:0033017; GO:0035108; GO:0045862; GO:0051480; GO:0060021; GO:0060325; GO:0062101; GO:1901879; GO:0005737; GO:0005783; GO:0005886; GO:0007389; GO:0008283; GO:0008285; GO:0031647; GO:0032541; GO:0033017; GO:0035108; GO:0045862; GO:0051480; GO:0060021; GO:0060325; GO:0062101; GO:1901879; GO:0005737; GO:…	21.9728	22.0726	22.0598	22.0762	21.809	22.0266	-0.000857259	15.2568	-0.108923	0.837262	0.00391175	0.000857259	TRUE
Aspscr1	GO:0005634; GO:0005737; GO:0005829; GO:0006886; GO:0009898; GO:0012506; GO:0031401; GO:0042593; GO:0046324; GO:0048471; GO:0005634; GO:0005737; GO:0005829; GO:0006886; GO:0009898; GO:0012506; GO:0031401; GO:0042593; GO:0046324; GO:0048471; GO:0005634; GO:0005737; GO:0005829; GO:0006886; GO:0009898; GO:0012506; GO:0031401; GO:0042593; GO:0046324; GO:0048471; GO:0005634; GO:0005654; GO:0005737; GO:…	21.3247	21.3994	21.2917	21.4099	21.5526	21.6148	0.00840768	14.801	0.861969	0.0272639	0.00247246	-0.00840768	FALSE
Ass1	GO:0000050; GO:0000052; GO:0000053; GO:0001822; GO:0001889; GO:0004055; GO:0005524; GO:0005654; GO:0005737; GO:0005739; GO:0005741; GO:0005829; GO:0006526; GO:0006531; GO:0006953; GO:0007494; GO:0007584; GO:0007623; GO:0009410; GO:0009636; GO:0010043; GO:0010046; GO:0014075; GO:0015643; GO:0016597; GO:0032355; GO:0032496; GO:0042802; GO:0043025; GO:0043200; GO:0043204; GO:0043434; GO:0045429; GO:…	23.6109	23.5071	23.4546	23.3915	23.601	23.6021	0.00281429	16.29	0.399112	0.43312	0.00323272	-0.00281429	FALSE
Atad1	GO:0002092; GO:0005524; GO:0005741; GO:0005778; GO:0007612; GO:0007613; GO:0016887; GO:0045211; GO:0051967; GO:0098794; GO:0098978; GO:0099149; GO:0140567; GO:0140570	23.5737	23.3192	23.398	23.4551	23.5794	23.9726	0.0161185	16.2186	0.911248	0.0114659	0.00364255	-0.0161185	FALSE
Atad2	GO:0003682; GO:0005524; GO:0005634; GO:0016887; GO:0042393; GO:0045893; GO:0045944; GO:0003682; GO:0005524; GO:0005634; GO:0016887; GO:0042393; GO:0045893; GO:0045944	25.7527	26.2274	25.9727	25.9975	25.8109	25.8679	-0.00358661	18.0023	-0.275365	0.597393	0.00626069	0.00358661	FALSE
Atad2b	GO:0003682; GO:0005524; GO:0005634; GO:0005654; GO:0016887; GO:0042393; GO:0045944; GO:0070577	23.5739	24.2488	23.9511	24.006	23.6637	23.6693	-0.0079693	16.5848	-0.399715	0.432359	0.00913773	0.0079693	FALSE
Atad3	GO:0001558; GO:0005524; GO:0005739; GO:0005743; GO:0007005; GO:0008270; GO:0016887; GO:0042645; GO:0043066; GO:0140374	25.4395	24.8438	25.2645	25.4325	25.4429	25.5973	0.0116468	17.4864	0.575775	0.231777	0.0082693	-0.0116468	FALSE
Ate1	GO:0004057; GO:0005634; GO:0005737; GO:0010498	21.6623	21.7235	21.7086	21.523	21.2763	20.9299	-0.0231228	15.0326	-0.961728	0.0021691	0.00329396	0.0231228	FALSE
Atf7	GO:0000976; GO:0000981; GO:0001223; GO:0001701; GO:0001889; GO:0002244; GO:0005654; GO:0006355; GO:0006357; GO:0007507; GO:0019899; GO:0035497; GO:0038066; GO:0045944; GO:0051019; GO:0090575; GO:0097284; GO:1990837	21.8911	21.5251	21.4138	21.5563	21.5666	21.4273	-0.00613443	14.9865	-0.461526	0.356865	0.00589568	0.00613443	FALSE
Atg2a	GO:0000045; GO:0000407; GO:0005783; GO:0005811; GO:0032266; GO:0034045; GO:0034727; GO:0043495; GO:0044232; GO:0061709; GO:0061723; GO:0061908; GO:0120013; GO:2000786; GO:0000045; GO:0000407; GO:0005783; GO:0005811; GO:0032266; GO:0034045; GO:0034727; GO:0043495; GO:0044232; GO:0061709; GO:0061723; GO:0061908; GO:0120013; GO:2000786	17.7443	17.9378	17.2335	17.7194	17.5813	17.6627	-0.000639526	12.2358	-0.035531	0.946726	0.00899386	0.000639526	FALSE
Atg2b	GO:0000045; GO:0000407; GO:0005789; GO:0005811; GO:0032266; GO:0034045; GO:0034727; GO:0043495; GO:0061709; GO:0061723; GO:0061908; GO:0120013	21.8872	21.6177	21.7523	21.797	21.9542	22.1529	0.0120175	15.0742	0.849607	0.0322262	0.0037301	-0.0120175	FALSE
Atg3	GO:0000045; GO:0000407; GO:0005737; GO:0005829; GO:0006914; GO:0015031; GO:0016236; GO:0016567; GO:0019776; GO:0019777; GO:0019787; GO:0019899; GO:0034274; GO:0043653; GO:0044804; GO:0050765; GO:0061723; GO:0141046; GO:1902017	22.1815	22.2627	22.3833	22.3524	22.1141	22.5048	0.00642129	15.4153	0.586666	0.220959	0.00443195	-0.00642129	FALSE
Atg4b	GO:0000045; GO:0000421; GO:0000423; GO:0004175; GO:0004197; GO:0005737; GO:0005739; GO:0005783; GO:0005829; GO:0006508; GO:0006914; GO:0008233; GO:0008234; GO:0009267; GO:0015031; GO:0016237; GO:0016485; GO:0019786; GO:0031173; GO:0031410; GO:0034497; GO:0034727; GO:0035973; GO:0045732; GO:0097110	21.6708	21.596	21.5139	21.5909	21.6218	21.678	0.00233099	14.9651	0.502822	0.309331	0.00200358	-0.00233099	FALSE
Atg7	GO:0000045; GO:0000407; GO:0000423; GO:0001889; GO:0005737; GO:0005930; GO:0006325; GO:0006914; GO:0006915; GO:0006995; GO:0006996; GO:0007005; GO:0007628; GO:0009267; GO:0009749; GO:0009791; GO:0010508; GO:0010659; GO:0010667; GO:0016236; GO:0019778; GO:0019779; GO:0021680; GO:0021860; GO:0021955; GO:0021987; GO:0030148; GO:0030163; GO:0030424; GO:0031175; GO:0031396; GO:0031401; GO:0031667; GO:…	22.0443	21.8901	21.9177	21.9056	21.7714	21.6829	-0.00845289	15.2132	-0.875586	0.0222554	0.00233174	0.00845289	FALSE
Atic	GO:0003360; GO:0003937; GO:0004643; GO:0005829; GO:0005886; GO:0006177; GO:0006189; GO:0010035; GO:0021549; GO:0021987; GO:0031100; GO:0042803; GO:0044208; GO:0046452; GO:0046654; GO:0097294; GO:0098761	25.5229	25.6358	25.6732	25.506	25.4632	25.6368	0.00110358	17.7187	0.166843	0.752058	0.00326088	-0.00110358	TRUE
Atl2	GO:0003924; GO:0005525; GO:0005783; GO:0007029; GO:0007030; GO:0016020; GO:0042802; GO:0051260; GO:0098826; GO:1990809	23.4129	23.1897	23.0452	23.4835	23.7177	23.8691	0.0189584	16.1332	0.795853	0.0582603	0.00721186	-0.0189584	FALSE
Atl3	GO:0003924; GO:0005525; GO:0007029; GO:0016020; GO:0051260; GO:0071346; GO:0003924; GO:0005525; GO:0007029; GO:0007030; GO:0042802; GO:0051260; GO:0071346; GO:0098826; GO:1903373	26.8741	26.5183	26.8134	26.9533	26.8982	27.2118	0.0135685	18.5423	0.788679	0.0622667	0.00528857	-0.0135685	FALSE
Atm	GO:0000077; GO:0000425; GO:0000723; GO:0000724; GO:0000781; GO:0001541; GO:0001666; GO:0001756; GO:0002331; GO:0002376; GO:0004672; GO:0004674; GO:0004677; GO:0005524; GO:0005634; GO:0005654; GO:0005730; GO:0005737; GO:0005782; GO:0005813; GO:0005819; GO:0006281; GO:0006302; GO:0006974; GO:0007094; GO:0007095; GO:0007140; GO:0007143; GO:0007292; GO:0007420; GO:0007507; GO:0008340; GO:0008585; GO:…	22.4092	22.2131	22.5583	22.6164	22.6507	22.6889	0.00875407	15.5547	0.631914	0.178295	0.00536841	-0.00875407	FALSE
Atn1	GO:0000122; GO:0001906; GO:0003713; GO:0003714; GO:0005634; GO:0005737; GO:0007283; GO:0008340; GO:0008432; GO:0008584; GO:0009791; GO:0016363; GO:0016477; GO:0019904; GO:0030011; GO:0031252; GO:0032094; GO:0035264; GO:0045664; GO:0048471; GO:0051402; GO:0070161	20.2889	20.5924	20.3983	20.2998	20.2895	19.7293	-0.020379	14.18	-0.922096	0.0088671	0.00427607	0.020379	FALSE
Atp11c	GO:0000287; GO:0002329; GO:0005524; GO:0005783; GO:0005886; GO:0016887; GO:0045332; GO:0045579; GO:0055037; GO:0090555; GO:0140326; GO:0140346; GO:1990531; GO:0000287; GO:0002329; GO:0005524; GO:0005783; GO:0005886; GO:0016887; GO:0045332; GO:0045579; GO:0055037; GO:0090555; GO:0140326; GO:0140346; GO:1990531; GO:0000287; GO:0002329; GO:0005524; GO:0005783; GO:0005886; GO:0016887; GO:0045332; GO:…	20.4136	20.0841	20.0411	20.3205	20.3283	20.3181	0.00326984	14.0156	0.282476	0.587555	0.00555209	-0.00326984	TRUE
Atp13a1	GO:0005524; GO:0005789; GO:0006874; GO:0015662; GO:0016020; GO:0016887; GO:0019829; GO:0055085; GO:0140567; GO:0140569	24.7574	24.2364	24.4945	24.5708	24.7269	24.9533	0.0134343	16.9802	0.706464	0.116599	0.00672938	-0.0134343	FALSE
Atp1a1	GO:0002026; GO:0002028; GO:0005391; GO:0005524; GO:0005768; GO:0005783; GO:0005794; GO:0005886; GO:0005890; GO:0005901; GO:0006813; GO:0006814; GO:0006883; GO:0007231; GO:0008217; GO:0008556; GO:0009410; GO:0010248; GO:0014069; GO:0014704; GO:0015988; GO:0016020; GO:0016323; GO:0016324; GO:0016328; GO:0016791; GO:0016887; GO:0019901; GO:0019904; GO:0030007; GO:0030315; GO:0030424; GO:0030506; GO:…	26.3464	26.0606	26.3221	26.1023	26.2834	25.9979	-0.00663513	18.1935	-0.577861	0.22969	0.00468553	0.00663513	TRUE
Atp1a2	GO:0001504; GO:0001662; GO:0002026; GO:0002087; GO:0005391; GO:0005496; GO:0005524; GO:0005737; GO:0005768; GO:0005783; GO:0005886; GO:0005890; GO:0005901; GO:0006813; GO:0006814; GO:0006883; GO:0006937; GO:0006940; GO:0006942; GO:0008217; GO:0008344; GO:0008542; GO:0009986; GO:0010882; GO:0010996; GO:0014704; GO:0015988; GO:0016020; GO:0016887; GO:0019227; GO:0019229; GO:0019829; GO:0019852; GO:…	26.3149	25.9463	26.2618	26.0308	26.1662	25.899	-0.00769605	18.1434	-0.587625	0.220017	0.00529855	0.00769605	TRUE
Atp1b1	GO:0001666; GO:0001671; GO:0001824; GO:0005391; GO:0005886; GO:0005890; GO:0005901; GO:0006813; GO:0006814; GO:0006874; GO:0006883; GO:0007155; GO:0010468; GO:0010882; GO:0014704; GO:0016020; GO:0016323; GO:0016324; GO:0016328; GO:0019901; GO:0030001; GO:0030007; GO:0030315; GO:0030674; GO:0031090; GO:0035725; GO:0036126; GO:0036376; GO:0042383; GO:0045087; GO:0046034; GO:0046982; GO:0050821; GO:…	24.7005	24.5718	24.7916	24.6447	24.7541	24.5631	-0.00320823	17.1215	-0.442975	0.379	0.00324656	0.00320823	TRUE
Atp2a2	GO:0000045; GO:0002026; GO:0005388; GO:0005509; GO:0005524; GO:0005783; GO:0005789; GO:0006816; GO:0006874; GO:0006984; GO:0006996; GO:0010666; GO:0010882; GO:0014801; GO:0014883; GO:0014898; GO:0016020; GO:0016240; GO:0016529; GO:0016887; GO:0019899; GO:0031234; GO:0031775; GO:0032469; GO:0032470; GO:0032496; GO:0032991; GO:0033017; GO:0033292; GO:0034599; GO:0034605; GO:0034976; GO:0043434; GO:…	27.1372	26.4409	26.9171	26.9042	27.0455	27.2881	0.0134482	18.5967	0.603852	0.204316	0.00887594	-0.0134482	FALSE
Atp2b1	GO:0001772; GO:0001818; GO:0003056; GO:0003407; GO:0005388; GO:0005516; GO:0005524; GO:0005886; GO:0006874; GO:0008217; GO:0009898; GO:0015085; GO:0016323; GO:0016324; GO:0016887; GO:0030165; GO:0030501; GO:0030672; GO:0032590; GO:0032591; GO:0032809; GO:0042734; GO:0043231; GO:0045177; GO:0046872; GO:0048787; GO:0051480; GO:0051481; GO:0051928; GO:0071305; GO:0071386; GO:0098684; GO:0098978; GO:…	24.1599	23.9456	23.9588	23.9979	24.2228	24.3385	0.00970973	16.6444	0.785331	0.0641781	0.00382709	-0.00970973	TRUE
Atp2b4	GO:0003407; GO:0005388; GO:0005516; GO:0005524; GO:0005886; GO:0006357; GO:0006816; GO:0006874; GO:0007283; GO:0010629; GO:0010751; GO:0014832; GO:0015085; GO:0016020; GO:0016323; GO:0016525; GO:0016887; GO:0019901; GO:0021766; GO:0030018; GO:0030165; GO:0030315; GO:0030317; GO:0030346; GO:0032991; GO:0033138; GO:0036126; GO:0036487; GO:0038060; GO:0042383; GO:0043231; GO:0043537; GO:0045019; GO:…	23.958	23.6117	23.8529	23.7449	24.0128	23.9813	0.00578383	16.5011	0.481029	0.334109	0.00527069	-0.00578383	TRUE
Atp2c1	GO:0000139; GO:0005388; GO:0005524; GO:0005783; GO:0005886; GO:0006828; GO:0006874; GO:0016887; GO:0032580	21.7495	21.4351	21.8144	21.7282	21.8171	21.8328	0.00518716	15.028	0.450127	0.37041	0.00514515	-0.00518716	TRUE
Atp5f1a	GO:0000275; GO:0001937; GO:0002020; GO:0005524; GO:0005739; GO:0005743; GO:0005753; GO:0005754; GO:0005886; GO:0006629; GO:0006754; GO:0008180; GO:0009986; GO:0014850; GO:0015986; GO:0016020; GO:0042288; GO:0042776; GO:0043531; GO:0043532; GO:0043536; GO:0045121; GO:0045259; GO:0045261; GO:0045471; GO:0046933; GO:0071549; GO:0071732; GO:1902600	27.6338	27.4808	27.6281	27.4696	27.3577	27.2154	-0.0109866	19.1082	-0.890198	0.0174228	0.00281128	0.0109866	TRUE
Atp5f1b	GO:0000275; GO:0001525; GO:0001889; GO:0005509; GO:0005524; GO:0005739; GO:0005743; GO:0005753; GO:0005886; GO:0006629; GO:0006754; GO:0006898; GO:0006933; GO:0009631; GO:0009986; GO:0010042; GO:0016020; GO:0016887; GO:0030228; GO:0031966; GO:0042288; GO:0042645; GO:0042776; GO:0043531; GO:0043532; GO:0043536; GO:0045121; GO:0045259; GO:0045261; GO:0046933; GO:0046961; GO:0051453; GO:0098761; GO:…	27.4325	27.3472	27.5006	27.3229	27.2984	27.3187	-0.002985	18.9909	-0.490304	0.323478	0.00265303	0.002985	TRUE
Atp5f1c	GO:0000275; GO:0005743; GO:0005753; GO:0015986; GO:0042776; GO:0045261; GO:0046933; GO:0071732	25.6474	25.5005	25.6272	25.388	25.3606	25.1408	-0.0131811	17.7222	-0.904368	0.0132809	0.00310996	0.0131811	FALSE
Atp5f1d	GO:0000275; GO:0005743; GO:0005753; GO:0009060; GO:0015986; GO:0033615; GO:0042776; GO:0044877; GO:0045259; GO:0045261; GO:0046933; GO:1904638	22.7591	22.6968	22.796	22.6772	22.4373	22.5088	-0.00762195	15.7465	-0.697806	0.123183	0.0039119	0.00762195	FALSE
Atp5me	GO:0000276; GO:0005753; GO:0015078; GO:0042776; GO:0044877	24.2942	24.3122	24.5212	23.9155	24.3626	24.6487	0.0104305	16.8051	0.544122	0.264365	0.00804165	-0.0104305	FALSE
Atp5mf	GO:0000276; GO:0005753; GO:0042776; GO:0046933	25.7836	25.3786	25.5924	25.5822	25.6494	25.9057	0.00940222	17.7172	0.674479	0.141699	0.00514589	-0.00940222	FALSE
Atp5mg	GO:0000276; GO:0005753; GO:0015986; GO:0042776; GO:0046933	25.3391	24.9053	24.9111	25.1669	25.34	25.5617	0.0146948	17.3746	0.732782	0.0975678	0.00682282	-0.0146948	FALSE
Atp5mk	GO:0005739; GO:0005753	24.4436	24.0039	24.2476	24.2016	24.2785	24.3939	0.00474307	16.786	0.396895	0.435918	0.00548444	-0.00474307	FALSE
Atp5pb	GO:0000276; GO:0005753; GO:0015986; GO:0042776; GO:0044877; GO:0046933; GO:0071456	27.0894	26.4464	26.6918	26.658	26.8596	26.8946	0.0045091	18.5285	0.263248	0.61425	0.00826229	-0.0045091	FALSE
Atp5pd	GO:0000274; GO:0000276; GO:0005739; GO:0005743; GO:0005753; GO:0015078; GO:0015986; GO:0042776; GO:0044877; GO:0046933; GO:1901653	24.6819	24.605	24.5559	24.3713	24.838	24.4721	-0.00284283	17.0612	-0.226986	0.665369	0.00609869	0.00284283	FALSE
Atp5po	GO:0000274; GO:0000276; GO:0005739; GO:0005753; GO:0005886; GO:0009986; GO:0042776; GO:0044877; GO:0045261; GO:0046933; GO:0071320; GO:0071345; GO:1903924	26.0575	25.5322	25.643	25.6907	25.8471	25.9294	0.00529854	17.8372	0.35225	0.493478	0.00703893	-0.00529854	TRUE
Atp6ap2	GO:0000220; GO:0000421; GO:0002003; GO:0005615; GO:0005764; GO:0005765; GO:0005789; GO:0007042; GO:0009897; GO:0010008; GO:0016020; GO:0016324; GO:0016471; GO:0021626; GO:0021903; GO:0030177; GO:0030424; GO:0030665; GO:0030672; GO:0032591; GO:0032914; GO:0038023; GO:0043408; GO:0044297; GO:0045211; GO:0048069; GO:0060323; GO:0090263; GO:0097401	19.6009	18.6336	19.2803	19.229	19.8939	19.669	0.0158612	13.3332	0.465138	0.352611	0.0150934	-0.0158612	TRUE
Atp6v0a1	GO:0000220; GO:0005737; GO:0005886; GO:0007035; GO:0008021; GO:0016020; GO:0016241; GO:0016471; GO:0030665; GO:0030672; GO:0042470; GO:0043195; GO:0043229; GO:0046961; GO:0048471; GO:0051117; GO:0097401	24.9177	24.6293	24.7953	24.5562	24.87	24.9463	0.00590065	17.1419	0.481263	0.333839	0.00537374	-0.00590065	TRUE
Atp6v0a2	GO:0000220; GO:0001669; GO:0005886; GO:0006879; GO:0007035; GO:0033176; GO:0033179; GO:0036295; GO:0043229; GO:0046961; GO:0048471; GO:0051117; GO:1902495	22.1961	21.891	22.2197	21.7006	22.1029	22.1914	0.00440455	15.2555	0.273272	0.600296	0.00775218	-0.00440455	TRUE
Atp6v0d1	GO:0005765; GO:0005769; GO:0006879; GO:0007034; GO:0007035; GO:0008021; GO:0016020; GO:0016324; GO:0016471; GO:0030672; GO:0032991; GO:0033176; GO:0033179; GO:0033181; GO:0036295; GO:0043679; GO:0044877; GO:0046961; GO:0097401; GO:1902495; GO:0005765; GO:0005769; GO:0005813; GO:0006879; GO:0007034; GO:0007035; GO:0008021; GO:0016020; GO:0016324; GO:0016471; GO:0030672; GO:0032991; GO:0033176; GO:…	23.3796	23.039	23.4862	23.0353	23.1356	23.275	9.74187e-05	16.0978	0.00681812	0.989773	0.00714393	-9.74187e-05	TRUE
Atp6v1a	GO:0000221; GO:0005524; GO:0005737; GO:0005765; GO:0005829; GO:0005886; GO:0005902; GO:0006879; GO:0016020; GO:0016324; GO:0016887; GO:0030141; GO:0030665; GO:0033176; GO:0033180; GO:0036295; GO:0045335; GO:0046034; GO:0046961; GO:0097401; GO:0098850; GO:1902495; GO:1902600; GO:1904949; GO:0000221; GO:0005524; GO:0005654; GO:0005737; GO:0005765; GO:0005829; GO:0005886; GO:0005902; GO:0006879; GO:…	24.2552	24.4484	24.413	24.3176	24.338	24.4657	0.00319631	16.8733	0.504403	0.307561	0.00273582	-0.00319631	TRUE
Atp6v1b2	GO:0000221; GO:0001726; GO:0005524; GO:0005737; GO:0005829; GO:0005886; GO:0005902; GO:0007035; GO:0016324; GO:0030641; GO:0030665; GO:0042470; GO:0046034; GO:0046961; GO:0097401; GO:0098850	24.5678	24.6854	24.697	24.5215	24.76	24.6072	-0.000230308	17.0805	-0.0335173	0.949743	0.00343372	0.000230308	TRUE
Atp6v1c1	GO:0000221; GO:0005765; GO:0005886; GO:0030665; GO:0033176; GO:0033180; GO:0045177; GO:0046961; GO:0097401; GO:0098850; GO:1902495; GO:1904949	22.3096	21.9413	22.1847	21.9361	22.371	22.4277	0.00966258	15.3216	0.587024	0.220607	0.00666286	-0.00966258	TRUE
Atp6v1d	GO:0005654; GO:0005813; GO:0005886; GO:0005929; GO:0007035; GO:0016020; GO:0016471; GO:0030665; GO:0033176; GO:0046961; GO:0060271; GO:0061512; GO:0097401; GO:0098850; GO:1902495	21.5728	21.879	21.6129	21.5252	21.7014	21.8026	0.00420038	15.0017	0.396873	0.435946	0.00485724	-0.00420038	TRUE
Atp6v1e1	GO:0000221; GO:0005737; GO:0005768; GO:0005829; GO:0005902; GO:0016324; GO:0030665; GO:0046961; GO:0051117; GO:0097401; GO:0098850; GO:1902600	23.3706	23.4175	23.5861	23.2742	23.4949	23.8531	0.0130002	16.204	0.832926	0.0395388	0.00431858	-0.0130002	FALSE
Atp6v1h	GO:0000221; GO:0005765; GO:0006897; GO:0016020; GO:0033176; GO:0046961; GO:0097401; GO:0098850; GO:1902495; GO:0000221; GO:0005765; GO:0006897; GO:0016020; GO:0033176; GO:0046961; GO:0097401; GO:0098850; GO:1902495	25.1045	24.8933	25.0378	24.9596	25.3414	25.5625	0.0173397	17.3198	0.887739	0.0181964	0.00449586	-0.0173397	FALSE
Atp7a	GO:0001568; GO:0001701; GO:0001836; GO:0001889; GO:0001974; GO:0002082; GO:0005375; GO:0005507; GO:0005524; GO:0005770; GO:0005794; GO:0005802; GO:0005886; GO:0005902; GO:0006568; GO:0006570; GO:0006584; GO:0006825; GO:0006878; GO:0007005; GO:0007565; GO:0007595; GO:0007626; GO:0010041; GO:0010042; GO:0010043; GO:0010273; GO:0010288; GO:0010468; GO:0010592; GO:0014069; GO:0015677; GO:0016020; GO:…	23.3961	23.2118	23.3863	23.4369	23.3405	23.2664	-0.00237607	16.1933	-0.362029	0.480681	0.003059	0.00237607	TRUE
Atp9a	GO:0000287; GO:0002020; GO:0005524; GO:0005769; GO:0005770; GO:0005802; GO:0005886; GO:0015914; GO:0016887; GO:0031901; GO:0032588; GO:0048471; GO:0048812; GO:0055037; GO:0055038; GO:0140326; GO:1903542; GO:1905279; GO:2001135; GO:0000287; GO:0002020; GO:0005524; GO:0005769; GO:0005770; GO:0005802; GO:0005886; GO:0015914; GO:0016887; GO:0031901; GO:0032588; GO:0048471; GO:0048812; GO:0055037; GO:…	23.5716	23.2224	23.4929	23.4269	23.6014	23.6668	0.00739575	16.2388	0.607603	0.200753	0.00483376	-0.00739575	TRUE
Atp9b	GO:0000287; GO:0005524; GO:0005768; GO:0005802; GO:0005886; GO:0006890; GO:0006897; GO:0016887; GO:0045332; GO:0048471; GO:0140326	20.641	19.8868	20.5776	20.6158	20.7228	21.2421	0.0257508	14.1214	0.774635	0.070461	0.0105114	-0.0257508	TRUE
Atpaf1	GO:0005739; GO:0033615	25.244	24.7674	24.9774	25.147	24.995	24.576	-0.013609	17.3833	-0.722103	0.10511	0.00651882	0.013609	FALSE
Atpaf2	GO:0005739; GO:0005829; GO:0016607; GO:0033615; GO:0005739; GO:0033615	22.8941	22.93	23.0635	22.7667	23.1743	22.8282	-0.00233778	15.9179	-0.200903	0.7027	0.00569956	0.00233778	FALSE
Atr	GO:0000077; GO:0000723; GO:0001673; GO:0001741; GO:0003677; GO:0004672; GO:0004674; GO:0005524; GO:0005634; GO:0005635; GO:0005694; GO:0005794; GO:0006281; GO:0006302; GO:0006974; GO:0007566; GO:0008156; GO:0009410; GO:0009612; GO:0016605; GO:0031297; GO:0032212; GO:0032405; GO:0032407; GO:0034644; GO:0035979; GO:0043517; GO:0044818; GO:0046685; GO:0051081; GO:0051276; GO:0070198; GO:0070310; GO:…	21.3886	21.3145	21.4615	21.7572	21.9278	22.1931	0.0238896	14.8678	0.900743	0.014289	0.00575996	-0.0238896	FALSE
Atrx	GO:0000212; GO:0000228; GO:0000779; GO:0005524; GO:0005721; GO:0006281; GO:0006334; GO:0006366; GO:0007283; GO:0010571; GO:0015616; GO:0016605; GO:0016787; GO:0030330; GO:0030900; GO:0031297; GO:0031490; GO:0031509; GO:0032206; GO:0035064; GO:0035128; GO:0035264; GO:0045944; GO:0046872; GO:0060009; GO:0070087; GO:0070192; GO:0070198; GO:0072520; GO:0072711; GO:0099115; GO:0140658; GO:1904908	23.6193	24.1658	23.5687	23.8268	23.4697	23.7171	-0.00307932	16.4669	-0.162253	0.758756	0.0093635	0.00307932	FALSE
Atxn1	GO:0000122; GO:0003677; GO:0003682; GO:0003723; GO:0005634; GO:0005654; GO:0005730; GO:0005737; GO:0005829; GO:0006366; GO:0007399; GO:0007420; GO:0007612; GO:0007613; GO:0008266; GO:0008344; GO:0008542; GO:0016363; GO:0031208; GO:0032991; GO:0034046; GO:0035176; GO:0042326; GO:0042405; GO:0042802; GO:0043569; GO:0045892; GO:0045944; GO:0048009; GO:0048286; GO:0051168; GO:0060079; GO:0060252; GO:…	22.1642	22.0615	21.9406	21.708	21.7769	21.4004	-0.0191114	15.2639	-0.904207	0.0133249	0.00451354	0.0191114	FALSE
Atxn10	GO:0005737; GO:0005814; GO:0005829; GO:0007399; GO:0019899; GO:0030425; GO:0030496; GO:0031175; GO:0032465; GO:0036064; GO:0042802; GO:0043025; GO:0048471; GO:0060271	24.0357	23.7202	24.0354	23.9707	24.0172	23.9677	0.00115926	16.5988	0.125544	0.812673	0.00458042	-0.00115926	FALSE
Atxn1l	GO:0000122; GO:0003677; GO:0003723; GO:0005634; GO:0005654; GO:0005730; GO:0006355; GO:0006366; GO:0007420; GO:0007612; GO:0007613; GO:0030198; GO:0031208; GO:0035176; GO:0048286; GO:1902035	20.9671	20.4021	20.4602	20.5523	20.8035	20.8619	0.00738077	14.2825	0.411822	0.417189	0.00816594	-0.00738077	FALSE
Atxn2	GO:0002091; GO:0003729; GO:0005154; GO:0005737; GO:0005794; GO:0005802; GO:0010494; GO:0021702; GO:0033962; GO:0034063; GO:0040015; GO:0048471; GO:0048812; GO:0048872; GO:0050905; GO:1990904	22.6242	22.7887	22.5941	22.6892	22.5466	22.3729	-0.00926353	15.7272	-0.859243	0.0283245	0.00275762	0.00926353	FALSE
Atxn2l	GO:0003729; GO:0010494; GO:0016020; GO:0016071; GO:0016607; GO:0034063	23.3569	23.4917	23.3732	23.4017	23.3268	23.0758	-0.0100205	16.2416	-0.931463	0.00688494	0.00195703	0.0100205	FALSE
Aup1	GO:0005776; GO:0005783; GO:0005789; GO:0005811; GO:0009615; GO:0016020; GO:0016791; GO:0030970; GO:0031624; GO:0031625; GO:0034389; GO:0036503; GO:0043130; GO:0061724; GO:0090447; GO:0140042; GO:1990044	23.9939	23.629	23.9967	23.9518	24.1396	24.2656	0.0120289	16.5546	0.730644	0.0990576	0.00562028	-0.0120289	FALSE
Aurkb	GO:0000122; GO:0000775; GO:0000776; GO:0000779; GO:0002903; GO:0004672; GO:0004674; GO:0005524; GO:0005634; GO:0005694; GO:0005737; GO:0005876; GO:0006468; GO:0007051; GO:0007052; GO:0009838; GO:0010369; GO:0015630; GO:0019900; GO:0030496; GO:0031616; GO:0032133; GO:0032212; GO:0032465; GO:0032466; GO:0032467; GO:0034501; GO:0034644; GO:0036089; GO:0043687; GO:0044022; GO:0044839; GO:0044878; GO:…	21.8795	22.2929	21.9737	22.0733	21.2939	21.6944	-0.0124169	15.2384	-0.469329	0.347695	0.0116809	0.0124169	FALSE
Aven	GO:0010972; GO:0016020; GO:0043066	23.1833	23.0921	23.1736	23.1759	23.2176	23.2799	0.00392237	16.0465	0.830911	0.0404696	0.00131327	-0.00392237	FALSE
Avl9	GO:0005737; GO:0016477; GO:0055037; GO:0005737; GO:0016477; GO:0055037	20.2197	20.0775	20.4021	20.071	20.3271	20.4758	0.00846211	13.9897	0.654309	0.158598	0.00489011	-0.00846211	FALSE
Axl	GO:0001618; GO:0001764; GO:0001779; GO:0001786; GO:0001818; GO:0001961; GO:0001974; GO:0004713; GO:0004714; GO:0005524; GO:0005615; GO:0006909; GO:0006915; GO:0006954; GO:0007167; GO:0007169; GO:0007283; GO:0007399; GO:0009986; GO:0010936; GO:0016020; GO:0016477; GO:0019838; GO:0021885; GO:0030154; GO:0030168; GO:0031100; GO:0031668; GO:0032036; GO:0032689; GO:0032720; GO:0032825; GO:0032940; GO:…	20.9082	20.5447	20.8305	20.6029	20.2368	20.4572	-0.0098458	14.3406	-0.520567	0.289683	0.00807441	0.0098458	TRUE
B2m	GO:0001913; GO:0001916; GO:0002237; GO:0002481; GO:0002502; GO:0002503; GO:0002726; GO:0005198; GO:0005615; GO:0005765; GO:0006826; GO:0006879; GO:0007608; GO:0007611; GO:0009410; GO:0009897; GO:0010977; GO:0019885; GO:0019886; GO:0023026; GO:0031902; GO:0033077; GO:0034756; GO:0042026; GO:0042605; GO:0042612; GO:0042613; GO:0042802; GO:0042803; GO:0042824; GO:0045646; GO:0046686; GO:0048260; GO:…	24.0213	23.6471	23.5063	23.1065	22.536	22.1666	-0.0476647	16.3659	-0.881849	0.0201148	0.0127434	0.0476647	TRUE
B4galt1	GO:0000138; GO:0000139; GO:0002064; GO:0002526; GO:0003831; GO:0003945; GO:0004461; GO:0005989; GO:0006012; GO:0006487; GO:0006629; GO:0007155; GO:0007339; GO:0007341; GO:0009897; GO:0016323; GO:0030057; GO:0030145; GO:0030198; GO:0031526; GO:0032580; GO:0032991; GO:0043065; GO:0045136; GO:0050673; GO:0050680; GO:0060046; GO:0060054; GO:0060055; GO:0061755; GO:1905517	23.1253	23.3113	23.2594	23.0407	22.8576	22.8893	-0.0101139	16.064	-0.703903	0.11853	0.00510286	0.0101139	TRUE
B4galt7	GO:0000139; GO:0003831; GO:0005794; GO:0005975; GO:0006024; GO:0006029; GO:0006487; GO:0008378; GO:0016020; GO:0030145; GO:0030166; GO:0032580; GO:0046525; GO:0048147; GO:0070085; GO:0097435; GO:0003831; GO:0005794; GO:0005975; GO:0006024; GO:0006029; GO:0006487; GO:0008378; GO:0016020; GO:0030145; GO:0030166; GO:0046525; GO:0048147; GO:0070085; GO:0097435; GO:0000139; GO:0003831; GO:0005794; GO:…	18.7539	18.9554	18.98	19.0815	19.0212	19.3811	0.0143445	13.0965	0.910907	0.0115527	0.0032488	-0.0143445	FALSE
Babam1	GO:0005634; GO:0005737; GO:0005829; GO:0006302; GO:0007095; GO:0010212; GO:0016604; GO:0045739; GO:0051301; GO:0070531; GO:0070552; GO:0071425; GO:0140861	22.5575	22.5439	22.3933	22.5229	22.3124	22.3036	-0.00665324	15.5967	-0.740039	0.0925856	0.00302331	0.00665324	FALSE
Babam2	GO:0000152; GO:0005164; GO:0005634; GO:0005737; GO:0006302; GO:0006325; GO:0006915; GO:0006974; GO:0007095; GO:0010212; GO:0031593; GO:0043066; GO:0045739; GO:0051301; GO:0070531; GO:0070552; GO:0071479	21.1186	21.9239	21.4946	21.7706	21.5501	21.0743	-0.0134011	14.9819	-0.511866	0.299257	0.0112455	0.0134011	FALSE
Bach1	GO:0000122; GO:0000978; GO:0000981; GO:0001227; GO:0001228; GO:0003677; GO:0003700; GO:0005634; GO:0006281; GO:0006355; GO:0006357; GO:0045944; GO:0090575; GO:0098531	18.5351	19.3758	18.8885	19.066	18.8686	19.2838	0.0103108	13.1048	0.437089	0.386119	0.0106086	-0.0103108	FALSE
Bag2	GO:0000774; GO:0010954; GO:0019538; GO:0030424; GO:0030425; GO:0031072; GO:0031397; GO:0031625; GO:0042802; GO:0044325; GO:0048156; GO:0050821; GO:0051087; GO:0101031; GO:1901588; GO:1901800	23.4662	23.7285	23.5457	23.6508	23.5277	23.3256	-0.00787613	16.3684	-0.727579	0.101211	0.00371315	0.00787613	FALSE
Bag3	GO:0000774; GO:0005634; GO:0005737; GO:0005829; GO:0008625; GO:0010658; GO:0010664; GO:0016020; GO:0021510; GO:0030018; GO:0034605; GO:0034620; GO:0042307; GO:0043066; GO:0044877; GO:0046716; GO:0046827; GO:0050821; GO:0051087; GO:0071260; GO:0097192; GO:0101031; GO:1903215; GO:1905337	26.5115	26.5697	26.6042	26.5555	26.5288	26.3426	-0.00642431	18.4231	-0.908324	0.0122216	0.00147915	0.00642431	FALSE
Bag4	GO:0005634; GO:0005829; GO:0005886; GO:0010763; GO:0030838; GO:0031625; GO:0033138; GO:0044877; GO:0045785; GO:0051087; GO:0051496; GO:0051897; GO:0071356; GO:0071364; GO:0072659; GO:0090367; GO:0097178; GO:1903215; GO:0005634; GO:0005829; GO:0005886; GO:0010763; GO:0030838; GO:0031625; GO:0033138; GO:0044877; GO:0045785; GO:0051087; GO:0051496; GO:0051897; GO:0071356; GO:0071364; GO:0072659; GO:…	20.2812	20.4031	20.5976	20.4968	20.271	19.3329	-0.0327348	14.2354	-0.932387	0.00670275	0.00634522	0.0327348	TRUE
Bag5	GO:0000774; GO:0005634; GO:0005737; GO:0005739; GO:0005829; GO:0007030; GO:0010977; GO:0016020; GO:0016234; GO:0019901; GO:0030314; GO:0031397; GO:0031625; GO:0032435; GO:0048471; GO:0050821; GO:0051087; GO:0051444; GO:0061084; GO:0090083; GO:1902176	21.4715	21.7599	21.4681	21.7892	21.711	21.8631	0.00824504	14.9718	0.639201	0.17178	0.00495991	-0.00824504	FALSE
Bag6	GO:0001822; GO:0002429; GO:0005102; GO:0005634; GO:0005737; GO:0005829; GO:0006325; GO:0006511; GO:0006620; GO:0006915; GO:0007130; GO:0007283; GO:0007420; GO:0010498; GO:0016020; GO:0018393; GO:0030101; GO:0030154; GO:0030324; GO:0030544; GO:0031593; GO:0031625; GO:0031647; GO:0032435; GO:0036503; GO:0036506; GO:0042127; GO:0042771; GO:0042981; GO:0043022; GO:0043066; GO:0043161; GO:0045861; GO:…	23.37	23.35	23.3019	23.3069	23.2714	23.2953	-0.0014992	16.1711	-0.530755	0.278625	0.00119699	0.0014992	TRUE
Baiap2	GO:0001221; GO:0001726; GO:0005654; GO:0005829; GO:0005874; GO:0007009; GO:0008093; GO:0008360; GO:0010976; GO:0014069; GO:0015629; GO:0016358; GO:0030027; GO:0030141; GO:0030165; GO:0030175; GO:0030182; GO:0030838; GO:0032956; GO:0035418; GO:0042802; GO:0043005; GO:0043025; GO:0043197; GO:0043198; GO:0044306; GO:0048167; GO:0050804; GO:0051017; GO:0051764; GO:0060076; GO:0061003; GO:0061845; GO:…	22.9696	23.0583	23.0441	22.9038	22.7303	22.7489	-0.00829988	15.9334	-0.757669	0.0809712	0.00357467	0.00829988	TRUE
Baiap2l1	GO:0003779; GO:0005654; GO:0005829; GO:0005856; GO:0007009; GO:0030838; GO:0032956; GO:0051017; GO:0051764; GO:0070064	22.507	22.4075	22.4728	22.4152	22.3987	22.3991	-0.00190579	15.562	-0.545495	0.262917	0.00146405	0.00190579	FALSE
Bak1	GO:0001776; GO:0001782; GO:0001783; GO:0001836; GO:0001974; GO:0002262; GO:0002352; GO:0005739; GO:0005741; GO:0005783; GO:0005829; GO:0006915; GO:0008053; GO:0008285; GO:0008630; GO:0009410; GO:0009620; GO:0010046; GO:0010225; GO:0010248; GO:0010332; GO:0010524; GO:0010629; GO:0014070; GO:0015288; GO:0031018; GO:0031072; GO:0031100; GO:0031334; GO:0031966; GO:0032471; GO:0033137; GO:0034644; GO:…	22.7686	22.5541	22.7475	22.708	22.7285	22.8136	0.00366326	15.7245	0.535984	0.273012	0.002885	-0.00366326	FALSE
Banf1	GO:0000785; GO:0000793; GO:0003677; GO:0003690; GO:0005634; GO:0005635; GO:0005654; GO:0005737; GO:0005829; GO:0006325; GO:0006979; GO:0007084; GO:0010836; GO:0015074; GO:0032480; GO:0042802; GO:0042803; GO:0045071; GO:0045824; GO:0051276; GO:0160049	29.0902	28.7745	29.0441	28.9053	29.034	29.056	0.00293138	20.0711	0.316721	0.540804	0.00438946	-0.00293138	FALSE
Banp	GO:0002039; GO:0003677; GO:0005634; GO:0006325; GO:0034504; GO:0042177; GO:0045893; GO:0002039; GO:0003677; GO:0005634; GO:0006325; GO:0007049; GO:0034504; GO:0042177; GO:0045893; GO:0002039; GO:0003677; GO:0005634; GO:0006325; GO:0007049; GO:0034504; GO:0042177; GO:0045893; GO:0002039; GO:0003677; GO:0005634; GO:0006325; GO:0007049; GO:0034504; GO:0042177; GO:0045893	22.3717	22.7802	22.5624	22.4546	22.2759	22.5208	-0.0014382	15.6012	-0.107652	0.839145	0.00664102	0.0014382	FALSE
Bap1	GO:0000278; GO:0001558; GO:0001701; GO:0001894; GO:0002574; GO:0003682; GO:0004843; GO:0005634; GO:0005737; GO:0006511; GO:0008283; GO:0010035; GO:0010467; GO:0016579; GO:0030218; GO:0030223; GO:0030851; GO:0031490; GO:0033028; GO:0035517; GO:0035520; GO:0035726; GO:0036344; GO:0043249; GO:0043363; GO:0045892; GO:0050727; GO:0051726; GO:0061484; GO:0061519; GO:0070050; GO:0070661; GO:0071108; GO:…	21.3836	21.4775	21.3487	21.3274	21.3736	21.1039	-0.00872215	14.8455	-0.910846	0.0115684	0.00197621	0.00872215	FALSE
Bax	GO:0001836; GO:0005741; GO:0008053; GO:0008630; GO:0015267; GO:0042803; GO:0043065; GO:0046982; GO:0097192	22.1777	22.3556	22.1885	22.3538	21.9428	22.3588	0.00229449	15.3934	0.182136	0.729817	0.00619348	-0.00229449	FALSE
Baz1a	GO:0000228; GO:0003677; GO:0005634; GO:0005721; GO:0006261; GO:0006275; GO:0006334; GO:0006338; GO:0006355; GO:0008623; GO:0016590; GO:0031445; GO:0045740; GO:0046872	24.7958	25.2652	24.8027	25.1717	24.8414	24.6636	-0.00986014	17.3397	-0.539281	0.269497	0.00769867	0.00986014	FALSE
Baz1b	GO:0000793; GO:0005634; GO:0005654; GO:0005721; GO:0006325; GO:0006338; GO:0006974; GO:0035173; GO:0042393; GO:0043596; GO:0043687; GO:0045945; GO:0046872; GO:0090535; GO:0110016; GO:0140801; GO:1905213	27.1512	27.3923	27.2074	27.2034	26.5602	26.2815	-0.0303058	18.8884	-0.898945	0.0148022	0.00738411	0.0303058	FALSE
Baz2a	GO:0000183; GO:0001188; GO:0003677; GO:0003723; GO:0005634; GO:0005677; GO:0005730; GO:0005829; GO:0006338; GO:0016479; GO:0016607; GO:0031507; GO:0033553; GO:0042393; GO:0044030; GO:0046872; GO:0070577; GO:0090536; GO:0140463; GO:0000183; GO:0001188; GO:0003677; GO:0003723; GO:0005634; GO:0005677; GO:0005730; GO:0006338; GO:0016479; GO:0031507; GO:0033553; GO:0042393; GO:0044030; GO:0046872; GO:…	23.3202	24.0949	23.231	23.5429	23.3964	23.3992	-0.00496558	16.3194	-0.20845	0.691854	0.0116491	0.00496558	FALSE
Baz2b	GO:0000785; GO:0003677; GO:0005634; GO:0046872; GO:0000785; GO:0003677; GO:0005634; GO:0046872; GO:0000785; GO:0003677; GO:0005634; GO:0046872	19.6605	19.6848	19.3202	19.7989	19.6745	19.8496	0.00745235	13.5821	0.524293	0.28562	0.00605192	-0.00745235	FALSE
Bbx	GO:0000977; GO:0000981; GO:0005634; GO:0006357; GO:0060348; GO:1990837; GO:0000977; GO:0000981; GO:0005634; GO:0006357; GO:0060348; GO:1990837; GO:0000977; GO:0000981; GO:0005634; GO:0006357; GO:0060348; GO:1990837; GO:0000977; GO:0000981; GO:0005634; GO:0006357; GO:0060348; GO:1990837	21.6245	21.5869	21.5152	21.6214	21.3243	20.7133	-0.0266894	15.0052	-0.983233	0.000419318	0.00247492	0.0266894	FALSE
Bcam	GO:0005055; GO:0005886; GO:0007155; GO:0007160; GO:0009986; GO:0043236	22.12	22.0619	22.0509	22.0581	21.6903	21.0415	-0.0318643	15.3435	-0.989441	0.000166652	0.00233379	0.0318643	TRUE
Bcap29	GO:0005789; GO:0006886; GO:0006888; GO:0070973	20.6973	20.6456	20.7435	20.9475	20.6971	21.4455	0.021338	14.3223	0.913279	0.0109547	0.00475852	-0.021338	FALSE
Bcap31	GO:0000139; GO:0005739; GO:0005783; GO:0005789; GO:0005811; GO:0005886; GO:0006626; GO:0006886; GO:0006888; GO:0006955; GO:0007204; GO:0007283; GO:0030136; GO:0032471; GO:0032580; GO:0034976; GO:0035584; GO:0042288; GO:0044233; GO:0044877; GO:0051561; GO:0070973; GO:0097038; GO:1904154; GO:1904294; GO:2000060; GO:2001244; GO:0000139; GO:0005739; GO:0005783; GO:0005789; GO:0005811; GO:0005886; GO:…	20.9834	21.2716	21.3104	21.2572	21.069	21.5747	0.0114565	14.651	0.722563	0.10478	0.00548045	-0.0114565	TRUE
Bcar1	GO:0001726; GO:0005737; GO:0005925; GO:0007015; GO:0007155; GO:0007169; GO:0007173; GO:0007186; GO:0007229; GO:0008286; GO:0010595; GO:0015629; GO:0016020; GO:0016477; GO:0017124; GO:0019901; GO:0019904; GO:0030027; GO:0030036; GO:0030335; GO:0030424; GO:0035729; GO:0048008; GO:0048010; GO:0048011; GO:0048012; GO:0050851; GO:0050853; GO:0060326; GO:0071732; GO:0086100; GO:1900025; GO:1990859	21.9235	21.933	21.7859	21.8364	22.0935	21.9638	0.00296944	15.1763	0.361725	0.481078	0.00382661	-0.00296944	TRUE
Bcar3	GO:0001784; GO:0002089; GO:0005085; GO:0005737; GO:0005925; GO:0007173; GO:0007264; GO:0008284; GO:0008286; GO:0016020; GO:0019900; GO:0033138; GO:0043410; GO:0043547; GO:0086100	20.3408	20.1405	19.9629	20.1603	20.3194	20.2019	0.00134416	13.9843	0.127357	0.809997	0.00523417	-0.00134416	TRUE
Bcas2	GO:0000398; GO:0000974; GO:0005634; GO:0005662; GO:0005681; GO:0005813; GO:0016607; GO:0071007; GO:0071011; GO:0071013	25.8557	26.3855	25.9481	26.2508	26.664	26.5359	0.0149665	18.114	0.607458	0.20089	0.00978557	-0.0149665	FALSE
Bcat2	GO:0004084; GO:0005739; GO:0006549; GO:0006550; GO:0006551; GO:0006573; GO:0006629; GO:0007595; GO:0008652; GO:0009081; GO:0009083; GO:0009098; GO:0009099; GO:0010817; GO:0050048; GO:0052654; GO:0052655; GO:0052656; GO:1990830	21.6137	21.3311	21.9051	22.0063	21.4084	20.9561	-0.0213529	15.067	-0.714308	0.110771	0.0104601	0.0213529	FALSE
Bccip	GO:0000226; GO:0005634; GO:0005654; GO:0005813; GO:0005814; GO:0005829; GO:0006974; GO:0007052; GO:0015631; GO:0019207; GO:0019908; GO:0034453; GO:0061101; GO:0090307; GO:0097431	23.0568	23.1297	23.0706	22.8367	23.0473	22.235	-0.0243385	16.0285	-0.935331	0.00613781	0.0046028	0.0243385	FALSE
Bckdha	GO:0003863; GO:0007584; GO:0009083; GO:0009353; GO:0044877; GO:0046872; GO:0047101; GO:0051384; GO:0051591; GO:0160120	23.5824	23.7597	23.7658	23.6438	23.7205	23.5827	-0.00296262	16.4301	-0.457515	0.361611	0.002879	0.00296262	FALSE
Bckdk	GO:0004672; GO:0004674; GO:0004722; GO:0004740; GO:0005524; GO:0005739; GO:0006550; GO:0006552; GO:0006574; GO:0007283; GO:0008610; GO:0009083; GO:0009353; GO:0010906; GO:0016310; GO:0047323; GO:0106310	22.9004	22.7389	23.1085	22.7551	22.8551	22.5353	-0.0104477	15.8825	-0.711917	0.112534	0.00515302	0.0104477	FALSE
Bcl7a	GO:0016514	24.2493	25.0105	24.1411	24.9006	25.0339	25.6008	0.0331701	16.9902	0.792783	0.0599593	0.0127508	-0.0331701	FALSE
Bclaf1	GO:0003677; GO:0003712; GO:0005634; GO:0005654; GO:0006974; GO:0016592; GO:0016607; GO:0043065; GO:0045892; GO:0045944; GO:1990830; GO:2000144; GO:2001244; GO:0003677; GO:0003712; GO:0005634; GO:0005654; GO:0006974; GO:0016592; GO:0016607; GO:0043065; GO:0045892; GO:0045944; GO:1990830; GO:2000144; GO:2001244	26.7177	27.13	27.0039	26.8641	27.0363	26.9266	0.000360175	18.6755	0.0324401	0.951357	0.00554846	-0.000360175	FALSE
Bclaf3	GO:0003677; GO:0003712; GO:0016592; GO:0045944; GO:0003677; GO:0003712; GO:0016592; GO:0045944	23.167	23.7118	23.4922	23.2852	23.1564	23.0756	-0.0108367	16.231	-0.58189	0.225678	0.00757287	0.0108367	FALSE
Bcorl1	GO:0000122; GO:0003714; GO:0005634; GO:0005654; GO:0005886	19.9629	20.4685	19.6743	19.8378	19.5291	19.1605	-0.0269792	13.8804	-0.798479	0.0568241	0.0101707	0.0269792	TRUE
Bcr	GO:0002692; GO:0003014; GO:0004674; GO:0005085; GO:0005096; GO:0005524; GO:0005829; GO:0005886; GO:0006909; GO:0007264; GO:0007420; GO:0014069; GO:0016020; GO:0016310; GO:0016477; GO:0019899; GO:0030036; GO:0030216; GO:0030424; GO:0032496; GO:0032991; GO:0035023; GO:0042472; GO:0043114; GO:0043197; GO:0043312; GO:0043314; GO:0048008; GO:0048041; GO:0048872; GO:0050728; GO:0050766; GO:0050804; GO:…	22.8081	22.775	22.8102	23.034	22.9858	22.8727	0.00171045	15.8487	0.210445	0.688993	0.00397288	-0.00171045	TRUE
Bcs1l	GO:0005524; GO:0005739; GO:0005743; GO:0007005; GO:0016887; GO:0032979; GO:0032981; GO:0033617; GO:0034551; GO:0005524; GO:0005739; GO:0005743; GO:0007005; GO:0016887; GO:0032979; GO:0032981; GO:0033617; GO:0034551	20.376	20.7829	20.5904	20.5316	20.6162	20.7851	0.00668049	14.2449	0.557511	0.250376	0.00497384	-0.00668049	FALSE
Bdh1	GO:0001889; GO:0003858; GO:0005543; GO:0005743; GO:0005759; GO:0007584; GO:0008202; GO:0009410; GO:0009636; GO:0009725; GO:0032355; GO:0032868; GO:0042594; GO:0043231; GO:0045471; GO:0046686; GO:0051412; GO:0060416; GO:0060612; GO:0099617	26.4257	25.9386	26.3174	26.2508	26.5155	26.6559	0.0132103	18.179	0.694589	0.12567	0.00684113	-0.0132103	FALSE
Bdp1	GO:0000126; GO:0001156; GO:0070898	20.7299	20.8117	20.9312	20.9779	21.0564	20.7453	-0.0020693	14.4832	-0.202533	0.700355	0.00500269	0.0020693	FALSE
Becn1	GO:0000045; GO:0000407; GO:0000423; GO:0001666; GO:0002753; GO:0005737; GO:0005768; GO:0005776; GO:0005783; GO:0005789; GO:0005802; GO:0005829; GO:0006914; GO:0006915; GO:0006995; GO:0007040; GO:0007080; GO:0007254; GO:0008285; GO:0009410; GO:0010008; GO:0010040; GO:0010288; GO:0010506; GO:0010507; GO:0010508; GO:0010613; GO:0016236; GO:0016241; GO:0016604; GO:0019901; GO:0030425; GO:0030674; GO:…	22.0831	21.3618	21.9596	21.8496	21.8021	22.1974	0.0113722	15.0891	0.508737	0.302728	0.00962245	-0.0113722	TRUE
Bend3	GO:0000122; GO:0000182; GO:0000183; GO:0000792; GO:0005654; GO:0005730; GO:0016479; GO:0051260; GO:1903580	20.0657	21.1908	20.139	20.7266	20.5888	20.9772	0.0145682	14.1943	0.423379	0.402877	0.0155866	-0.0145682	FALSE
Bfar	GO:0000209; GO:0005783; GO:0005789; GO:0006511; GO:0006915; GO:0016020; GO:0030674; GO:0043066; GO:0043161; GO:0046872; GO:0051865; GO:0061630; GO:0070534; GO:0070936; GO:0089720; GO:1903895	23.8352	23.7272	24.1928	23.9681	24.2729	23.8428	-0.000950703	16.6231	-0.0571591	0.914355	0.0083027	0.000950703	FALSE
Bgn	GO:0001974; GO:0005539; GO:0005615; GO:0009986; GO:0019955; GO:0031012; GO:0042383; GO:0050840; GO:0060348; GO:0061975	27.2433	27.2581	26.995	26.9242	27.6356	28.2842	0.0351058	18.7572	0.906547	0.0126922	0.00817296	-0.0351058	TRUE
Bicd1	GO:0005794; GO:0005802; GO:0005813; GO:0005829; GO:0008093; GO:0016020; GO:0016032; GO:0019901; GO:0031267; GO:0031410; GO:0031871; GO:0033365; GO:0034063; GO:0034452; GO:0045505; GO:0048260; GO:0048471; GO:0070507; GO:0070840; GO:0072385; GO:0072393; GO:0099503; GO:1900737; GO:1904781; GO:0005794; GO:0005802; GO:0005813; GO:0005829; GO:0008093; GO:0016020; GO:0016032; GO:0019901; GO:0031267; GO:…	21.2987	21.508	21.2099	21.2159	21.2358	21.4628	0.00379656	14.7545	0.376558	0.46186	0.00467006	-0.00379656	FALSE
Bicd2	GO:0005635; GO:0005642; GO:0005643; GO:0005737; GO:0005794; GO:0005813; GO:0005829; GO:0006890; GO:0007018; GO:0008093; GO:0031267; GO:0031410; GO:0034067; GO:0034452; GO:0051642; GO:0051959; GO:0070507; GO:0070840; GO:0072385; GO:0072393; GO:0005635; GO:0005642; GO:0005643; GO:0005737; GO:0005794; GO:0005813; GO:0005829; GO:0005886; GO:0006890; GO:0007018; GO:0008093; GO:0031267; GO:0031410; GO:…	23.0597	23.2819	23.0499	22.939	23.1318	23.3794	0.00821069	15.9862	0.656873	0.156405	0.00471238	-0.00821069	TRUE
Bicra	GO:0005634; GO:0016514; GO:0045893; GO:0140537; GO:0005634; GO:0016514; GO:0045893; GO:0140537; GO:0005634; GO:0016514; GO:0045893; GO:0140537	21.0086	21.8722	21.0386	21.8647	22.0176	22.6773	0.0402978	14.8116	0.826692	0.0424508	0.0137135	-0.0402978	FALSE
Birc2	GO:0000209; GO:0001666; GO:0001741; GO:0001890; GO:0003713; GO:0004842; GO:0005634; GO:0005737; GO:0008270; GO:0009898; GO:0010243; GO:0014070; GO:0016740; GO:0031398; GO:0032991; GO:0035631; GO:0042802; GO:0042981; GO:0043027; GO:0043066; GO:0043123; GO:0043130; GO:0043161; GO:0044877; GO:0045471; GO:0051087; GO:0051591; GO:0051726; GO:0060544; GO:0060546; GO:0061630; GO:0070266; GO:0071356; GO:…	20.4363	20.59	20.5482	20.4742	20.51	20.368	-0.00430106	14.229	-0.702661	0.119472	0.00217765	0.00430106	FALSE
Birc6	GO:0000922; GO:0001890; GO:0004842; GO:0004869; GO:0005768; GO:0005802; GO:0005815; GO:0006915; GO:0008283; GO:0008284; GO:0016020; GO:0030496; GO:0032465; GO:0042127; GO:0043066; GO:0060711; GO:0060712; GO:0061631; GO:2001237	24.3689	24.1491	24.2103	24.2547	24.3001	24.3177	0.00205692	16.8071	0.33841	0.511763	0.00285978	-0.00205692	FALSE
Bles03	Unknown	20.5591	20.0972	19.963	20.2654	20.4651	20.2841	0.00170939	14.0406	0.100388	0.849924	0.00847091	-0.00170939	FALSE
Bloc1s1	GO:0005758; GO:0005759; GO:0005765; GO:0005769; GO:0005829; GO:0008089; GO:0009060; GO:0016197; GO:0018394; GO:0031083; GO:0031175; GO:0032418; GO:0048490; GO:0099078; GO:1904115	20.3715	20.3906	20.4656	20.402	20.5545	20.3809	-0.000281689	14.1611	-0.0519892	0.922086	0.00270545	0.000281689	TRUE
Bltp3a	GO:0005770; GO:0042802; GO:0042826; GO:0005770; GO:0042802; GO:0042826; GO:0005770; GO:0042802; GO:0042826; GO:0005770; GO:0042802; GO:0042826	19.0773	18.9934	19.2305	19.1025	19.0389	19.7176	0.0184661	13.1838	0.894182	0.0162039	0.00462285	-0.0184661	FALSE
Blvra	GO:0000166; GO:0004074; GO:0005829; GO:0008270; GO:0042167; GO:0106276; GO:0106277	26.6364	26.2695	26.4548	26.2229	26.4442	26.4153	-0.000491754	18.3073	-0.0433434	0.935026	0.00566743	0.000491754	FALSE
Blvrb	GO:0004074; GO:0042167; GO:0042602; GO:0043195	24.9696	25.1865	25.1951	25.2158	24.9309	25.121	-0.000394198	17.4027	-0.0416598	0.937546	0.00472705	0.000394198	FALSE
Bmp1	GO:0004222; GO:0005509; GO:0005615; GO:0006508; GO:0008233; GO:0008270; GO:0009953; GO:0016485; GO:0031982; GO:0042802; GO:0061036	22.6302	22.6979	22.5622	22.6354	22.5811	22.7893	0.00447529	15.6702	0.699086	0.1222	0.0022887	-0.00447529	TRUE
Bms1	GO:0000462; GO:0000479; GO:0003924; GO:0005525; GO:0005730; GO:0030686; GO:0032040; GO:0034511; GO:0042274	25.5414	26.0387	25.8242	25.9764	25.7987	26.4759	0.0198067	17.8533	0.823632	0.0439153	0.0068191	-0.0198067	FALSE
Bnc1	GO:0000182; GO:0001216; GO:0005634; GO:0005654; GO:0005730; GO:0005737; GO:0006356; GO:0006357; GO:0042060; GO:0045943; GO:0050673; GO:0050679; GO:0051276; GO:1900195	27.017	26.9621	26.6551	26.71	26.8234	26.4595	-0.0125009	18.6376	-0.787037	0.0632004	0.00489931	0.0125009	FALSE
Bnc2	GO:0000182; GO:0000785; GO:0003416; GO:0003677; GO:0005634; GO:0005654; GO:0006355; GO:0043586; GO:0060021; GO:0060485; GO:0000182; GO:0000785; GO:0003416; GO:0003677; GO:0005634; GO:0006355; GO:0043586; GO:0060021; GO:0060485	24.2552	24.6625	24.0233	24.3358	24.1818	23.7336	-0.018093	16.8909	-0.757029	0.0813803	0.00780791	0.018093	FALSE
Bnip2	GO:0001824; GO:0005635; GO:0005730; GO:0005737; GO:0005814; GO:0005829; GO:0006915; GO:0007098; GO:0031616; GO:0043231; GO:0043410; GO:0045666; GO:0051057; GO:0051146; GO:0090649; GO:0001824; GO:0005635; GO:0005737; GO:0005814; GO:0007098; GO:0031616; GO:0043231; GO:0043410; GO:0045666; GO:0051057; GO:0051146; GO:0090649; GO:0001824; GO:0005635; GO:0005737; GO:0005814; GO:0007098; GO:0031616; GO:…	21.4522	21.3751	21.5291	21.8295	22.0537	22.2342	0.0233397	14.9212	0.869665	0.024374	0.00662409	-0.0233397	FALSE
Bok	GO:0001836; GO:0005102; GO:0005634; GO:0005640; GO:0005737; GO:0005739; GO:0005741; GO:0005743; GO:0005783; GO:0005789; GO:0005794; GO:0006915; GO:0006919; GO:0006921; GO:0008584; GO:0008630; GO:0008635; GO:0010506; GO:0016020; GO:0031625; GO:0031901; GO:0031966; GO:0032588; GO:0033106; GO:0042803; GO:0043065; GO:0043524; GO:0044877; GO:0046982; GO:0046983; GO:0048709; GO:0051259; GO:0051400; GO:…	23.9853	23.6913	23.8476	23.6823	23.7214	23.6373	-0.00593824	16.5084	-0.590652	0.217052	0.0040563	0.00593824	FALSE
Bola2l2	GO:0005634; GO:0005737; GO:0005829; GO:0006879; GO:0016226; GO:0044571; GO:0045454; GO:0051536; GO:0051537; GO:0097428; GO:1990229; GO:0005634; GO:0005737; GO:0005829; GO:0006879; GO:0016226; GO:0044571; GO:0045454; GO:0051536; GO:0051537; GO:0097428; GO:1990229	22.4417	22.7528	22.5529	22.8206	23.0171	22.538	-0.00103754	15.7323	-0.0628022	0.905921	0.00824408	0.00103754	FALSE
Bop1	GO:0000448; GO:0000463; GO:0005654; GO:0005694; GO:0005730; GO:0006364; GO:0008283; GO:0030687; GO:0042273; GO:0043021; GO:0051726; GO:0070545; GO:1901796; GO:1990904	26.7748	27.18	26.881	26.8976	26.8764	26.4934	-0.0132424	18.6974	-0.778192	0.068342	0.00534355	0.0132424	FALSE
Bphl	GO:0004649; GO:0005634; GO:0005739; GO:0047658; GO:1990966	19.8275	19.0678	19.1604	18.9556	19.7319	20.3057	0.0299133	13.3276	0.734081	0.0966676	0.0138357	-0.0299133	FALSE
Bpnt2	GO:0001501; GO:0001958; GO:0002063; GO:0008254; GO:0008441; GO:0009791; GO:0012505; GO:0030204; GO:0032588; GO:0042733; GO:0046854; GO:0046872; GO:0097657	24.473	24.6367	24.7186	24.4543	24.3752	24.5821	-0.000334862	17.012	-0.0340522	0.948941	0.00491404	0.000334862	FALSE
Bptf	GO:0000122; GO:0000785; GO:0001892; GO:0005634; GO:0005654; GO:0006338; GO:0006355; GO:0006357; GO:0007420; GO:0007492; GO:0008094; GO:0009952; GO:0016589; GO:0030425; GO:0043565; GO:0044297; GO:0045944; GO:0046872; GO:0048471; GO:1904949; GO:1990090	26.096	26.4543	26.0066	26.3494	26.2426	25.9073	-0.00898733	18.2023	-0.559011	0.248827	0.00666528	0.00898733	FALSE
Brat1	GO:0001934; GO:0005634; GO:0005737; GO:0006006; GO:0006915; GO:0006974; GO:0008283; GO:0010212; GO:0016477; GO:0030307; GO:0051646; GO:0001934; GO:0005634; GO:0005737; GO:0006006; GO:0006915; GO:0006974; GO:0008283; GO:0010212; GO:0016477; GO:0030307; GO:0051646	22.1059	21.8296	21.9201	22.0495	21.9847	21.7751	-0.00591001	15.249	-0.604066	0.204111	0.00389848	0.00591001	FALSE
Brcc3	GO:0000151; GO:0000152; GO:0000922; GO:0004843; GO:0005634; GO:0005737; GO:0006302; GO:0006338; GO:0006508; GO:0007095; GO:0008237; GO:0010165; GO:0010212; GO:0030234; GO:0031593; GO:0045739; GO:0046872; GO:0051301; GO:0061578; GO:0070531; GO:0070536; GO:0070552; GO:0071479; GO:0140492; GO:0140861; GO:1900227	22.6973	22.8751	22.6868	22.6791	22.9445	22.719	-0.000230084	15.7824	-0.0263789	0.960441	0.00435963	0.000230084	FALSE
Brd1	GO:0005634; GO:0006357; GO:0016607; GO:0030425; GO:0035902; GO:0036408; GO:0036409; GO:0042393; GO:0043204; GO:0043995; GO:0043996; GO:0043997; GO:0045648; GO:0046872; GO:0051602; GO:0070776; GO:0140566	21.4998	21.9893	21.276	21.4581	21.4284	21.0812	-0.0153328	14.9715	-0.658365	0.155135	0.00876485	0.0153328	FALSE
Brd3	GO:0000785; GO:0003682; GO:0005634; GO:0006338; GO:0006355; GO:0006357; GO:0035987; GO:0045944; GO:0070577; GO:0071168; GO:0106222; GO:0140693	19.1054	19.2706	19.4145	19.0777	19.4541	19.5023	0.00890849	13.3227	0.637133	0.173619	0.0053884	-0.00890849	FALSE
Brd4	GO:0000785; GO:0000794; GO:0000976; GO:0001833; GO:0002039; GO:0003677; GO:0003682; GO:0003712; GO:0003713; GO:0005634; GO:0006338; GO:0006355; GO:0006357; GO:0007059; GO:0008024; GO:0008353; GO:0010971; GO:0019899; GO:0032968; GO:0034211; GO:0043123; GO:0045893; GO:0045944; GO:0050727; GO:0070577; GO:0099122; GO:0106140; GO:0140566; GO:2000330; GO:0000785; GO:0000794; GO:0000976; GO:0001833; GO:…	21.6141	21.944	21.9526	22.0442	21.5102	22.0231	0.0044029	15.1153	0.252395	0.629446	0.00843985	-0.0044029	FALSE
Brd7	GO:0000976; GO:0002039; GO:0003713; GO:0003714; GO:0005634; GO:0005654; GO:0005829; GO:0006357; GO:0007346; GO:0042393; GO:0045815; GO:0045892; GO:0070577; GO:2000134	23.4161	24.2173	23.3741	24.027	24.0572	24.4564	0.0228311	16.4349	0.679276	0.1378	0.0123332	-0.0228311	FALSE
Brd8	GO:0000786; GO:0000812; GO:0005634; GO:0005739; GO:0030374; GO:0035267; GO:0045944; GO:0046966; GO:0051726; GO:0097067; GO:1905168	21.6745	22.063	21.8778	22.014	22.1923	22.4645	0.0182028	15.164	0.878502	0.0212459	0.00494945	-0.0182028	FALSE
Brd9	GO:0005634; GO:0005654; GO:0006357; GO:0016514; GO:0070577	21.8623	22.5786	21.7671	22.5678	22.6582	23.2437	0.0341782	15.3364	0.808599	0.0514458	0.0124345	-0.0341782	FALSE
Brf1	GO:0000126; GO:0000995; GO:0001006; GO:0005634; GO:0006352; GO:0006383; GO:0017025; GO:0043488; GO:0045945; GO:0070897; GO:0097550	18.7455	19.0072	18.907	18.7159	19.039	18.9167	0.00228568	13.0777	0.224244	0.669272	0.00496662	-0.00228568	FALSE
Brix1	GO:0003723; GO:0005730; GO:0006364; GO:0019843	27.4012	27.85	27.4912	27.6551	27.6574	27.3351	-0.00728076	19.1539	-0.495669	0.317387	0.00637868	0.00728076	FALSE
Brms1l	GO:0000122; GO:0042826; GO:0070822	22.2749	22.3248	22.0516	22.1613	22.1701	22.3836	0.00469448	15.3766	0.50022	0.312253	0.00406316	-0.00469448	FALSE
Brox	GO:0005635; GO:0007084; GO:0031965	19.5837	19.541	19.8542	19.7529	19.5326	20.2679	0.0178469	13.5774	0.824344	0.0435726	0.00612786	-0.0178469	FALSE
Brpf1	GO:0000123; GO:0001570; GO:0001841; GO:0005634; GO:0005737; GO:0005829; GO:0005886; GO:0006338; GO:0006355; GO:0006357; GO:0010698; GO:0035726; GO:0043995; GO:0043996; GO:0043997; GO:0045893; GO:0046872; GO:0048145; GO:0070776	22.3692	23.1149	22.3646	22.7354	22.3424	22.4373	-0.00653887	15.6803	-0.276119	0.596347	0.0113804	0.00653887	TRUE
Brwd1	GO:0005634; GO:0005930; GO:0006357; GO:0007010; GO:0008360; GO:0031514; GO:0005634; GO:0005930; GO:0006357; GO:0007010; GO:0008360; GO:0031514	20.9602	21.7219	21.1299	21.1719	20.9174	20.3781	-0.0267636	14.7623	-0.799768	0.0561253	0.0100444	0.0267636	FALSE
Brwd3	GO:0005634; GO:0006357; GO:0007010; GO:0008360; GO:0005634; GO:0006357; GO:0007010; GO:0008360	23.302	23.9582	23.6444	23.6044	23.3591	23.0528	-0.017318	16.3924	-0.713492	0.111371	0.00850331	0.017318	FALSE
Bsg	GO:0001750; GO:0001917; GO:0002080; GO:0003407; GO:0005537; GO:0005789; GO:0005886; GO:0007156; GO:0007283; GO:0007411; GO:0007566; GO:0010575; GO:0010595; GO:0016323; GO:0030424; GO:0030593; GO:0038023; GO:0042383; GO:0042475; GO:0043434; GO:0045494; GO:0046689; GO:0046697; GO:0051591; GO:0061154; GO:0070593; GO:0072659; GO:0098632	21.088	20.6545	20.8026	20.504	20.0889	21.0469	0.00495116	14.3142	0.17293	0.743191	0.0140998	-0.00495116	TRUE
Bst2	GO:0002737; GO:0005737; GO:0005771; GO:0005794; GO:0005886; GO:0008191; GO:0009615; GO:0009986; GO:0016324; GO:0030308; GO:0030336; GO:0032956; GO:0034341; GO:0035455; GO:0035456; GO:0042802; GO:0042803; GO:0045071; GO:0045087; GO:0045121; GO:0051607; GO:0098552; GO:1901253	22.517	22.8088	22.8986	22.6326	21.8646	22.4555	-0.00963832	15.6789	-0.342276	0.506635	0.0132293	0.00963832	TRUE
Btaf1	GO:0003677; GO:0003712; GO:0004386; GO:0005524; GO:0005654; GO:0008094; GO:0016887; GO:0017025; GO:0045892; GO:0140658; GO:0003677; GO:0003712; GO:0004386; GO:0005524; GO:0005634; GO:0008094; GO:0016887; GO:0017025; GO:0045892; GO:0140658	23.2608	22.8479	23.228	23.2285	23.4105	23.4163	0.00926236	16.043	0.582811	0.224764	0.0064572	-0.00926236	FALSE
Btrc	GO:0000209; GO:0005634; GO:0005737; GO:0006511; GO:0008013; GO:0016567; GO:0019005; GO:0030163; GO:0031146; GO:0031648; GO:0033598; GO:0038061; GO:0042752; GO:0042753; GO:0043122; GO:0043161; GO:0045309; GO:0045862; GO:0045892; GO:0045893; GO:0046983; GO:0051726; GO:0060444; GO:0060828; GO:0061136; GO:0061630; GO:0070936; GO:0071407; GO:1990756; GO:1990757; GO:0000209; GO:0005634; GO:0005737; GO:…	21.1351	21.1335	20.9709	21.3783	21.1964	20.6168	-0.0150342	14.7036	-0.757044	0.0813708	0.00648761	0.0150342	FALSE
Bub3	GO:0000776; GO:0005654; GO:0007094; GO:0008608; GO:0033597; GO:0034501; GO:0043130; GO:0051321; GO:0051983; GO:1990298; GO:0000776; GO:0005654; GO:0007094; GO:0008608; GO:0033597; GO:0034501; GO:0043130; GO:0051321; GO:0051983; GO:1990298	23.619	23.7242	23.5415	23.3815	23.3986	22.9943	-0.0185369	16.3701	-0.944387	0.00455314	0.00322726	0.0185369	FALSE
Bud13	GO:0000398; GO:0003723; GO:0005634; GO:0005684; GO:0070274; GO:0071005	22.3602	23.1476	22.6996	22.7969	23.4338	23.4093	0.0221459	15.7808	0.674478	0.1417	0.0121207	-0.0221459	FALSE
Bud31	GO:0000398; GO:0000785; GO:0005634; GO:0005681; GO:0016922; GO:0030374; GO:0071007; GO:2000825	26.0278	26.4812	26.1432	26.2712	26.5109	26.7569	0.0167751	18.1659	0.814176	0.0485878	0.00598147	-0.0167751	FALSE
Bysl	GO:0000462; GO:0001701; GO:0001825; GO:0001829; GO:0005730; GO:0005737; GO:0005881; GO:0006364; GO:0030515; GO:0030688; GO:0042995; GO:0045177; GO:0048471; GO:0071222; GO:0071347; GO:0071363; GO:0071407; GO:0072089	24.3511	25.2657	24.8878	25.2741	25.0742	26.1743	0.0395264	17.1904	0.860887	0.0276824	0.0116803	-0.0395264	FALSE
Bzw1	GO:0005737; GO:0006446; GO:0016020	25.8666	25.3702	25.8183	25.6142	25.9094	25.8358	0.0052785	17.8043	0.333493	0.518306	0.0074609	-0.0052785	FALSE
Bzw2	GO:0005737; GO:0006446; GO:0016020	25.0995	24.7224	25.1147	24.9861	25.0611	25.128	0.00464273	17.3114	0.39309	0.440735	0.00543004	-0.00464273	FALSE
C10h17orf49	GO:0016589; GO:0042802; GO:0071339	25.7261	26.0618	25.6368	26.0194	25.9267	25.799	-0.00102227	17.9326	-0.0789977	0.88175	0.00645002	0.00102227	FALSE
C10h17orf75	GO:0005802; GO:0005829; GO:0006886; GO:0031410; GO:0099041	21.2367	21.2742	21.3639	21.3802	21.6462	21.3555	0.00264726	14.7996	0.239796	0.647201	0.00535878	-0.00264726	FALSE
C17h5orf24	Unknown	25.2598	25.1022	25.2122	25.1506	24.8783	24.4733	-0.0220825	17.481	-0.972927	0.00108953	0.0026228	0.0220825	FALSE
C19h1orf198	GO:0005829	21.8298	21.847	22.1516	21.7023	22.0822	21.5932	-0.00848025	15.2127	-0.513692	0.297238	0.00708191	0.00848025	FALSE
C1h11orf98	Unknown; Unknown	22.0998	22.0812	22.5576	21.9709	22.1059	22.6491	0.0135852	15.3301	0.622914	0.186481	0.00853055	-0.0135852	FALSE
C1h19orf47	Unknown; GO:0005654	23.4143	24.1176	23.546	23.6372	23.5676	23.7601	0.00214983	16.3955	0.114164	0.829498	0.00935399	-0.00214983	FALSE
C1qbp	GO:0000122; GO:0001849; GO:0003714; GO:0003729; GO:0004857; GO:0005080; GO:0005540; GO:0005615; GO:0005634; GO:0005730; GO:0005737; GO:0005739; GO:0005759; GO:0005829; GO:0005886; GO:0006397; GO:0006915; GO:0006955; GO:0006958; GO:0008380; GO:0009986; GO:0016020; GO:0030449; GO:0030984; GO:0031690; GO:0032689; GO:0032695; GO:0039534; GO:0039536; GO:0042256; GO:0043065; GO:0043491; GO:0045087; GO:…	22.7888	22.8515	22.4991	22.7543	22.5708	22.3107	-0.0130095	15.7699	-0.822261	0.0445792	0.00450211	0.0130095	TRUE
C1qtnf1	GO:0005518; GO:0005581; GO:0005615; GO:0005886; GO:0007204; GO:0010544; GO:0010628; GO:0010906; GO:0042802; GO:0043410; GO:0051897; GO:0090331; GO:2000860	22.3642	22.5976	22.2635	22.3162	21.8947	21.3141	-0.033667	15.5548	-0.958224	0.00258137	0.00502459	0.033667	TRUE
C2cd2	GO:0016020; Unknown; GO:0016020	19.7753	19.7952	19.7285	20.1222	20.0621	20.2856	0.0146193	13.7412	0.838831	0.0368698	0.00474387	-0.0146193	FALSE
C2cd3	GO:0001701; GO:0001947; GO:0005813; GO:0005814; GO:0007389; GO:0007420; GO:0008589; GO:0016485; GO:0021915; GO:0021997; GO:0030162; GO:0030326; GO:0034451; GO:0036064; GO:0042733; GO:0060271; GO:0061511; GO:0071539; GO:1905515; GO:0001701; GO:0001947; GO:0005813; GO:0005814; GO:0007389; GO:0007420; GO:0008589; GO:0016485; GO:0021915; GO:0021997; GO:0030162; GO:0030326; GO:0034451; GO:0036064; GO:…	23.8105	24.0036	23.6443	23.5664	23.1581	23.1384	-0.0211677	16.4637	-0.792104	0.0603384	0.00815578	0.0211677	FALSE
C3h9orf78	GO:0000398; GO:0000775; GO:0005634; GO:0005681; GO:0030623; GO:0045292; GO:0060629	22.049	22.9621	22.4269	22.5735	22.6934	22.2108	-0.00720504	15.6329	-0.283578	0.586035	0.0121823	0.00720504	FALSE
Ca5b	GO:0004089; GO:0005737; GO:0005739; GO:0006730; GO:0008270; GO:0009617	22.2005	22.4488	22.0826	22.2877	22.6202	22.0257	-0.00592368	15.4802	-0.34213	0.506829	0.00813462	0.00592368	FALSE
Cab39	GO:0005737; GO:0007165; GO:0010800; GO:0014823; GO:0019900; GO:0030295; GO:0032991; GO:0035556; GO:0043539; GO:0097066; GO:1902554	23.0887	22.9816	23.1654	23.0424	23.0682	23.1847	0.00341738	15.9815	0.583153	0.224426	0.0023803	-0.00341738	FALSE
Cab39l	GO:0035556; GO:0043539; GO:0035556; GO:0043539	23.814	23.3269	23.7154	23.6129	23.6437	23.7674	0.00434398	16.3624	0.325915	0.528437	0.00630041	-0.00434398	FALSE
Cabin1	GO:0000417; GO:0004864; GO:0005634; GO:0005737; GO:0006334; GO:0014823; GO:0019904; GO:0030346; GO:0031491; GO:0043066	22.8332	23.8325	22.9724	23.2017	23.3711	23.547	0.0106394	16.0763	0.37459	0.464396	0.0131674	-0.0106394	FALSE
Cactin	GO:0000398; GO:0001933; GO:0005634; GO:0005681; GO:0005737; GO:0031665; GO:0032688; GO:0032717; GO:0032720; GO:0034122; GO:0043124; GO:0045292; GO:0045824; GO:0060339; GO:0071013; GO:0071222; GO:0071347; GO:0071356; GO:0000398; GO:0001933; GO:0005634; GO:0005681; GO:0005737; GO:0005829; GO:0016607; GO:0031665; GO:0032688; GO:0032717; GO:0032720; GO:0034122; GO:0043124; GO:0045292; GO:0045824; GO:…	23.8581	24.6475	24.0553	24.3916	24.6256	24.4468	0.0083168	16.8154	0.341369	0.507837	0.0114498	-0.0083168	FALSE
Cacul1	GO:0000082; GO:0006511; GO:0008284; GO:0019901; GO:0031625	21.1205	21.1637	20.8907	20.9868	21.1001	20.7799	-0.0082658	14.6146	-0.720701	0.106118	0.00397546	0.0082658	FALSE
Cacybp	GO:0005634; GO:0005641; GO:0005737; GO:0007507; GO:0015631; GO:0019005; GO:0019904; GO:0030877; GO:0031625; GO:0042803; GO:0044297; GO:0044548; GO:0045740; GO:0055007; GO:0060090; GO:0060416; GO:0071277; GO:1990830	22.7099	22.5143	22.8541	22.5161	22.6425	23.1325	0.0139581	15.6633	0.771348	0.0724457	0.00575819	-0.0139581	FALSE
Cad	GO:0001889; GO:0004070; GO:0004088; GO:0004151; GO:0005524; GO:0005634; GO:0005737; GO:0005829; GO:0006207; GO:0006225; GO:0006228; GO:0006541; GO:0006805; GO:0007507; GO:0007565; GO:0007595; GO:0008270; GO:0014075; GO:0016363; GO:0016597; GO:0019240; GO:0019899; GO:0031000; GO:0031100; GO:0032868; GO:0032991; GO:0033574; GO:0042594; GO:0042802; GO:0042995; GO:0043025; GO:0043195; GO:0044205; GO:…	26.3663	26.09	26.2351	26.4316	26.2992	26.4406	0.00535175	18.2022	0.522033	0.288083	0.00437199	-0.00535175	FALSE
Cald1	GO:0003779; GO:0005516; GO:0006936; GO:0017022; GO:0003779; GO:0005516; GO:0005886; GO:0006936; GO:0017022; GO:0030478	21.1443	21.2967	20.9977	20.9751	20.8777	19.9845	-0.0347892	14.6986	-0.980209	0.000583642	0.00351305	0.0347892	TRUE
Cald1	GO:0003779; GO:0005516; GO:0006936; GO:0017022	27.0474	27.0427	26.8852	26.9314	26.6516	26.0942	-0.0276044	18.7387	-0.988703	0.0001907	0.00209239	0.0276044	FALSE
Calhm5	GO:0005261; GO:0005886	19.93	19.6141	19.7057	19.9504	20.2064	20.3546	0.0179304	13.7188	0.823866	0.0438026	0.00616766	-0.0179304	TRUE
Calr	GO:0000122; GO:0001669; GO:0001849; GO:0002502; GO:0003729; GO:0005049; GO:0005178; GO:0005506; GO:0005509; GO:0005615; GO:0005634; GO:0005635; GO:0005737; GO:0005783; GO:0005788; GO:0005789; GO:0005790; GO:0005829; GO:0005840; GO:0006457; GO:0006611; GO:0007283; GO:0008284; GO:0009410; GO:0009897; GO:0009986; GO:0010033; GO:0010595; GO:0010628; GO:0016020; GO:0016529; GO:0017148; GO:0030246; GO:…	26.3374	26.1485	26.1171	26.8166	25.8853	25.2075	-0.033372	18.298	-0.817366	0.0469869	0.0117611	0.033372	TRUE
Calu	GO:0005509; GO:0005576; GO:0005783	27.7389	27.3398	27.3032	27.0478	26.458	26.4549	-0.0314809	18.9592	-0.795908	0.0582299	0.0119732	0.0314809	TRUE
Camk1	GO:0004683; GO:0005516; GO:0005524; GO:0005634; GO:0005829; GO:0006468; GO:0006913; GO:0007165; GO:0007399; GO:0010976; GO:0014069; GO:0030154; GO:0032880; GO:0035556; GO:0043393; GO:0045944; GO:0046827; GO:0050807; GO:0051147; GO:0051149; GO:0051835; GO:0060143; GO:0060999; GO:0071902; GO:0098978; GO:0106310	22.2584	22.484	22.4376	22.5159	22.0738	22.3898	-0.00113559	15.5061	-0.0887546	0.867218	0.00637209	0.00113559	FALSE
Camk2a	GO:0004683; GO:0005516; GO:0005524; GO:0006468	27.2871	27.2783	27.3008	27.4573	27.334	27.6567	0.0103758	18.9149	0.91226	0.0112096	0.0023294	-0.0103758	FALSE
Camk2d	GO:0000082; GO:0001666; GO:0002028; GO:0003254; GO:0004672; GO:0004674; GO:0004683; GO:0005516; GO:0005524; GO:0005634; GO:0005737; GO:0005954; GO:0006468; GO:0006816; GO:0010613; GO:0010649; GO:0010666; GO:0010880; GO:0010881; GO:0010971; GO:0014704; GO:0014911; GO:0016529; GO:0018105; GO:0018107; GO:0019871; GO:0030007; GO:0030315; GO:0031432; GO:0031594; GO:0032469; GO:0032991; GO:0033017; GO:…	27.1588	27.0679	27.049	27.27	27.0238	27.1452	0.000467392	18.7945	0.0667132	0.900079	0.00349519	-0.000467392	FALSE
Camk2g	GO:0004683; GO:0005516; GO:0005524; GO:0043226; GO:0004683; GO:0005516; GO:0005524; GO:0043226	24.3616	24.4578	24.4065	24.6229	24.3464	24.398	-0.00130965	16.9436	-0.16858	0.749525	0.00382877	0.00130965	FALSE
Camkk2	GO:0001934; GO:0004672; GO:0004674; GO:0004683; GO:0005509; GO:0005516; GO:0005524; GO:0005654; GO:0005829; GO:0006468; GO:0030295; GO:0043005; GO:0046777; GO:0061762; GO:0106310	19.9122	18.974	20.1051	20.0356	19.8276	19.5737	-0.00351792	13.7042	-0.10969	0.836125	0.015939	0.00351792	FALSE
Camlg	GO:0001782; GO:0001881; GO:0005737; GO:0005783; GO:0005789; GO:0007173; GO:0016192; GO:0031397; GO:0031625; GO:0032435; GO:0043529; GO:0050821; GO:0050839; GO:0071816	21.4408	21.2862	21.314	21.1499	21.3075	21.9603	0.018778	14.7181	0.857753	0.0289123	0.00562696	-0.018778	FALSE
Camsap1	GO:0000226; GO:0005516; GO:0005737; GO:0005874; GO:0007010; GO:0007026; GO:0008017; GO:0022604; GO:0030507; GO:0031113; GO:0031122; GO:0031175; GO:0036449; GO:0051011	22.9471	23.3236	23.0118	23.1759	22.765	22.7041	-0.0126896	16.0165	-0.697687	0.123275	0.00651498	0.0126896	FALSE
Camsap2	GO:0000226; GO:0005516; GO:0005794; GO:0005813; GO:0005829; GO:0007026; GO:0015630; GO:0030507; GO:0031113; GO:0031122; GO:0033043; GO:0036064; GO:0036449; GO:0050773; GO:0051011; GO:0061564; GO:1903358	24.3924	24.333	24.1592	24.5421	24.6061	24.4227	0.00315042	16.8987	0.25926	0.619823	0.00586803	-0.00315042	FALSE
Cand1	GO:0000151; GO:0005634; GO:0005654; GO:0005737; GO:0005794; GO:0005829; GO:0010265; GO:0016567; GO:0017025; GO:0030154; GO:0031461; GO:0043086; GO:0045893; GO:0045899	27.1076	26.6884	27.0136	26.9689	27.2583	27.524	0.0180091	18.6627	0.830681	0.0405765	0.00603516	-0.0180091	FALSE
Canx	GO:0005509; GO:0005783; GO:0005789; GO:0005790; GO:0005840; GO:0006457; GO:0016020; GO:0030246; GO:0030424; GO:0031965; GO:0031966; GO:0032839; GO:0032991; GO:0033162; GO:0034185; GO:0035255; GO:0036503; GO:0043025; GO:0043197; GO:0044233; GO:0044322; GO:0045202; GO:0045211; GO:0048488; GO:0048787; GO:0051082; GO:0072583; GO:0098793; GO:0098978	26.8739	26.7488	26.8429	26.7874	26.5697	26.8147	-0.000763172	18.5625	-0.0915494	0.86306	0.00415058	0.000763172	TRUE
Cap1	GO:0000902; GO:0001667; GO:0003779; GO:0005737; GO:0005886; GO:0006898; GO:0007015; GO:0008179; GO:0019933; GO:0030036; GO:0030864	26.3431	26.3461	26.4802	26.3797	26.4681	26.7227	0.0103838	18.2709	0.944648	0.00451104	0.00180321	-0.0103838	TRUE
Capg	GO:0001726; GO:0005546; GO:0005634; GO:0005654; GO:0005730; GO:0005737; GO:0005814; GO:0007417; GO:0008154; GO:0015629; GO:0019904; GO:0030027; GO:0030031; GO:0042470; GO:0044877; GO:0045335; GO:0051014; GO:0051015; GO:0051016; GO:0071346; GO:0072686; GO:0090543	24.7167	24.9019	24.9853	24.7807	24.759	25.013	0.00486596	17.1996	0.507876	0.303687	0.00412668	-0.00486596	TRUE
Capn1	GO:0001533; GO:0004198; GO:0005509; GO:0005737; GO:0005739; GO:0005764; GO:0005829; GO:0005886; GO:0006508; GO:0008092; GO:0008233; GO:0010666; GO:0016020; GO:0016540; GO:0019899; GO:0030163; GO:0030837; GO:0032801; GO:0043117; GO:0046685; GO:0050790; GO:0060056; GO:0070301; GO:0097264; GO:1901223; GO:1903238; GO:1990776	23.8536	23.8199	23.9378	23.6631	23.6936	23.4837	-0.0109392	16.5278	-0.876349	0.0219891	0.00300633	0.0109392	TRUE
Capn2	GO:0000785; GO:0001666; GO:0001824; GO:0004198; GO:0005509; GO:0005634; GO:0005737; GO:0005764; GO:0005783; GO:0005794; GO:0005829; GO:0005886; GO:0005925; GO:0006508; GO:0007520; GO:0007565; GO:0008092; GO:0008233; GO:0009612; GO:0009897; GO:0010666; GO:0016540; GO:0019899; GO:0030163; GO:0030425; GO:0031143; GO:0032675; GO:0035458; GO:0042542; GO:0042995; GO:0043025; GO:0044877; GO:0045121; GO:…	24.19	24.4116	24.3731	24.3078	24.032	23.9765	-0.0107318	16.8544	-0.773617	0.071073	0.00439509	0.0107318	TRUE
Capn7	GO:0004175; GO:0004197; GO:0004198; GO:0006508; GO:0010634; GO:0090541; GO:0097264	21.1629	21.2619	21.0822	20.9912	20.7832	20.6184	-0.0167555	14.6534	-0.901629	0.0140393	0.00401879	0.0167555	FALSE
Capns1	GO:0004198; GO:0005509; GO:0005829; GO:0005886; GO:0016020; GO:0030163; GO:0044877; GO:0110158	23.2298	23.5127	23.4799	23.3415	23.2967	23.2969	-0.00286946	16.2103	-0.333009	0.518951	0.00406247	0.00286946	TRUE
Caprin1	GO:0003729; GO:0005524; GO:0005829; GO:0007416; GO:0008298; GO:0010494; GO:0017148; GO:0030425; GO:0031252; GO:0035591; GO:0045202; GO:0048699; GO:0061003; GO:0062029; GO:0106288; GO:0140677; GO:0140693; GO:0140694	25.5405	25.5575	25.5292	25.5428	25.3779	24.9513	-0.0180353	17.7346	-0.989457	0.000166139	0.0013199	0.0180353	FALSE
Capza1	GO:0005903; GO:0005911; GO:0008290; GO:0016020; GO:0030036; GO:0030863; GO:0034329; GO:0051015; GO:0051016; GO:0071203	29.568	29.6226	29.5395	29.6434	29.734	29.1509	-0.0126046	20.5596	-0.806386	0.0526007	0.004622	0.0126046	FALSE
Capza2	GO:0005903; GO:0008290; GO:0016020; GO:0030036; GO:0030863; GO:0051015; GO:0051016	30.2485	30.3145	30.2803	30.3059	30.4277	29.9076	-0.0107944	21.0361	-0.793448	0.0595895	0.00414007	0.0107944	FALSE
Capzb	GO:0000902; GO:0003779; GO:0005903; GO:0007010; GO:0008154; GO:0008290; GO:0010591; GO:0014069; GO:0016020; GO:0022604; GO:0030017; GO:0030027; GO:0030030; GO:0030032; GO:0030863; GO:0032279; GO:0043025; GO:0043197; GO:0051015; GO:0051016; GO:0051490; GO:0055001; GO:0071203; GO:0097224; GO:0098685; GO:0098686	29.6633	29.7188	29.6949	29.7318	29.8072	29.2645	-0.0125577	20.6312	-0.845878	0.0337999	0.00395917	0.0125577	FALSE
Car9	GO:0001666; GO:0002009; GO:0004089; GO:0005886; GO:0006730; GO:0008270; GO:0009410; GO:0016323; GO:0033574; GO:0046903; GO:0140677	25.0981	25.0583	25.0876	24.2308	22.9329	22.9848	-0.0642918	17.2143	-0.80512	0.0532667	0.0236811	0.0642918	TRUE
Card19	GO:0005739; GO:0005739; GO:0005739; GO:0016020; GO:0005739	26.5667	26.0563	26.6035	26.3451	26.3315	25.8553	-0.016339	18.3312	-0.731549	0.0984258	0.00761381	0.016339	FALSE
Card6	GO:0042981; GO:0042981	21.4591	21.6409	21.4571	21.825	21.4864	21.2884	-0.00825186	14.9744	-0.58313	0.224449	0.00574798	0.00825186	FALSE
Card9	GO:0001819; GO:0002446; GO:0005737; GO:0007254; GO:0009410; GO:0009620; GO:0016064; GO:0032449; GO:0032494; GO:0032495; GO:0032663; GO:0032675; GO:0032680; GO:0032722; GO:0032725; GO:0032740; GO:0032755; GO:0032760; GO:0032874; GO:0032991; GO:0042803; GO:0042981; GO:0043123; GO:0043330; GO:0045089; GO:0046330; GO:0046872; GO:0048874; GO:0050700; GO:0050830; GO:0051092; GO:0051260; GO:0051403; GO:…	23.6493	23.545	23.5548	23.7255	23.4248	23.7673	0.00431477	16.3379	0.440964	0.381427	0.00439108	-0.00431477	FALSE
Carm1	GO:0000976; GO:0003420; GO:0003713; GO:0005634; GO:0005654; GO:0005737; GO:0005829; GO:0006355; GO:0006397; GO:0008276; GO:0008283; GO:0008284; GO:0008380; GO:0008469; GO:0016274; GO:0030374; GO:0030518; GO:0030520; GO:0032259; GO:0032991; GO:0033146; GO:0035242; GO:0035642; GO:0042054; GO:0042803; GO:0043596; GO:0045600; GO:0045943; GO:0045944; GO:0051591; GO:0060350; GO:0070577; GO:0070611; GO:…	23.9045	24.084	24.0316	23.798	23.8453	23.74	-0.00724543	16.6137	-0.702769	0.11939	0.0036673	0.00724543	FALSE
Carmil1	GO:0005886; GO:0016477; GO:0030027; GO:0030032; GO:0030335; GO:0030838; GO:0031252; GO:0031529; GO:0031941; GO:0034315; GO:0044351; GO:0044354; GO:0044877; GO:0046415; GO:0051496; GO:0051638; GO:0051639; GO:1900026; GO:1902745; GO:2000813	24.9005	24.6098	24.7738	24.7771	24.9802	24.8777	0.00373778	17.1795	0.376397	0.462068	0.00460006	-0.00373778	TRUE
Carnmt1	GO:0005634; GO:0005829; GO:0008757; GO:0030735; GO:0032259; GO:0035498; GO:0042803	21.9788	21.526	21.6277	21.5878	21.9427	21.9566	0.00783384	15.0388	0.48504	0.329496	0.00706193	-0.00783384	FALSE
Cars1	GO:0000049; GO:0004817; GO:0005524; GO:0005737; GO:0005829; GO:0006423; GO:0042802; GO:0042803; GO:0046872	25.2087	25.297	25.3324	25.2084	25.2236	25.5453	0.00828692	17.4846	0.833924	0.0390814	0.00274208	-0.00828692	FALSE
Cars2	GO:0004817; GO:0005524; GO:0005737; GO:0005739; GO:0006423; GO:0046872; GO:0004817; GO:0005524; GO:0005737; GO:0005739; GO:0006423; GO:0046872	19.654	19.6163	19.6655	19.7778	19.9725	20.0032	0.0109474	13.6404	0.844053	0.0345828	0.00347764	-0.0109474	FALSE
Casc3	GO:0000184; GO:0003729; GO:0005737; GO:0006397; GO:0006417; GO:0008380; GO:0035145; GO:0042995; GO:0051028; GO:0000184; GO:0000398; GO:0003729; GO:0005737; GO:0006417; GO:0008298; GO:0031625; GO:0031965; GO:0035145; GO:0042802; GO:0042995; GO:0051028; GO:0071006; GO:2000622	19.2921	19.4618	19.4091	19.1142	19.4834	18.4882	-0.0251665	13.4776	-0.867023	0.0253485	0.00723144	0.0251665	FALSE
Cask	GO:0001953; GO:0004674; GO:0005080; GO:0005102; GO:0005516; GO:0005524; GO:0005604; GO:0005634; GO:0005652; GO:0005730; GO:0005737; GO:0005829; GO:0005886; GO:0005911; GO:0006357; GO:0010839; GO:0016020; GO:0016310; GO:0016323; GO:0016363; GO:0021987; GO:0030165; GO:0030425; GO:0031982; GO:0032024; GO:0032991; GO:0042043; GO:0042734; GO:0043025; GO:0044877; GO:0045202; GO:0045944; GO:0046928; GO:…	18.3527	18.788	18.5153	18.623	18.4575	18.1989	-0.0107763	12.8858	-0.682006	0.135602	0.00577794	0.0107763	TRUE
Caskin2	GO:0005737	21.5091	20.4776	21.2633	21.2111	21.4811	21.3914	0.00922338	14.6502	0.313483	0.545179	0.0139696	-0.00922338	FALSE
Casp1	GO:0001666; GO:0001774; GO:0001819; GO:0004175; GO:0004197; GO:0005576; GO:0005737; GO:0005739; GO:0005829; GO:0005886; GO:0006508; GO:0006915; GO:0007494; GO:0007520; GO:0007613; GO:0008233; GO:0009410; GO:0009617; GO:0009636; GO:0010506; GO:0014070; GO:0016485; GO:0016540; GO:0019900; GO:0030324; GO:0032496; GO:0032730; GO:0032731; GO:0032741; GO:0032991; GO:0033198; GO:0042742; GO:0042802; GO:…	24.7255	24.6492	24.7875	24.7911	24.4753	24.5883	-0.00476279	17.1305	-0.501276	0.311066	0.00411069	0.00476279	TRUE
Casp6	GO:0002218; GO:0005654; GO:0005829; GO:0016540; GO:0030855; GO:0042802; GO:0043065; GO:0060545; GO:0070269; GO:0072332; GO:0072734; GO:0097200; GO:0097284	22.9967	23.1172	22.9112	23.04	22.9752	22.5867	-0.0129165	15.9833	-0.908427	0.0121946	0.002972	0.0129165	FALSE
Casp8	GO:0001525; GO:0001817; GO:0001841; GO:0004175; GO:0004197; GO:0005123; GO:0005164; GO:0005634; GO:0005654; GO:0005737; GO:0005829; GO:0005886; GO:0006508; GO:0006915; GO:0007507; GO:0008233; GO:0008625; GO:0008656; GO:0016485; GO:0030027; GO:0030225; GO:0030335; GO:0030690; GO:0031264; GO:0031265; GO:0031625; GO:0032025; GO:0032355; GO:0032496; GO:0032731; GO:0032991; GO:0034612; GO:0035877; GO:…	23.1356	23.0308	23.0484	23.0629	23.1707	23.3406	0.0081489	15.9806	0.916662	0.0101285	0.00177646	-0.0081489	TRUE
Casp8ap2	GO:0002020; GO:0003714; GO:0005634; GO:0005737; GO:0005739; GO:0008625; GO:0008656; GO:0016605; GO:0032184; GO:0036337; GO:0042802; GO:0071260	21.1638	21.6886	21.2859	21.4313	21.644	21.6393	0.00839764	14.8311	0.503807	0.308228	0.0071992	-0.00839764	FALSE
Cast	GO:0004869; GO:0010466	22.4215	22.503	22.3253	21.8723	22.47	22.3871	0.00140793	15.4687	0.0788149	0.882022	0.00890407	-0.00140793	FALSE
Casz1	GO:0000785; GO:0000977; GO:0000981; GO:0001228; GO:0005634; GO:0005654; GO:0005829; GO:0030154; GO:0030182; GO:0045664; GO:0045665; GO:0045686; GO:0045893; GO:0045944; GO:0060019; GO:0060040; GO:0060223; GO:0060226; GO:1902870	19.6453	19.9154	19.8296	19.923	19.9877	19.9512	0.00486144	13.745	0.509427	0.301962	0.00410592	-0.00486144	FALSE
Cat	GO:0000302; GO:0001657; GO:0001666; GO:0001822; GO:0004046; GO:0004096; GO:0005615; GO:0005737; GO:0005739; GO:0005777; GO:0005778; GO:0005782; GO:0006641; GO:0006979; GO:0008203; GO:0009060; GO:0009410; GO:0009411; GO:0009636; GO:0009642; GO:0009650; GO:0010193; GO:0010288; GO:0014823; GO:0014854; GO:0016209; GO:0016684; GO:0019899; GO:0020027; GO:0020037; GO:0032355; GO:0032868; GO:0032991; GO:…	23.1716	23.2024	23.1082	23.1223	23.0929	22.9858	-0.00532431	16.0559	-0.924842	0.00826074	0.00109484	0.00532431	TRUE
Cav1	GO:0000122; GO:0000139; GO:0000149; GO:0000165; GO:0001525; GO:0001570; GO:0001666; GO:0001935; GO:0001937; GO:0001938; GO:0001960; GO:0002026; GO:0002067; GO:0002080; GO:0002095; GO:0002931; GO:0003057; GO:0005102; GO:0005768; GO:0005778; GO:0005783; GO:0005794; GO:0005811; GO:0005886; GO:0005901; GO:0005925; GO:0005929; GO:0005938; GO:0006641; GO:0006809; GO:0006816; GO:0006874; GO:0006940; GO:…	27.911	27.6365	28.3374	28.3246	28.2544	26.8238	-0.0339405	19.5465	-0.75309	0.0839203	0.0148256	0.0339405	TRUE
Cavin1	GO:0005634; GO:0005737; GO:0005739; GO:0005783; GO:0005829; GO:0005901; GO:0006361; GO:0006363; GO:0009303; GO:0009306; GO:0032991; GO:0042134; GO:0042802; GO:0045121; GO:2000147	26.3521	26.3334	26.4071	26.4698	26.3004	26.419	0.00111381	18.2782	0.231671	0.658711	0.00233847	-0.00111381	FALSE
Cavin2	GO:0001786; GO:0005080; GO:0005654; GO:0005737; GO:0005829; GO:0005901; GO:0045121; GO:0097320	25.2526	25.3367	25.3923	25.3764	25.1828	25.0638	-0.00818161	17.5672	-0.836633	0.0378529	0.00267835	0.00818161	FALSE
Cavin3	GO:0001558; GO:0005080; GO:0005737; GO:0005829; GO:0005901; GO:0030866; GO:0032922; GO:0032991; GO:0051898; GO:0070374; GO:1901003	23.8631	23.8339	23.883	23.7882	23.5557	23.7808	-0.00279542	16.5041	-0.306225	0.55502	0.00434504	0.00279542	FALSE
Cbfb	GO:0000122; GO:0000209; GO:0001503; GO:0001649; GO:0003677; GO:0003700; GO:0003713; GO:0005634; GO:0005654; GO:0006357; GO:0016513; GO:0030098; GO:0030099; GO:0043371; GO:0043378; GO:0043565; GO:0045944; GO:0048469; GO:0060216	21.6897	21.8759	21.5611	21.8244	21.2446	21.7647	-0.000232811	15.0151	-0.0131005	0.98035	0.00888482	0.000232811	FALSE
Cbl	GO:0000209; GO:0001784; GO:0005509; GO:0005794; GO:0005886; GO:0005929; GO:0006511; GO:0006513; GO:0006974; GO:0007165; GO:0007166; GO:0008584; GO:0010332; GO:0014823; GO:0016567; GO:0016600; GO:0017124; GO:0019901; GO:0030424; GO:0030426; GO:0030971; GO:0032487; GO:0033574; GO:0036120; GO:0036312; GO:0042059; GO:0042594; GO:0043066; GO:0043303; GO:0045121; GO:0045471; GO:0046875; GO:0048260; GO:…	19.8666	19.8298	19.6985	19.9898	19.8579	20.2618	0.0128497	13.7222	0.868653	0.0247449	0.0036643	-0.0128497	TRUE
Cblb	GO:0001784; GO:0002669; GO:0002870; GO:0005509; GO:0005737; GO:0005886; GO:0006955; GO:0007165; GO:0009629; GO:0009725; GO:0016567; GO:0017124; GO:0019901; GO:0030155; GO:0030163; GO:0030971; GO:0031398; GO:0035556; GO:0035739; GO:0042110; GO:0043066; GO:0045121; GO:0045732; GO:0050852; GO:0050860; GO:0061630; GO:0070301; GO:2000562; GO:2000583	19.612	19.545	19.1939	19.4852	19.45	19.2595	-0.00654007	13.5064	-0.519538	0.290809	0.00537799	0.00654007	TRUE
Cbll1	GO:0005634; GO:0005737; GO:0007162; GO:0016567; GO:0030155; GO:0030335; GO:0036396; GO:0042802; GO:0045807; GO:0046872; GO:0061630; GO:0098609	22.7252	23.8995	22.8016	23.2727	22.9571	23.3099	0.00409805	16.0273	0.123056	0.816348	0.0165247	-0.00409805	FALSE
Cbr1	GO:0001542; GO:0004090; GO:0005737; GO:0005902; GO:0006706; GO:0006805; GO:0008106; GO:0008211; GO:0016616; GO:0016655; GO:0030855; GO:0032355; GO:0032496; GO:0032570; GO:0033574; GO:0034698; GO:0042373; GO:0042376; GO:0047020; GO:0047021; GO:0050221; GO:1905344; GO:2000379	25.1438	25.14	25.1741	25.0068	24.9117	24.9766	-0.00518398	17.4032	-0.625697	0.183934	0.00323147	0.00518398	FALSE
Cbr4	GO:0003955; GO:0004316; GO:0005759; GO:0006633; GO:0008753; GO:0016616; GO:0044597; GO:0044598; GO:0048038; GO:0051289; GO:0051290; GO:0070402; GO:1990204	20.4923	20.2063	20.5981	20.4513	20.5348	19.9121	-0.0151235	14.2148	-0.758501	0.0804406	0.00649676	0.0151235	FALSE
Cbx1	GO:0000775; GO:0000781; GO:0000785; GO:0001939; GO:0001940; GO:0003677; GO:0003682; GO:0005634; GO:0005721; GO:0005819; GO:0006974; GO:0010369; GO:0016604; GO:0019899; GO:0031507; GO:0035064; GO:0042802; GO:0045892; GO:0060090; GO:0090734; GO:1990226	25.9305	26.3752	26.0496	26.5058	26.1453	26.4286	0.0078551	18.1365	0.443983	0.377785	0.00792648	-0.0078551	FALSE
Cbx3	GO:0000122; GO:0000775; GO:0000779; GO:0000785; GO:0000791; GO:0000792; GO:0000976; GO:0001221; GO:0003682; GO:0005634; GO:0005635; GO:0005721; GO:0005819; GO:0006325; GO:0006974; GO:0010369; GO:0019899; GO:0019904; GO:0031507; GO:0035064; GO:0035985; GO:0042802; GO:0045892; GO:0061793; GO:0071549; GO:0090575; GO:0090734; GO:0140297; GO:1990226	25.4629	25.8611	25.6222	25.7103	25.4959	25.2106	-0.0134235	17.8044	-0.777549	0.068723	0.00542795	0.0134235	FALSE
Cbx4	GO:0000122; GO:0000976; GO:0003682; GO:0003727; GO:0005634; GO:0016604; GO:0016925; GO:0019789; GO:0019899; GO:0031519; GO:0032183; GO:0035064; GO:0035102; GO:0045892; GO:0051219; GO:0061665	24.0927	24.1548	23.807	23.5102	23.7597	23.9076	-0.00227595	16.5616	-0.125789	0.812311	0.00897479	0.00227595	FALSE
Cbx5	GO:0000118; GO:0000122; GO:0000776; GO:0000781; GO:0000792; GO:0003682; GO:0005634; GO:0005721; GO:0005730; GO:0006974; GO:0010369; GO:0017053; GO:0030674; GO:0031507; GO:0032991; GO:0035064; GO:0035097; GO:0042802; GO:0042826; GO:0043021; GO:0044877; GO:0045892; GO:0090734; GO:0140297; GO:1990904; GO:0000118; GO:0000122; GO:0000776; GO:0000781; GO:0000792; GO:0003682; GO:0005634; GO:0005721; GO:…	23.7244	24.1878	24.0687	24.0408	23.4769	23.3997	-0.0186135	16.6292	-0.731367	0.0985527	0.00867834	0.0186135	FALSE
Cbx6	GO:0000122; GO:0000785; GO:0000792; GO:0003682; GO:0003727; GO:0005634; GO:0031519; GO:0035064; GO:0035102	23.7253	23.6057	23.5848	23.1367	23.0925	22.4422	-0.0351122	16.354	-0.952123	0.00338338	0.00563703	0.0351122	FALSE
Cbx8	GO:0000122; GO:0000785; GO:0000792; GO:0003682; GO:0003727; GO:0005634; GO:0008284; GO:0031519; GO:0032967; GO:0035064; GO:0035102; GO:0045739; GO:0070301; GO:0097027	25.2836	25.2449	25.128	25.0343	24.8248	24.4432	-0.0235733	17.4771	-0.972456	0.00112757	0.00282513	0.0235733	FALSE
Cby1	GO:0005634; GO:0005802; GO:0005814; GO:0008013; GO:0008104; GO:0016607; GO:0030178; GO:0033504; GO:0036064; GO:0042802; GO:0042803; GO:0045444; GO:0045892; GO:0051289; GO:0055007; GO:0060070; GO:0060271; GO:0090090	22.1251	22.245	22.3328	22.3168	22.124	21.9514	-0.00869975	15.4323	-0.783155	0.0654345	0.00345381	0.00869975	FALSE
Cc2d1a	GO:0000122; GO:0000978; GO:0000981; GO:0001227; GO:0002087; GO:0005634; GO:0005829; GO:0005856; GO:0006357; GO:0007032; GO:0010008; GO:0043576; GO:0140059; GO:0150023; GO:1905381	22.3807	22.3785	22.4086	22.3306	22.1631	21.8386	-0.0166721	15.5309	-0.98689	0.000256688	0.00136327	0.0166721	FALSE
Cc2d1b	GO:0001227; GO:0043231	20.8892	20.7421	20.5566	20.7158	20.5593	20.795	0.00101307	14.3483	0.100255	0.850121	0.00502698	-0.00101307	FALSE
Ccar1	GO:0000978; GO:0003713; GO:0003714; GO:0005634; GO:0005641; GO:0005737; GO:0006355; GO:0007049; GO:0008284; GO:0030335; GO:0030374; GO:0043065; GO:0000978; GO:0003713; GO:0003714; GO:0005634; GO:0005641; GO:0005737; GO:0006355; GO:0007049; GO:0008284; GO:0030335; GO:0030374; GO:0043065	23.5032	23.5375	23.5623	23.5092	23.3723	23.3705	-0.00508123	16.3052	-0.791713	0.0605572	0.00196036	0.00508123	FALSE
Ccar2	GO:0000785; GO:0000993; GO:0004857; GO:0005634; GO:0005654; GO:0005737; GO:0005759; GO:0005819; GO:0006355; GO:0007049; GO:0008380; GO:0009411; GO:0019899; GO:0030308; GO:0031647; GO:0032435; GO:0032784; GO:0042752; GO:0043065; GO:0043653; GO:0044609; GO:0045892; GO:0090263; GO:0090311; GO:1902230; GO:2000003	25.3343	25.2626	25.2581	25.5055	25.3278	25.4815	0.00489317	17.5475	0.59431	0.213491	0.00331078	-0.00489317	FALSE
Ccdc12	GO:0005684; GO:0071014	24.5722	25.1426	24.7164	25.0512	25.5572	25.1349	0.010785	17.2787	0.402152	0.429291	0.012277	-0.010785	FALSE
Ccdc137	GO:0005634	23.8429	24.4099	23.8289	23.8874	23.7604	23.3687	-0.019712	16.6595	-0.770545	0.072934	0.00815275	0.019712	FALSE
Ccdc14	GO:0005813; GO:0034451; GO:0071539	20.7573	20.7683	20.7539	20.6129	20.3533	20.6796	-0.00280637	14.3347	-0.229803	0.661363	0.00594262	0.00280637	FALSE
Ccdc22	GO:0005768; GO:0005813; GO:0006878; GO:0006893; GO:0015031; GO:0032456; GO:0043123; GO:0043124; GO:0097602; GO:2000060	22.4893	22.3671	22.3291	22.4603	22.4347	22.6322	0.00660512	15.5197	0.809089	0.0511913	0.00239883	-0.00660512	FALSE
Ccdc47	GO:0005509; GO:0005783; GO:0005789; GO:0005791; GO:0006983; GO:0007029; GO:0009791; GO:0030867; GO:0032469; GO:0036503; GO:0043022; GO:0044183; GO:0045048; GO:0055074; GO:0101031; GO:0160063; GO:0160064	23.4699	23.429	23.4932	23.3468	23.4547	23.6946	0.00737607	16.2281	0.828212	0.0417317	0.00249553	-0.00737607	FALSE
Ccdc50	GO:0005737; GO:0007605; GO:0015630; GO:0031625	21.8005	22.7408	22.4735	22.3533	22.1103	21.5899	-0.021778	15.5142	-0.658461	0.155054	0.012446	0.021778	FALSE
Ccdc57	GO:0000086; GO:0005813; GO:0005814; GO:0005876; GO:0007020; GO:0007099; GO:0034451; GO:0045931; GO:0060271; GO:0000086; GO:0005813; GO:0005814; GO:0005876; GO:0007020; GO:0007099; GO:0034451; GO:0045931; GO:0060271; GO:0000086; GO:0005813; GO:0005814; GO:0005876; GO:0007020; GO:0007099; GO:0034451; GO:0045931; GO:0060271	20.5824	20.7915	20.7417	20.7264	20.3639	20.4039	-0.00965932	14.3428	-0.687911	0.130901	0.00509563	0.00965932	FALSE
Ccdc59	GO:0005634	24.4337	24.7333	24.6397	24.8255	24.5074	24.1895	-0.0131252	17.1054	-0.74586	0.0886734	0.00586081	0.0131252	FALSE
Ccdc6	GO:0005829; GO:0042802	19.9307	19.8102	20.1117	19.5052	19.4912	20.1043	0.00559597	13.7056	0.262544	0.615232	0.0102833	-0.00559597	FALSE
Ccdc61	GO:0005737; GO:0005813; GO:0005815; GO:0008017; GO:0030030; GO:0034451; GO:0036064; GO:0042802; GO:0090307; GO:0098534; GO:0120103	22.0821	22.4077	22.1232	22.038	21.5341	22.0406	-0.00580604	15.3131	-0.267408	0.608449	0.0104608	0.00580604	FALSE
Ccdc77	GO:0005813; GO:0005813	21.2239	21.4284	21.3014	20.8341	21.1058	21.161	-0.00302321	14.6976	-0.195047	0.711139	0.00760108	0.00302321	FALSE
Ccdc80	GO:0001968; GO:0005539; GO:0005576; GO:0005604; GO:0005614; GO:0008201; GO:0009617; GO:0010811; GO:0030198; GO:0031012	23.0163	22.8632	22.8302	21.8861	22.5171	22.6968	-0.00312019	15.7096	-0.100709	0.849447	0.0154124	0.00312019	TRUE
Ccdc85c	GO:0005912; GO:0021987; GO:0043296; GO:0005912; GO:0021987; GO:0043296	22.8755	23.2445	22.6306	23.0949	22.3407	22.2294	-0.0231089	15.9095	-0.7383	0.0937688	0.0105556	0.0231089	TRUE
Ccdc86	GO:0005634; GO:0005730	25.7762	26.4703	26.1152	26.0052	26.033	25.445	-0.0192674	18.1291	-0.730679	0.0990329	0.00900139	0.0192674	FALSE
Ccdc88a	GO:0001965; GO:0003779; GO:0005080; GO:0005085; GO:0005092; GO:0005154; GO:0005158; GO:0005783; GO:0005794; GO:0005814; GO:0005829; GO:0005886; GO:0007264; GO:0008017; GO:0010975; GO:0016020; GO:0016477; GO:0030027; GO:0030032; GO:0030142; GO:0030705; GO:0031252; GO:0031410; GO:0031682; GO:0031929; GO:0032956; GO:0035091; GO:0036064; GO:0042127; GO:0042169; GO:0042803; GO:0043184; GO:0043422; GO:…	21.8315	22.1084	21.755	21.7258	21.4942	21.4499	-0.0137755	15.1499	-0.747383	0.0876629	0.00612293	0.0137755	TRUE
Ccdc88c	GO:0001932; GO:0001965; GO:0003383; GO:0005085; GO:0005109; GO:0005737; GO:0005813; GO:0007264; GO:0008017; GO:0030054; GO:0030165; GO:0030705; GO:0031098; GO:0031122; GO:0031648; GO:0035567; GO:0042802; GO:0043621; GO:0046330; GO:0051959; GO:0090090	24.6672	25.0592	24.2847	24.6736	24.1044	23.9588	-0.023289	17.1044	-0.733115	0.0973364	0.0108025	0.023289	TRUE
Ccdc93	GO:0005769; GO:0006893; GO:0015031; GO:0032456	23.5296	23.3394	23.386	23.4758	23.4632	23.625	0.00577912	16.2305	0.739618	0.0928711	0.0026294	-0.00577912	TRUE
Ccdc97	Unknown	21.5095	21.3627	21.5241	21.4978	21.6075	20.5649	-0.0265576	14.9674	-0.886995	0.0184337	0.00691309	0.0265576	FALSE
Ccdc9b	Unknown	22.0851	22.7139	22.3474	22.0575	22.2153	22.0367	-0.0088827	15.4752	-0.446749	0.374459	0.00889425	0.0088827	FALSE
Ccnk	GO:0001701; GO:0002944; GO:0002945; GO:0004693; GO:0005634; GO:0006357; GO:0006366; GO:0006974; GO:0008024; GO:0008353; GO:0009966; GO:0019901; GO:0032786; GO:0032968; GO:0044828; GO:0061575; GO:2000737; GO:0001701; GO:0002944; GO:0002945; GO:0004693; GO:0005634; GO:0006357; GO:0006366; GO:0006974; GO:0008024; GO:0008353; GO:0009966; GO:0019901; GO:0032786; GO:0032968; GO:0044828; GO:0061575; GO:…	21.0919	21.7255	21.3843	21.7915	21.5029	21.9229	0.0146425	14.8559	0.625148	0.184435	0.00914067	-0.0146425	FALSE
Ccnt1	GO:0000976; GO:0003677; GO:0003682; GO:0005634; GO:0005829; GO:0006357; GO:0008024; GO:0009410; GO:0017069; GO:0019901; GO:0032786; GO:0032968; GO:0043923; GO:0045944; GO:0061575; GO:0070063; GO:0070691; GO:0097322; GO:0140297; GO:0140693; GO:0000976; GO:0003677; GO:0003682; GO:0005634; GO:0006357; GO:0008024; GO:0009410; GO:0017069; GO:0019901; GO:0032786; GO:0032968; GO:0043923; GO:0045944; GO:…	22.8597	22.8683	22.8597	23.059	22.8071	23.0256	0.00387597	15.8571	0.490801	0.322912	0.00344032	-0.00387597	FALSE
Ccp110	GO:0005813; GO:0005814; GO:0005815; GO:0007099; GO:0032053; GO:0032465; GO:0032991; GO:0045724; GO:0051298; GO:1902018; GO:1903723; GO:0005813; GO:0005814; GO:0005815; GO:0007099; GO:0032053; GO:0032465; GO:0032991; GO:0045724; GO:0051298; GO:1902018; GO:1903723; GO:0005813; GO:0005814; GO:0005815; GO:0007099; GO:0032053; GO:0032465; GO:0032991; GO:0045724; GO:0051298; GO:1902018; GO:1903723	20.9262	20.5585	20.4546	20.4916	20.5633	20.7913	0.00395501	14.2745	0.276765	0.595452	0.00686596	-0.00395501	FALSE
Ccs	GO:0005507; GO:0005634; GO:0005737; GO:0016532; GO:0019430; GO:0019899	21.6143	21.6703	21.5732	21.4086	21.5617	21.5005	-0.00285622	14.9592	-0.407961	0.422008	0.00319605	0.00285622	FALSE
Ccsap	GO:0005813; GO:0005814; GO:0005819; GO:0005929; GO:0005930; GO:0008017; GO:0030424; GO:0035869; GO:0036064; GO:0061673; GO:0072686; GO:1901673; GO:1990755	21.4548	21.6351	21.5354	21.4928	21.3969	21.3296	-0.00633889	14.9259	-0.771722	0.0722185	0.00261188	0.00633889	FALSE
Ccser2	GO:0001578; GO:0008017; GO:0015630	20.717	21.2351	21.0952	21.2096	21.4775	21.1037	0.0036144	14.6294	0.189038	0.71982	0.0093876	-0.0036144	FALSE
Cct2	GO:0002199; GO:0005524; GO:0005832; GO:0005874; GO:0006457; GO:0007339; GO:0016887; GO:0031625; GO:0032212; GO:0044183; GO:0044297; GO:0050821; GO:0051082; GO:0051086; GO:0051131; GO:0061077; GO:0090666; GO:0140662; GO:1904851; GO:1904874	26.2737	26.178	26.2511	26.1357	26.1991	26.2015	-0.00068467	18.1694	-0.17904	0.734309	0.00188116	0.00068467	FALSE
Cct3	GO:0002199; GO:0005524; GO:0005832; GO:0005874; GO:0006457; GO:0007339; GO:0016887; GO:0032212; GO:0044183; GO:0044297; GO:0050821; GO:0051082; GO:0061077; GO:0140662; GO:1904851	26.7509	26.5521	26.7262	26.53	26.5593	26.5848	-0.0024457	18.4655	-0.332001	0.520296	0.00347434	0.0024457	FALSE
Cct4	GO:0002199; GO:0005524; GO:0005654; GO:0005813; GO:0005832; GO:0005874; GO:0005929; GO:0006457; GO:0007339; GO:0016887; GO:0032212; GO:0042470; GO:0044183; GO:0044297; GO:0050821; GO:0051082; GO:0061077; GO:0090666; GO:0140662; GO:1904851; GO:1904874	26.4615	26.2526	26.4578	26.2167	26.3163	26.3987	0.000784394	18.2597	0.0975561	0.85413	0.00400104	-0.000784394	FALSE
Cct5	GO:0003730; GO:0005524; GO:0005813; GO:0005832; GO:0005874; GO:0006457; GO:0007339; GO:0009615; GO:0016887; GO:0031681; GO:0032212; GO:0044183; GO:0044297; GO:0048027; GO:0048487; GO:0050821; GO:0051082; GO:0061077; GO:0140662; GO:1904851	25.0521	25.1078	25.1259	25.0236	24.9733	25.0709	-0.000607546	17.3735	-0.141472	0.789207	0.00212563	0.000607546	FALSE
Cct6a	GO:0001669; GO:0002199; GO:0005524; GO:0005832; GO:0005874; GO:0006457; GO:0007339; GO:0016887; GO:0032212; GO:0044183; GO:0044297; GO:0050821; GO:0051082; GO:0061077; GO:0071987; GO:0140662; GO:1904851	26.7285	26.5754	26.7015	26.4721	26.5662	26.446	-0.00609344	18.4646	-0.687534	0.131199	0.00321785	0.00609344	FALSE
Cct7	GO:0005524; GO:0005832; GO:0005874; GO:0006457; GO:0007339; GO:0016887; GO:0032212; GO:0044183; GO:0044297; GO:0050821; GO:0051082; GO:0061077; GO:0140662; GO:1904851	26.5772	26.3903	26.5418	26.3771	26.4044	26.5436	0.00142821	18.34	0.204624	0.697348	0.003416	-0.00142821	FALSE
Cct8	GO:0002199; GO:0005524; GO:0005654; GO:0005737; GO:0005813; GO:0005832; GO:0005874; GO:0005929; GO:0006457; GO:0007339; GO:0016887; GO:0032212; GO:0044183; GO:0044297; GO:0045111; GO:0050821; GO:0051082; GO:0061077; GO:0140662; GO:1904851	26.0925	25.9942	26.0606	25.8724	25.8159	25.9886	-0.00169932	18.0126	-0.20652	0.694624	0.00402549	0.00169932	FALSE
Ccz1	GO:0005085; GO:0005765; GO:0016192; GO:0035658; GO:0043231; GO:0005085; GO:0005765; GO:0016192; GO:0035658; GO:0043231	21.4881	21.0174	21.5023	21.1574	21.4267	21.2636	-0.00113857	14.7779	-0.0753988	0.887116	0.00752883	0.00113857	FALSE
Cd2ap	GO:0001726; GO:0001771; GO:0001822; GO:0001889; GO:0002102; GO:0003158; GO:0003779; GO:0005172; GO:0005641; GO:0005737; GO:0005770; GO:0005884; GO:0005886; GO:0005911; GO:0006629; GO:0006915; GO:0006954; GO:0006979; GO:0007015; GO:0007049; GO:0008013; GO:0008283; GO:0008584; GO:0009306; GO:0009611; GO:0009615; GO:0010467; GO:0015031; GO:0016050; GO:0016477; GO:0017124; GO:0030041; GO:0030139; GO:…	23.9626	24.0641	24.1211	23.9673	23.9595	23.7094	-0.00972598	16.6738	-0.897811	0.0151303	0.00238532	0.00972598	TRUE
Cd2bp2	GO:0005634; GO:0005654; GO:0005682; GO:0043021	19.7526	20.654	20.1254	20.4522	19.7623	19.777	-0.0135096	14.0112	-0.448448	0.372421	0.0134631	0.0135096	FALSE
Cdan1	GO:0005634; GO:0005737; GO:0005829; GO:0005886; GO:0006325; GO:0008104; GO:0012505; GO:0051170	20.8833	20.2038	20.8297	20.1128	20.6122	20.7173	0.00441103	14.2223	0.176196	0.738441	0.0123216	-0.00441103	TRUE
Cdc123	GO:0000287; GO:0005524; GO:0005737; GO:0044183; GO:1905143	20.0932	19.9844	20.3554	20.2587	20.0273	19.7532	-0.0119811	13.9954	-0.732932	0.0974639	0.0055604	0.0119811	FALSE
Cdc14a	GO:0000226; GO:0000922; GO:0004722; GO:0004725; GO:0005730; GO:0005737; GO:0005813; GO:0007096; GO:0007605; GO:0032426; GO:0032467; GO:0060091; GO:0060271; GO:0072686; GO:1902636; GO:0000226; GO:0000922; GO:0004722; GO:0004725; GO:0005730; GO:0005737; GO:0005813; GO:0005829; GO:0007096; GO:0007605; GO:0016604; GO:0032426; GO:0032467; GO:0060091; GO:0060271; GO:0072686; GO:1902636; GO:0000226; GO:…	20.0241	20.1303	19.2974	19.7405	19.9453	19.7216	-0.00343091	13.7534	-0.150275	0.776284	0.0112858	0.00343091	FALSE
Cdc14b	GO:0000226; GO:0000922; GO:0004722; GO:0004725; GO:0005634; GO:0005654; GO:0005730; GO:0005737; GO:0005813; GO:0007095; GO:0007096; GO:0017018; GO:0032467; GO:0060271; GO:0072686; GO:0000226; GO:0000922; GO:0004722; GO:0004725; GO:0005634; GO:0005654; GO:0005730; GO:0005737; GO:0005813; GO:0007095; GO:0007096; GO:0016020; GO:0032467; GO:0060271; GO:0072686; GO:0000226; GO:0000922; GO:0004722; GO:…	20.2882	20.4154	20.2878	20.1713	20.1431	20.1472	-0.00525703	14.065	-0.635344	0.175216	0.00319483	0.00525703	FALSE
Cdc16	GO:0005634; GO:0005680; GO:0005737; GO:0005813; GO:0016567; GO:0031145; GO:0045842; GO:0051301; GO:0070979; GO:0072686	24.1424	23.8651	24.0254	24.2193	24.2446	24.4224	0.0117567	16.6653	0.796908	0.057681	0.00445611	-0.0117567	FALSE
Cdc23	GO:0000278; GO:0005680; GO:0007080; GO:0016567; GO:0030071; GO:0031145; GO:0045842; GO:0051301; GO:0070979; GO:0000278; GO:0005680; GO:0007080; GO:0016567; GO:0030071; GO:0031145; GO:0045842; GO:0051301; GO:0070979; GO:0000278; GO:0005680; GO:0007080; GO:0016567; GO:0030071; GO:0031145; GO:0045842; GO:0051301; GO:0070979; GO:0000278; GO:0005680; GO:0007080; GO:0016567; GO:0030071; GO:0031145; GO:…	23.0744	22.9417	22.9743	23.1938	22.9056	22.8908	-0.00439483	15.9687	-0.491102	0.322569	0.00389771	0.00439483	FALSE
Cdc27	GO:0005634; GO:0005680; GO:0005737; GO:0005813; GO:0005819; GO:0007091; GO:0016567; GO:0019903; GO:0031145; GO:0051301; GO:0070936; GO:0070979; GO:0072686	20.6277	20.5241	20.1883	20.7784	20.9532	20.0848	-0.0116363	14.3032	-0.45077	0.369642	0.0115214	0.0116363	FALSE
Cdc37	GO:0001222; GO:0005737; GO:0005829; GO:0006457; GO:0010608; GO:0019900; GO:0019901; GO:0031072; GO:0031435; GO:0032587; GO:0032991; GO:0043422; GO:0050821; GO:0051082; GO:0051087; GO:0051879; GO:0060334; GO:0060338; GO:0097110; GO:0098779; GO:0101031; GO:1990565	24.0134	24.2334	24.1975	23.9901	24.0539	24.3369	0.00636398	16.6895	0.596147	0.211712	0.00428542	-0.00636398	FALSE
Cdc40	GO:0000398; GO:0003729; GO:0016607; GO:0071007; GO:0071013; GO:1990403	26.1342	26.6624	26.2884	26.4889	26.8478	26.6871	0.0106487	18.3117	0.517521	0.293022	0.0088033	-0.0106487	FALSE
Cdc42	GO:0000139; GO:0000322; GO:0002040; GO:0003015; GO:0003161; GO:0003253; GO:0003924; GO:0003925; GO:0005525; GO:0005737; GO:0005813; GO:0005829; GO:0005886; GO:0005911; GO:0006897; GO:0006911; GO:0007015; GO:0007030; GO:0007088; GO:0007097; GO:0007163; GO:0007229; GO:0008104; GO:0009749; GO:0010591; GO:0010592; GO:0016020; GO:0017119; GO:0017157; GO:0019901; GO:0030010; GO:0030036; GO:0030141; GO:…	23.6618	23.7596	23.5663	23.405	23.6461	23.4682	-0.00489375	16.3793	-0.484546	0.330063	0.00441742	0.00489375	TRUE
Cdc42bpa	GO:0000226; GO:0000287; GO:0004674; GO:0005524; GO:0005737; GO:0005856; GO:0005911; GO:0006468; GO:0007010; GO:0007097; GO:0016477; GO:0030027; GO:0030036; GO:0031032; GO:0031252; GO:0042641; GO:0042802; GO:0051056; GO:0106310	22.3668	22.0192	22.2367	22.4272	22.4856	22.4849	0.00780935	15.4319	0.561568	0.246196	0.00575327	-0.00780935	FALSE
Cdc42bpb	GO:0000287; GO:0004672; GO:0004674; GO:0005524; GO:0005737; GO:0005856; GO:0005886; GO:0005911; GO:0006468; GO:0016477; GO:0030027; GO:0030036; GO:0031032; GO:0031252; GO:0031267; GO:0042641; GO:0044877; GO:0106310	23.9415	23.6622	23.7319	23.8383	23.8436	23.807	0.000404202	16.4971	0.0543248	0.918593	0.00371474	-0.000404202	TRUE
Cdc42bpg	GO:0000287; GO:0004674; GO:0005524; GO:0005737; GO:0005829; GO:0005856; GO:0031032; GO:0031252; GO:0034451	21.916	21.2564	21.9081	21.9825	21.8878	22.2663	0.0163045	15.0528	0.64022	0.170877	0.00978178	-0.0163045	FALSE
Cdc42ep1	GO:0005737; GO:0005856; GO:0005886; GO:0007266; GO:0008360; GO:0012505; GO:0030838; GO:0031267; GO:0031274	23.8163	23.7263	23.9047	23.6111	23.9915	23.7854	0.000566251	16.4973	0.0552701	0.917179	0.00511475	-0.000566251	TRUE
Cdc42ep2	GO:0001515; GO:0005096; GO:0005737; GO:0005829; GO:0005856; GO:0005886; GO:0007266; GO:0008360; GO:0012505; GO:0015630; GO:0016020; GO:0030036; GO:0030838; GO:0031267; GO:0031274; GO:0045335; GO:0071346	22.0468	21.8472	21.7715	21.6186	21.8453	21.0518	-0.0243378	15.1973	-0.918941	0.0095895	0.00522269	0.0243378	TRUE
Cdc42ep4	GO:0005737; GO:0005856; GO:0005886; GO:0005912; GO:0007266; GO:0008360; GO:0012505; GO:0015629; GO:0015630; GO:0030838; GO:0031267; GO:0031274; GO:0045335; GO:0071346	21.3724	21.2933	21.4588	21.1426	21.2857	21.7278	0.0114155	14.7454	0.74329	0.0903917	0.00513702	-0.0114155	TRUE
Cdc5l	GO:0000077; GO:0000086; GO:0000398; GO:0000974; GO:0000977; GO:0000981; GO:0001222; GO:0001228; GO:0003723; GO:0005634; GO:0005662; GO:0005681; GO:0005737; GO:0006281; GO:0006355; GO:0006357; GO:0008157; GO:0016607; GO:0019901; GO:0032993; GO:0042802; GO:0043522; GO:0044344; GO:0045944; GO:0048471; GO:0071007; GO:0071013; GO:0071352; GO:0071987; GO:1904568; GO:1990090; GO:1990646	26.3706	26.8139	26.3926	26.6591	27.1816	26.9715	0.0144139	18.4352	0.58364	0.223945	0.010027	-0.0144139	FALSE
Cdc73	GO:0000122; GO:0000993; GO:0001558; GO:0001711; GO:0005829; GO:0006368; GO:0016593; GO:0019827; GO:0030177; GO:0031124; GO:0031442; GO:0031648; GO:0043066; GO:0045638; GO:0045944; GO:0048147; GO:0050680; GO:0071222; GO:1902808; GO:2000134	21.7189	21.8059	21.604	21.674	21.624	21.8112	0.00276259	15.0277	0.405479	0.425115	0.00311397	-0.00276259	FALSE
Cdh11	GO:0000902; GO:0005509; GO:0005737; GO:0005886; GO:0005912; GO:0007043; GO:0007155; GO:0007156; GO:0016339; GO:0016342; GO:0021957; GO:0030336; GO:0034332; GO:0044331; GO:0045202; GO:0045296; GO:0048041; GO:0050804; GO:0098609; GO:0098685; GO:0098978	25.5912	25.4993	25.318	25.1823	25.0128	25.24	-0.0072416	17.5887	-0.44511	0.376428	0.00728435	0.0072416	TRUE
Cdh2	GO:0000902; GO:0003323; GO:0003723; GO:0005509; GO:0005737; GO:0005886; GO:0005911; GO:0005912; GO:0005916; GO:0007043; GO:0007155; GO:0007156; GO:0007157; GO:0007416; GO:0007420; GO:0008013; GO:0009986; GO:0010001; GO:0014032; GO:0014069; GO:0014704; GO:0016020; GO:0016323; GO:0016324; GO:0016327; GO:0016339; GO:0016342; GO:0016477; GO:0019899; GO:0019901; GO:0019903; GO:0021537; GO:0021987; GO:…	26.1361	26.6101	26.0379	26.2903	25.8063	25.9055	-0.0120433	18.1909	-0.541263	0.267391	0.00935468	0.0120433	TRUE
Cdh3	GO:0000902; GO:0001895; GO:0005509; GO:0005737; GO:0005886; GO:0005912; GO:0007043; GO:0007156; GO:0008013; GO:0009410; GO:0010628; GO:0010838; GO:0016339; GO:0016342; GO:0016477; GO:0022405; GO:0030512; GO:0031424; GO:0034332; GO:0043568; GO:0044331; GO:0045296; GO:0048023; GO:0051796; GO:0090263; GO:0098609; GO:1902910	25.2354	25.4355	24.9771	24.9948	24.7279	24.8104	-0.0128189	17.4329	-0.630889	0.17922	0.00788241	0.0128189	TRUE
Cdipt	GO:0003881; GO:0005789; GO:0005794; GO:0005886; GO:0006661; GO:0016020; GO:0019992; GO:0030145; GO:0030246; GO:0043178; GO:0046341	26.6115	26.0659	26.6892	26.2865	26.6312	26.6459	0.00696607	18.3151	0.358671	0.485064	0.00906482	-0.00696607	TRUE
Cdk1	GO:0000086; GO:0000307; GO:0003682; GO:0004672; GO:0004674; GO:0004693; GO:0005524; GO:0005634; GO:0005654; GO:0005737; GO:0005759; GO:0005813; GO:0005829; GO:0005876; GO:0006915; GO:0007077; GO:0007095; GO:0008353; GO:0009410; GO:0009636; GO:0010243; GO:0010628; GO:0010629; GO:0010971; GO:0014070; GO:0014075; GO:0014823; GO:0016301; GO:0018105; GO:0018107; GO:0030261; GO:0030332; GO:0030496; GO:…	26.334	26.0515	26.3978	26.0747	25.9073	25.564	-0.0207525	18.1948	-0.892422	0.0167369	0.00524614	0.0207525	FALSE
Cdk11b	GO:0001824; GO:0004674; GO:0005524; GO:0005634; GO:0007088; GO:0016310; GO:2001234	22.5668	22.7726	22.6335	22.7076	22.6981	22.774	0.00346866	15.7064	0.559528	0.248294	0.00256901	-0.00346866	FALSE
Cdk11b	GO:0001558; GO:0001824; GO:0004674; GO:0004693; GO:0005524; GO:0005634; GO:0007049; GO:0007088; GO:0007346; GO:0016310; GO:0031965; GO:0048471; GO:0050684; GO:0106310; GO:2001234	22.8545	23.3024	23.0104	23.2068	23.1914	23.2227	0.00493912	16.0013	0.386992	0.44849	0.0058842	-0.00493912	FALSE
Cdk12	GO:0002944; GO:0004672; GO:0004693; GO:0005524; GO:0005634; GO:0006366; GO:0006397; GO:0008024; GO:0008353; GO:0008380; GO:0016310; GO:0016607; GO:0019901; GO:0019908; GO:0030332; GO:0032968; GO:0043405; GO:0043484; GO:0045944; GO:0106310; GO:2000737	20.4921	20.9839	21.0779	21.2146	20.7658	20.9876	0.00329003	14.4795	0.167501	0.751099	0.00968219	-0.00329003	FALSE
Cdk13	GO:0000380; GO:0002945; GO:0005524; GO:0005634; GO:0005794; GO:0005829; GO:0008024; GO:0008353; GO:0009966; GO:0016607; GO:0019901; GO:0019908; GO:0030097; GO:0030332; GO:0032968; GO:0045944; GO:2000737; GO:0000380; GO:0002945; GO:0005524; GO:0005634; GO:0008024; GO:0008353; GO:0009966; GO:0016607; GO:0019901; GO:0019908; GO:0030097; GO:0030332; GO:0032968; GO:0045944; GO:2000737	21.8087	22.2618	21.6876	22.2316	21.815	21.7202	-0.00773012	15.2446	-0.391134	0.443218	0.00909445	0.00773012	FALSE
Cdk19	GO:0004674; GO:0005524; GO:0005634; GO:0005654; GO:0005829; GO:0043065; GO:0071222	21.839	21.7244	21.8991	21.8649	21.7385	21.6782	-0.00454051	15.1337	-0.666403	0.148368	0.00254003	0.00454051	FALSE
Cdk4	GO:0000082; GO:0000307; GO:0000785; GO:0002088; GO:0004672; GO:0004693; GO:0005524; GO:0005634; GO:0005667; GO:0005730; GO:0005737; GO:0005829; GO:0005923; GO:0007165; GO:0007623; GO:0008284; GO:0009410; GO:0009636; GO:0010033; GO:0010288; GO:0010389; GO:0010468; GO:0010971; GO:0016301; GO:0016310; GO:0030332; GO:0031100; GO:0031965; GO:0033574; GO:0043065; GO:0044877; GO:0045727; GO:0045793; GO:…	19.9178	20.1499	20.2192	20.3875	20.9558	20.5159	0.0139773	14.02	0.508995	0.302441	0.0118186	-0.0139773	TRUE
Cdk5	GO:0000307; GO:0001764; GO:0001934; GO:0001963; GO:0002039; GO:0004672; GO:0004674; GO:0004693; GO:0005176; GO:0005524; GO:0005634; GO:0005737; GO:0005829; GO:0005886; GO:0006468; GO:0006886; GO:0006887; GO:0006913; GO:0006915; GO:0006974; GO:0007005; GO:0007049; GO:0007160; GO:0007409; GO:0007416; GO:0007519; GO:0008045; GO:0008092; GO:0008306; GO:0008542; GO:0014044; GO:0014069; GO:0016020; GO:…	23.7735	23.5929	23.7924	23.7929	23.7592	23.7953	0.00207448	16.4495	0.343063	0.505594	0.00283999	-0.00207448	TRUE
Cdk5rap2	GO:0000132; GO:0000226; GO:0000242; GO:0000922; GO:0000931; GO:0000976; GO:0001578; GO:0005516; GO:0005737; GO:0005794; GO:0005813; GO:0005829; GO:0005874; GO:0007059; GO:0007098; GO:0007099; GO:0007420; GO:0008017; GO:0015631; GO:0019901; GO:0022008; GO:0030054; GO:0031023; GO:0031116; GO:0035371; GO:0043015; GO:0044877; GO:0045665; GO:0045893; GO:0046600; GO:0048471; GO:0090266; GO:0097431	21.6315	21.6683	21.3956	21.394	21.1589	21.1474	-0.0131449	14.9183	-0.769356	0.0736605	0.00545732	0.0131449	TRUE
Cdk5rap2	GO:0000226; GO:0005516; GO:0005737; GO:0005815	22.3956	22.5859	22.5139	22.4042	22.2065	22.0905	-0.0122876	15.5829	-0.858096	0.0287764	0.00367649	0.0122876	FALSE
Cdk5rap3	GO:0000079; GO:0001889; GO:0001933; GO:0005634; GO:0005737; GO:0005813; GO:0007095; GO:0007346; GO:0008283; GO:0010921; GO:0012505; GO:0019901; GO:0030262; GO:0030332; GO:0030968; GO:0031398; GO:0032088; GO:0032991; GO:0034976; GO:0042177; GO:0043407; GO:0044387; GO:0044389; GO:0044818; GO:0044877; GO:0045944; GO:0051019; GO:0051059; GO:0060318; GO:0071569; GO:0071901; GO:0097371; GO:1900182; GO:…	23.786	23.6302	23.8427	23.884	23.9115	23.9832	0.00679627	16.4802	0.725229	0.102876	0.00322607	-0.00679627	FALSE
Cdk6	GO:0000082; GO:0000122; GO:0000307; GO:0001726; GO:0001954; GO:0002244; GO:0003323; GO:0004693; GO:0005524; GO:0005634; GO:0005737; GO:0005813; GO:0006974; GO:0007165; GO:0007219; GO:0009615; GO:0010033; GO:0010389; GO:0010468; GO:0010628; GO:0016301; GO:0030097; GO:0030332; GO:0033077; GO:0042063; GO:0043697; GO:0045638; GO:0045646; GO:0045656; GO:0045668; GO:0045786; GO:0048146; GO:0050680; GO:…	22.3771	22.4096	22.5662	22.3563	22.7539	22.5412	0.00418272	15.5691	0.360072	0.483234	0.00541858	-0.00418272	FALSE
Cdk7	GO:0000307; GO:0000439; GO:0001673; GO:0004672; GO:0004693; GO:0005524; GO:0005634; GO:0005675; GO:0005737; GO:0006281; GO:0006366; GO:0006367; GO:0008094; GO:0008353; GO:0016301; GO:0019907; GO:0044877; GO:0045944; GO:0048471; GO:0050821; GO:0051301; GO:0051321; GO:0070516; GO:0070985; GO:0106310; GO:2000045	20.2966	21.0938	21.456	20.5366	21.1868	21.5618	0.0225783	14.4245	0.582594	0.22498	0.0157492	-0.0225783	FALSE
Cdk9	GO:0000976; GO:0000978; GO:0001223; GO:0003677; GO:0003682; GO:0004674; GO:0004693; GO:0005524; GO:0005634; GO:0005737; GO:0006281; GO:0006282; GO:0006366; GO:0008023; GO:0008024; GO:0008353; GO:0009410; GO:0010613; GO:0016301; GO:0016310; GO:0016605; GO:0017069; GO:0019901; GO:0030332; GO:0031297; GO:0031440; GO:0032968; GO:0043923; GO:0045944; GO:0051147; GO:0051647; GO:0051726; GO:0070691; GO:…	22.543	22.4118	22.3938	22.3543	22.4668	22.3013	-0.00421714	15.5621	-0.646453	0.165397	0.00248857	0.00421714	FALSE
Cdkn2aip	GO:0001652; GO:0002039; GO:0003723; GO:0005634; GO:0005654; GO:0005730; GO:0006974; GO:0009967; GO:0030307; GO:0030308; GO:0031647	23.2208	23.1353	23.1741	23.3145	23.3413	23.3985	0.0063547	16.0841	0.802978	0.0544023	0.00235838	-0.0063547	FALSE
Cdkn2aipnl	Unknown	21.7084	21.7016	21.5839	21.5951	21.3404	20.6374	-0.0313204	15.0562	-0.996189	2.17632e-05	0.0013712	0.0313204	FALSE
Cds2	GO:0004605; GO:0005783; GO:0005789; GO:0016020; GO:0016024; GO:0140042	24.0256	23.3535	24.1282	23.5944	24.2285	24.6051	0.0251034	16.4649	0.724874	0.103129	0.0119285	-0.0251034	FALSE
Cdv3	GO:0005737	17.3749	17.6013	17.5975	16.8158	17.656	18.0281	0.0187167	12.0169	0.607198	0.201137	0.0122459	-0.0187167	FALSE
Cdyl	GO:0003682; GO:0003714; GO:0005634; GO:0005694; GO:0005737; GO:0007286; GO:0016746; GO:0030674; GO:0035064; GO:0060816; GO:0120092; GO:0120094	23.6688	23.9063	23.5757	23.7864	24.0502	23.5629	-0.00418799	16.4953	-0.281754	0.588553	0.00713091	0.00418799	FALSE
Cdyl2	GO:0003714; GO:0005634; GO:0035064	22.7317	23.06	22.7408	23.0361	22.8973	22.6701	-0.00584652	15.8806	-0.456665	0.36262	0.00569486	0.00584652	FALSE
Cebpb	GO:0000122; GO:0000779; GO:0000785; GO:0000976; GO:0000977; GO:0000978; GO:0000979; GO:0000981; GO:0001227; GO:0001228; GO:0001541; GO:0001889; GO:0001892; GO:0002432; GO:0003677; GO:0003682; GO:0005634; GO:0005654; GO:0005737; GO:0006355; GO:0006357; GO:0006366; GO:0007613; GO:0010628; GO:0016363; GO:0019900; GO:0030182; GO:0031490; GO:0032496; GO:0032675; GO:0032753; GO:0033598; GO:0034976; GO:…	24.3662	25.0586	24.3909	24.696	24.4887	24.6054	-0.000636219	17.0562	-0.0322377	0.95166	0.0098625	0.000636219	FALSE
Cebpz	GO:0003713; GO:0005634; GO:0016602; GO:0045944	27.1288	27.2278	27.1719	27.2065	27.137	27.1739	-0.000221928	18.8373	-0.0752711	0.887307	0.00147001	0.000221928	FALSE
Celf1	GO:0000381; GO:0001673; GO:0003723; GO:0003729; GO:0003730; GO:0005634; GO:0005737; GO:0006376; GO:0007286; GO:0008285; GO:0010494; GO:0010628; GO:0010629; GO:0016441; GO:0017148; GO:0021895; GO:0021987; GO:0031369; GO:0036002; GO:0040018; GO:0042835; GO:0043484; GO:0050680; GO:0050727; GO:0051726; GO:0061157; GO:0097356; GO:0106222; GO:1904584; GO:1990904	26.0245	26.2935	26.1688	25.759	25.8903	25.5463	-0.0170699	18.0961	-0.812417	0.0494809	0.0061256	0.0170699	FALSE
Celf2	GO:0003723; GO:0005634; GO:0005737; GO:0006397; GO:1990904	23.448	23.8001	23.4365	23.152	23.463	22.8414	-0.0199638	16.3195	-0.798643	0.0567348	0.0075217	0.0199638	FALSE
Celsr1	GO:0001736; GO:0001843; GO:0001942; GO:0004930; GO:0005509; GO:0005654; GO:0005886; GO:0007156; GO:0007266; GO:0007626; GO:0009952; GO:0016020; GO:0032956; GO:0042060; GO:0042249; GO:0042472; GO:0045176; GO:0048105; GO:0060488; GO:0060489; GO:0060490; GO:0090179; GO:0090251; GO:0097475; GO:0098609	20.7218	20.7274	20.8753	20.9513	20.7586	20.3647	-0.0127386	14.454	-0.820681	0.0453498	0.00443454	0.0127386	TRUE
Cemip2	GO:0004415; GO:0005509; GO:0005730; GO:0005829; GO:0005886; GO:0030214; GO:0030246; GO:0004415; GO:0005509; GO:0005886; GO:0030214; GO:0030246	21.5253	21.6898	21.4921	21.1994	20.5417	20.7438	-0.0256711	14.8607	-0.721922	0.105239	0.0123031	0.0256711	TRUE
Cenpb	GO:0000775; GO:0000779; GO:0003677; GO:0003682; GO:0005634; GO:0005694; GO:0005721; GO:0016604	20.5083	20.9323	20.5443	20.3737	20.3187	19.8705	-0.0231375	14.3077	-0.869986	0.0242564	0.00655673	0.0231375	FALSE
Cenpc	GO:0000278; GO:0000776; GO:0000779; GO:0000939; GO:0005721; GO:0007059; GO:0016604; GO:0019237; GO:0030496; GO:0042802; GO:0051315; GO:0051382; GO:0051455	25.0115	25.1063	25.0531	25.0694	24.9706	24.9356	-0.00381473	17.3704	-0.775932	0.0696846	0.00155065	0.00381473	FALSE
Cenph	GO:0000776; GO:0000939; GO:0005634; GO:0005654; GO:0005730; GO:0007052; GO:0007059; GO:0043515; GO:0051382	22.728	23.0168	22.8492	22.8652	22.5454	22.2504	-0.018896	15.8636	-0.897167	0.0153182	0.00465142	0.018896	FALSE
Cenpi	GO:0000070; GO:0000776; GO:0000939; GO:0005634; GO:0034080; GO:0042699	23.5287	23.7687	23.5055	23.57	23.1951	23.1129	-0.0154706	16.3527	-0.817439	0.0469508	0.00545075	0.0154706	FALSE
Cenpj	GO:0003713; GO:0005737; GO:0005813; GO:0005814; GO:0007099; GO:0007224; GO:0015631; GO:0019901; GO:0019904; GO:0030954; GO:0036064; GO:0042802; GO:0043015; GO:0044458; GO:0046427; GO:0046599; GO:0046601; GO:0046785; GO:0051298; GO:0060271; GO:0061511; GO:0098534; GO:0120099; GO:1900087; GO:1902857; GO:1903724; GO:1904951; GO:1905515	20.986	21.0241	21.044	20.8791	20.5696	20.9245	-0.00323912	14.511	-0.240709	0.645909	0.00653044	0.00323912	FALSE
Cenpk	GO:0000070; GO:0000939; GO:0005634; GO:0045944; GO:0051382	24.6323	24.825	24.627	24.5266	24.2998	24.2237	-0.0143235	17.0907	-0.828748	0.0414799	0.00483606	0.0143235	FALSE
Cenpl	GO:0000939; GO:0005634	23.8703	24.1158	24.0273	23.8447	23.6931	23.5083	-0.0146164	16.6219	-0.862477	0.0270683	0.00428839	0.0146164	FALSE
Cenpm	GO:0000939; GO:0005634	22.4726	22.5663	22.4704	22.5809	21.9357	21.8983	-0.0197841	15.6001	-0.81476	0.0482926	0.00703936	0.0197841	FALSE
Cenpn	GO:0000939; GO:0005654; GO:0007059; GO:0034080	21.5295	21.7925	21.5904	21.6852	21.2188	21.3534	-0.00962281	14.9848	-0.59125	0.216468	0.00656294	0.00962281	FALSE
Cenpo	GO:0000939; GO:0016604; GO:0031511; GO:0034508	22.3656	22.5872	22.336	22.4327	22.0014	21.84	-0.0187079	15.5514	-0.864577	0.0262671	0.00543658	0.0187079	FALSE
Cenpp	GO:0000939; GO:0005634; GO:0005654; GO:0005730; GO:0034080	22.6789	22.8244	22.7185	22.701	22.2618	21.9899	-0.0233338	15.7676	-0.927073	0.00778354	0.00471773	0.0233338	FALSE
Cenpq	GO:0000939; GO:0005634; GO:0051310; GO:1905342	22.5892	22.7886	22.5191	22.6726	22.1905	22.0241	-0.0195219	15.6978	-0.861132	0.0275876	0.00576254	0.0195219	FALSE
Cenpt	GO:0000278; GO:0000775; GO:0000776; GO:0000939; GO:0003677; GO:0007059; GO:0016604; GO:0046982; GO:0051276; GO:0051301; GO:0051382	22.4541	22.797	22.5884	22.7057	22.3885	21.8672	-0.0229451	15.722	-0.90369	0.0134667	0.00543593	0.0229451	FALSE
Cenpu	GO:0000939; GO:0005634; GO:0005654; GO:0005737; GO:0034451; GO:0043009	20.8297	21.2353	20.9556	20.9142	20.2645	20.4693	-0.0172877	14.5146	-0.638963	0.171991	0.0104062	0.0172877	FALSE
Cenpv	GO:0000776; GO:0001667; GO:0005634; GO:0005654; GO:0005829; GO:0015630; GO:0016846; GO:0030496; GO:0031508; GO:0031965; GO:0032467; GO:0033044; GO:0034508; GO:0046872; GO:0051233	25.9636	26.9549	26.754	26.8758	26.4299	25.8929	-0.0201189	18.4843	-0.566118	0.24154	0.0146476	0.0201189	FALSE
Cep112	GO:0005813; GO:0005813; GO:0005886; GO:0060077; GO:0097120; GO:0005813	21.1137	21.174	20.6089	21.0665	20.9236	20.5676	-0.0132396	14.5791	-0.65769	0.155709	0.00758199	0.0132396	TRUE
Cep120	GO:0000226; GO:0005813; GO:0005814; GO:0007098; GO:0008283; GO:0010825; GO:0021987; GO:0022008; GO:0022027; GO:0030953; GO:0032880; GO:0032886; GO:0045724; GO:1903724; GO:1904951	22.5945	22.805	22.6538	22.5866	22.3946	22.4962	-0.00582581	15.695	-0.543955	0.264542	0.00449349	0.00582581	FALSE
Cep128	GO:0000922; GO:0005814; GO:0007283; GO:0008104; GO:0010468; GO:0120103; GO:0120316	23.8871	23.9743	23.951	23.9132	23.7552	23.4317	-0.0153099	16.6094	-0.974938	0.000934313	0.00174684	0.0153099	FALSE
Cep131	GO:0001669; GO:0002177; GO:0005654; GO:0005813; GO:0007286; GO:0007288; GO:0008284; GO:0010824; GO:0031965; GO:0034451; GO:0035735; GO:0035869; GO:0036064; GO:0042073; GO:0042803; GO:0044877; GO:0060271; GO:0071539; GO:0090316; GO:0120212; GO:1905198; GO:1905515; GO:1990953	24.104	24.0994	23.6869	23.8235	22.8314	23.0511	-0.0301621	16.5539	-0.728708	0.100416	0.0141729	0.0301621	FALSE
Cep135	GO:0005737; GO:0005813; GO:0005814; GO:0007099; GO:0008017; GO:0010457; GO:0015631; GO:0042802; GO:0042803; GO:1902857; GO:1904951	23.1396	23.3172	23.2458	23.2083	23.1122	23.2077	-0.000808746	16.0898	-0.142924	0.787074	0.00280025	0.000808746	FALSE
Cep152	GO:0000242; GO:0005654; GO:0005813; GO:0005814; GO:0007099; GO:0019901; GO:0051298; GO:0098535; GO:0098536; GO:0120098; GO:0120099	24.0357	24.1026	24.0613	23.9903	23.8137	23.8311	-0.00728331	16.6638	-0.77817	0.0683546	0.00293914	0.00728331	FALSE
Cep164	GO:0005813; GO:0005814; GO:0005929; GO:0045177; GO:0060271; GO:0097539; GO:0097729	21.6511	21.6884	21.66	21.7035	21.4836	21.7452	0.00173327	14.9991	0.249278	0.633828	0.00336684	-0.00173327	FALSE
Cep170	GO:0005813; GO:0005814; GO:0005829; GO:0120103	25.1683	25.4057	24.9574	25.4001	25.066	25.1491	-0.00242468	17.4769	-0.175299	0.739745	0.00680875	0.00242468	FALSE
Cep170b	Unknown	23.1191	23.3282	22.9967	23.5266	22.8607	22.5252	-0.0210895	16.1207	-0.778207	0.0683331	0.00850955	0.0210895	FALSE
Cep192	GO:0000242; GO:0005737; GO:0005813; GO:0005814; GO:0007099; GO:0009617; GO:0019901; GO:0019902; GO:0071539; GO:0090222; GO:0090307; GO:0120098; GO:0120099	23.4484	23.5287	23.3441	23.3144	22.9864	22.9057	-0.0167159	16.2275	-0.863358	0.0267308	0.00488482	0.0167159	FALSE
Cep192	GO:0000242; GO:0003785; GO:0005635; GO:0005737; GO:0005765; GO:0005813; GO:0005814; GO:0006999; GO:0007015; GO:0007080; GO:0007099; GO:0009617; GO:0019901; GO:0019902; GO:0031080; GO:0031503; GO:0031669; GO:0032008; GO:0034198; GO:0050830; GO:0051315; GO:0061700; GO:0071539; GO:0090222; GO:0090307; GO:0120098; GO:0120099; GO:1904263; GO:0000242; GO:0003785; GO:0005635; GO:0005737; GO:0005765; GO:…	25.5951	26.2556	25.9521	26.1335	25.811	26.214	0.00777064	17.9669	0.393576	0.440119	0.00907511	-0.00777064	FALSE
Cep250	GO:0000278; GO:0001750; GO:0001917; GO:0005813; GO:0005814; GO:0008104; GO:0010457; GO:0019904; GO:0030997; GO:0031616; GO:0032991; GO:0033365; GO:0036064; GO:0050908; GO:0060271; GO:0071539; GO:1904781; GO:1905515	27.5785	27.5115	27.5225	27.582	27.4985	27.6693	0.00353969	19.0804	0.723355	0.104212	0.0016894	-0.00353969	FALSE
Cep290	GO:0000226; GO:0001750; GO:0001822; GO:0005634; GO:0005737; GO:0005813; GO:0005814; GO:0005829; GO:0007163; GO:0007368; GO:0007507; GO:0015031; GO:0032391; GO:0032991; GO:0034451; GO:0035869; GO:0036038; GO:0036064; GO:0042802; GO:0043010; GO:0045494; GO:0045893; GO:0060041; GO:0060271; GO:0070201; GO:0090316; GO:0097711; GO:0120200; GO:0120205; GO:0120206; GO:1905349; GO:1905515; GO:0000226; GO:…	18.8432	18.7495	18.5381	18.8511	18.6363	18.5542	-0.00595321	12.9974	-0.556135	0.2518	0.00444826	0.00595321	FALSE
Cep350	GO:0005813; GO:0005814; GO:0008017; GO:0034453; GO:0071539; GO:1905515; GO:0005813; GO:0005814; GO:0008017; GO:0034453; GO:0071539; GO:1905515; GO:0005813; GO:0005814; GO:0008017; GO:0034453; GO:0071539; GO:1905515	22.9079	22.9274	22.8685	22.6907	22.5754	22.6391	-0.00780634	15.8324	-0.671109	0.144466	0.00431174	0.00780634	FALSE
Cep41	GO:0005737; GO:0005813; GO:0005814; GO:0015031; GO:0036064; GO:0060271	21.6594	22.1245	21.6787	21.9413	21.4749	21.5126	-0.0105385	15.1319	-0.542388	0.266199	0.0081618	0.0105385	FALSE
Cep43	GO:0005634; GO:0005813; GO:0005814; GO:0008284; GO:0019901; GO:0030030; GO:0030292; GO:0030307; GO:0030335; GO:0034453; GO:0042803; GO:0042995; GO:0048471	23.0041	23.3668	23.2843	23.0325	22.5651	22.9649	-0.00794806	16.0192	-0.366448	0.474932	0.0100904	0.00794806	FALSE
Cep44	GO:0000922; GO:0005737; GO:0005813; GO:0005814; GO:0007098; GO:0007099; GO:0008017; GO:0010457; GO:0030496	21.3122	21.1929	21.4616	21.1378	21.1412	20.9882	-0.00936799	14.7595	-0.747888	0.0873283	0.00415751	0.00936799	FALSE
Cep57	GO:0005634; GO:0005737; GO:0005794; GO:0005813; GO:0005829; GO:0005874; GO:0007286; GO:0008017; GO:0008543; GO:0017134; GO:0034451; GO:0042803; GO:0043015; GO:0051260	23.3662	23.5301	23.3908	23.3149	23.2459	23.0189	-0.0121488	16.237	-0.922797	0.00871044	0.00253619	0.0121488	FALSE
Cep57l1	GO:0005737; GO:0005813; GO:0005874; GO:0008017; GO:0042802; GO:0043015	20.7908	20.9376	20.8783	20.6629	19.9548	19.9299	-0.0292588	14.4175	-0.82611	0.0427277	0.00997906	0.0292588	FALSE
Cep63	GO:0000077; GO:0000922; GO:0005737; GO:0005813; GO:0005814; GO:0007099; GO:0007131; GO:0034451; GO:0042770; GO:0045141; GO:0045824; GO:0050821; GO:0051225; GO:0051298; GO:0051301; GO:0060090; GO:0071539; GO:0072332; GO:0098535; GO:1900045; GO:1902254	22.735	22.849	22.8189	22.7284	22.637	22.6429	-0.00467038	15.7892	-0.696323	0.124327	0.00240698	0.00467038	FALSE
Cep68	GO:0005654; GO:0005813; GO:0005829; GO:0007098; GO:0010457; GO:0019901; GO:0019904; GO:0030054; GO:0033365; GO:0034451	22.7227	22.8481	22.7724	22.7745	22.6723	22.6707	-0.00345174	15.787	-0.655247	0.157794	0.0019897	0.00345174	TRUE
Cep70	GO:0005737; GO:0005813; GO:0042802; GO:0043015; GO:0060271; GO:0070507	21.2887	21.7351	21.2768	21.0763	21.3539	20.6538	-0.0219141	14.8585	-0.802955	0.0544146	0.0081335	0.0219141	FALSE
Cep78	GO:0005813; GO:0036064; GO:0044782	24.1483	24.2298	24.0345	24.234	23.9373	23.9325	-0.00721729	16.7421	-0.682719	0.135031	0.00386216	0.00721729	FALSE
Cep83	GO:0005794; GO:0005813; GO:0005814; GO:0048278; GO:0051660; GO:0060271; GO:0071539; GO:0097539	19.8729	20.0539	19.9315	19.8996	19.7815	19.9579	4.22413e-05	13.8046	0.00605799	0.990913	0.00348635	-4.22413e-05	FALSE
Cep89	GO:0000922; GO:0005813; GO:0005814; GO:0005829; GO:0007005; GO:0007268; GO:0031514; GO:0045202; GO:0060271; GO:0097539; GO:0097730; GO:1905515	20.56	20.4835	20.6054	20.4449	20.0435	19.5324	-0.0310476	14.2576	-0.970715	0.00127385	0.00384185	0.0310476	FALSE
Cep95	GO:0000922; GO:0005737; GO:0005813	20.2086	20.4217	20.3166	20.2527	20.0022	20.1046	-0.00662935	14.0569	-0.577051	0.230499	0.0046913	0.00662935	FALSE
Cep97	GO:0005813; GO:0005814; GO:0032991; GO:1901673; GO:1902018	20.6138	20.5596	20.0543	20.5079	20.4065	20.5321	0.00227896	14.1571	0.145767	0.782898	0.00773364	-0.00227896	FALSE
Cept1	GO:0004142; GO:0004307; GO:0005789; GO:0005794; GO:0006646; GO:0006656; GO:0016780; GO:0031965; GO:0046872; GO:0047359	24.8809	24.7269	25.3036	24.884	25.0464	25.026	0.0029344	17.2943	0.193866	0.712845	0.00742455	-0.0029344	FALSE
Cercam	GO:0005788; GO:0007155; GO:0042802	21.4601	21.1721	21.2252	21.2944	21.108	20.0211	-0.0385363	14.839	-0.971163	0.00123538	0.00473027	0.0385363	FALSE
Cers1	GO:0005783; GO:0007420; GO:0016020; GO:0016410; GO:0030148; GO:0036146; GO:0043231; GO:0046325; GO:0046513; GO:0050291; GO:0071466; GO:0071492; GO:0072721; GO:1901526	24.2238	24.1633	24.5359	24.5077	24.5147	24.4422	0.00421276	16.884	0.337618	0.512815	0.00587262	-0.00421276	FALSE
Cers2	GO:0003677; GO:0005634; GO:0005783; GO:0005789; GO:0010626; GO:0016410; GO:0019216; GO:0030148; GO:0035902; GO:0046513; GO:0050291; GO:1900148	24.4172	23.7584	24.5391	24.3337	24.4448	24.3907	0.00486668	16.8215	0.225984	0.666794	0.0104892	-0.00486668	FALSE
Cers4	GO:0003677; GO:0005634; GO:0005783; GO:0005789; GO:0030148; GO:0046513; GO:0050291	21.5934	21.0015	21.7289	21.1282	21.23	21.1978	-0.00622567	14.8137	-0.285615	0.583227	0.0104447	0.00622567	FALSE
Cers5	GO:0003677; GO:0005634; GO:0005783; GO:0005789; GO:0014003; GO:0030148; GO:0046513; GO:0050291; GO:0003677; GO:0005634; GO:0005783; GO:0005789; GO:0014003; GO:0030148; GO:0046513; GO:0050291; GO:0003677; GO:0005634; GO:0005783; GO:0005789; GO:0014003; GO:0030148; GO:0046513; GO:0050291	23.8135	23.028	23.9456	23.7969	23.8373	23.8037	0.00617745	16.3903	0.239619	0.647451	0.0125146	-0.00617745	FALSE
Cetn2	GO:0000278; GO:0005509; GO:0005813; GO:0005814; GO:0005929; GO:0006289; GO:0007099; GO:0007283; GO:0008017; GO:0031683; GO:0032391; GO:0032465; GO:0032795; GO:0036064; GO:0044615; GO:0045177; GO:0070390; GO:0071942; GO:0097729	22.9695	23.2392	23.1112	23.2292	22.9688	23.1049	-0.000682996	16.0188	-0.074969	0.887757	0.00454237	0.000682996	FALSE
Cetn3	GO:0005509; GO:0005813; GO:0005814; GO:0005815; GO:0008017; GO:0031683; GO:0032391; GO:0035869; GO:0036064; GO:0044615; GO:0070390; GO:0005509; GO:0005814; GO:0005815; GO:0008017; GO:0031683; GO:0032391; GO:0035869; GO:0036064; GO:0044615; GO:0070390	22.9175	23.1783	22.626	23.0394	22.8377	22.887	-0.00183804	15.8949	-0.127933	0.809147	0.00712457	0.00183804	FALSE
Cfap20	GO:0005737; GO:0005874; GO:0031514; GO:0036064; GO:0060271; GO:0060296; GO:2000147; GO:0005654; GO:0005814; GO:0005879; GO:0031514; GO:0036064; GO:0060271; GO:0060296; GO:2000147; GO:2000253	22.1667	22.3265	22.3387	22.0517	21.8279	23.0297	0.0225019	15.3041	0.716554	0.109126	0.0109523	-0.0225019	FALSE
Cfap418	GO:0001917; GO:0005737; GO:0005829; GO:0008594; GO:0097546	23.6565	23.4851	23.7644	23.501	24.0216	23.5471	-0.000886891	16.4075	-0.0563318	0.915592	0.00785952	0.000886891	FALSE
Cfdp1	GO:0000776; GO:0000812; GO:0005634; GO:0006338; GO:0007155; GO:0008360; GO:0042127; GO:0044346; GO:2000270	20.4199	20.7839	21.0883	20.3494	20.2496	20.6449	-0.00195781	14.2842	-0.0813215	0.878287	0.0119976	0.00195781	FALSE
Cfl1	GO:0000281; GO:0001755; GO:0001842; GO:0003779; GO:0005102; GO:0005737; GO:0005911; GO:0005925; GO:0006606; GO:0007010; GO:0007015; GO:0007162; GO:0009615; GO:0010592; GO:0010593; GO:0014070; GO:0014823; GO:0015629; GO:0016363; GO:0019903; GO:0021766; GO:0022604; GO:0030010; GO:0030027; GO:0030030; GO:0030042; GO:0030043; GO:0030175; GO:0030307; GO:0030426; GO:0030835; GO:0030836; GO:0030864; GO:…	28.2819	27.8759	28.1089	27.8375	28.0658	27.5936	-0.0140272	19.472	-0.754316	0.083126	0.00610421	0.0140272	TRUE
Cfl2	GO:0005737; GO:0007015; GO:0007519; GO:0015629; GO:0030018; GO:0030042; GO:0030043; GO:0030836; GO:0031674; GO:0045214; GO:0046716; GO:0051014; GO:0051015	29.0716	28.7274	28.6375	28.3256	28.6688	28.4642	-0.00939482	19.9192	-0.480654	0.334541	0.00857	0.00939482	FALSE
Cgas	GO:0002218; GO:0002221; GO:0002230; GO:0002637; GO:0002753; GO:0003677; GO:0003682; GO:0003690; GO:0005546; GO:0005634; GO:0005737; GO:0005829; GO:0005886; GO:0006974; GO:0008340; GO:0016604; GO:0019933; GO:0019934; GO:0031491; GO:0032479; GO:0032481; GO:0035861; GO:0038001; GO:0042803; GO:0045087; GO:0045738; GO:0050776; GO:0050863; GO:0051607; GO:0061501; GO:0071360; GO:0140693; GO:0140896; GO:…	23.8596	24.2072	23.7895	24.2153	23.641	23.9811	-0.00116896	16.6077	-0.0658963	0.901299	0.00885045	0.00116896	TRUE
Cggbp1	GO:0000122; GO:0003690; GO:0005634; GO:0005654; GO:0010468; GO:0040029; GO:0042802; GO:0140297	20.9128	21.3736	21.1399	20.913	21.1913	20.3466	-0.0221943	14.6862	-0.810876	0.0502695	0.00800894	0.0221943	FALSE
Cgn	GO:0000226; GO:0003382; GO:0005524; GO:0005903; GO:0005923; GO:0008017; GO:0016459; GO:0043296; GO:0070830	27.7496	28.3283	28.16	28.2685	27.971	27.6043	-0.0145223	19.5119	-0.64916	0.163041	0.00850821	0.0145223	TRUE
Cgnl1	GO:0005524; GO:0005923; GO:0007015; GO:0015629; GO:0016459; GO:0032991; GO:0043296; GO:0051058; GO:0051497; GO:0150105	22.1658	22.2708	22.017	22.0314	21.762	20.8925	-0.0382048	15.3982	-0.990468	0.000135842	0.00265648	0.0382048	TRUE
Champ1	GO:0000776; GO:0000793; GO:0005634; GO:0005654; GO:0005819; GO:0031134; GO:0034501; GO:0035372; GO:0051315	23.8484	24.0712	23.7946	24.0992	24.1577	24.0202	0.00316341	16.614	0.283873	0.585628	0.00534267	-0.00316341	FALSE
Chchd3	GO:0005739; GO:0005743; GO:0007007; GO:0008053; GO:0019902; GO:0042407; GO:0060090; GO:0061617; GO:0005739; GO:0005743; GO:0007007; GO:0008053; GO:0019902; GO:0042407; GO:0060090; GO:0061617; GO:0005739; GO:0005743; GO:0007007; GO:0008053; GO:0019902; GO:0042407; GO:0060090; GO:0061617	28.5784	27.8976	28.6751	28.3727	28.4083	27.9394	-0.0129518	19.7085	-0.519927	0.290384	0.0106395	0.0129518	FALSE
Chchd6	GO:0005739; GO:0005743; GO:0006974; GO:0042407; GO:0061617	26.2065	25.598	26.2963	25.9641	26.0096	25.4413	-0.0172448	18.078	-0.667255	0.147658	0.00962483	0.0172448	FALSE
Chd1	GO:0000228; GO:0000785; GO:0003677; GO:0003682; GO:0004386; GO:0005524; GO:0005634; GO:0005737; GO:0006338; GO:0006357; GO:0016887; GO:0034728; GO:0035064; GO:0042393; GO:0043923; GO:0140658; GO:0000228; GO:0000785; GO:0003677; GO:0003682; GO:0004386; GO:0005524; GO:0005634; GO:0005737; GO:0006338; GO:0006357; GO:0016887; GO:0034728; GO:0035064; GO:0042393; GO:0043923; GO:0140658	22.3284	22.5057	22.1764	22.5999	22.1995	22.2949	-0.0029747	15.5117	-0.229122	0.662331	0.00631882	0.0029747	FALSE
Chd1l	GO:0000166; GO:0003678; GO:0005524; GO:0005634; GO:0005654; GO:0005829; GO:0005886; GO:0006281; GO:0006338; GO:0006974; GO:0016887; GO:0031491; GO:0035861; GO:0140566; GO:0140658; GO:0160004; GO:0000166; GO:0003678; GO:0005524; GO:0005634; GO:0006281; GO:0006338; GO:0006974; GO:0016887; GO:0031491; GO:0035861; GO:0140566; GO:0140658; GO:0160004	20.2082	20.0238	20.3257	20.2735	20.5113	20.127	-0.00109494	14.0398	-0.0844934	0.873562	0.00645628	0.00109494	TRUE
Chd2	GO:0000785; GO:0000978; GO:0003677; GO:0003682; GO:0004386; GO:0005524; GO:0005634; GO:0006357; GO:0006974; GO:0007517; GO:0010467; GO:0016887; GO:0034728; GO:0042393; GO:0060218; GO:0140658; GO:0000785; GO:0000978; GO:0003677; GO:0003682; GO:0004386; GO:0005524; GO:0005634; GO:0006357; GO:0006974; GO:0007517; GO:0010467; GO:0016887; GO:0034728; GO:0042393; GO:0060218; GO:0140658	24.1374	24.1962	24.0909	24.1951	24.2579	24.1967	0.00163205	16.749	0.369135	0.471447	0.00205451	-0.00163205	FALSE
Chd3	GO:0000122; GO:0000785; GO:0000976; GO:0003677; GO:0003682; GO:0004386; GO:0005524; GO:0005634; GO:0005737; GO:0005813; GO:0006325; GO:0006338; GO:0007051; GO:0007098; GO:0016581; GO:0016605; GO:0016887; GO:0042393; GO:0046872; GO:0140658	20.7175	21.1757	20.3092	20.7995	20.9235	21.1423	0.0116624	14.3726	0.47591	0.340029	0.0107762	-0.0116624	FALSE
Chd4	GO:0000122; GO:0000724; GO:0000781; GO:0000785; GO:0001221; GO:0003677; GO:0003682; GO:0003714; GO:0004386; GO:0005524; GO:0005634; GO:0005654; GO:0005737; GO:0005813; GO:0006338; GO:0010629; GO:0016581; GO:0016887; GO:0032991; GO:0032993; GO:0042393; GO:0042826; GO:0046872; GO:0051963; GO:0061629; GO:0072553; GO:0090575; GO:0090734; GO:0140297; GO:0140658; GO:0150048	27.2848	27.2947	26.9616	27.5379	27.386	27.6179	0.0114786	18.881	0.647578	0.164416	0.00675335	-0.0114786	FALSE
Chd6	GO:0000785; GO:0001221; GO:0003677; GO:0003682; GO:0004386; GO:0005524; GO:0005634; GO:0005654; GO:0006338; GO:0008094; GO:0010468; GO:0016887; GO:0042393; GO:0045454; GO:0045944; GO:0140658	21.5323	21.6924	21.4321	21.2889	21.2524	20.9202	-0.018629	14.9219	-0.910451	0.0116694	0.00423157	0.018629	FALSE
Chd7	GO:0000785; GO:0000978; GO:0001501; GO:0001568; GO:0001701; GO:0001974; GO:0003007; GO:0003222; GO:0003226; GO:0003677; GO:0003682; GO:0005524; GO:0005634; GO:0005654; GO:0005730; GO:0006338; GO:0006366; GO:0007417; GO:0007512; GO:0007605; GO:0007626; GO:0007628; GO:0008015; GO:0009617; GO:0010468; GO:0010880; GO:0016887; GO:0021545; GO:0021553; GO:0021772; GO:0030217; GO:0030540; GO:0035116; GO:…	22.9847	23.1066	23.0011	23.0783	22.8728	22.5237	-0.0156711	15.9943	-0.952629	0.00331292	0.00250157	0.0156711	FALSE
Chd8	GO:0000122; GO:0001701; GO:0002039; GO:0003677; GO:0003678; GO:0003682; GO:0005524; GO:0006397; GO:0007420; GO:0008013; GO:0016055; GO:0016787; GO:0035064; GO:0035176; GO:0045944; GO:0045945; GO:0048565; GO:0060134; GO:0071339; GO:0090090; GO:0140658; GO:2000270	22.8388	22.6507	22.7394	22.6965	22.7173	22.2957	-0.0133508	15.791	-0.927826	0.00762563	0.00268371	0.0133508	FALSE
Cherp	GO:0003723; GO:0005737; GO:0006396; GO:0006874; GO:0008285; GO:0044325; GO:0048471; GO:0051209; GO:0070886; GO:0003723; GO:0005737; GO:0006396; GO:0006874; GO:0008285; GO:0044325; GO:0048471; GO:0051209; GO:0070886; GO:0003723; GO:0005737; GO:0006396; GO:0006874; GO:0008285; GO:0033017; GO:0044325; GO:0048471; GO:0051209; GO:0070886	22.4631	23.0468	22.6988	23.1783	22.809	23.3225	0.0161571	15.7818	0.655859	0.157271	0.00929826	-0.0161571	FALSE
Chid1	GO:0005615; GO:0005764; GO:0005770; GO:0005802; GO:0005975; GO:0008061; GO:0012505; GO:0045087; GO:0070492; GO:1900016	21.2684	20.9663	21.1681	21.0731	21.4102	21.2292	0.00361928	14.6614	0.303972	0.558085	0.0056716	-0.00361928	TRUE
Chmp1b2	GO:0000815; GO:0005771; GO:0015031; GO:0032509; GO:0045324; GO:0000815; GO:0005771; GO:0015031; GO:0032509; GO:0045324	22.82	22.3267	22.3761	22.0789	22.0025	21.7011	-0.0242294	15.5575	-0.824607	0.0434465	0.00831108	0.0242294	FALSE
Chmp2b	GO:0000421; GO:0000776; GO:0000815; GO:0001778; GO:0005643; GO:0005737; GO:0005765; GO:0005771; GO:0005828; GO:0005829; GO:0005886; GO:0006914; GO:0006997; GO:0007032; GO:0007080; GO:0010824; GO:0014069; GO:0015031; GO:0019904; GO:0030496; GO:0031468; GO:0032509; GO:0032585; GO:0039702; GO:0043162; GO:0045324; GO:0046761; GO:0050804; GO:0050890; GO:0061952; GO:0070050; GO:0071985; GO:0097352; GO:…	22.1318	22.1358	22.1067	21.8214	22.0174	21.922	-0.00506297	15.2978	-0.513527	0.297421	0.00422996	0.00506297	TRUE
Chmp4bl1	GO:0000815; GO:0005771; GO:0006900; GO:0009898; GO:0014069; GO:0032511; GO:0098978; GO:0099175	23.5573	23.3843	22.91	23.0238	23.0919	22.589	-0.02117	16.1443	-0.80081	0.0555635	0.00791642	0.02117	FALSE
Chmp5	GO:0000421; GO:0000776; GO:0001778; GO:0001919; GO:0005634; GO:0005643; GO:0005765; GO:0005771; GO:0005828; GO:0005829; GO:0005886; GO:0006900; GO:0006914; GO:0006997; GO:0007040; GO:0007080; GO:0008333; GO:0010824; GO:0015031; GO:0030218; GO:0030496; GO:0031468; GO:0032511; GO:0032585; GO:0039702; GO:0043162; GO:0046761; GO:0061952; GO:0071222; GO:0071225; GO:0071985; GO:0097352; GO:1901673; GO:…	23.2444	22.9504	22.8638	22.2898	22.5352	21.9891	-0.0294533	15.8881	-0.829681	0.0410427	0.00990862	0.0294533	TRUE
Chmp7	GO:0000421; GO:0000776; GO:0000785; GO:0000815; GO:0001778; GO:0005635; GO:0005643; GO:0005654; GO:0005765; GO:0005771; GO:0005828; GO:0005829; GO:0005886; GO:0006900; GO:0006914; GO:0006997; GO:0007080; GO:0009898; GO:0010458; GO:0030496; GO:0031468; GO:0032511; GO:0032585; GO:0039702; GO:0043162; GO:0045324; GO:0046761; GO:0061952; GO:0071168; GO:0071985; GO:0097352; GO:1901673; GO:1902774; GO:…	19.5204	19.713	19.5297	19.5558	19.1702	19.6944	0.00226144	13.5229	0.150811	0.775498	0.00741185	-0.00226144	TRUE
Chordc1	GO:0005524; GO:0008270; GO:0010824; GO:0043531; GO:0051298; GO:0051879; GO:0061077; GO:1900034	23.989	23.7166	23.7646	23.2323	23.4908	23.5822	-0.0058957	16.4169	-0.296958	0.567657	0.00947904	0.0058957	FALSE
Chst14	GO:0000139; GO:0001537; GO:0008146; GO:0016051; GO:0030208; GO:0050655	21.0467	20.6825	20.8655	20.7729	21.0193	20.5775	-0.00807759	14.489	-0.565939	0.241723	0.00588362	0.00807759	FALSE
Chtf18	GO:0001673; GO:0003677; GO:0005524; GO:0005634; GO:0005737; GO:0007059; GO:0007131; GO:0007140; GO:0007281; GO:0016887; GO:0031390; GO:0032508; GO:0051985	20.975	20.2733	20.8931	20.8911	20.7342	20.624	-0.00351433	14.393	-0.177516	0.736523	0.00974141	0.00351433	FALSE
Chtopl1	GO:0003729; GO:0005634; GO:0006406; GO:0016607	26.0565	26.698	26.1787	26.4391	25.9558	27.2003	0.0252278	18.1499	0.702942	0.119258	0.0127629	-0.0252278	FALSE
Chuk	GO:0002011; GO:0003009; GO:0004672; GO:0004674; GO:0005524; GO:0005654; GO:0005737; GO:0007249; GO:0007266; GO:0007595; GO:0008384; GO:0008385; GO:0009410; GO:0009636; GO:0009898; GO:0010033; GO:0010034; GO:0030316; GO:0032496; GO:0032727; GO:0033194; GO:0033209; GO:0033598; GO:0034142; GO:0034614; GO:0035631; GO:0035994; GO:0038061; GO:0042475; GO:0042803; GO:0043123; GO:0043200; GO:0044877; GO:…	23.3455	23.1518	23.3032	23.4446	23.5257	23.5367	0.00786577	16.1578	0.693832	0.126258	0.00408199	-0.00786577	FALSE
Ciao1	GO:0005737; GO:0007059; GO:0016226; GO:0071817; GO:0097361; GO:0097428	23.334	23.1408	23.2513	23.2008	23.4791	23.5735	0.0105056	16.1028	0.81708	0.0471293	0.00370634	-0.0105056	FALSE
Ciao2b	GO:0005634; GO:0005654; GO:0005737; GO:0005819; GO:0005829; GO:0007059; GO:0016226; GO:0071817; GO:0097361; GO:0097428; GO:0106035	23.6024	23.3914	23.8245	23.738	23.8567	24.076	0.014443	16.3671	0.804039	0.0538384	0.00534022	-0.014443	FALSE
Ciao3	GO:0001666; GO:0002244; GO:0010468; GO:0016226; GO:0032364; GO:0046872; GO:0051539; GO:0097361	19.754	19.6269	19.4437	19.3764	19.3357	18.2831	-0.0396808	13.638	-0.985635	0.00030803	0.00339962	0.0396808	FALSE
Cibar1	GO:0005543; GO:0005634; GO:0005737; GO:0005739; GO:0005743; GO:0005814; GO:0005929; GO:0007007; GO:0030061; GO:0035108; GO:0035869; GO:0036064; GO:0045880; GO:0060271; GO:0061024; GO:0097546; GO:0097749	21.5425	21.7213	21.7846	21.613	21.2309	21.2984	-0.0118863	15.0019	-0.690257	0.129053	0.00622991	0.0118863	FALSE
Cic	GO:0000122; GO:0000977; GO:0000981; GO:0003682; GO:0005634; GO:0006357; GO:0006366; GO:0007420; GO:0007612; GO:0007613; GO:0032991; GO:0035176; GO:0045892; GO:0048286	22.8973	22.8445	22.7232	22.5141	22.6295	22.3629	-0.0131343	15.7934	-0.845241	0.0340724	0.00415195	0.0131343	FALSE
Cip2a	GO:0002052; GO:0004864; GO:0005694; GO:0006974; GO:0007283; GO:0007405; GO:0042803; GO:0051276; GO:0061351; GO:0002052; GO:0004864; GO:0005694; GO:0005829; GO:0005886; GO:0006974; GO:0007283; GO:0007405; GO:0042803; GO:0051276; GO:0061351; GO:0141112	23.0159	22.6534	23.0577	22.9757	22.7436	22.0882	-0.0250687	15.936	-0.896241	0.0155903	0.00620349	0.0250687	TRUE
Cir1	GO:0000122; GO:0001701; GO:0003714; GO:0005634; GO:0005737; GO:0005813; GO:0006397; GO:0008380; GO:0016607; GO:0019901; GO:0032991; GO:0042826; GO:0044877; GO:0045892	22.5601	23.214	22.6788	22.8554	23.3373	23.1223	0.0104357	15.8477	0.437257	0.385915	0.0107319	-0.0104357	FALSE
Cirbp	GO:0003723; GO:0003730; GO:0005634; GO:0005654; GO:0005681; GO:0005737; GO:0008266; GO:0009411; GO:0010494; GO:0030308; GO:0030371; GO:0034063; GO:0045727; GO:0048026; GO:0048255; GO:0070181; GO:0070417; GO:1902806	24.5896	24.9149	24.702	24.4353	24.4884	23.7507	-0.0284759	17.1534	-0.93641	0.00593692	0.00533547	0.0284759	FALSE
Cisd1	GO:0005739; GO:0005741; GO:0010506; GO:0030170; GO:0032473; GO:0042802; GO:0042803; GO:0043457; GO:0046872; GO:0047801; GO:0051537; GO:0106034	22.8239	22.9786	23.0982	22.8284	23.2117	22.7345	-0.00523692	15.9389	-0.37182	0.467972	0.00653738	0.00523692	FALSE
Cisd2	GO:0005741; GO:0005789; GO:0006914; GO:0010506; GO:0032991; GO:0042803; GO:0046872; GO:0051537; GO:0097038	23.602	23.6659	23.7049	23.3995	23.5673	23.4793	-0.00426676	16.3651	-0.484634	0.329962	0.00385054	0.00426676	FALSE
Cit	GO:0000281; GO:0001223; GO:0004674; GO:0005524; GO:0005829; GO:0006468; GO:0019901; GO:0030165; GO:0030291; GO:0032467; GO:0035331; GO:0046872; GO:0051402; GO:0097110; GO:0000281; GO:0004674; GO:0005524; GO:0005737; GO:0006468; GO:0046872	20.4823	20.868	20.6443	20.6668	20.1497	19.4791	-0.0363443	14.3638	-0.940946	0.00512812	0.00653844	0.0363443	FALSE
Ciz1	GO:0003676; GO:0005634; GO:0008270; GO:0030332; GO:0032298; GO:0051457	24.8355	25.3754	24.9741	24.7415	24.118	24.7272	-0.0107678	17.2568	-0.342887	0.505826	0.0147497	0.0107678	FALSE
Ckap2	GO:0000281; GO:0005737; GO:0005813; GO:0007026; GO:0015630; GO:0045944	22.8741	23.5002	22.9492	23.1439	22.9376	22.7257	-0.0118335	16.0344	-0.569981	0.237616	0.00852932	0.0118335	FALSE
Ckap4	GO:0005783; GO:0005791; GO:0005811; GO:0005886	25.3341	25.2753	25.4637	25.2592	25.4404	25.5416	0.00632336	17.5549	0.72675	0.101797	0.00298833	-0.00632336	TRUE
Ckap5	GO:0000776; GO:0000922; GO:0002181; GO:0005730; GO:0005737; GO:0005813; GO:0005886; GO:0007051; GO:0007052; GO:0007098; GO:0007626; GO:0008017; GO:0008542; GO:0010609; GO:0022618; GO:0030425; GO:0030951; GO:0032289; GO:0032991; GO:0035371; GO:0043021; GO:0043204; GO:0045807; GO:0046785; GO:0046959; GO:0051010; GO:0051298; GO:0060079; GO:0060291; GO:0061863; GO:0071598; GO:0090063; GO:0097062; GO:…	24.576	24.0138	24.3708	24.3502	24.4943	24.6735	0.0104845	16.8537	0.591895	0.21584	0.00713865	-0.0104845	TRUE
Ckb	GO:0004111; GO:0005524; GO:0005615; GO:0005739; GO:0005829; GO:0005886; GO:0016310; GO:0021549; GO:0030425; GO:0030644; GO:0031625; GO:0043025; GO:0046314; GO:0071391; GO:0140651; GO:1904568	23.0617	23.2313	23.1808	23.4808	22.8235	23.43	0.00607546	16.0425	0.326347	0.527858	0.00879865	-0.00607546	TRUE
Clasp1	GO:0000226; GO:0000776; GO:0001578; GO:0002162; GO:0005794; GO:0005813; GO:0005815; GO:0005876; GO:0005881; GO:0005938; GO:0006903; GO:0007020; GO:0007026; GO:0007030; GO:0007052; GO:0008017; GO:0010458; GO:0010470; GO:0010634; GO:0010717; GO:0015630; GO:0016477; GO:0030010; GO:0030953; GO:0030981; GO:0031023; GO:0031111; GO:0031592; GO:0034453; GO:0040001; GO:0043515; GO:0045180; GO:0045921; GO:…	25.7182	25.2285	25.4721	25.657	25.6569	25.5558	0.00173451	17.6973	0.126055	0.811919	0.00682506	-0.00173451	TRUE
Clasp2	GO:0000776; GO:0005794; GO:0005815; GO:0005876; GO:0005881; GO:0008017; GO:0031110; GO:0040001; GO:0045180; GO:0051494; GO:0072686; GO:0090307; GO:1902904	21.5721	21.2226	21.6714	21.6335	21.6135	21.7961	0.00902074	14.9028	0.608037	0.200343	0.00588914	-0.00902074	FALSE
Clasp2	GO:0000776; GO:0005794; GO:0008017; GO:0015630; GO:0031110; GO:0051494; GO:1902904	23.4746	23.1086	23.3565	23.4708	23.5494	23.6391	0.00943274	16.1813	0.665711	0.148945	0.00528668	-0.00943274	FALSE
Clasrp	GO:0005634; GO:0006397; GO:0008380	20.8703	21.95	21.4556	21.3098	20.9183	22.0886	0.0199378	14.726	0.510376	0.300908	0.0167969	-0.0199378	FALSE
Clcc1	GO:0000139; GO:0005254; GO:0005634; GO:0005737; GO:0005783; GO:0005789; GO:0005794; GO:0006821; GO:0031965; GO:0034707; GO:0044233	21.681	21.3822	21.9857	21.6237	21.8525	21.7581	0.00344113	15.0285	0.216495	0.680331	0.00775889	-0.00344113	FALSE
Clcn2	GO:0005247; GO:0005886; GO:0006821; GO:0008308; GO:0015629; GO:0030324; GO:0030425; GO:0032347; GO:0032591; GO:0034707; GO:0043194; GO:0043204; GO:0048714; GO:0060041; GO:0060689; GO:0071476; GO:0072320; GO:0090425; GO:0097450; GO:0098902	22.7872	22.3637	22.6975	22.7079	22.7867	22.9712	0.0104611	15.6796	0.681851	0.135727	0.00561134	-0.0104611	TRUE
Clcn3	GO:0005216; GO:0005244; GO:0005247; GO:0005254; GO:0005524; GO:0005765; GO:0005768; GO:0005769; GO:0005770; GO:0005794; GO:0005886; GO:0006811; GO:0006821; GO:0006911; GO:0008021; GO:0008344; GO:0009897; GO:0010008; GO:0012506; GO:0015297; GO:0016324; GO:0030141; GO:0030165; GO:0030672; GO:0031410; GO:0031901; GO:0031902; GO:0035249; GO:0042581; GO:0043679; GO:0045202; GO:0045211; GO:0045335; GO:…	21.1885	20.9864	21.1186	21.227	21.3132	21.5349	0.01289	14.6304	0.901689	0.0140224	0.00309055	-0.01289	TRUE
Clcn5	GO:0000139; GO:0003014; GO:0005247; GO:0005524; GO:0005768; GO:0005769; GO:0005794; GO:0005829; GO:0005886; GO:0006821; GO:0006897; GO:0008021; GO:0010008; GO:0015297; GO:0016020; GO:0042802; GO:0045177	22.287	21.8491	22.0144	21.9918	22.3525	22.5043	0.0140735	15.2732	0.727259	0.101437	0.00664104	-0.0140735	TRUE
Clcn6	GO:0005247; GO:0005524; GO:0006821; GO:0009612; GO:0015108; GO:0016020; GO:0043231	20.3742	20.1476	19.9377	20.0913	19.9766	20.3087	0.00370042	13.9355	0.275232	0.597577	0.00646274	-0.00370042	FALSE
Clcn7	GO:0005247; GO:0005524; GO:0005765; GO:0009268; GO:0015108; GO:0015297; GO:0030321; GO:0034707; GO:0043231	21.0689	20.8503	21.0023	20.8733	21.201	20.9589	0.000449732	14.5479	0.0449318	0.932648	0.00499956	-0.000449732	FALSE
Clec16a	GO:0005794; GO:0005829; GO:0006914; GO:0009267; GO:0031982; GO:0032435; GO:0036020; GO:0043161; GO:1901097; GO:1901098; GO:1901525; GO:1904263; GO:0005770; GO:0005794; GO:0005829; GO:0006914; GO:0008333; GO:0009267; GO:0016197; GO:0031982; GO:0032435; GO:0036020; GO:0043161; GO:1901097; GO:1901098; GO:1901525; GO:1904263; GO:0005770; GO:0005794; GO:0005829; GO:0006914; GO:0008333; GO:0009267; GO:…	23.6261	23.3616	23.7957	23.7031	23.9829	24.1732	0.0180443	16.3614	0.830428	0.0406941	0.00605289	-0.0180443	FALSE
Clic1	GO:0005247; GO:0005254; GO:0005634; GO:0005635; GO:0005737; GO:0005739; GO:0005783; GO:0005886; GO:0006821; GO:0016020; GO:0031965; GO:0034707; GO:0045669; GO:0048471; GO:0051881; GO:0070062	26.6524	26.456	26.5552	26.4185	26.4251	26.5506	-3.28658e-05	18.3753	-0.004645	0.993033	0.00353772	3.28658e-05	TRUE
Clic4	GO:0001525; GO:0001886; GO:0005254; GO:0005634; GO:0005739; GO:0005813; GO:0005886; GO:0007035; GO:0009566; GO:0030216; GO:0030659; GO:0034707; GO:0035264; GO:0048754; GO:0061299; GO:0070161	25.1163	25.0264	25.1181	24.9272	24.9382	25.0101	-0.00198524	17.3573	-0.312101	0.547049	0.00302158	0.00198524	TRUE
Clic5	GO:0002021; GO:0002024; GO:0005254; GO:0005737; GO:0005739; GO:0005794; GO:0005813; GO:0005938; GO:0006821; GO:0007601; GO:0007605; GO:0008104; GO:0015629; GO:0016020; GO:0016324; GO:0032420; GO:0032421; GO:0034707; GO:0050885; GO:0060088; GO:0120044	24.0841	24.2344	24.0526	24.231	24.5298	24.8714	0.022784	16.7189	0.94857	0.00389956	0.00380188	-0.022784	TRUE
Clint1	GO:0005543; GO:0005768; GO:0005794; GO:0005886; GO:0006897; GO:0030125; GO:0030136; GO:0030276; GO:0048268	24.3923	24.4356	24.4641	24.0799	24.3946	24.0219	-0.0106465	16.9114	-0.714058	0.110954	0.00521911	0.0106465	TRUE
Clk2	GO:0000139; GO:0004674; GO:0004713; GO:0005524; GO:0005634; GO:0010033; GO:0010212; GO:0015031; GO:0031625; GO:0032526; GO:0042802; GO:0043484; GO:0045721	24.1473	23.9418	24.0625	23.847	23.9415	24.1258	0.00268256	16.6257	0.293339	0.572613	0.00437131	-0.00268256	FALSE
Clk3	GO:0001669; GO:0004672; GO:0004674; GO:0004712; GO:0004713; GO:0005524; GO:0005634; GO:0016301; GO:0042802; GO:0043484; GO:0106310	23.266	23.2156	22.9346	23.2068	23.3095	23.5931	0.0131075	16.0334	0.806708	0.0524316	0.0048009	-0.0131075	FALSE
Clk4	GO:0004674; GO:0004713; GO:0005524; GO:0005634; GO:0043484	21.4872	22.1318	21.1087	21.3388	21.5235	22.3362	0.0228633	14.8611	0.624902	0.18466	0.0142818	-0.0228633	FALSE
Cln3	GO:0000139; GO:0001508; GO:0001934; GO:0005634; GO:0005737; GO:0005764; GO:0005765; GO:0005769; GO:0005770; GO:0005776; GO:0005783; GO:0005789; GO:0005794; GO:0005795; GO:0005802; GO:0005829; GO:0005886; GO:0005901; GO:0006865; GO:0006897; GO:0006898; GO:0007040; GO:0007042; GO:0007611; GO:0008021; GO:0008306; GO:0009992; GO:0010468; GO:0010506; GO:0010762; GO:0016020; GO:0016236; GO:0016243; GO:…	19.907	19.7734	20.0504	20.2693	20.5044	20.1527	0.00744917	13.8904	0.371612	0.46824	0.00930502	-0.00744917	TRUE
Cln6	GO:0001573; GO:0005730; GO:0005769; GO:0005783; GO:0005788; GO:0007040; GO:0007042; GO:0007601; GO:0008203; GO:0009057; GO:0016020; GO:0030203; GO:0031987; GO:0035727; GO:0042803; GO:0045121; GO:0045862; GO:0120146	24.1093	23.9876	24.0176	24.1432	24.4123	24.5703	0.016192	16.6736	0.904592	0.0132198	0.00381514	-0.016192	TRUE
Cln8	GO:0005739; GO:0005783; GO:0005789; GO:0005793; GO:0006644; GO:0006672; GO:0006915; GO:0007006; GO:0007040; GO:0007399; GO:0007601; GO:0007628; GO:0008203; GO:0008306; GO:0008344; GO:0008361; GO:0009057; GO:0019538; GO:0021522; GO:0021523; GO:0030163; GO:0033116; GO:0035176; GO:0043524; GO:0045494; GO:0050881; GO:0050884; GO:0050885; GO:0051402; GO:0051935; GO:0055088; GO:0060041; GO:0060052; GO:…	22.4985	22.3955	22.5118	22.6211	22.9416	22.9606	0.0152266	15.6042	0.824855	0.0433275	0.00521806	-0.0152266	TRUE
Clp1	GO:0000214; GO:0005524; GO:0005634; GO:0005654; GO:0005829; GO:0005849; GO:0006378; GO:0006388; GO:0016310; GO:0021695; GO:0046404; GO:0051731; GO:0051736; GO:0070922; GO:0098795	18.7063	19.082	18.6515	18.7747	18.8699	18.8766	0.002101	13.0361	0.178553	0.735017	0.00578888	-0.002101	FALSE
Clpb	GO:0005524; GO:0005758; GO:0016887; GO:0030851; GO:0034605; GO:0039529; GO:0140374; GO:0140545; GO:0005524; GO:0016887	21.3145	21.2816	21.9125	21.3921	21.8562	22.3133	0.0265122	14.854	0.831973	0.0399775	0.00884007	-0.0265122	FALSE
Clptm1	GO:0009897; GO:0012505; GO:0016020; GO:0033081; GO:0050811; GO:0098982; GO:0099072	24.1183	23.4726	24.2138	23.9302	24.1555	24.1916	0.00838568	16.5905	0.38496	0.451084	0.0100522	-0.00838568	TRUE
Clptm1l	GO:0005789; GO:0012505; GO:0016020; GO:0017128	23.7902	23.1941	23.8189	23.7011	24.0421	23.9965	0.0125204	16.3858	0.535554	0.273472	0.00987157	-0.0125204	FALSE
Clpx	GO:0005524; GO:0005739; GO:0005759; GO:0006508; GO:0008270; GO:0009368; GO:0009376; GO:0009841; GO:0016504; GO:0016887; GO:0042645; GO:0046034; GO:0046983; GO:0051082; GO:0051301; GO:0051603; GO:0140662	23.8083	23.5422	23.7999	23.9268	23.9612	23.7578	0.000936704	16.4904	0.0821146	0.877105	0.00568438	-0.000936704	FALSE
Clta	GO:0005198; GO:0005819; GO:0005886; GO:0005905; GO:0006886; GO:0006897; GO:0007049; GO:0030118; GO:0030125; GO:0030130; GO:0030132; GO:0030136; GO:0030669; GO:0030672; GO:0031410; GO:0032050; GO:0042277; GO:0044877; GO:0048268; GO:0051020; GO:0051301; GO:0071439; GO:0072583; GO:0098835; GO:0098843; GO:0098978; GO:0099631	21.8257	21.6056	21.3351	21.9043	21.4624	21.5419	-0.00389316	15.0059	-0.233848	0.655622	0.00809333	0.00389316	TRUE
Cltc	GO:0000278; GO:0003725; GO:0005198; GO:0005819; GO:0005829; GO:0005905; GO:0006886; GO:0006898; GO:0006914; GO:0007030; GO:0016020; GO:0019901; GO:0030117; GO:0030118; GO:0030130; GO:0030132; GO:0030136; GO:0030315; GO:0030506; GO:0030669; GO:0031072; GO:0031523; GO:0031623; GO:0032051; GO:0032991; GO:0033572; GO:0042147; GO:0042277; GO:0042383; GO:0042470; GO:0043195; GO:0045334; GO:0048268; GO:…	27.1704	26.9558	26.9459	27.0049	26.9432	26.9015	-0.00415335	18.7329	-0.564911	0.242772	0.00303335	0.00415335	TRUE
Clu	GO:0000902; GO:0001540; GO:0001774; GO:0002434; GO:0005102; GO:0005615; GO:0005634; GO:0005737; GO:0005739; GO:0005743; GO:0005829; GO:0007283; GO:0008284; GO:0009416; GO:0009615; GO:0009986; GO:0010628; GO:0016235; GO:0017038; GO:0030426; GO:0031018; GO:0031333; GO:0031334; GO:0031625; GO:0032286; GO:0032436; GO:0032760; GO:0032991; GO:0034366; GO:0035864; GO:0042127; GO:0042583; GO:0042981; GO:…	25.1639	25.2392	24.9769	24.9206	25.4643	25.9997	0.0274066	17.3544	0.899799	0.0145573	0.0066446	-0.0274066	TRUE
Cluh	GO:0003729; GO:0005737; GO:0007005; GO:0048312; GO:0003729; GO:0005737; GO:0007005; GO:0048312	22.1678	22.2634	22.3347	22.1302	22.1036	22.1077	-0.00396369	15.4029	-0.547532	0.260774	0.00302882	0.00396369	FALSE
Cmas	GO:0006054; GO:0008781	25.1054	25.0232	25.0035	24.9445	25.0243	25.2661	0.00681124	17.3268	0.785869	0.063869	0.00267985	-0.00681124	FALSE
Cmpk1	GO:0004017; GO:0004127; GO:0004550; GO:0005524; GO:0005634; GO:0005737; GO:0005829; GO:0006207; GO:0006225; GO:0006227; GO:0006240; GO:0009041; GO:0016310; GO:0018963; GO:0022602; GO:0033862; GO:0036430; GO:0036431; GO:0046705; GO:0050145	24.7388	24.786	24.8005	24.7706	24.4786	24.6812	-0.00342699	17.1495	-0.369773	0.47062	0.00430547	0.00342699	FALSE
Cmss1	GO:0005634; GO:0030686	23.533	23.7847	23.8286	23.5642	23.4666	23.398	-0.00893776	16.4135	-0.670709	0.144796	0.00494203	0.00893776	FALSE
Cmtr1	GO:0003676; GO:0004483; GO:0005634; GO:0005737; GO:0006370; GO:0006397; GO:0032259	21.0783	21.3974	21.1738	21.4046	21.4536	21.7749	0.0165895	14.7119	0.888282	0.0180241	0.0042889	-0.0165895	FALSE
Cndp2	GO:0004180; GO:0005654; GO:0005829; GO:0006508; GO:0008233; GO:0016805; GO:0046872; GO:0070573; GO:0103046	26.1139	25.7069	25.6939	25.5035	25.5866	25.0852	-0.0223494	17.9002	-0.871711	0.0236313	0.00628169	0.0223494	FALSE
Cnn2	GO:0001725; GO:0005516; GO:0005925; GO:0006909; GO:0007015; GO:0010628; GO:0015629; GO:0016020; GO:0030097; GO:0031032; GO:0032944; GO:0032970; GO:0042060; GO:0050765; GO:0051015; GO:0051649; GO:0070663; GO:0071260; GO:1905517; GO:1905522	27.0926	26.9782	27.1553	26.943	27.0969	26.6799	-0.0110469	18.7805	-0.836903	0.0377316	0.00361244	0.0110469	TRUE
Cnn3	GO:0005516; GO:0005874; GO:0005884; GO:0007015; GO:0008017; GO:0015629; GO:0030425; GO:0030674; GO:0030855; GO:0031032; GO:0043025; GO:0043197; GO:0051015; GO:0098794; GO:0098978	27.3413	27.0107	27.0088	26.9346	27.1738	26.872	-0.00702772	18.8001	-0.53182	0.277478	0.00559539	0.00702772	FALSE
Cnot1	GO:0000122; GO:0000288; GO:0000932; GO:0001829; GO:0004535; GO:0005634; GO:0005829; GO:0010606; GO:0017148; GO:0019904; GO:0030014; GO:0030015; GO:0030331; GO:0033147; GO:0035195; GO:0042974; GO:0048387; GO:0060090; GO:0060213; GO:0061014; GO:0070016; GO:1900153; GO:2000036	25.6657	25.2277	25.5097	25.6506	25.7113	25.7302	0.0073929	17.6844	0.505841	0.305955	0.00630368	-0.0073929	FALSE
Cnot10	GO:0005634; GO:0005737; GO:0006402; GO:0017148; GO:0030014; GO:0031047	23.7833	23.321	23.3853	23.6116	23.6944	23.8354	0.00942476	16.3006	0.582785	0.224791	0.00657087	-0.00942476	FALSE
Cnot11	GO:0005634; GO:0005737; GO:0006417; GO:0030014; GO:0031047	21.885	21.5057	21.5855	21.6481	21.9411	22.038	0.011545	15.0128	0.696482	0.124204	0.00594729	-0.011545	FALSE
Cnot2	GO:0000122; GO:0000289; GO:0000932; GO:0001222; GO:0001829; GO:0005737; GO:0010606; GO:0030014; GO:0030015; GO:0033147; GO:2000036; GO:0000122; GO:0000289; GO:0000932; GO:0001222; GO:0001829; GO:0004535; GO:0005654; GO:0005737; GO:0005829; GO:0005886; GO:0010606; GO:0030014; GO:0030015; GO:0033147; GO:2000036	24.2974	23.9658	24.0898	24.1762	24.2507	24.3438	0.00646799	16.7233	0.597662	0.210249	0.00433832	-0.00646799	TRUE
Cnot3	GO:0000289; GO:0000932; GO:0001829; GO:0005634; GO:0006355; GO:0006417; GO:0030014; GO:0030015; GO:0031047; GO:0120162; GO:2000036	23.6211	23.1808	23.6335	23.655	23.77	23.8133	0.00998212	16.3019	0.577051	0.230499	0.00706392	-0.00998212	FALSE
Cnot7	GO:0000175; GO:0000288; GO:0000289; GO:0000290; GO:0000932; GO:0003676; GO:0003714; GO:0004532; GO:0004535; GO:0005634; GO:0005737; GO:0008284; GO:0008285; GO:0010629; GO:0016607; GO:0030014; GO:0030015; GO:0031047; GO:0033962; GO:0042509; GO:0043232; GO:0045070; GO:0045892; GO:0045944; GO:0051607; GO:0060213; GO:0060339; GO:0061014; GO:0140297; GO:1900153	23.6752	23.3412	23.6283	23.7547	23.8228	23.84	0.0084284	16.3569	0.597086	0.210805	0.00566173	-0.0084284	FALSE
Cnot8	GO:0000175; GO:0000288; GO:0000932; GO:0003676; GO:0004535; GO:0005634; GO:0008284; GO:0030014; GO:0030015; GO:0061014	21.9896	21.8489	21.7656	22.0872	21.9452	21.9621	0.00168522	15.1919	0.195418	0.710605	0.00422871	-0.00168522	FALSE
Cnot9	GO:0000932; GO:0005154; GO:0005634; GO:0006402; GO:0017148; GO:0019221; GO:0019900; GO:0019904; GO:0030014; GO:0030015; GO:0030374; GO:0031047; GO:0032991; GO:0033138; GO:0033147; GO:0042803; GO:0045742	24.194	23.7499	24.1237	24.2872	24.3262	24.4314	0.0117016	16.688	0.63916	0.171816	0.00703998	-0.0117016	FALSE
Cnp	GO:0003723; GO:0004113; GO:0005615; GO:0005737; GO:0005741; GO:0005743; GO:0005902; GO:0007409; GO:0008344; GO:0009214; GO:0009636; GO:0016020; GO:0030551; GO:0030900; GO:0031143; GO:0032496; GO:0035748; GO:0035749; GO:0042470; GO:0042995; GO:0043209; GO:0046902; GO:0048471; GO:0048709	23.5552	23.3706	23.6062	23.5533	23.5303	23.6508	0.00412676	16.2929	0.561977	0.245776	0.00303702	-0.00412676	TRUE
Cnpy2	GO:0005783; GO:0010629; GO:0010988; GO:0005783; GO:0010629; GO:0010988; GO:0005783; GO:0010629; GO:0010988	23.2089	23.2892	23.1933	23.4197	22.9804	23.1308	-0.00443457	16.1124	-0.390723	0.443741	0.00522373	0.00443457	FALSE
Cntln	GO:0005654; GO:0005813; GO:0005814; GO:0005829; GO:0007283; GO:0007338; GO:0010457; GO:0019901; GO:0019904; GO:0030674; GO:0032880; GO:0033365; GO:0065003; GO:0120212; Unknown	19.4312	19.7952	19.381	19.0017	18.6268	18.7363	-0.023932	13.4377	-0.691908	0.127759	0.0124862	0.023932	FALSE
Cntrl	GO:0001822; GO:0003279; GO:0003281; GO:0005813; GO:0005829; GO:0034451; GO:0035904; GO:0048471; GO:0060976; GO:0072687; GO:0090619; GO:0097431; GO:0120103	22.7471	22.8667	22.787	22.7516	22.7069	22.6864	-0.00335231	15.7962	-0.680859	0.136524	0.00180308	0.00335231	FALSE
Cntrob	GO:0005813; GO:0005814; GO:0007099; GO:0019904; GO:0051299; GO:1902017; GO:1902410; GO:0005813; GO:0005814; GO:0007099; GO:0019904; GO:0051299; GO:1902017; GO:1902410	23.5786	23.6721	23.4885	23.5234	23.1539	23.3112	-0.00899343	16.316	-0.618132	0.190892	0.00571844	0.00899343	FALSE
Coasy	GO:0004140; GO:0004595; GO:0005524; GO:0005741; GO:0005759; GO:0015937	21.9573	22.1595	22.0948	22.3356	22.1436	22.5958	0.0149294	15.3008	0.872052	0.0235088	0.00418935	-0.0149294	FALSE
Cobl	GO:0003785; GO:0003785	25.3375	25.2309	25.2191	25.372	25.1438	24.6304	-0.0197867	17.5652	-0.952992	0.00326276	0.00314552	0.0197867	FALSE
Cobll1	GO:0003785; GO:0003785	21.3134	21.3153	21.3505	21.0896	21.1614	20.7494	-0.0165257	14.7767	-0.948607	0.00389402	0.0027565	0.0165257	FALSE
Cog1	GO:0000301; GO:0005794; GO:0007030; GO:0015031; GO:0016020; GO:0017119; GO:0070085	22.9023	22.4424	22.8274	22.9101	23.0576	23.2034	0.0142002	15.7742	0.718722	0.107549	0.00686869	-0.0142002	FALSE
Cog2	GO:0000301; GO:0005795; GO:0006891; GO:0007030; GO:0015031; GO:0016020; GO:0017119; GO:0044877; GO:0070085	23.7539	23.5297	23.8076	23.8869	23.8834	23.9709	0.00790884	16.4492	0.668424	0.146687	0.00440023	-0.00790884	FALSE
Cog3	GO:0000301; GO:0005794; GO:0005801; GO:0005829; GO:0005886; GO:0006486; GO:0006886; GO:0006888; GO:0006890; GO:0006891; GO:0006914; GO:0007030; GO:0017119; GO:0033365; GO:0050821; GO:0070085; GO:0000301; GO:0005794; GO:0005801; GO:0006486; GO:0006886; GO:0006888; GO:0006890; GO:0006891; GO:0006914; GO:0007030; GO:0016020; GO:0017119; GO:0033365; GO:0050821; GO:0070085	24.7962	24.257	24.6409	24.6871	24.9113	25.0084	0.0133068	17.0459	0.657641	0.155751	0.0076215	-0.0133068	TRUE
Cog4	GO:0000301; GO:0006890; GO:0007030; GO:0015031; GO:0016020; GO:0017119; GO:0048213; GO:0070085; GO:0000301; GO:0006890; GO:0007030; GO:0015031; GO:0016020; GO:0017119; GO:0048213; GO:0070085	23.8323	23.5064	23.7612	23.8527	23.7723	23.9029	0.00545618	16.4415	0.507812	0.303758	0.00462802	-0.00545618	FALSE
Cog5	GO:0000301; GO:0005654; GO:0005794; GO:0006891; GO:0007030; GO:0016020; GO:0017119; GO:0048219; GO:0070085; GO:0000301; GO:0005794; GO:0006891; GO:0007030; GO:0016020; GO:0017119; GO:0048219; GO:0070085	22.8242	22.3177	22.7298	22.7575	22.8877	22.9786	0.0105021	15.7003	0.5952	0.212629	0.00708942	-0.0105021	FALSE
Cog6	GO:0000139; GO:0000301; GO:0006891; GO:0007030; GO:0015031; GO:0017119; GO:0070085	23.0733	22.619	22.9108	23.0454	23.1427	23.3664	0.0145135	15.8663	0.757958	0.0807866	0.0062452	-0.0145135	FALSE
Cog7	GO:0000139; GO:0000301; GO:0006486; GO:0006886; GO:0006890; GO:0007030; GO:0017119; GO:0033365; GO:0034067; GO:0050821; GO:0070085	22.6175	22.2264	22.687	22.6914	22.8655	23.0866	0.0174079	15.6183	0.793623	0.0594923	0.00667264	-0.0174079	FALSE
Cog8	GO:0000139; GO:0000301; GO:0006891; GO:0007030; GO:0015031; GO:0017119; GO:0070085	23.7778	23.2655	23.5115	23.8089	23.9759	24.1557	0.0184531	16.3417	0.751452	0.084987	0.00810109	-0.0184531	FALSE
Coil	GO:0000387; GO:0001674; GO:0005634; GO:0015030; GO:0015036; GO:0030619; GO:0030620; GO:0042802	25.767	25.855	25.8781	25.845	25.7572	25.7581	-0.00229461	17.9051	-0.541845	0.266774	0.00177963	0.00229461	FALSE
Coil	GO:0000387; GO:0001674; GO:0005634; GO:0015030; GO:0015036; GO:0030619; GO:0030620; GO:0042802	25.4947	25.6018	25.5708	25.645	25.6308	25.6405	0.0024638	17.7267	0.558317	0.249543	0.00183053	-0.0024638	FALSE
Col12a1	GO:0005576; GO:0005581; GO:0035987; GO:0062023; GO:0005576; GO:0005581; GO:0062023; GO:0005576; GO:0005581; GO:0031012	22.8627	23.4689	23.0202	23.2154	23.1672	23.7251	0.0180706	15.9935	0.756279	0.0818616	0.00781637	-0.0180706	TRUE
Col18a1	GO:0001501; GO:0001525; GO:0001886; GO:0005581; GO:0005604; GO:0005615; GO:0009410; GO:0030020; GO:0030198; GO:0030199; GO:0030903; GO:0030938; GO:0043534; GO:0043536; GO:0051599; GO:0062023; GO:0072577; GO:0101023; GO:1905564; GO:2000353	23.7541	24.4853	24.4692	24.4303	24.074	24.4093	0.00512891	16.7896	0.226294	0.666354	0.0110385	-0.00512891	TRUE
Col1a1	GO:0001501; GO:0001503; GO:0001568; GO:0001649; GO:0001957; GO:0001958; GO:0002020; GO:0005201; GO:0005576; GO:0005581; GO:0005584; GO:0005587; GO:0005615; GO:0005737; GO:0007584; GO:0007601; GO:0007605; GO:0009410; GO:0009612; GO:0010718; GO:0010812; GO:0014070; GO:0015031; GO:0030020; GO:0030141; GO:0030198; GO:0030199; GO:0030335; GO:0031012; GO:0031667; GO:0032355; GO:0032868; GO:0032964; GO:…	25.8946	25.7598	25.6741	25.8869	25.9454	25.1897	-0.0178712	17.9474	-0.829303	0.0412195	0.00602096	0.0178712	TRUE
Col1a2	GO:0001501; GO:0001568; GO:0002020; GO:0005584; GO:0005587; GO:0005615; GO:0007179; GO:0007266; GO:0008217; GO:0030020; GO:0030199; GO:0030282; GO:0030674; GO:0032963; GO:0042802; GO:0043589; GO:0046332; GO:0048407; GO:0070208; GO:0071230; GO:0085029	25.4821	25.3994	25.4029	25.5793	25.4759	24.4971	-0.02837	17.7253	-0.919717	0.00940933	0.00605488	0.02837	TRUE
Col3a1	GO:0001501; GO:0001568; GO:0001701; GO:0001764; GO:0001894; GO:0002020; GO:0002062; GO:0005178; GO:0005201; GO:0005581; GO:0005586; GO:0005615; GO:0007160; GO:0007179; GO:0007229; GO:0007507; GO:0009314; GO:0009612; GO:0010467; GO:0021819; GO:0021987; GO:0030020; GO:0030198; GO:0030199; GO:0030324; GO:0031012; GO:0032905; GO:0034097; GO:0035025; GO:0035264; GO:0035904; GO:0036022; GO:0042060; GO:…	25.2033	24.8675	24.8376	24.9211	25.8565	25.0631	0.00463303	17.3851	0.157324	0.765961	0.0145411	-0.00463303	TRUE
Col4a1	GO:0001569; GO:0005201; GO:0005587; GO:0005604; GO:0005615; GO:0007420; GO:0007528; GO:0016020; GO:0030020; GO:0030198; GO:0030855; GO:0038063; GO:0048407; GO:0048514; GO:0061304; GO:0061333; GO:0071230; GO:0071711; GO:0001569; GO:0005201; GO:0005576; GO:0005587; GO:0005604; GO:0005615; GO:0007420; GO:0007528; GO:0016020; GO:0030020; GO:0030198; GO:0030855; GO:0038063; GO:0048407; GO:0048514; GO:…	27.6419	27.789	27.6488	27.7809	28.1699	28.1668	0.0149505	19.2182	0.803865	0.0539309	0.00553123	-0.0149505	TRUE
Col4a2	GO:0005587; GO:0005604; GO:0005615; GO:0006351; GO:0014823; GO:0016020; GO:0016525; GO:0030020; GO:0030198; GO:0035987; GO:0038063; GO:0060090; GO:0071560; GO:0005587; GO:0005604; GO:0005615; GO:0006351; GO:0014823; GO:0016020; GO:0016525; GO:0030020; GO:0030198; GO:0035987; GO:0038063; GO:0060090; GO:0071560; GO:0005576; GO:0005587; GO:0005604; GO:0005615; GO:0006351; GO:0014823; GO:0016020; GO:…	28.53	28.6316	28.5278	28.7088	28.6691	28.7296	0.00460169	19.8169	0.687069	0.131567	0.0024332	-0.00460169	TRUE
Col5a1	GO:0005201; GO:0005581	25.0505	25.079	24.8075	24.8059	24.6772	25.642	0.019289	17.2105	0.725658	0.102572	0.00914476	-0.019289	FALSE
Col5a2	GO:0001501; GO:0001503; GO:0005201; GO:0005581; GO:0005588; GO:0005615; GO:0030020; GO:0030198; GO:0030199; GO:0043588; GO:0046332; GO:0046872; GO:0048592; GO:0062023; GO:0071230; GO:1903225; GO:0001501; GO:0001503; GO:0005201; GO:0005581; GO:0005588; GO:0005615; GO:0030020; GO:0030198; GO:0030199; GO:0043588; GO:0046332; GO:0046872; GO:0048592; GO:0062023; GO:0071230; GO:1903225; GO:0001501; GO:…	23.8898	23.9111	23.8362	23.6341	23.3564	23.2829	-0.0181301	16.512	-0.854712	0.0301294	0.00550559	0.0181301	TRUE
Colgalt1	GO:0005788; GO:0050211; GO:1904028	25.207	24.6428	24.9128	25.0617	25.1725	25.38	0.0132113	17.2863	0.667345	0.147583	0.00737184	-0.0132113	FALSE
Commd2	Unknown	23.2215	23.1821	23.2059	23.272	23.2303	22.9516	-0.00773888	16.1155	-0.88049	0.0205705	0.00208335	0.00773888	FALSE
Commd3	GO:0005634; GO:0005737; GO:0006814	22.0472	21.9544	21.9651	22.107	21.973	21.8915	-0.00358266	15.2654	-0.61434	0.19442	0.00230073	0.00358266	FALSE
Commd5	GO:0005634; GO:0030307; GO:0030858; GO:0072158	21.667	21.4791	21.5982	21.7442	21.672	21.7301	0.00384656	14.9805	0.511669	0.299475	0.00322953	-0.00384656	FALSE
Comt	GO:0000287; GO:0001662; GO:0001666; GO:0001822; GO:0001963; GO:0001964; GO:0001975; GO:0002001; GO:0005829; GO:0005977; GO:0006584; GO:0006693; GO:0006979; GO:0007565; GO:0007611; GO:0007612; GO:0007613; GO:0007614; GO:0008210; GO:0008217; GO:0008542; GO:0009266; GO:0009410; GO:0009611; GO:0009636; GO:0009712; GO:0010033; GO:0010035; GO:0010467; GO:0014046; GO:0014070; GO:0016020; GO:0016036; GO:…	25.129	24.8046	24.8037	24.454	24.3367	24.4673	-0.0133228	17.1837	-0.581355	0.226209	0.00932313	0.0133228	FALSE
Comtd1	GO:0008171; GO:0008757; GO:0016020; GO:0032259; GO:0008171; GO:0008757; GO:0032259	22.6192	21.954	22.0059	22.4038	22.6456	22.6916	0.0140564	15.4259	0.553761	0.254264	0.0105681	-0.0140564	FALSE
Cop1	GO:0000139; GO:0010212; GO:0031464; GO:0032436; GO:0043161; GO:0046872; GO:0061630	20.9929	22.2135	21.5972	22.0977	21.917	22.8579	0.0371283	14.9705	0.772954	0.0714726	0.0152379	-0.0371283	FALSE
Copa	GO:0000139; GO:0003729; GO:0005198; GO:0005615; GO:0005737; GO:0005794; GO:0006886; GO:0006888; GO:0006890; GO:0006891; GO:0030126; GO:0030137; GO:0030157; GO:0030426; GO:0099612; GO:1902463; GO:0000139; GO:0003729; GO:0005198; GO:0005615; GO:0005737; GO:0005794; GO:0006886; GO:0006888; GO:0006890; GO:0006891; GO:0030126; GO:0030137; GO:0030157; GO:0030426; GO:0099612; GO:1902463	27.0249	26.6499	26.9911	26.8702	27.103	27.0859	0.00644162	18.6413	0.491834	0.321737	0.00570177	-0.00644162	TRUE
Copb1	GO:0000139; GO:0005198; GO:0005783; GO:0005793; GO:0005794; GO:0005798; GO:0005829; GO:0005886; GO:0006886; GO:0006888; GO:0006890; GO:0006891; GO:0030126; GO:0030137	26.7839	26.4198	26.6351	26.6731	26.9006	26.9741	0.0109753	18.4572	0.714644	0.110524	0.00537124	-0.0109753	TRUE
Copb2	GO:0000139; GO:0005080; GO:0005198; GO:0005794; GO:0005829; GO:0006886; GO:0006888; GO:0006890; GO:0006891; GO:0030126	25.8593	25.6868	26.014	25.9566	25.9952	26.1422	0.00878429	17.9248	0.737615	0.0942371	0.00402062	-0.00878429	FALSE
Cope	GO:0000139; GO:0005198; GO:0006888; GO:0006890; GO:0006891; GO:0015031; GO:0030126; GO:0030137; GO:0099612	25.6652	25.4243	25.6799	25.5579	25.8326	25.7527	0.00562867	17.7441	0.507283	0.304347	0.00478104	-0.00562867	FALSE
Copg1	GO:0000139; GO:0005198; GO:0005783; GO:0005793; GO:0005829; GO:0006886; GO:0006888; GO:0006891; GO:0009306; GO:0030126; GO:0051683; GO:0072384	27.2902	26.8067	27.0893	27.183	27.3409	27.4992	0.0128671	18.771	0.702289	0.119755	0.00652155	-0.0128671	FALSE
Copg2	GO:0000139; GO:0005198; GO:0005783; GO:0005793; GO:0006886; GO:0006888; GO:0006891; GO:0009306; GO:0030126; GO:0072384	25.5691	25.1262	25.4868	25.5654	25.7132	25.8293	0.0129006	17.6249	0.699141	0.122158	0.00659646	-0.0129006	FALSE
Cops2	GO:0000122; GO:0000338; GO:0001833; GO:0001834; GO:0003714; GO:0005634; GO:0005737; GO:0008180; GO:0030182; GO:0035914; GO:0045892	23.131	23.0482	23.0866	23.019	23.1915	23.2874	0.00640129	15.989	0.838552	0.036994	0.00207951	-0.00640129	FALSE
Cops4	GO:0000338; GO:0005634; GO:0005737; GO:0005829; GO:0008021; GO:0008180	23.4191	23.3576	23.3681	23.3028	23.3062	23.5515	0.0051129	16.1755	0.718942	0.107389	0.00247156	-0.0051129	FALSE
Cops5	GO:0000338; GO:0000785; GO:0005634; GO:0005654; GO:0005737; GO:0005829; GO:0008021; GO:0008180; GO:0008237; GO:0019784; GO:0019899; GO:0035718; GO:0043066; GO:0045944; GO:0046328; GO:0048471; GO:0051726; GO:0140492; GO:1903894; GO:1990182	22.1939	22.0467	22.1595	21.9659	22.1205	21.6756	-0.0130062	15.3525	-0.888371	0.017996	0.00336093	0.0130062	FALSE
Cops6	GO:0000338; GO:0005634; GO:0005654; GO:0005737; GO:0008180; GO:0008237; GO:0016020	22.8276	22.7729	22.7224	22.8895	22.8865	23.0273	0.0071474	15.795	0.872477	0.0233563	0.00200155	-0.0071474	FALSE
Cops7a	GO:0000338; GO:0005634; GO:0005737; GO:0008180; GO:0010387; GO:0000338; GO:0005634; GO:0005737; GO:0008180; GO:0010387; GO:0000338; GO:0005634; GO:0005654; GO:0005737; GO:0005829; GO:0008180; GO:0010387; GO:0000338; GO:0005634; GO:0005737; GO:0008180; GO:0010387	21.5524	21.3916	21.5397	21.2155	21.4526	21.6868	0.00678017	14.8399	0.548035	0.260246	0.00517422	-0.00678017	FALSE
Cops8	GO:0000338; GO:0005634; GO:0005654; GO:0005737; GO:0005829; GO:0008180; GO:0008285; GO:0010387; GO:0048471	22.2558	22.0345	22.1324	22.0931	22.174	22.3078	0.00504421	15.3317	0.644415	0.167181	0.00299278	-0.00504421	FALSE
Copz1	GO:0000139; GO:0006886; GO:0006890; GO:0006891; GO:0030126	25.4033	25.3432	25.2429	25.3215	25.3713	25.4671	0.00395523	17.5513	0.67724	0.139449	0.00214851	-0.00395523	FALSE
Copz2	GO:0000139; GO:0006886; GO:0006890; GO:0006891; GO:0030126	22.8377	22.6374	22.7269	22.4505	22.6959	22.677	-0.000777285	15.7193	-0.0793754	0.881187	0.00488081	0.000777285	FALSE
Coq2	GO:0002083; GO:0004659; GO:0005743; GO:0006071; GO:0006744; GO:0008299; GO:0008412; GO:0047293	22.5646	22.3522	22.5311	22.1903	22.3311	22.5927	0.00407582	15.5187	0.331741	0.520643	0.0057952	-0.00407582	FALSE
Coq8b	GO:0005524; GO:0005739; GO:0005829; GO:0005886; GO:0006744; GO:0016301; GO:0016310; GO:0021692; GO:0031966	21.9388	21.5026	21.8792	21.7621	22.095	22.1984	0.0134136	15.09	0.706397	0.11665	0.00672025	-0.0134136	TRUE
Coro1b	GO:0001725; GO:0001725; GO:0005829; GO:0005884; GO:0005886; GO:0030027; GO:0031529; GO:0034316; GO:0035767; GO:0036120; GO:0042060; GO:0042802; GO:0048471; GO:0051015; GO:0051017; GO:0071672; GO:0071933; GO:0090135; GO:0098978; GO:1902463; GO:2000394	24.5971	24.716	24.6844	24.794	24.5534	24.5028	-0.00553615	17.116	-0.660232	0.153551	0.00314888	0.00553615	TRUE
Coro1c	GO:0001755; GO:0001932; GO:0001933; GO:0005856; GO:0007015; GO:0010008; GO:0010632; GO:0010633; GO:0010762; GO:0015629; GO:0016197; GO:0016328; GO:0016600; GO:0021591; GO:0022038; GO:0030027; GO:0031267; GO:0045184; GO:0051015; GO:0051893; GO:0051895; GO:0090148; GO:0097750; GO:0140285; GO:1900024; GO:1900025; GO:1900027; GO:2000394; GO:0001755; GO:0001932; GO:0001933; GO:0005856; GO:0007015; GO:…	24.3139	24.3698	24.2037	24.3239	24.1561	23.5886	-0.021715	16.8871	-0.972359	0.00113547	0.00260719	0.021715	TRUE
Coro2b	GO:0003093; GO:0005925; GO:0010812; GO:0017166; GO:0032956; GO:0048041; GO:0051015; GO:0051497; GO:0080135; GO:1904950; GO:1904951; GO:1990147	21.3155	21.7389	21.3501	21.9784	21.1962	21.3633	-0.00592551	14.9345	-0.256428	0.623788	0.0111676	0.00592551	TRUE
Coro7	GO:0000139; GO:0003779; GO:0005794; GO:0005802; GO:0005829; GO:0006895; GO:0007015; GO:0007030; GO:0015031; GO:0016020; GO:0016477; GO:0030010; GO:0030041; GO:0031410; GO:0035332; GO:0051015	20.4979	20.9227	20.9183	21.1562	20.6272	20.2972	-0.0156356	14.4751	-0.640309	0.170798	0.00937825	0.0156356	FALSE
Cox15	GO:0005654; GO:0005739; GO:0005743; GO:0006784; GO:0008535; GO:0016653; GO:0030234; GO:0060090; GO:0070069; GO:1902600	25.3009	24.5488	25.426	25.091	25.3972	25.5561	0.0148142	17.3849	0.530846	0.278527	0.0118251	-0.0148142	FALSE
Cox4i1	GO:0005739; GO:0005743; GO:0005751; GO:0005829; GO:0006123; GO:0007584; GO:0031966	23.996	24.2891	24.1279	24.1781	24.3263	24.4931	0.0111137	16.7262	0.836527	0.0379009	0.00363973	-0.0111137	FALSE
Cox5a	GO:0004129; GO:0005739; GO:0005743; GO:0005751; GO:0006123; GO:0031966; GO:0046872	23.1366	23.1845	23.2085	23.0776	23.3272	23.4745	0.00979753	16.0415	0.886556	0.0185744	0.00255627	-0.00979753	FALSE
Cox5b	GO:0004129; GO:0005739; GO:0005751; GO:0006123; GO:0009725; GO:0031966; GO:0043434; GO:0046872	26.0244	25.7324	25.8827	25.7351	25.8598	25.8873	0.000546068	17.9168	0.0649551	0.902704	0.00419455	-0.000546068	FALSE
Cox6c2	GO:0004129; GO:0005751; GO:0006119; GO:0031966	24.4071	24.6609	24.7176	24.5455	24.7642	24.9533	0.0118292	17.0264	0.821281	0.0450565	0.00410873	-0.0118292	FALSE
Cox7a2	GO:0002082; GO:0005746; GO:0005751; GO:0006123; GO:0016491; GO:0031966; GO:0097250	22.3218	22.2687	22.2116	21.9678	22.4044	22.6716	0.0134708	15.3749	0.7574	0.0811433	0.00580655	-0.0134708	FALSE
Cp	GO:0005507; GO:0005576; GO:0016491; GO:0005507; GO:0005576; GO:0006811; GO:0016491; GO:0005507; GO:0005576; GO:0006811; GO:0016491	22.7875	22.772	22.6871	22.5669	21.6935	21.6519	-0.0347416	15.7245	-0.840881	0.035964	0.0111805	0.0347416	TRUE
Cpd	GO:0004181; GO:0005615; GO:0005634; GO:0005802; GO:0005886; GO:0006508; GO:0006518; GO:0008270; GO:0016020; GO:0016485; GO:0044877; GO:0048471; GO:0051721; GO:0071352	21.9655	22.0184	21.951	21.2809	21.187	21.1227	-0.0245476	15.1229	-0.740844	0.0920402	0.0111279	0.0245476	TRUE
Cpeb4	GO:0000900; GO:0002931; GO:0003723; GO:0003730; GO:0005634; GO:0005737; GO:0005783; GO:0008135; GO:0014069; GO:0030425; GO:0043005; GO:0043022; GO:0045202; GO:0071230; GO:0098794; GO:1990124; GO:2000766; GO:0000900; GO:0002931; GO:0003723; GO:0003730; GO:0005634; GO:0005737; GO:0005783; GO:0008135; GO:0014069; GO:0030425; GO:0043005; GO:0043022; GO:0045202; GO:0071230; GO:0098794; GO:1990124; GO:…	21.1918	21.2992	21.3816	21.1523	21.547	20.9843	-0.00756157	14.785	-0.503941	0.308078	0.00648014	0.00756157	FALSE
Cpne1	GO:0001786; GO:0004175; GO:0005509; GO:0005544; GO:0005634; GO:0005737; GO:0005829; GO:0005886; GO:0006508; GO:0010629; GO:0016020; GO:0042802; GO:0043122; GO:0045666; GO:0051059; GO:0051897; GO:0071277; GO:1901223; GO:1903265; GO:1990138	24.7211	24.6556	24.6784	24.748	24.3546	24.3115	-0.0123019	17.1163	-0.829824	0.0409757	0.00413629	0.0123019	TRUE
Cpne2	GO:0005544; GO:0005634; GO:0005737; GO:0005886; GO:0071277; GO:0005544; GO:0005634; GO:0005737; GO:0005886; GO:0071277; GO:0005544; GO:0005634; GO:0005737; GO:0005886; GO:0071277	20.6282	20.8688	21.0193	20.9486	20.7504	20.6568	-0.00544402	14.4612	-0.445748	0.375661	0.00546639	0.00544402	TRUE
Cpne3	GO:0004674; GO:0005544; GO:0005634; GO:0005654; GO:0005730; GO:0005737; GO:0005739; GO:0005829; GO:0005886; GO:0005925; GO:0030054; GO:0030335; GO:0030971; GO:0038128; GO:0048306; GO:0071277; GO:0071363	24.0366	23.9507	24.0357	24.0549	23.7036	23.5795	-0.013724	16.6509	-0.883452	0.0195834	0.00363911	0.013724	TRUE
Cpox	GO:0004109; GO:0005212; GO:0005737; GO:0005739; GO:0005743; GO:0005758; GO:0006782; GO:0006783; GO:0006784; GO:0006785; GO:0010035; GO:0010039; GO:0010288; GO:0016020; GO:0017085; GO:0042802; GO:0042803; GO:0046685; GO:0048034; GO:0051597	23.6515	23.4208	23.6362	23.3976	23.3254	23.269	-0.00886452	16.312	-0.723914	0.103813	0.00422394	0.00886452	FALSE
Cps1	GO:0000050; GO:0001889; GO:0004087; GO:0004088; GO:0004175; GO:0005509; GO:0005524; GO:0005543; GO:0005730; GO:0005737; GO:0005739; GO:0005743; GO:0005886; GO:0006207; GO:0006541; GO:0007494; GO:0009410; GO:0009636; GO:0010043; GO:0014075; GO:0016595; GO:0019433; GO:0030955; GO:0032094; GO:0032496; GO:0032991; GO:0033762; GO:0034201; GO:0036094; GO:0042311; GO:0042594; GO:0042645; GO:0043200; GO:…	23.3027	23.0234	23.2277	23.4027	23.2596	23.1293	-0.00250957	16.1141	-0.245524	0.639115	0.00495422	0.00250957	TRUE
Cpsf1	GO:0005634; GO:0005654; GO:0005847; GO:0006378; GO:0019899; GO:0035925	23.3844	24.4197	23.4131	24.2248	24.0113	24.3118	0.0157261	16.5062	0.449474	0.371192	0.0156272	-0.0157261	FALSE
Cpsf2	GO:0003723; GO:0005847; GO:0006378; GO:0006398; GO:0098794; GO:0098978; GO:0003723; GO:0005847; GO:0006378; GO:0006398; GO:0098794; GO:0098978	22.6436	23.6124	22.7346	23.4299	23.2527	23.4624	0.0128243	15.9902	0.412416	0.41645	0.014164	-0.0128243	FALSE
Cpsf3	GO:0003723; GO:0004521; GO:0004534; GO:0005847; GO:0006378; GO:0006398; GO:0031124; GO:0046872; GO:0180010; GO:1900087	23.1768	23.9131	23.1792	23.6879	23.3716	23.6259	0.00478596	16.2526	0.20885	0.69128	0.0112052	-0.00478596	FALSE
Cpsf4	GO:0003723; GO:0005847; GO:0006397; GO:0008270; GO:1990837	22.6556	23.7103	23.1445	23.0874	23.7573	23.8164	0.02192	16.0508	0.607088	0.201241	0.0143459	-0.02192	FALSE
Cpsf6	GO:0003729; GO:0005634; GO:0005654; GO:0005726; GO:0005737; GO:0005847; GO:0005849; GO:0006397; GO:0016607; GO:0031124; GO:0035061; GO:0042382; GO:0043023; GO:0046833; GO:0051179; GO:0051262; GO:0051290; GO:0110104; GO:1990120; GO:1990448; GO:1990904; GO:0003729; GO:0005634; GO:0005654; GO:0005726; GO:0005737; GO:0005847; GO:0005849; GO:0006397; GO:0016607; GO:0031124; GO:0035061; GO:0042382; GO:…	22.7976	23.0681	23.1061	23.2772	23.1544	22.874	-0.00374768	15.9988	-0.27236	0.601562	0.00661992	0.00374768	FALSE
Cpsf7	GO:0003729; GO:0005634; GO:0005737; GO:0005847; GO:0005849; GO:0031124; GO:0051262; GO:0051290; GO:0110104; GO:1990120	21.792	21.9983	21.9444	21.9437	21.7522	21.6833	-0.00708028	15.1929	-0.727352	0.101372	0.00334016	0.00708028	FALSE
Cpt1a	GO:0001666; GO:0001676; GO:0004095; GO:0005739; GO:0005741; GO:0006006; GO:0006631; GO:0006635; GO:0006641; GO:0007584; GO:0009410; GO:0009437; GO:0010883; GO:0014070; GO:0030855; GO:0031667; GO:0031998; GO:0032000; GO:0042755; GO:0042802; GO:0043279; GO:0045471; GO:0046222; GO:0046320; GO:0050796; GO:0071398; GO:0097421; GO:1904772; GO:1990698	25.2475	24.7696	25.1705	25.1387	25.3414	25.5392	0.0144451	17.3742	0.735518	0.095676	0.00665289	-0.0144451	FALSE
Cpt2	GO:0001676; GO:0001701; GO:0004095; GO:0005739; GO:0005743; GO:0006635; GO:0008458; GO:0009437; GO:0015909; GO:0016746; GO:0070542; GO:0120162	22.2007	22.3781	22.5152	22.4892	22.1183	22.417	0.00093509	15.4879	0.0761661	0.885972	0.00612066	-0.00093509	FALSE
Cpz	GO:0004181; GO:0005615; GO:0006518; GO:0008270; GO:0016055; GO:0016485	23.8034	23.7133	23.7413	23.628	23.9307	23.5595	-0.00487182	16.4796	-0.485096	0.329432	0.00439111	0.00487182	TRUE
Crat	GO:0003997; GO:0004092; GO:0005739; GO:0005743; GO:0005777; GO:0005783; GO:0006631; GO:0008458; GO:0019254; GO:0033540; GO:0046459; GO:0051791	21.3427	20.9546	21.2088	21.0432	21.3611	21.4544	0.00930289	14.6533	0.61917	0.189931	0.00589914	-0.00930289	FALSE
Crb2	GO:0001707; GO:0001756; GO:0001895; GO:0005509; GO:0005737; GO:0005886; GO:0007157; GO:0010470; GO:0010718; GO:0014028; GO:0016324; GO:0016327; GO:0019828; GO:0030010; GO:0030054; GO:0030513; GO:0032991; GO:0035003; GO:0044877; GO:0045177; GO:0045197; GO:0045199; GO:0045494; GO:0046549; GO:0055111; GO:0072359	24.457	24.3703	24.3293	23.7903	23.5593	22.2566	-0.0631661	16.9032	-0.986567	0.000269439	0.00522948	0.0631661	TRUE
Creb1	GO:0000785; GO:0000791; GO:0000976; GO:0000977; GO:0000978; GO:0000981; GO:0001223; GO:0001228; GO:0001666; GO:0003677; GO:0003690; GO:0003700; GO:0005634; GO:0005654; GO:0005667; GO:0005759; GO:0006355; GO:0006357; GO:0006366; GO:0007179; GO:0007409; GO:0007595; GO:0007613; GO:0007623; GO:0008361; GO:0008542; GO:0009410; GO:0010033; GO:0010035; GO:0010629; GO:0010944; GO:0014074; GO:0014823; GO:…	23.3907	23.8464	23.383	23.418	23.2112	23.4778	-0.00218573	16.2716	-0.134544	0.799401	0.00804887	0.00218573	FALSE
Creg1	GO:0005615; GO:0005667; GO:0005764; GO:0005768; GO:0006355; GO:0006897; GO:0006914; GO:0007040; GO:0007042	24.6565	24.1533	23.9161	23.8096	23.8214	23.5779	-0.0202599	16.7597	-0.701705	0.120198	0.0102853	0.0202599	TRUE
Crk	GO:0001764; GO:0001784; GO:0001878; GO:0002685; GO:0005159; GO:0005829; GO:0005886; GO:0006629; GO:0007165; GO:0007167; GO:0008092; GO:0008283; GO:0008360; GO:0009966; GO:0014911; GO:0015629; GO:0016020; GO:0016358; GO:0016477; GO:0017124; GO:0019899; GO:0019900; GO:0019904; GO:0021766; GO:0021987; GO:0030010; GO:0030036; GO:0030159; GO:0030674; GO:0030971; GO:0031594; GO:0031625; GO:0032956; GO:…	22.0618	22.3721	22.3094	22.1133	21.7488	21.8119	-0.013254	15.3836	-0.682047	0.13557	0.00710564	0.013254	TRUE
Crkl	GO:0001558; GO:0001568; GO:0001655; GO:0001764; GO:0001783; GO:0001784; GO:0001933; GO:0001934; GO:0002685; GO:0003151; GO:0005654; GO:0005829; GO:0006629; GO:0007165; GO:0007167; GO:0007283; GO:0007338; GO:0007389; GO:0007507; GO:0008284; GO:0008543; GO:0008584; GO:0009887; GO:0009952; GO:0010468; GO:0010629; GO:0016358; GO:0016477; GO:0021766; GO:0021987; GO:0030010; GO:0030971; GO:0031594; GO:…	23.6546	23.9449	23.6055	23.8295	23.7164	23.9648	0.00630836	16.4462	0.544598	0.263864	0.00485754	-0.00630836	FALSE
Crnkl1	GO:0000245; GO:0000398; GO:0000974; GO:0003723; GO:0005634; GO:0005681; GO:0016607; GO:0021987; GO:0071007; GO:0071011; GO:0071013; GO:0071014; GO:1990416; GO:1990830	25.5969	26.0667	25.5976	25.9836	26.4439	26.1957	0.0139416	17.9179	0.541494	0.267146	0.0108226	-0.0139416	FALSE
Crocc	GO:0001917; GO:0003779; GO:0005198; GO:0005200; GO:0005813; GO:0005814; GO:0007098; GO:0008104; GO:0010457; GO:0010669; GO:0019725; GO:0019894; GO:0032053; GO:0033365; GO:0035253; GO:0045494; GO:0045724; GO:0051649; GO:0051656; GO:0060271; GO:0097729; GO:0120219; GO:1903566	24.9064	24.983	24.9671	24.9694	24.9381	24.953	1.93227e-05	17.2959	0.00917237	0.986242	0.00105327	-1.93227e-05	FALSE
Crot	GO:0001579; GO:0005777; GO:0006091; GO:0006631; GO:0006635; GO:0008458; GO:0009410; GO:0009437; GO:0010243; GO:0015908; GO:0015909; GO:0015936; GO:0051791	19.2544	19.8617	19.4754	19.1779	19.3361	19.6177	0.00397667	13.4585	0.203616	0.698797	0.00956057	-0.00397667	FALSE
Crtap	GO:0005518; GO:0005615; GO:0005783; GO:0007283; GO:0030199; GO:0050821; GO:1901874	25.0953	24.5212	24.8249	24.8805	24.91	25.0498	0.00652712	17.2033	0.416956	0.41081	0.00711426	-0.00652712	TRUE
Crtc2	GO:0003682; GO:0005634; GO:0005737; GO:0006094; GO:0008140; GO:0032793; GO:0042593; GO:0045944; GO:0051289	19.7161	20.3658	20.1901	20.4051	20.2943	19.919	-0.00512102	13.9991	-0.243315	0.64223	0.0102072	0.00512102	FALSE
Cryab	GO:0001540; GO:0001666; GO:0002088; GO:0005198; GO:0005212; GO:0005576; GO:0005634; GO:0005737; GO:0005739; GO:0005764; GO:0005829; GO:0005886; GO:0006457; GO:0007021; GO:0007517; GO:0008017; GO:0008092; GO:0009408; GO:0009986; GO:0010629; GO:0030018; GO:0030308; GO:0030424; GO:0031109; GO:0031333; GO:0031430; GO:0031674; GO:0032355; GO:0032387; GO:0032432; GO:0032991; GO:0042026; GO:0042542; GO:…	29.7711	29.4034	29.7318	29.7	30.0363	29.8291	0.00644553	20.576	0.408194	0.421716	0.00720747	-0.00644553	TRUE
Crybg1	Unknown	25.1255	25.726	25.3899	25.5192	25.1532	24.5202	-0.0272631	17.6716	-0.848622	0.0326384	0.00849738	0.0272631	FALSE
Cryzl1	GO:0005769; GO:0016491	22.4364	22.4999	22.6519	22.647	22.4657	22.2896	-0.00743444	15.643	-0.705641	0.117218	0.00373265	0.00743444	TRUE
Cs	GO:0004108; GO:0005759; GO:0005975; GO:0006099; GO:0006101; GO:0042802; GO:0004108; GO:0005759; GO:0006099; GO:0006101; GO:0004108; GO:0005759; GO:0006099; GO:0006101	25.1565	25.1468	25.2973	25.1341	25.0695	25.0508	-0.00426139	17.4552	-0.6368	0.173916	0.00257982	0.00426139	FALSE
Csde1	GO:0000932; GO:0005829; GO:0010494; GO:0034063; GO:0035613; GO:0070934; GO:0070937; GO:0070966; GO:0075522; GO:0106002; GO:1900152; GO:1905172; GO:2000767	24.884	24.8964	24.8957	24.8288	24.7938	24.1854	-0.0209966	17.29	-0.982335	0.000465344	0.0019999	0.0209966	FALSE
Cse1l	GO:0005049; GO:0005635; GO:0005654; GO:0005829; GO:0006606; GO:0006611; GO:0031267	27.1673	26.4737	27.029	26.9716	27.1389	27.3135	0.0126594	18.6435	0.567071	0.24057	0.00919386	-0.0126594	FALSE
Csk	GO:0002250; GO:0004713; GO:0004715; GO:0005524; GO:0005737; GO:0005886; GO:0005911; GO:0008285; GO:0010989; GO:0016310; GO:0019903; GO:0032715; GO:0034236; GO:0034332; GO:0042802; GO:0042997; GO:0045779; GO:0046872; GO:0048709; GO:0050765; GO:0060368; GO:0070064; GO:0070373; GO:0071375; GO:1990782	22.0485	22.0855	21.9084	21.9864	21.9371	21.9984	-0.000784458	15.2502	-0.154076	0.770715	0.00251529	0.000784458	TRUE
Csnk1a1	GO:0004674; GO:0005524; GO:0005737; GO:0006468; GO:0016055	24.4798	24.6016	24.4853	24.3797	24.3525	24.0507	-0.0138549	16.997	-0.954848	0.00301208	0.00215544	0.0138549	FALSE
Csnk1d	GO:0001934; GO:0004672; GO:0004674; GO:0005524; GO:0005634; GO:0005794; GO:0005813; GO:0005819; GO:0005876; GO:0005886; GO:0006468; GO:0006897; GO:0007020; GO:0007030; GO:0007165; GO:0016055; GO:0016301; GO:0030177; GO:0032436; GO:0032922; GO:0034067; GO:0036064; GO:0042752; GO:0048471; GO:0050321; GO:0051225; GO:0061512; GO:0071539; GO:0090263; GO:0106310; GO:1904948; GO:1905515; GO:1990090; GO:…	23.4085	23.636	23.5487	23.4649	23.6524	23.3746	-0.00382885	16.3237	-0.426891	0.398561	0.00405541	0.00382885	TRUE
Csnk1g3	GO:0004674; GO:0005524; GO:0005634; GO:0005737; GO:0005886; GO:0006897; GO:0007165; GO:0016055; GO:0016310; GO:0090263; GO:0106310	21.8389	21.8463	21.3706	21.831	21.788	21.6228	-0.00301482	15.0722	-0.207831	0.692742	0.00709469	0.00301482	TRUE
Csnk2a1	GO:0000785; GO:0004674; GO:0005524; GO:0005634; GO:0005829; GO:0005956; GO:0006302; GO:0006468; GO:0006915; GO:0006974; GO:0007049; GO:0008013; GO:0008284; GO:0016055; GO:0016301; GO:0016605; GO:0017148; GO:0018105; GO:0019888; GO:0021987; GO:0030177; GO:0030307; GO:0031519; GO:0033574; GO:0042802; GO:0043021; GO:0043154; GO:0045732; GO:0048511; GO:0050821; GO:0051726; GO:0070822; GO:0075342; GO:…	24.0916	24.2039	24.1542	24.1687	24.1064	24.1242	-0.000848611	16.7391	-0.263194	0.614326	0.0015553	0.000848611	FALSE
Csnk2a2	GO:0000785; GO:0001669; GO:0004672; GO:0004674; GO:0005524; GO:0005634; GO:0005829; GO:0005956; GO:0006302; GO:0007283; GO:0021987; GO:0031519; GO:0051726; GO:0097421; GO:1905818; GO:2000059	22.7166	22.7629	22.7058	22.725	22.7046	22.7545	0.000710997	15.7494	0.371854	0.467928	0.000887461	-0.000710997	FALSE
Csnk2b	GO:0000785; GO:0003682; GO:0004674; GO:0005102; GO:0005634; GO:0005737; GO:0005956; GO:0006359; GO:0016055; GO:0016363; GO:0016605; GO:0019887; GO:0019904; GO:0030674; GO:0031519; GO:0032927; GO:0033211; GO:0033574; GO:0034456; GO:0042802; GO:0042995; GO:0043021; GO:0043537; GO:0046872; GO:0060391; GO:0061154; GO:0061629; GO:0075342; GO:0097421; GO:1903901	23.9552	24.0575	24.2093	24.0427	24.1858	23.8986	-0.00437171	16.7043	-0.463492	0.354547	0.00417891	0.00437171	FALSE
Csrp1	GO:0005634; GO:0005737; GO:0007399; GO:0008307; GO:0030018; GO:0042805; GO:0045214; GO:0046872; GO:0060537	26.1735	26.223	26.3783	25.9845	26.5972	26.0948	-0.00248944	18.2057	-0.148678	0.778626	0.00827888	0.00248944	FALSE
Csrp2	GO:0005634; GO:0005737; GO:0008307; GO:0030018; GO:0042805; GO:0045214; GO:0045445; GO:0046872; GO:0060537	26.0653	25.9418	26.0255	25.8777	25.9931	25.2188	-0.0231243	18.0707	-0.947532	0.00405712	0.00390063	0.0231243	FALSE
Cstb	GO:0002020; GO:0004866; GO:0004869; GO:0005615; GO:0005634; GO:0005730; GO:0005737; GO:0005829; GO:0008344; GO:0045861; GO:1990000	26.2158	26.1683	26.1908	26.0425	25.8592	24.4566	-0.0519051	18.236	-0.991268	0.000114033	0.00345227	0.0519051	TRUE
Cstf1	GO:0003723; GO:0005654; GO:0005848; GO:0031124	22.81	23.7517	23.0114	23.307	22.8678	22.8612	-0.0107949	16.0829	-0.38394	0.452389	0.0129807	0.0107949	FALSE
Cstf2	GO:0003723; GO:0003729; GO:0005847; GO:0031124; GO:0071920; GO:1990090	19.5398	20.9128	20.234	20.456	20.6172	20.9133	0.0215802	14.0315	0.544594	0.263868	0.0166173	-0.0215802	FALSE
Cstf2t	GO:0003723; GO:0003729; GO:0005654; GO:0005847; GO:0031124	22.1752	23.4011	22.4664	22.8643	22.5634	22.4765	-0.00666903	15.7485	-0.204002	0.698242	0.0160018	0.00666903	FALSE
Cstf3	GO:0003729; GO:0005634; GO:0005654; GO:0005848; GO:0031123; GO:0180010	22.2457	23.3379	22.4456	22.7918	22.4247	22.6371	-0.00196268	15.7106	-0.0660276	0.901103	0.0148301	0.00196268	FALSE
Ctbp1	GO:0000122; GO:0001221; GO:0001222; GO:0003682; GO:0003713; GO:0003714; GO:0005634; GO:0005737; GO:0006357; GO:0016616; GO:0016746; GO:0017053; GO:0019904; GO:0030165; GO:0042802; GO:0042803; GO:0043005; GO:0045892; GO:0048488; GO:0050872; GO:0051287; GO:0051726; GO:0061025; GO:0061629; GO:0097091; GO:0098793; GO:0098831; GO:0098894; GO:0098978; GO:0098982; GO:0099526; GO:0140297	24.3016	24.8711	24.2882	24.4626	24.289	23.9933	-0.0151187	16.9886	-0.679804	0.137374	0.00815526	0.0151187	TRUE
Ctbp2	GO:0001221; GO:0001222; GO:0003682; GO:0003713; GO:0003714; GO:0005634; GO:0006357; GO:0016081; GO:0016616; GO:0017053; GO:0019901; GO:0042974; GO:0044877; GO:0045202; GO:0045892; GO:0045944; GO:0048386; GO:0050872; GO:0051287; GO:0097470; GO:0098684; GO:0098831; GO:0098882; GO:0098978; GO:0098982; GO:0099523; GO:0140297; GO:1990830	23.2208	23.6759	23.1312	23.3205	22.9221	22.4912	-0.0264754	16.2025	-0.865452	0.025937	0.00766303	0.0264754	FALSE
Ctc1	GO:0000723; GO:0000781; GO:0003697; GO:0005634; GO:0006974; GO:0010389; GO:0010833; GO:0032211; GO:0035264; GO:0042162; GO:0045740; GO:0048146; GO:0048536; GO:0048538; GO:0048539; GO:0051276; GO:0071425; GO:0090399; GO:0098505; GO:1990879; GO:0000723; GO:0000781; GO:0003697; GO:0005634; GO:0005654; GO:0005829; GO:0006974; GO:0010389; GO:0010833; GO:0032211; GO:0035264; GO:0042162; GO:0045740; GO:…	22.4209	22.3276	22.2567	22.3638	22.1775	22.0961	-0.00791797	15.4905	-0.848905	0.0325196	0.00246494	0.00791797	FALSE
Ctcf	GO:0000122; GO:0000775; GO:0000793; GO:0000976; GO:0000978; GO:0001221; GO:0001227; GO:0001651; GO:0001652; GO:0001673; GO:0003677; GO:0003682; GO:0003700; GO:0005634; GO:0005654; GO:0005730; GO:0006355; GO:0007059; GO:0008285; GO:0010628; GO:0010629; GO:0040029; GO:0043035; GO:0043565; GO:0044027; GO:0045892; GO:0045893; GO:0045944; GO:0046872; GO:0071459; GO:0071514; GO:0140297; GO:0140588; GO:…	24.4945	24.9037	24.6997	24.8134	24.5452	24.904	0.0055653	17.1031	0.407863	0.42213	0.00622924	-0.0055653	FALSE
Ctdnep1	GO:0004722; GO:0005634; GO:0005635; GO:0005737; GO:0005789; GO:0006470; GO:0006998; GO:0007276; GO:0007498; GO:0010867; GO:0017018; GO:0031965; GO:0034504; GO:0060070; GO:0071595; GO:0090263	22.4953	22.2428	22.5144	22.3522	22.2664	22.3672	-0.00157314	15.518	-0.181508	0.730729	0.00426155	0.00157314	FALSE
Ctdspl2	GO:0004721; GO:0005634; GO:0006611; GO:0008420; GO:0030514; GO:0046827	25.8339	26.3225	26.2749	26.3439	26.0864	25.9434	-0.00621177	18.1552	-0.378811	0.458963	0.007588	0.00621177	FALSE
Ctla2a	Unknown	22.8453	23.0168	23.147	23.0929	23.1225	22.4237	-0.01681	16.011	-0.793129	0.0597666	0.00645431	0.01681	FALSE
Ctnna1	GO:0001541; GO:0001669; GO:0005198; GO:0005886; GO:0005911; GO:0005912; GO:0005915; GO:0006915; GO:0007163; GO:0007224; GO:0007229; GO:0007405; GO:0007406; GO:0008013; GO:0008104; GO:0008584; GO:0014070; GO:0014704; GO:0015629; GO:0016264; GO:0016342; GO:0016477; GO:0016600; GO:0017166; GO:0030027; GO:0031103; GO:0042127; GO:0042475; GO:0042802; GO:0043066; GO:0043297; GO:0043627; GO:0044877; GO:…	25.0067	25.5907	25.0682	25.3317	24.814	25.2885	0.000579817	17.452	0.0273974	0.958914	0.0105776	-0.000579817	TRUE
Ctnnal1	GO:0005829; GO:0005911; GO:0007155; GO:0007266; GO:0051015; GO:0005829; GO:0005911; GO:0007155; GO:0007266; GO:0051015; GO:0005829; GO:0005911; GO:0007155; GO:0007266; GO:0045296; GO:0051015	22.9821	23.0255	22.9972	23.2669	23.0268	22.8929	-0.00427286	15.9923	-0.444772	0.376835	0.00430217	0.00427286	FALSE
Ctnnb1	GO:0000122; GO:0000165; GO:0000209; GO:0000578; GO:0000791; GO:0000902; GO:0000922; GO:0001221; GO:0001222; GO:0001501; GO:0001569; GO:0001570; GO:0001649; GO:0001658; GO:0001701; GO:0001702; GO:0001706; GO:0001708; GO:0001711; GO:0001764; GO:0001822; GO:0001840; GO:0001889; GO:0001894; GO:0001944; GO:0002052; GO:0002053; GO:0002062; GO:0002067; GO:0002089; GO:0003151; GO:0003266; GO:0003338; GO:…	26.2577	26.5113	26.134	26.1809	25.7479	25.448	-0.0265007	18.2264	-0.901017	0.0142116	0.00637922	0.0265007	TRUE
Ctnnbl1	GO:0000974; GO:0002250; GO:0005634; GO:0005681; GO:0006397; GO:0008380; GO:0016445; GO:0019899; GO:0043065	23.9079	24.2598	24.0639	23.8942	24.1281	24.4615	0.0126148	16.6362	0.757221	0.0812573	0.00544057	-0.0126148	FALSE
Ctnnd1	GO:0001738; GO:0001822; GO:0005102; GO:0005634; GO:0005737; GO:0005829; GO:0005886; GO:0005911; GO:0005912; GO:0005915; GO:0005923; GO:0007043; GO:0007155; GO:0007435; GO:0008013; GO:0009986; GO:0010954; GO:0016020; GO:0016327; GO:0016342; GO:0016600; GO:0019901; GO:0019903; GO:0019904; GO:0030027; GO:0030426; GO:0030496; GO:0043197; GO:0044331; GO:0045296; GO:0050821; GO:0050839; GO:0060690; GO:…	26.2159	26.2629	26.106	26.3804	26.1241	26.2829	0.0014619	18.1709	0.184479	0.726421	0.00389425	-0.0014619	TRUE
Ctps1	GO:0003883; GO:0005524; GO:0005737; GO:0006241; GO:0006541; GO:0019856; GO:0042098; GO:0042100; GO:0042802; GO:0044210; GO:0097268; GO:0003883; GO:0005524; GO:0005737; GO:0006241; GO:0006541; GO:0019856; GO:0042098; GO:0042100; GO:0042802; GO:0044210; GO:0097268	27.1365	26.9211	26.622	26.7967	26.3674	26.3689	-0.0174128	18.6217	-0.735741	0.095522	0.00801438	0.0174128	FALSE
Ctps2	GO:0003883; GO:0005524; GO:0005737; GO:0006241; GO:0006541; GO:0019856; GO:0042802; GO:0044210; GO:0097268	24.9058	24.8923	24.5619	24.7656	24.3568	24.3451	-0.0147345	17.1735	-0.754724	0.0828624	0.00640398	0.0147345	FALSE
Ctr9	GO:0000122; GO:0000791; GO:0000993; GO:0001711; GO:0001826; GO:0001829; GO:0001832; GO:0001835; GO:0005634; GO:0006325; GO:0006368; GO:0007259; GO:0016593; GO:0019827; GO:0042169; GO:0045638; GO:0045814; GO:0045944; GO:0070102; GO:0071222; GO:0000122; GO:0000791; GO:0000993; GO:0001711; GO:0001826; GO:0001829; GO:0001832; GO:0001835; GO:0005634; GO:0006325; GO:0006368; GO:0007259; GO:0016593; GO:…	21.0638	21.4654	21.1313	21.3933	20.9882	21.3557	0.00282003	14.6992	0.186637	0.723296	0.00742214	-0.00282003	FALSE
Ctsa	GO:0004185; GO:0006508; GO:0031647; GO:0043231; GO:1904715; GO:0004185; GO:0006508; GO:0031647; GO:1904715	21.3022	21.1725	21.0059	20.7584	20.6103	20.3357	-0.0247397	14.6227	-0.885617	0.0188768	0.00648672	0.0247397	FALSE
Ctsb	GO:0004175; GO:0004197; GO:0005518; GO:0005576; GO:0005615; GO:0005764; GO:0006508; GO:0006590; GO:0006914; GO:0007283; GO:0007519; GO:0008233; GO:0008234; GO:0009612; GO:0009749; GO:0009897; GO:0009986; GO:0014070; GO:0014075; GO:0016324; GO:0030163; GO:0030574; GO:0030855; GO:0030984; GO:0034097; GO:0042277; GO:0042383; GO:0042470; GO:0043394; GO:0043434; GO:0043621; GO:0044877; GO:0045471; GO:…	23.0458	21.7305	22.6335	22.1008	22.1986	21.7668	-0.0207534	15.5547	-0.528382	0.281185	0.0166733	0.0207534	TRUE
Ctsd	GO:0000045; GO:0004175; GO:0004190; GO:0005615; GO:0005764; GO:0005765; GO:0006508; GO:0008233; GO:0010008; GO:0016787; GO:0030163; GO:0031667; GO:0031904; GO:0038020; GO:0042159; GO:0042277; GO:0042470; GO:0043065; GO:0045121; GO:0070001; GO:0070201; GO:0098830; GO:0098982; GO:1901143	23.6173	23.5145	23.6004	23.159	23.3995	23.2507	-0.00842704	16.2908	-0.582511	0.225062	0.00587945	0.00842704	TRUE
Cttn	GO:0001726; GO:0002102; GO:0005522; GO:0005794; GO:0005829; GO:0005884; GO:0006886; GO:0006930; GO:0008076; GO:0030027; GO:0030427; GO:0030838; GO:0030864; GO:0045987; GO:0051015; GO:0097062; GO:0097191; GO:1901524; GO:1990023; GO:2001237	28.54	28.8589	28.775	29.0315	28.9733	28.2748	-0.0136608	20.0114	-0.620492	0.18871	0.00863263	0.0136608	FALSE
Cttnbp2nl	GO:0015629; GO:0034763; GO:0051721	22.4211	22.5699	22.486	22.3343	22.4325	22.0888	-0.0113826	15.5927	-0.891774	0.0169354	0.00288772	0.0113826	FALSE
Ctu1	GO:0000049; GO:0002098; GO:0002143; GO:0002144; GO:0005829; GO:0016779; GO:0032447; GO:0034227	22.0165	21.9147	21.8862	21.9352	22.0713	21.7576	-0.00527242	15.2352	-0.630235	0.179811	0.00324762	0.00527242	FALSE
Ctu2	GO:0000049; GO:0002098; GO:0005737; GO:0016779; GO:0032447; GO:0032991; GO:0034227	22.2472	21.6888	21.8646	22.1207	22.1644	22.2042	0.00719894	15.2359	0.423058	0.403272	0.00770932	-0.00719894	FALSE
Cul1	GO:0005886; GO:0006513; GO:0006915; GO:0008283; GO:0009887; GO:0016567; GO:0019005; GO:0030674; GO:0031146; GO:0031461; GO:0031625; GO:0043123; GO:0043161; GO:0070936; GO:0160072; GO:1990452; GO:0005886; GO:0006513; GO:0006915; GO:0008283; GO:0009887; GO:0016567; GO:0019005; GO:0030674; GO:0031146; GO:0031461; GO:0031625; GO:0043123; GO:0043161; GO:0070936; GO:0160072; GO:1990452; GO:0005886; GO:…	24.0124	23.9958	24.0387	23.9484	24.1486	24.0016	0.000253464	16.6507	0.0487776	0.926892	0.00259507	-0.000253464	TRUE
Cul2	GO:0005654; GO:0005730; GO:0016567; GO:0019005; GO:0030163; GO:0030674; GO:0030891; GO:0031146; GO:0031462; GO:0031625; GO:0044877; GO:0140627; GO:0160072; GO:0005730; GO:0016567; GO:0019005; GO:0030163; GO:0030674; GO:0030891; GO:0031146; GO:0031462; GO:0031625; GO:0044877; GO:0140627; GO:0160072	22.4023	22.0615	22.3669	22.4131	22.5753	22.7371	0.0138222	15.4547	0.795289	0.0585704	0.00526818	-0.0138222	FALSE
Cul3	GO:0000122; GO:0000209; GO:0000278; GO:0000902; GO:0000922; GO:0001701; GO:0001831; GO:0005112; GO:0005634; GO:0005737; GO:0005794; GO:0005813; GO:0005827; GO:0005886; GO:0006357; GO:0006511; GO:0006513; GO:0006888; GO:0006954; GO:0007080; GO:0007229; GO:0007369; GO:0010467; GO:0016055; GO:0016477; GO:0016567; GO:0017145; GO:0030030; GO:0030163; GO:0030332; GO:0031145; GO:0031208; GO:0031398; GO:…	23.6401	23.7092	23.8114	23.8502	23.8043	24.0279	0.00911247	16.4427	0.893943	0.0162756	0.00228428	-0.00911247	TRUE
Cul4a	GO:0001701; GO:0005634; GO:0005737; GO:0006511; GO:0006974; GO:0007283; GO:0008283; GO:0008284; GO:0016567; GO:0030097; GO:0030853; GO:0031464; GO:0031625; GO:0034644; GO:0035019; GO:0042110; GO:0042254; GO:0043161; GO:0045732; GO:0051246; GO:0061630; GO:0080008; GO:0140627; GO:0160072; GO:1900087; GO:2000001; GO:2000819	24.6333	24.3678	24.6416	24.6255	24.8236	24.8978	0.010812	17.0262	0.762004	0.0782228	0.00459419	-0.010812	FALSE
Cul4b	GO:0000209; GO:0003684; GO:0005654; GO:0005829; GO:0006511; GO:0006974; GO:0010467; GO:0010498; GO:0016567; GO:0031175; GO:0031464; GO:0031465; GO:0031625; GO:0042254; GO:0045732; GO:0048708; GO:0070914; GO:0080008; GO:1900087	24.8996	25.0387	24.8885	24.8149	24.8678	24.7109	-0.00655291	17.2812	-0.792334	0.0602097	0.00252283	0.00655291	FALSE
Cul5	GO:0000209; GO:0004842; GO:0005000; GO:0005634; GO:0016567; GO:0019005; GO:0021799; GO:0021942; GO:0030674; GO:0031146; GO:0031466; GO:0031625; GO:0051480; GO:0090734	21.802	21.7132	21.6006	21.6451	21.8852	22.0001	0.00914827	15.0334	0.786841	0.0633124	0.0035877	-0.00914827	FALSE
Custos	GO:0005635; GO:0016055; GO:0030178; GO:0060061	21.4167	21.5568	21.4791	21.6279	21.2149	21.7526	0.00679748	14.864	0.47777	0.337874	0.00624933	-0.00679748	FALSE
Cux1	GO:0000981; GO:0005654; GO:0005794; GO:1990837	22.7946	22.7948	22.8376	22.8487	22.8056	22.8572	0.00133173	15.8111	0.616942	0.191997	0.000849417	-0.00133173	FALSE
Cwc15	GO:0000398; GO:0000974; GO:0003723; GO:0005634; GO:0005681; GO:0045292; GO:0071007; GO:0071013	24.6593	25.2044	24.6911	25.069	25.5088	25.2787	0.01352	17.2883	0.523175	0.286837	0.0110117	-0.01352	FALSE
Cwc22	GO:0000398; GO:0003723; GO:0005634; GO:0005681; GO:0005829; GO:0016607; GO:0071005; GO:0071006; GO:0071007; GO:0071013	25.6615	26.0772	25.7227	26.1395	26.5431	26.3071	0.0150767	17.9759	0.580437	0.227122	0.0105757	-0.0150767	FALSE
Cwc25	GO:0000398; GO:0005634; GO:0005684; GO:0071006	24.8528	25.3896	25.0298	24.9768	25.4266	25.3918	0.0106044	17.3831	0.545528	0.262883	0.00814577	-0.0106044	FALSE
Cwc27	GO:0005634; GO:0006457; GO:0071005; GO:0071013	21.8699	22.4264	22.0987	22.243	22.7325	22.5991	0.0153619	15.3769	0.622569	0.186798	0.0096549	-0.0153619	FALSE
Cwf19l1	GO:0000398; GO:0061632; GO:0071014	23.2674	23.5086	23.3412	23.3382	23.4073	23.2848	-0.00224886	16.2051	-0.330202	0.522699	0.00321427	0.00224886	FALSE
Cwf19l2	GO:0000398; GO:0071014	21.3939	22.2568	21.9229	21.7808	21.8527	21.9603	0.00426301	15.1253	0.19752	0.707574	0.0105788	-0.00426301	FALSE
Cxadr	GO:0001669; GO:0005102; GO:0005178; GO:0005615; GO:0005634; GO:0005737; GO:0005886; GO:0005911; GO:0005912; GO:0005923; GO:0007005; GO:0007157; GO:0007507; GO:0008013; GO:0008354; GO:0010669; GO:0014704; GO:0016323; GO:0016327; GO:0030036; GO:0030165; GO:0030175; GO:0030426; GO:0030593; GO:0032991; GO:0034109; GO:0043005; GO:0044297; GO:0045121; GO:0045216; GO:0046629; GO:0050839; GO:0051607; GO:…	24.0484	23.7746	23.6335	23.1295	22.8219	22.717	-0.0331148	16.4031	-0.793702	0.0594483	0.0126899	0.0331148	TRUE
Cxhxorf38	Unknown	21.4234	21.24	21.5031	21.5902	21.6797	21.3787	-0.000279816	14.8831	-0.0232427	0.965142	0.0060178	0.000279816	FALSE
Cxxc1	GO:0000987; GO:0005634; GO:0005829; GO:0006355; GO:0008270; GO:0016363; GO:0016607; GO:0035064; GO:0035097; GO:0045322; GO:0045893; GO:0048188	22.9748	23.3834	22.8735	23.0755	22.9939	22.7841	-0.00910184	16.0114	-0.571995	0.23558	0.00652614	0.00910184	FALSE
Cyb5a	GO:0005741; GO:0005783; GO:0005789; GO:0009055; GO:0016020; GO:0019899; GO:0020037; GO:0043231; GO:0046686; GO:0046872	23.6637	23.9456	23.8555	23.8738	23.6421	23.9817	0.00441011	16.487	0.402497	0.428857	0.00501508	-0.00441011	FALSE
Cyb5r1	GO:0004128; GO:0005739; GO:0016020; GO:0016126; GO:0071949	21.8296	21.708	21.5989	21.7659	21.9163	22.1161	0.0119226	15.0487	0.864477	0.0263053	0.00346634	-0.0119226	FALSE
Cyb5r3	GO:0004128; GO:0005739; GO:0005741; GO:0005789; GO:0005811; GO:0006695; GO:0006809; GO:0016208; GO:0031966; GO:0043531; GO:0050421; GO:0050660; GO:0051287; GO:0071949; GO:1903958	24.3391	24.3769	24.4547	24.4377	24.3423	24.7431	0.0103757	16.8793	0.889895	0.0175172	0.00265932	-0.0103757	FALSE
Cybc1	GO:0005783; GO:0005789; GO:0045087; GO:0045728	24.5856	24.4209	24.5107	24.4661	24.6684	24.8054	0.00937658	16.974	0.856486	0.0294163	0.00282544	-0.00937658	FALSE
Cyc1	GO:0005739; GO:0005743; GO:0005750; GO:0006122; GO:0009055; GO:0020037; GO:0033762; GO:0046872	24.6687	24.3589	24.5013	24.2717	24.5539	24.4539	-0.000820774	16.9653	-0.0758098	0.886503	0.0053978	0.000820774	FALSE
Cycs	GO:0002931; GO:0005739; GO:0005758; GO:0005829; GO:0006122; GO:0006123; GO:0006915; GO:0006979; GO:0009055; GO:0009629; GO:0010730; GO:0019899; GO:0020037; GO:0034349; GO:0034465; GO:0042743; GO:0043293; GO:0046688; GO:0046872; GO:0070469; GO:1901857	21.2424	21.1528	21.1884	20.5928	21.603	20.8238	-0.00752551	14.6747	-0.278924	0.592464	0.0129549	0.00752551	FALSE
Cyfip1	GO:0000340; GO:0000902; GO:0006417; GO:0007411; GO:0010592; GO:0016601; GO:0030027; GO:0030032; GO:0030371; GO:0030833; GO:0031175; GO:0031209; GO:0031267; GO:0031641; GO:0032433; GO:0032869; GO:0043005; GO:0043025; GO:0043195; GO:0043197; GO:0044294; GO:0044295; GO:0045202; GO:0045773; GO:0048471; GO:0048675; GO:0050772; GO:0050890; GO:0051388; GO:0051602; GO:0060076; GO:0090724; GO:0090725; GO:…	23.2077	23.1911	23.2105	23.3214	23.2217	23.238	0.000588209	16.0992	0.164395	0.755629	0.00176467	-0.000588209	FALSE
Cyld	GO:0004843; GO:0005813; GO:0005819; GO:0005829; GO:0005874; GO:0005886; GO:0006508; GO:0007346; GO:0008270; GO:0010803; GO:0016055; GO:0016579; GO:0019901; GO:0032088; GO:0036064; GO:0043369; GO:0045087; GO:0045577; GO:0045582; GO:0046329; GO:0048471; GO:0048872; GO:0050727; GO:0050728; GO:0050862; GO:0060544; GO:0061578; GO:0061815; GO:0070064; GO:0070266; GO:0070507; GO:0090090; GO:0097542; GO:…	20.4235	20.3043	20.0789	20.4629	20.5323	20.3795	0.00255284	14.0984	0.208812	0.691334	0.00597801	-0.00255284	TRUE
Cyp20a1	GO:0004497; GO:0005506; GO:0016705; GO:0020037	24.6456	24.2766	24.7138	24.6526	24.8448	24.9266	0.0117732	17.028	0.680675	0.136672	0.00633553	-0.0117732	FALSE
Cyp2s1	GO:0004497; GO:0004796; GO:0005506; GO:0005737; GO:0005789; GO:0006690; GO:0006693; GO:0006805; GO:0008392; GO:0016712; GO:0016836; GO:0019373; GO:0020037; GO:0042573; GO:0043231	19.9412	19.3165	19.7342	19.3689	19.9005	20.0037	0.0116173	13.587	0.505649	0.306169	0.0099107	-0.0116173	FALSE
Cyp39a1	GO:0005506; GO:0005783; GO:0006699; GO:0006707; GO:0008387; GO:0008396; GO:0016020; GO:0020037; GO:0042632	22.0784	21.7611	21.7085	21.7902	21.7601	22.0203	0.00448421	15.1183	0.375867	0.462751	0.00552776	-0.00448421	FALSE
Cyp4f17	GO:0004497; GO:0005506; GO:0005783; GO:0016020; GO:0016705; GO:0020037; GO:0044281; GO:0004497; GO:0005506; GO:0005783; GO:0016020; GO:0016705; GO:0020037; GO:0044281	19.2547	18.8942	19.1405	19.7541	19.4056	19.7542	0.0173763	13.3114	0.659548	0.154131	0.00990157	-0.0173763	FALSE
Cyp4v2	GO:0005506; GO:0005789; GO:0010430; GO:0020037; GO:0102033	19.2735	19.1203	19.2371	19.2335	19.0791	19.1952	-0.000944146	13.3075	-0.163565	0.756841	0.00284728	0.000944146	FALSE
Cyp51a1	GO:0001669; GO:0005506; GO:0005789; GO:0006694; GO:0006699; GO:0007283; GO:0008387; GO:0008396; GO:0008398; GO:0010288; GO:0016125; GO:0016491; GO:0020037; GO:0032868; GO:0033488; GO:0042177; GO:0042632; GO:0044752; GO:0045540; GO:0050709; GO:0060282; GO:1900222	25.8773	25.8705	26.0503	25.8479	25.6989	26.0137	0.00246869	17.9317	0.254605	0.626345	0.00468832	-0.00246869	FALSE
Cyrib	GO:0001916; GO:0005739; GO:0005929; GO:0016020; GO:0023030; GO:0030334; GO:0030837; GO:0031267; GO:0032729; GO:0050870; GO:0050920; GO:0051058; GO:0071219; GO:0090140; GO:2000114; GO:2000568; GO:0001916; GO:0005739; GO:0005929; GO:0016020; GO:0023030; GO:0030334; GO:0030837; GO:0031267; GO:0032729; GO:0050870; GO:0050920; GO:0051058; GO:0071219; GO:0090140; GO:2000114; GO:2000568	21.4723	21.2485	21.3288	21.1304	21.1248	21.6602	0.00935435	14.7223	0.583654	0.22393	0.00650707	-0.00935435	FALSE
Cyth2	GO:0001726; GO:0005085; GO:0005737; GO:0005886; GO:0005912; GO:0005923; GO:0008289; GO:0030426; GO:0032012; GO:0070679; GO:0098794; GO:0098892; GO:0098978; GO:2000171	21.9597	22.0757	21.8181	22.0022	22.1735	22.3571	0.0121932	15.2146	0.853258	0.0307199	0.00372607	-0.0121932	TRUE
Daam1	GO:0001725; GO:0003779; GO:0005829; GO:0005886; GO:0030036; GO:0031267; GO:0031514; GO:0036064; GO:0042802; GO:0048471	18.3103	18.2853	18.5653	18.7151	18.6505	19.1857	0.0234876	12.7528	0.930029	0.00717264	0.00464038	-0.0234876	TRUE
Dab2	GO:0000122; GO:0000902; GO:0001650; GO:0001701; GO:0001921; GO:0001934; GO:0002092; GO:0005178; GO:0005546; GO:0005737; GO:0005886; GO:0005905; GO:0006898; GO:0007179; GO:0010718; GO:0010977; GO:0015031; GO:0016055; GO:0016324; GO:0030099; GO:0030132; GO:0030136; GO:0030276; GO:0030308; GO:0030335; GO:0030665; GO:0032349; GO:0032436; GO:0032968; GO:0035026; GO:0035091; GO:0035612; GO:0035615; GO:…	23.1765	23.4446	23.4172	23.1176	23.143	22.4402	-0.0261037	16.1975	-0.936098	0.00599465	0.00490422	0.0261037	TRUE
Dab2ip	GO:0000122; GO:0001525; GO:0005096; GO:0005123; GO:0005737; GO:0005886; GO:0006986; GO:0007049; GO:0008285; GO:0008625; GO:0010596; GO:0010633; GO:0010719; GO:0010976; GO:0016525; GO:0017124; GO:0019900; GO:0019901; GO:0021814; GO:0021819; GO:0030139; GO:0030163; GO:0030308; GO:0030424; GO:0030425; GO:0030948; GO:0031334; GO:0031434; GO:0031435; GO:0032088; GO:0032266; GO:0032809; GO:0034144; GO:…	22.4016	21.9851	22.206	22.2846	22.1634	21.908	-0.00941059	15.42	-0.664526	0.149937	0.00529115	0.00941059	TRUE
Dad1	GO:0001824; GO:0006486; GO:0006487; GO:0006915; GO:0007584; GO:0008047; GO:0008250; GO:0009410; GO:0018279; GO:0031647; GO:0043066	25.3668	25.21	25.4561	25.1209	25.178	25.6839	0.0107881	17.4914	0.664507	0.149952	0.00606596	-0.0107881	FALSE
Dag1	GO:0001618; GO:0001954; GO:0002009; GO:0002011; GO:0002162; GO:0003007; GO:0003779; GO:0005509; GO:0005576; GO:0005604; GO:0005615; GO:0005654; GO:0005737; GO:0005856; GO:0005886; GO:0005911; GO:0005912; GO:0005925; GO:0006509; GO:0007411; GO:0007507; GO:0008307; GO:0009897; GO:0009986; GO:0010470; GO:0010717; GO:0014037; GO:0014044; GO:0014850; GO:0014894; GO:0015031; GO:0015631; GO:0016010; GO:…	18.6576	18.6785	18.9012	18.9512	18.9651	18.3498	-0.0116854	13.0729	-0.639226	0.171758	0.00702905	0.0116854	TRUE
Daglb	GO:0001516; GO:0004806; GO:0005886; GO:0006640; GO:0006690; GO:0007405; GO:0010898; GO:0016298; GO:0019369; GO:0022008; GO:0046340; GO:0046872; GO:0047372; GO:0050727; GO:1901696	20.923	20.7675	21.0382	21.0256	21.3462	21.3331	0.0134244	14.5189	0.76437	0.0767411	0.00566203	-0.0134244	TRUE
Dalrd3	GO:0000049; GO:0004814; GO:0005524; GO:0006420; GO:0106217	22.1766	21.7511	22.2047	21.9505	22.2226	22.4638	0.013394	15.251	0.708	0.115448	0.00668012	-0.013394	FALSE
Dap3	GO:0003735; GO:0005739; GO:0005759; GO:0005763; GO:0008637; GO:0003735; GO:0005739; GO:0005759; GO:0005763; GO:0008637; GO:0003735; GO:0005739; GO:0005759; GO:0005763; GO:0008637; GO:0003735; GO:0005739; GO:0005759; GO:0005763; GO:0008637	22.8385	22.673	22.7646	22.9486	22.7999	22.9622	0.00523038	15.7913	0.614418	0.194348	0.0033582	-0.00523038	FALSE
Dapk2	GO:0004674; GO:0005516; GO:0005524; GO:0005634; GO:0005737; GO:0005794; GO:0035556; GO:0042802; GO:0043065; GO:0043276; GO:0090023; GO:1990266; GO:2000424; GO:2001242; GO:0004674; GO:0005516; GO:0005524; GO:0005634; GO:0005737; GO:0035556; GO:0042802; GO:0043065; GO:0043276; GO:0090023; GO:1990266; GO:2000424; GO:2001242	22.5105	22.7183	22.7303	22.7174	22.3605	22.6762	4.20419e-05	15.6779	0.00362996	0.994555	0.00579092	-4.20419e-05	FALSE
Dars1	GO:0003723; GO:0004815; GO:0005524; GO:0005737; GO:0005829; GO:0006422; GO:0017101; GO:0045202	26.3865	25.9069	26.1694	26.224	26.2966	26.3573	0.00573988	18.1394	0.427438	0.397891	0.00607003	-0.00573988	FALSE
Dars1	Unknown	25.4145	25.0828	25.2143	25.2038	25.3569	25.4302	0.00585205	17.4873	0.551477	0.256644	0.00442604	-0.00585205	FALSE
Dars2	GO:0003676; GO:0004815; GO:0005524; GO:0005654; GO:0005739; GO:0005759; GO:0006422; GO:0031966; GO:0042803; GO:0043039; GO:0050560; GO:0070145	21.7727	21.8368	21.9573	21.7639	21.8181	21.9561	0.00360002	15.1224	0.54259	0.265985	0.00278664	-0.00360002	FALSE
Daxx	GO:0000775; GO:0005730; GO:0005737; GO:0006325; GO:0006355; GO:0006915; GO:0016605; GO:0042393; GO:0000775; GO:0001934; GO:0002039; GO:0003713; GO:0003714; GO:0005730; GO:0005737; GO:0006334; GO:0007254; GO:0008625; GO:0010629; GO:0016605; GO:0019901; GO:0030295; GO:0030521; GO:0031396; GO:0031625; GO:0034605; GO:0034620; GO:0036480; GO:0042393; GO:0050681; GO:0071276; GO:0071280; GO:0072738; GO:…	22.2447	22.6578	22.1829	22.1218	21.9419	22.4837	0.00347441	15.4153	0.17512	0.740005	0.00976677	-0.00347441	FALSE
Dazap1	GO:0001673; GO:0001893; GO:0003730; GO:0005634; GO:0005737; GO:0006417; GO:0007283; GO:0007417; GO:0008266; GO:0032991; GO:0034046; GO:0035613; GO:0048026; GO:0048144; GO:1990904	25.11	25.2426	24.9826	25.0161	24.9323	25.1542	0.000997601	17.3728	0.111484	0.833466	0.00444629	-0.000997601	FALSE
Dbn1	GO:0001701; GO:0005522; GO:0005737; GO:0005856; GO:0005884; GO:0005886; GO:0005911; GO:0005921; GO:0007015; GO:0007283; GO:0007399; GO:0008092; GO:0009410; GO:0010643; GO:0010644; GO:0010811; GO:0010976; GO:0014069; GO:0014823; GO:0015629; GO:0016020; GO:0030027; GO:0030175; GO:0030425; GO:0030426; GO:0030427; GO:0030833; GO:0030864; GO:0031915; GO:0032232; GO:0032279; GO:0032507; GO:0043025; GO:…	28.738	28.9926	29.0006	29.2177	28.9447	28.6202	-0.00941129	20.1063	-0.579158	0.228394	0.0066236	0.00941129	TRUE
Dbndd2	GO:0000139; GO:0005802; GO:0005829; GO:0006895; GO:0034067; GO:0043001; GO:0000139; GO:0005802; GO:0005829; GO:0006895; GO:0034067; GO:0043001; GO:0000139; GO:0005802; GO:0005829; GO:0006895; GO:0034067; GO:0043001	22.2581	22.3298	22.4899	21.9902	22.0186	21.7733	-0.0163471	15.4548	-0.811788	0.0498018	0.00587955	0.0163471	FALSE
Dbnl	GO:0000139; GO:0001726; GO:0002102; GO:0002250; GO:0003779; GO:0005737; GO:0005769; GO:0005829; GO:0005884; GO:0005938; GO:0006897; GO:0007416; GO:0014069; GO:0016601; GO:0019904; GO:0030027; GO:0030425; GO:0030427; GO:0030665; GO:0030833; GO:0030864; GO:0043204; GO:0045211; GO:0045773; GO:0048812; GO:0051015; GO:0061003; GO:0070161; GO:0071800; GO:0098793; GO:0098794; GO:0098973; GO:0098974; GO:…	23.7422	23.9585	23.8891	23.818	23.6369	23.2585	-0.0181374	16.5574	-0.940527	0.00520033	0.00327561	0.0181374	TRUE
Dbp	GO:0000977; GO:0000978; GO:0000981; GO:0001228; GO:0001889; GO:0005634; GO:0006357; GO:0045944; GO:0048511; GO:0090575; GO:1990837	18.0312	19.4344	19.8121	19.3039	18.8807	18.6934	-0.0102905	13.2547	-0.212802	0.685615	0.0236248	0.0102905	FALSE
Dbt	GO:0005737; GO:0005739; GO:0009083; GO:0016407; GO:0031405; GO:0031625; GO:0042645; GO:1990204; GO:0005737; GO:0005739; GO:0005829; GO:0009083; GO:0015630; GO:0016407; GO:0031405; GO:0031625; GO:0042645; GO:0047101; GO:1990204	24.061	24.0046	24.0991	24.2804	24.1018	24.2925	0.00629757	16.6916	0.689937	0.129304	0.00330365	-0.00629757	FALSE
Dcaf1	GO:0000122; GO:0001650; GO:0005634; GO:0005654; GO:0008180; GO:0016567; GO:0030183; GO:0030331; GO:0033151; GO:0035212; GO:0043687; GO:0045732; GO:0080008; GO:1990244; GO:1990756	20.1131	19.6387	19.938	19.9006	20.2411	20.1479	0.00804615	13.8083	0.481331	0.333761	0.00732631	-0.00804615	FALSE
Dcaf13	GO:0000462; GO:0001555; GO:0005654; GO:0005730; GO:0005813; GO:0005829; GO:0006364; GO:0007056; GO:0030054; GO:0030331; GO:0032040; GO:0043161; GO:0044725; GO:0046697; GO:0080008; GO:1990756	25.0915	25.5094	25.3088	25.4862	25.414	26.0141	0.0210333	17.5182	0.893317	0.0164649	0.00529091	-0.0210333	TRUE
Dcaf5	GO:0005737; GO:0016567; GO:0045717; GO:0080008	20.0598	19.8475	19.8799	19.5686	20.1529	19.8831	0.000427452	13.7899	0.0276461	0.958541	0.00772783	-0.000427452	FALSE
Dcaf7	GO:0005634; GO:0016363; GO:0032991; GO:0080008	21.6177	22.1069	21.6495	21.7159	21.3742	21.2348	-0.0172563	15.0956	-0.74438	0.0896608	0.00774	0.0172563	FALSE
Dcaf8	GO:0005634; GO:0005654; GO:0005737; GO:0005739; GO:0005829; GO:0016567; GO:0080008	21.79	21.9118	22.2429	22.1835	21.7967	21.7224	-0.00827476	15.2623	-0.489687	0.324182	0.00736671	0.00827476	FALSE
Dcaf8l1	GO:0016567	20.144	20.11	20.0076	20.2759	20.1491	19.5884	-0.0157236	13.9969	-0.853231	0.0307309	0.00480549	0.0157236	FALSE
Dcakd	GO:0004140; GO:0005524; GO:0015937	22.5764	22.2746	22.3391	22.6155	22.539	23.0679	0.0190072	15.5199	0.884695	0.0191762	0.0050077	-0.0190072	FALSE
Dclk1	GO:0001764; GO:0004672; GO:0005524; GO:0009615; GO:0014069; GO:0021952; GO:0030900; GO:0034504; GO:0035556; GO:0048675; GO:0048813; GO:1900181	23.081	23.2392	23.2348	23.1956	23.2755	23.0237	-0.004355	16.092	-0.567348	0.240288	0.00316053	0.004355	FALSE
Dclk2	GO:0000226; GO:0004672; GO:0004674; GO:0005524; GO:0005737; GO:0005856; GO:0008017; GO:0021766; GO:0021860; GO:0034504; GO:0035556; GO:0106310; GO:1900181	20.0864	20.3771	20.4544	20.398	20.2882	20.2999	9.45571e-06	14.0828	0.000953746	0.998569	0.00495714	-9.45571e-06	FALSE
Dcp1a	GO:0000184; GO:0000290; GO:0000932; GO:0003729; GO:0005737; GO:0008047; GO:0019894; GO:0030425; GO:0031087; GO:0042802; GO:0110156; GO:1903608; GO:0000184; GO:0000290; GO:0000932; GO:0003729; GO:0005737; GO:0008047; GO:0019894; GO:0030425; GO:0031087; GO:0042802; GO:0110156; GO:1903608	22.2371	22.2845	22.1089	22.5791	22.281	22.3841	0.00357153	15.4426	0.294086	0.571588	0.00580372	-0.00357153	FALSE
Dcp2	GO:0000184; GO:0000290; GO:0000932; GO:0003723; GO:0004534; GO:0005737; GO:0006402; GO:0016442; GO:0030145; GO:0032211; GO:0043488; GO:0071044; GO:0140933; GO:1904872	21.2446	21.179	21.1624	21.3078	21.2747	21.3043	0.00282698	14.7079	0.589284	0.21839	0.00193794	-0.00282698	FALSE
Dctn1	GO:0000132; GO:0000776; GO:0000922; GO:0005634; GO:0005737; GO:0030286; GO:0030424; GO:0031122; GO:0035371; GO:0051010; GO:0051286	25.1753	24.5469	24.8226	24.8147	25.0486	25.1449	0.00888387	17.2193	0.47886	0.336613	0.00814338	-0.00888387	FALSE
Dctn2	GO:0000776; GO:0005737; GO:0005813; GO:0005869; GO:0005874; GO:0007052; GO:0007080; GO:0016020; GO:0019901; GO:0030286; GO:0030426; GO:0030507; GO:0031982; GO:0032402; GO:0042802; GO:0071539	22.7076	22.8717	22.7754	22.8023	22.7243	22.6253	-0.00486361	15.8015	-0.744626	0.0894967	0.00217987	0.00486361	FALSE
Dctn4	GO:0001725; GO:0005813; GO:0005869; GO:0005938; GO:0030017	22.7805	22.9099	22.9836	22.8149	22.703	22.4974	-0.0115351	15.8659	-0.881349	0.020282	0.00309182	0.0115351	TRUE
Dctn5	GO:0003281; GO:0005813; GO:0005869; GO:0035904; GO:0060976; GO:0003281; GO:0005654; GO:0005813; GO:0005869; GO:0031965; GO:0035904; GO:0060976	20.444	20.9142	20.5168	20.1559	20.9089	19.1541	-0.0409418	14.371	-0.816	0.047669	0.0145015	0.0409418	FALSE
Dcun1d1	GO:0000151; GO:0005634; GO:0005737; GO:0031396; GO:0031624; GO:0032182; GO:0045116; GO:0097602; GO:2000434; GO:2000436; GO:0000151; GO:0005634; GO:0005737; GO:0031396; GO:0031624; GO:0032182; GO:0045116; GO:0097602; GO:2000434; GO:2000436; GO:0000151; GO:0005634; GO:0005654; GO:0005737; GO:0005829; GO:0031396; GO:0031624; GO:0032182; GO:0045116; GO:0097602; GO:2000434; GO:2000436; GO:0000151; GO:…	21.1986	21.3332	21.366	21.0338	21.0321	21.1719	-0.00305887	14.7072	-0.280027	0.590939	0.00524323	0.00305887	FALSE
Ddah1	GO:0000052; GO:0003073; GO:0006525; GO:0006527; GO:0008285; GO:0016403; GO:0016597; GO:0043116; GO:0045429; GO:0045766; GO:0046872; GO:1900038	22.2545	22.1962	22.2693	21.8503	21.7311	21.5197	-0.0210584	15.3654	-0.870902	0.0239238	0.00594171	0.0210584	FALSE
Ddb1	GO:0003684; GO:0005634; GO:0005730; GO:0005737; GO:0006281; GO:0006511; GO:0006915; GO:0006974; GO:0007056; GO:0010498; GO:0016055; GO:0016567; GO:0019076; GO:0030674; GO:0031464; GO:0031465; GO:0032991; GO:0034644; GO:0035234; GO:0035861; GO:0042752; GO:0043066; GO:0043161; GO:0044725; GO:0044877; GO:0045070; GO:0045722; GO:0045732; GO:0046726; GO:0048511; GO:0051093; GO:0051702; GO:0070914; GO:…	21.9258	22.0842	22.0315	22.2113	21.9482	22.2361	0.00579049	15.2621	0.578989	0.228564	0.0040771	-0.00579049	FALSE
Ddhd2	GO:0000266; GO:0004806; GO:0005829; GO:0007626; GO:0008542; GO:0016020; GO:0019433; GO:0030134; GO:0034389; GO:0034451; GO:0046872; GO:0090141	21.8514	21.7565	21.8315	22.0415	21.7647	21.725	-0.00375019	15.1547	-0.425594	0.400153	0.0039869	0.00375019	FALSE
Ddost	GO:0005886; GO:0006486; GO:0006487; GO:0008047; GO:0008250; GO:0018279; GO:0031647; GO:0034097; GO:0042110; GO:0043231	25.5949	25.5554	25.8643	25.6061	25.6658	25.8493	0.00601374	17.7674	0.582071	0.225498	0.00420052	-0.00601374	TRUE
Ddr1	GO:0004714; GO:0005524; GO:0016020; GO:0038063; GO:0004714; GO:0005524; GO:0016020; GO:0038063	22.1645	22.4987	22.408	22.3803	21.9596	22.2691	-0.0033161	15.4649	-0.221312	0.673451	0.00730613	0.0033161	FALSE
Ddrgk1	GO:0005730; GO:0005783; GO:0005789; GO:0008284; GO:0010628; GO:0010629; GO:0030335; GO:0031647; GO:0032435; GO:0032436; GO:0033146; GO:0034976; GO:0043066; GO:0044389; GO:0045944; GO:0051216; GO:0061629; GO:0061709; GO:0070972; GO:0071569; GO:1901800; GO:1903721; GO:1903895; GO:1905552	21.0733	21.3733	21.4434	21.1705	21.2369	21.4678	0.00610854	14.7203	0.501146	0.311211	0.00527401	-0.00610854	FALSE
Ddx1	GO:0002735; GO:0003677; GO:0003682; GO:0003712; GO:0003724; GO:0003725; GO:0004518; GO:0004527; GO:0005524; GO:0005634; GO:0005730; GO:0005737; GO:0005739; GO:0005829; GO:0006302; GO:0006364; GO:0006388; GO:0006397; GO:0008143; GO:0009615; GO:0010494; GO:0016887; GO:0032508; GO:0033677; GO:0043123; GO:0043330; GO:0045087; GO:0051607; GO:0071920; GO:0072669; GO:0090304; GO:1903608; GO:1990904	25.8241	25.8981	25.8645	26.113	25.7802	25.6084	-0.00876385	17.9735	-0.693147	0.126791	0.00455671	0.00876385	FALSE
Ddx10	GO:0003723; GO:0003724; GO:0005524; GO:0005634; GO:0006364; GO:0016787; GO:0097065	25.2631	25.4685	25.5143	25.4444	25.3521	25.3846	-0.000770132	17.6141	-0.110945	0.834266	0.00344936	0.000770132	FALSE
Ddx17	GO:0000380; GO:0000381; GO:0001837; GO:0003713; GO:0003724; GO:0003730; GO:0005524; GO:0005634; GO:0005737; GO:0006357; GO:0010467; GO:0010586; GO:0016787; GO:0030520; GO:0030521; GO:0031490; GO:0043021; GO:0045445; GO:0045944; GO:0061614; GO:0106222; GO:1990904; GO:2001014; GO:0000380; GO:0000381; GO:0001837; GO:0003713; GO:0003724; GO:0003730; GO:0005524; GO:0005634; GO:0005737; GO:0006357; GO:…	27.7267	28.1288	27.8595	27.8515	27.8214	27.6647	-0.00691256	19.3436	-0.563155	0.244568	0.00507161	0.00691256	FALSE
Ddx19a	GO:0003724; GO:0003729; GO:0005524; GO:0005634; GO:0010043; GO:0010494; GO:0016787; GO:0016973; GO:0043065	25.5077	25.1775	25.4002	25.3761	25.5631	25.6456	0.00871618	17.5805	0.687347	0.131346	0.00460525	-0.00871618	FALSE
Ddx19b	GO:0003724; GO:0003729; GO:0005524; GO:0005634; GO:0010494; GO:0016787; GO:0016973	21.3324	22.4852	22.5435	22.8889	22.4696	23.0896	0.0285352	15.3883	0.609482	0.198979	0.0185589	-0.0285352	FALSE
Ddx20	GO:0000122; GO:0000387; GO:0003724; GO:0003729; GO:0005524; GO:0005829; GO:0008285; GO:0016604; GO:0016787; GO:0017053; GO:0019904; GO:0030674; GO:0032797; GO:0034719; GO:0042826; GO:0043065; GO:0045892; GO:0048477; GO:0050810; GO:0090571; GO:0140297	23.0162	23.032	22.8216	22.9934	23.3191	23.0794	0.00409269	15.946	0.3307	0.522033	0.00583976	-0.00409269	FALSE
Ddx21	GO:0002735; GO:0003724; GO:0003725; GO:0003729; GO:0005524; GO:0005654; GO:0005730; GO:0005739; GO:0005829; GO:0005840; GO:0006364; GO:0006366; GO:0009409; GO:0009615; GO:0016887; GO:0019843; GO:0030515; GO:0033592; GO:0035198; GO:0042802; GO:0043123; GO:0043330; GO:0045087; GO:0045945; GO:0051607; GO:0062176; GO:0097322; GO:0110016	28.9066	29.2172	29.0429	29.0221	29.0763	29.1818	0.00418416	20.1257	0.482385	0.332546	0.00379899	-0.00418416	FALSE
Ddx23	GO:0000398; GO:0000785; GO:0003729; GO:0005524; GO:0005634; GO:0005654; GO:0005682; GO:0005730; GO:0016787; GO:0046540; GO:0062176; GO:0071013	24.1798	24.9974	24.4532	24.7165	24.4458	24.6718	0.00330105	17.0143	0.152877	0.772471	0.0106695	-0.00330105	FALSE
Ddx24	GO:0003723; GO:0003724; GO:0005524; GO:0005730; GO:0016787; GO:0003723; GO:0003724; GO:0005524; GO:0005730; GO:0016787	24.9261	25.2107	24.905	24.8953	25.119	24.8294	-0.00475563	17.3464	-0.415817	0.412223	0.00520061	0.00475563	FALSE
Ddx27	GO:0003676; GO:0003724; GO:0005524; GO:0005694; GO:0005730; GO:0006364; GO:0016787; GO:0003676; GO:0003724; GO:0005524; GO:0005694; GO:0005730; GO:0006364; GO:0016787	27.8673	28.4234	28.0584	28.1631	28.2059	28.0106	-0.00279207	19.5105	-0.191193	0.716704	0.007167	0.00279207	FALSE
Ddx31	GO:0003723; GO:0004386; GO:0005524; GO:0005634; GO:0016787; GO:0042254	24.1761	24.2138	24.3159	24.1276	24.1696	23.9004	-0.00944	16.8012	-0.889833	0.0175365	0.0024203	0.00944	FALSE
Ddx39a	GO:0000398; GO:0003724; GO:0003729; GO:0005524; GO:0005634; GO:0005737; GO:0006406; GO:0016887; GO:0042802	27.3278	27.3728	27.1137	27.3598	27.3632	28.6044	0.0391724	18.8233	0.947473	0.00406618	0.00661166	-0.0391724	FALSE
Ddx39b	GO:0000245; GO:0000346; GO:0000398; GO:0001889; GO:0003724; GO:0003729; GO:0005524; GO:0005634; GO:0005681; GO:0005687; GO:0005688; GO:0005737; GO:0006406; GO:0008186; GO:0008380; GO:0010501; GO:0016363; GO:0016607; GO:0016887; GO:0017070; GO:0030621; GO:0032991; GO:0042802; GO:0043008; GO:0044877; GO:0045727; GO:0061051; GO:1904707; GO:2000573	25.6405	26.0051	25.6511	25.8599	25.7416	27.722	0.0577935	17.7178	0.935266	0.00615003	0.0109358	-0.0577935	FALSE
Ddx3x	GO:0003677; GO:0003678; GO:0003723; GO:0003724; GO:0003729; GO:0003924; GO:0005524; GO:0005634; GO:0005737; GO:0005813; GO:0005852; GO:0005886; GO:0006413; GO:0007059; GO:0007276; GO:0008143; GO:0008190; GO:0008625; GO:0009615; GO:0010494; GO:0010501; GO:0010628; GO:0010629; GO:0016055; GO:0016887; GO:0017111; GO:0017148; GO:0022627; GO:0030154; GO:0030307; GO:0030308; GO:0031053; GO:0031252; GO:…	29.9543	29.8191	29.9639	29.7695	29.9742	29.5802	-0.00910745	20.7452	-0.768082	0.0744417	0.00379645	0.00910745	TRUE
Ddx41	GO:0000398; GO:0003677; GO:0003724; GO:0003729; GO:0005524; GO:0005634; GO:0005681; GO:0005783; GO:0008283; GO:0016787; GO:0030154; GO:0035458; GO:0045944; GO:0051607; GO:0071013	24.5678	25.4706	24.9898	25.1044	25.0606	25.0621	0.0020136	17.3451	0.090928	0.863984	0.0110266	-0.0020136	FALSE
Ddx42	GO:0003723; GO:0003724; GO:0005524; GO:0005634; GO:0005737; GO:0005829; GO:0008104; GO:0016607; GO:0016787; GO:0042981; GO:0071004; GO:1903241; GO:0003723; GO:0003724; GO:0005524; GO:0005634; GO:0005737; GO:0005829; GO:0008104; GO:0042981; GO:0071004; GO:1903241	24.5249	24.7038	24.6307	24.4487	24.5106	24.5138	-0.00252576	17.0369	-0.351773	0.494105	0.00336059	0.00252576	FALSE
Ddx46	GO:0001650; GO:0003676; GO:0003724; GO:0005524; GO:0005829; GO:0016607; GO:0016787	23.185	23.1111	23.1154	23.1541	23.045	23.047	-0.00310793	16.0386	-0.720476	0.10628	0.00149574	0.00310793	FALSE
Ddx47	GO:0003676; GO:0003724; GO:0005524; GO:0005634; GO:0006364; GO:0008380; GO:0008625; GO:0016787	23.8014	24.2773	24.0515	24.0351	23.9844	24.1471	0.00339702	16.6478	0.27716	0.594906	0.0058882	-0.00339702	FALSE
Ddx49	GO:0003676; GO:0003724; GO:0005524; GO:0005634; GO:0006364; GO:0016787; GO:0030307; GO:0044357; GO:0003676; GO:0003724; GO:0005524; GO:0005634; GO:0006364; GO:0016787; GO:0030307; GO:0044357	23.1449	23.2459	23.0798	23.1853	23.4901	23.6928	0.016573	16.0471	0.914014	0.0107726	0.00367796	-0.016573	FALSE
Ddx5	GO:0000122; GO:0000380; GO:0000381; GO:0000956; GO:0001837; GO:0003712; GO:0003723; GO:0003724; GO:0003730; GO:0005516; GO:0005524; GO:0005634; GO:0005730; GO:0005737; GO:0006357; GO:0006606; GO:0007623; GO:0009299; GO:0016607; GO:0016787; GO:0019899; GO:0030509; GO:0030520; GO:0030521; GO:0031053; GO:0035500; GO:0036002; GO:0043021; GO:0043517; GO:0045069; GO:0045445; GO:0045667; GO:0045893; GO:…	30.2347	30.4417	30.3311	30.2277	30.4872	29.9347	-0.0109292	21.0569	-0.719707	0.106835	0.00527151	0.0109292	FALSE
Ddx50	GO:0003724; GO:0003729; GO:0005524; GO:0005730; GO:0005829; GO:0005840; GO:0005886; GO:0009409; GO:0016787; GO:0033592	26.0529	26.5264	25.9901	26.3087	26.3749	26.5124	0.00946122	18.1643	0.541468	0.267174	0.00734508	-0.00946122	TRUE
Ddx51	GO:0003723; GO:0004386; GO:0005524; GO:0005634; GO:0016787	25.0715	25.2739	25.2251	25.2568	25.2495	25.321	0.00402425	17.464	0.614246	0.194508	0.00258495	-0.00402425	FALSE
Ddx52	GO:0003723; GO:0003724; GO:0005524; GO:0005730; GO:0006364; GO:0016887; GO:0030490	22.966	23.4185	22.935	23.3838	22.8938	23.796	0.0187492	15.9815	0.67768	0.139092	0.0101725	-0.0187492	FALSE
Ddx54	GO:0003714; GO:0003723; GO:0003724; GO:0005102; GO:0005524; GO:0005634; GO:0005654; GO:0005730; GO:0005794; GO:0006364; GO:0006396; GO:0016070; GO:0016787; GO:0030331	24.7414	25.7677	25.0851	25.2508	25.1161	25.0079	-0.0055105	17.4764	-0.210099	0.689489	0.0128214	0.0055105	FALSE
Ddx55	GO:0003723; GO:0003724; GO:0005524; GO:0005654; GO:0005730; GO:0005829; GO:0016787	24.3469	24.3673	24.3108	24.547	24.5171	24.669	0.00925643	16.894	0.86041	0.0278681	0.00274119	-0.00925643	FALSE
Ddx56	GO:0003724; GO:0005524; GO:0005634; GO:0005730; GO:0005829; GO:0010976; GO:0016787; GO:0032480; GO:0035613; GO:0044830; GO:0051607; GO:0140311	25.6395	26.0699	25.8	25.9093	25.7815	25.3565	-0.014463	17.9491	-0.771989	0.0720565	0.00595425	0.014463	FALSE
Ddx6	GO:0000792; GO:0000932; GO:0001520; GO:0003724; GO:0003729; GO:0005524; GO:0005634; GO:0005737; GO:0005912; GO:0007283; GO:0010494; GO:0016442; GO:0016787; GO:0017148; GO:0019074; GO:0019827; GO:0019904; GO:0030182; GO:0033391; GO:0033962; GO:0034063; GO:0035278; GO:0045665; GO:0048471; GO:0048515; GO:0061830; GO:0097227	25.0347	25.138	25.0372	24.9765	25.0896	24.707	-0.0103527	17.394	-0.885196	0.0190134	0.00272044	0.0103527	TRUE
Decr1	GO:0005739; GO:0006635; GO:0008670; GO:0042802; GO:0070402; GO:0120162; GO:1902494	22.5438	22.1308	22.2601	22.0116	22.3043	21.9222	-0.0108171	15.455	-0.629948	0.18007	0.00666799	0.0108171	FALSE
Def6	GO:0005634; GO:0005737; GO:0005911; GO:0098876; GO:0005634; GO:0005654; GO:0005737; GO:0005829; GO:0005911; GO:0098876	22.1821	21.7506	21.5864	21.5154	21.7712	21.4394	-0.0117243	15.1227	-0.57338	0.234183	0.00837631	0.0117243	FALSE
Degs1	GO:0005789; GO:0006633; GO:0016859; GO:0031966; GO:0042284; GO:0043065; GO:0043217; GO:0046513; GO:0050251	24.3388	24.0901	24.3712	24.2049	24.4426	24.5184	0.00825879	16.809	0.685521	0.132795	0.0043856	-0.00825879	FALSE
Dek	GO:0003677; GO:0005634; GO:0006325; GO:0042393; GO:0043292; GO:0045945; GO:0110016; GO:2000779; GO:2001032	24.0814	24.1478	24.1487	23.9376	23.9889	24.011	-0.00285535	16.6905	-0.425867	0.399818	0.0030332	0.00285535	FALSE
Dennd10	GO:0005085; GO:0005770; GO:0015031; GO:0031267; GO:0032509; GO:2000641	24.1657	24.0791	24.205	24.1283	24.1435	23.9859	-0.00474017	16.7481	-0.802973	0.0544051	0.00175922	0.00474017	FALSE
Dennd1b	GO:0005085; GO:0005829; GO:0006897; GO:0016607; GO:0031267; GO:0031410; GO:0032456; GO:0043231; GO:0050776; GO:0050852; GO:1901981; GO:2000553; GO:0005085; GO:0005829; GO:0006897; GO:0016607; GO:0031267; GO:0031410; GO:0032456; GO:0043231; GO:0050776; GO:0050852; GO:1901981; GO:2000553	20.005	19.6604	19.907	19.673	19.6099	19.8713	0.000399464	13.7132	0.0323392	0.951508	0.00617293	-0.000399464	FALSE
Dennd2a	GO:0005085; GO:0005829; GO:0015629; GO:0042147; GO:0005085; GO:0005829; GO:0015629; GO:0042147; GO:0005085; GO:0005829; GO:0015629; GO:0042147	22.2663	21.9259	22.2998	22.3591	22.1623	22.075	-0.00342685	15.3972	-0.27702	0.5951	0.00594315	0.00342685	FALSE
Dennd2b	GO:0005085; GO:0070374; GO:0005085; GO:0070374; GO:0005085; GO:0070374; GO:0005085; GO:0070374; GO:0005085; GO:0070374; GO:0005085; GO:0070374; GO:0005085; GO:0070374	22.5043	22.3811	22.334	22.6603	22.6388	22.4788	0.00137631	15.5866	0.135799	0.797554	0.00502051	-0.00137631	FALSE
Dennd4a	GO:0005085; GO:0031410; GO:0032483; GO:0005085; GO:0031410; GO:0032483	19.7342	18.8762	19.2587	19.4142	19.9566	20.2774	0.0297657	13.3827	0.766852	0.0752	0.0124563	-0.0297657	FALSE
Dennd4c	GO:0005085; GO:0005794; GO:0005829; GO:0005886; GO:0030904; GO:0031410; GO:0032483; GO:0032593; GO:0032869; GO:0072659	25.2674	25.0005	25.1351	25.1234	25.1264	25.118	-0.000687008	17.4222	-0.105668	0.842088	0.00323259	0.000687008	TRUE
Dennd5a	GO:0000139; GO:0005085; GO:0005794; GO:0005802; GO:0005829; GO:0010977; GO:0030904; GO:0031267; GO:0042147	23.0273	22.5809	22.9108	23.0668	23.1907	23.2998	0.0134298	15.8639	0.697823	0.12317	0.0068924	-0.0134298	FALSE
Dennd5b	GO:0005085; GO:0016020; GO:0031267; GO:1905885; GO:0005085; GO:0016020; GO:0031267; GO:1905885; GO:0005085; GO:0016020; GO:0031267; GO:1905885	20.7981	20.5989	20.6818	20.6542	21.1475	21.2132	0.0166117	14.3434	0.814549	0.048399	0.00591514	-0.0166117	FALSE
Dennd6a	GO:0005085; GO:0005737; GO:0055037; GO:2000049	20.5815	20.3868	20.1825	20.5023	20.4229	20.7634	0.0102212	14.1245	0.680627	0.136711	0.00550107	-0.0102212	FALSE
Deptor	GO:0004860; GO:0005765; GO:0010508; GO:0030291; GO:0032007; GO:0035556; GO:0045792; GO:0070300; GO:1903940; GO:1904262; GO:2001236; GO:0004860; GO:0005765; GO:0010508; GO:0030291; GO:0032007; GO:0035556; GO:0045792; GO:0070300; GO:1903940; GO:1904262; GO:2001236; GO:0004860; GO:0005765; GO:0010508; GO:0030291; GO:0032007; GO:0035556; GO:0045792; GO:0070300; GO:1903940; GO:1904262; GO:2001236	23.445	23.1085	23.272	23.3184	22.9244	23.3576	0.00107984	16.1001	0.0741504	0.888978	0.00726138	-0.00107984	FALSE
Dera	GO:0004139; GO:0005737; GO:0009264; GO:0016052; GO:0046121; GO:0046386	22.4181	22.4053	22.3629	22.5132	22.4131	22.432	0.000539912	15.5397	0.141986	0.788452	0.00188202	-0.000539912	FALSE
Derl1	GO:0000839; GO:0002020; GO:0005047; GO:0005769; GO:0005770; GO:0005783; GO:0005789; GO:0006986; GO:0016020; GO:0030968; GO:0030970; GO:0031398; GO:0031625; GO:0031648; GO:0034620; GO:0036502; GO:0036503; GO:0036513; GO:0042288; GO:0042802; GO:0043161; GO:0044322; GO:0044877; GO:0051117; GO:0051787; GO:0071218; GO:1990381; GO:0000839; GO:0002020; GO:0005047; GO:0005769; GO:0005770; GO:0005783; GO:…	25.7959	25.3961	25.7726	25.6712	25.8667	26.2468	0.0180528	17.76	0.848245	0.0327969	0.00563565	-0.0180528	TRUE
Derl2	GO:0000839; GO:0001967; GO:0005047; GO:0005769; GO:0005770; GO:0005783; GO:0005789; GO:0008284; GO:0030307; GO:0030968; GO:0030970; GO:0044877; GO:0051787; GO:1904153; GO:1990381	24.3613	23.8168	24.5159	24.3428	24.7113	24.875	0.0201738	16.8074	0.716387	0.109248	0.00982384	-0.0201738	TRUE
Derpc	GO:0005654	23.343	22.9946	23.1291	22.8875	22.9036	22.8551	-0.00881123	16.0127	-0.61316	0.195523	0.00567593	0.00881123	FALSE
Des	GO:0005635; GO:0005882; GO:0030018; GO:0042383; GO:0051286	32.1685	32.0203	32.0723	32.1134	32.0912	32.3087	0.00633319	22.229	0.820274	0.0455494	0.00220804	-0.00633319	FALSE
Dgat1	GO:0003846; GO:0004144; GO:0005789; GO:0006640; GO:0019432; GO:0019915; GO:0034379; GO:0035336; GO:0042802; GO:0046339; GO:0055089; GO:0004144; GO:0005789; GO:0019432	21.6308	20.9837	21.9851	21.5583	22.1668	22.1615	0.0208157	14.9391	0.595457	0.21238	0.0140422	-0.0208157	FALSE
Dgcr8	GO:0003725; GO:0005634; GO:0005829; GO:0014069; GO:0016604; GO:0020037; GO:0031053; GO:0042802; GO:0042803; GO:0070877; GO:0070878; GO:0072091; GO:0098978; GO:0140517; GO:2000633	20.4852	20.4883	20.4136	21.1198	20.7455	20.2423	-0.00874611	14.3235	-0.36846	0.472321	0.0110334	0.00874611	FALSE
Dgka	GO:0004143; GO:0005509; GO:0005524; GO:0005543; GO:0005829; GO:0005886; GO:0006654; GO:0007205; GO:0008289; GO:0016301; GO:0035556; GO:0046339; GO:0046486; GO:0046834; GO:0047649	24.5238	24.1303	24.3961	24.4138	24.4159	24.4814	0.00359061	16.885	0.339414	0.51043	0.00497543	-0.00359061	TRUE
Dglucy	GO:0005759; GO:0006536; GO:0047820; GO:0005759; GO:0006536; GO:0047820	20.5057	20.1257	20.6723	20.5856	20.4053	20.1383	-0.00925419	14.2042	-0.525168	0.284669	0.00749789	0.00925419	FALSE
Dguok	GO:0004138; GO:0005737; GO:0005739; GO:0005829; GO:0010977; GO:0019136; GO:0042775; GO:0046070; GO:0046122; GO:0106383	22.4505	22.5838	22.4909	22.2696	22.4859	22.1359	-0.0100617	15.5938	-0.786776	0.0633498	0.00394679	0.0100617	FALSE
Dhcr24	GO:0000139; GO:0000246; GO:0005634; GO:0005737; GO:0005783; GO:0005789; GO:0006695; GO:0007265; GO:0008104; GO:0008202; GO:0008203; GO:0008285; GO:0009725; GO:0009888; GO:0016125; GO:0016491; GO:0016628; GO:0019899; GO:0030539; GO:0031639; GO:0033489; GO:0042605; GO:0042987; GO:0043588; GO:0050614; GO:0061024; GO:0071949	26.2536	25.6676	26.13	26.2105	26.3353	26.5195	0.0147347	18.055	0.669743	0.145594	0.00816873	-0.0147347	FALSE
Dhcr7	GO:0001568; GO:0005640; GO:0005789; GO:0006695; GO:0009791; GO:0016126; GO:0016132; GO:0030324; GO:0035264; GO:0042127; GO:0045540; GO:0047598; GO:0050661; GO:0060487	27.8332	27.284	27.7858	27.6748	27.9598	28.2363	0.0184978	19.1462	0.762569	0.0778676	0.00784607	-0.0184978	FALSE
Dhfr	GO:0000900; GO:0003729; GO:0004146; GO:0005542; GO:0005634; GO:0005737; GO:0005739; GO:0006545; GO:0006729; GO:0017148; GO:0031103; GO:0031427; GO:0035094; GO:0035999; GO:0046452; GO:0046653; GO:0046654; GO:0046655; GO:0050661; GO:0051871; GO:0070402; GO:1990825; GO:2000121	23.4241	23.0546	23.1954	23.3345	22.8497	22.7465	-0.0160467	16.1165	-0.780176	0.0671729	0.0064333	0.0160467	FALSE
Dhrs1	GO:0004090; GO:0005783; GO:0016616	23.6436	23.3425	23.5347	23.3631	23.0473	23.0203	-0.0152308	16.2668	-0.787587	0.0628868	0.00595822	0.0152308	FALSE
Dhrs7	GO:0004090; GO:0005789; GO:0016616; GO:0052650	24.1065	24.1201	24.3276	24.3593	24.1276	24.3987	0.00585799	16.7638	0.562638	0.245098	0.00430367	-0.00585799	FALSE
Dhrs7b	GO:0003714; GO:0005634; GO:0005667; GO:0005777; GO:0005789; GO:0006355; GO:0006656; GO:0006954; GO:0008611; GO:0010468; GO:0016020; GO:0016491; GO:0030223; GO:0050873; GO:0060612; GO:0120161; GO:0140297	23.8568	23.5934	23.7505	23.6318	23.4982	23.571	-0.00518697	16.4268	-0.516116	0.294567	0.00430402	0.00518697	FALSE
Dhrs9	GO:0002138; GO:0004022; GO:0004745; GO:0005789; GO:0008202; GO:0008209; GO:0042448; GO:0042572; GO:0042573; GO:0042904; GO:0043231; GO:0047023; GO:0047035; GO:0047044	25.0539	24.6986	24.6564	25.2432	24.4767	24.9397	0.00068958	17.2166	0.0316023	0.952612	0.0109048	-0.00068958	FALSE
Dhrsx	GO:0005576; GO:0010508; GO:0016491; GO:0005576; GO:0010508; GO:0016491	21.7227	21.5568	21.6575	21.7476	21.8238	21.972	0.0096241	15.0111	0.880658	0.0205139	0.00258866	-0.0096241	TRUE
Dhx15	GO:0003723; GO:0003724; GO:0003725; GO:0004386; GO:0005524; GO:0005681; GO:0005689; GO:0009636; GO:0016607; GO:0016787; GO:0042742; GO:0043123; GO:0043279; GO:0051607; GO:0071008; GO:0140374	27.337	27.6444	27.4385	27.4229	27.4428	27.3184	-0.00430246	19.0438	-0.483034	0.3318	0.00389956	0.00430246	FALSE
Dhx16	GO:0000398; GO:0003723; GO:0003724; GO:0004386; GO:0005524; GO:0005634; GO:0005654; GO:0005681; GO:0005737; GO:0016787; GO:0038187; GO:0043130; GO:0060090; GO:0071005; GO:0071013; GO:0140374	27.2246	27.5332	27.3369	27.2715	27.8699	27.8457	0.0161893	18.9658	0.735443	0.0957271	0.00745786	-0.0161893	FALSE
Dhx29	GO:0001731; GO:0003723; GO:0003724; GO:0003743; GO:0004386; GO:0005524; GO:0008494; GO:0016282; GO:0016887; GO:0017111; GO:0022627; GO:0042255; GO:0043024; GO:0045948	23.2031	22.9816	22.9869	23.1462	23.1383	23.103	0.000822688	16.0016	0.118675	0.822823	0.00344163	-0.000822688	FALSE
Dhx30	GO:0002151; GO:0003678; GO:0003682; GO:0003723; GO:0003724; GO:0003725; GO:0005524; GO:0005634; GO:0005737; GO:0005739; GO:0007417; GO:0016887; GO:0035770; GO:0042645; GO:1902775	24.2531	24.5236	24.3444	24.4934	24.2903	24.1096	-0.00842866	16.923	-0.707828	0.115576	0.00420573	0.00842866	FALSE
Dhx32	GO:0003723; GO:0004386; GO:0005681	23.0628	23.1075	22.9023	23.2728	22.8332	22.6587	-0.0126984	16.0061	-0.755922	0.082091	0.00549869	0.0126984	FALSE
Dhx33	GO:0000182; GO:0003724; GO:0003725; GO:0003729; GO:0004386; GO:0005524; GO:0005634; GO:0005654; GO:0005730; GO:0005737; GO:0006413; GO:0016787; GO:0032481; GO:0043023; GO:0043410; GO:0045943; GO:0072559; GO:0140297; GO:1900227	23.1529	23.4977	23.3414	23.4133	23.7268	23.808	0.0151895	16.1833	0.809143	0.0511635	0.00551543	-0.0151895	FALSE
Dhx34	GO:0000184; GO:0000956; GO:0003723; GO:0004386; GO:0005524; GO:0016887; GO:0042327; GO:0044877; GO:2000623	20.1408	20.9012	20.4734	20.4863	20.3979	20.4121	-0.00239722	14.2033	-0.126797	0.810824	0.00937668	0.00239722	FALSE
Dhx35	GO:0001701; GO:0003723; GO:0003724; GO:0004386; GO:0016787; GO:0071013	23.0532	23.727	23.3746	23.4257	23.4094	23.1401	-0.00685398	16.233	-0.374565	0.464428	0.00848319	0.00685398	FALSE
Dhx36	GO:0000287; GO:0000781; GO:0000976; GO:0000978; GO:0001503; GO:0002151; GO:0002735; GO:0003678; GO:0003697; GO:0003723; GO:0003724; GO:0003725; GO:0003730; GO:0005524; GO:0005634; GO:0005737; GO:0005739; GO:0005829; GO:0006359; GO:0007283; GO:0008094; GO:0009615; GO:0010494; GO:0010501; GO:0010628; GO:0016607; GO:0016887; GO:0017148; GO:0030154; GO:0030424; GO:0030425; GO:0031442; GO:0032206; GO:…	24.958	25.0207	24.8676	24.828	25.101	25.0017	0.00232342	17.2878	0.298956	0.564926	0.00370817	-0.00232342	FALSE
Dhx37	GO:0000462; GO:0003723; GO:0004386; GO:0005524; GO:0005730; GO:0005737; GO:0007420; GO:0031965; GO:0032040; GO:0034511; GO:0042254; GO:0042255; GO:0042274; GO:2000020	23.215	23.8641	23.2109	23.1499	23.4186	22.6845	-0.0210353	16.2574	-0.7132	0.111586	0.0103371	0.0210353	FALSE
Dhx38	GO:0000398; GO:0003723; GO:0005524; GO:0005681; GO:0016787; GO:0034458; GO:0071013	22.9966	23.5967	23.1007	23.3918	23.9094	23.6988	0.0151389	16.1552	0.557527	0.250359	0.0112709	-0.0151389	FALSE
Dhx40	GO:0003723; GO:0003724; GO:0004386; GO:0005524; GO:0016887	19.8197	20.0015	19.4858	19.8696	20.1708	19.2588	-0.0151597	13.8005	-0.585435	0.222172	0.0104967	0.0151597	FALSE
Dhx57	GO:0003723; GO:0004386; GO:0005524; GO:0046872; GO:0003723; GO:0004386; GO:0005524; GO:0046872	21.0359	20.6732	21.069	21.1697	21.1241	21.1431	0.00598694	14.542	0.423123	0.403192	0.0064102	-0.00598694	FALSE
Dhx58	GO:0002753; GO:0003677; GO:0003724; GO:0003725; GO:0003727; GO:0005524; GO:0005737; GO:0008270; GO:0009615; GO:0009617; GO:0016887; GO:0032480; GO:0032481; GO:0039534; GO:0039536; GO:0045088; GO:0045824; GO:0140374; GO:1900245; GO:1900246	22.8668	22.7021	22.8276	22.7405	22.8993	22.9187	0.0040065	15.7956	0.596184	0.211676	0.00269766	-0.0040065	FALSE
Dhx8	GO:0000390; GO:0000398; GO:0003723; GO:0003724; GO:0005524; GO:0005634; GO:0005829; GO:0016604; GO:0016787; GO:0042802; GO:0071007; GO:0071013	24.6736	25.4827	24.9594	25.1648	25.4559	25.1766	0.00512174	17.4009	0.217939	0.678267	0.0114679	-0.00512174	FALSE
Dhx9	GO:0000380; GO:0000978; GO:0000993; GO:0001069; GO:0003678; GO:0003688; GO:0003690; GO:0003697; GO:0003712; GO:0003713; GO:0003723; GO:0003724; GO:0003725; GO:0003727; GO:0003729; GO:0005524; GO:0005634; GO:0005654; GO:0005726; GO:0005730; GO:0005737; GO:0005813; GO:0005829; GO:0006353; GO:0006357; GO:0007623; GO:0010501; GO:0015629; GO:0016442; GO:0016604; GO:0016887; GO:0031490; GO:0032508; GO:…	29.9114	30.1004	30.1242	30.1878	30.1907	30.2932	0.00750469	20.8389	0.762298	0.0780382	0.00318592	-0.00750469	FALSE
Diablol1	GO:0005737; GO:0005739; GO:0005829; GO:0008631; GO:0009898; GO:0035631; GO:0043065; GO:0051402	19.1321	19.0702	19.1961	18.9007	18.6441	19.1999	0.00184709	13.1743	0.111233	0.833839	0.00825128	-0.00184709	FALSE
Diaph1	GO:0003779; GO:0005522; GO:0005634; GO:0005737; GO:0005813; GO:0005884; GO:0005903; GO:0007010; GO:0007420; GO:0007605; GO:0008104; GO:0008360; GO:0010467; GO:0016199; GO:0030036; GO:0030041; GO:0030335; GO:0031175; GO:0031267; GO:0032587; GO:0032886; GO:0035372; GO:0042802; GO:0043005; GO:0044325; GO:0045010; GO:0045202; GO:0048013; GO:0048488; GO:0051279; GO:0051493; GO:0070571; GO:0071420; GO:…	24.5545	24.2075	24.3142	24.3621	24.4268	24.4805	0.00337376	16.8846	0.35545	0.48928	0.00443584	-0.00337376	TRUE
Dicer1	GO:0000122; GO:0000212; GO:0001525; GO:0001834; GO:0001932; GO:0001942; GO:0003677; GO:0003723; GO:0003725; GO:0004386; GO:0004521; GO:0004525; GO:0004530; GO:0005524; GO:0005634; GO:0005737; GO:0005793; GO:0006309; GO:0006396; GO:0007284; GO:0008283; GO:0009791; GO:0010070; GO:0010467; GO:0010468; GO:0010595; GO:0010626; GO:0010628; GO:0010629; GO:0010660; GO:0010804; GO:0014040; GO:0014835; GO:…	20.3883	20.3978	20.3805	20.4994	20.4041	20.0389	-0.010862	14.1772	-0.888716	0.017887	0.00280166	0.010862	TRUE
Dido1	GO:0005634; GO:0006351; GO:0046872; GO:0097190	25.4697	25.4005	25.2627	25.5558	25.5292	25.2614	-0.00418145	17.6423	-0.423141	0.40317	0.00447684	0.00418145	FALSE
Dimt1	GO:0000179; GO:0003723; GO:0005654; GO:0005730; GO:0005829; GO:0031167; GO:0032040; GO:0042274; GO:0052909; GO:2000234; GO:0000179; GO:0003723; GO:0005730; GO:0031167; GO:0032040; GO:0042274; GO:2000234	24.624	24.7545	24.599	24.4961	24.7413	24.7168	0.0025762	17.073	0.333778	0.517926	0.00363784	-0.0025762	FALSE
Dip2a	GO:0003987; GO:0005739; GO:0006085; GO:0009986; GO:0010629; GO:0016020; GO:0043197; GO:0060997; GO:2000758	21.8308	21.3699	21.8638	22.0551	21.4651	21.6738	-0.00250137	15.0643	-0.12599	0.812015	0.00984773	0.00250137	TRUE
Dipk2a	GO:0000139; GO:0005576; GO:0005615; GO:0030126; GO:0030137; GO:0034392; GO:0051896; GO:0060038	23.8714	23.7821	24.0195	23.7979	24.1171	24.0959	0.00732434	16.5514	0.638796	0.172139	0.00441077	-0.00732434	TRUE
Dis3	GO:0000175; GO:0000176; GO:0000177; GO:0003723; GO:0004519; GO:0005085; GO:0005634; GO:0005654; GO:0005829; GO:0006396; GO:0006401; GO:0016075; GO:0071034	25.4171	25.4425	25.2621	25.3014	25.6239	25.5175	0.00495634	17.5927	0.480484	0.334737	0.00452328	-0.00495634	FALSE
Dkc1	GO:0000454; GO:0000455; GO:0000495; GO:0003720; GO:0003723; GO:0005654; GO:0005697; GO:0005730; GO:0007004; GO:0008284; GO:0009982; GO:0015030; GO:0031118; GO:0031120; GO:0031429; GO:0032212; GO:0033979; GO:0034513; GO:0070034; GO:0090661; GO:0090666; GO:0090669; GO:1904851; GO:1904872; GO:1904874; GO:1990481	27.8103	27.9365	27.752	27.89	27.7306	27.5417	-0.00927194	19.3137	-0.864938	0.0261309	0.00269002	0.00927194	FALSE
Dlat	GO:0000166; GO:0004742; GO:0005739; GO:0005759; GO:0005967; GO:0006006; GO:0006086; GO:0006099; GO:0016407; GO:0042802; GO:0045254	24.0007	24.1816	24.1324	24.366	24.1941	24.1647	0.00112121	16.7483	0.124159	0.814718	0.00448028	-0.00112121	FALSE
Dld	GO:0004148; GO:0005634; GO:0005739; GO:0005759; GO:0005929; GO:0005967; GO:0006086; GO:0006103; GO:0006120; GO:0006508; GO:0007369; GO:0009083; GO:0009106; GO:0031514; GO:0042391; GO:0043159; GO:0043544; GO:0045240; GO:0045252; GO:0045254; GO:0048240; GO:0050660; GO:0051068; GO:0051287; GO:0106077; GO:1902493	22.8188	22.7451	22.9226	22.7753	22.9294	22.5674	-0.00712188	15.8453	-0.693046	0.126871	0.00370403	0.00712188	FALSE
Dlg1	GO:0000122; GO:0001658; GO:0001771; GO:0001772; GO:0001935; GO:0002088; GO:0005604; GO:0005634; GO:0005789; GO:0005794; GO:0005874; GO:0005923; GO:0007268; GO:0008284; GO:0008360; GO:0009898; GO:0014069; GO:0015459; GO:0016323; GO:0016324; GO:0016328; GO:0019900; GO:0019902; GO:0030041; GO:0030432; GO:0030838; GO:0030866; GO:0030953; GO:0031253; GO:0031579; GO:0031594; GO:0031641; GO:0033268; GO:…	21.7429	21.8898	21.6578	21.6695	21.662	21.8047	0.00122178	15.0595	0.168844	0.749141	0.00356613	-0.00122178	TRUE
Dlg5	GO:0001837; GO:0005912; GO:0008013; GO:0008092; GO:0014069; GO:0030011; GO:0030054; GO:0030336; GO:0030859; GO:0030901; GO:0035331; GO:0035332; GO:0036064; GO:0042130; GO:0042981; GO:0045176; GO:0045186; GO:0045197; GO:0045880; GO:0051965; GO:0060441; GO:0060563; GO:0060999; GO:0065003; GO:0071896; GO:0072205; GO:0098978; GO:0099173; GO:0001837; GO:0005912; GO:0008013; GO:0008092; GO:0014069; GO:…	20.6027	20.7143	20.5323	20.987	20.5251	20.3853	-0.00880943	14.3531	-0.552628	0.255443	0.00664282	0.00880943	TRUE
Dlst	GO:0004149; GO:0005634; GO:0005739; GO:0005759; GO:0005829; GO:0006099; GO:0006103; GO:0006104; GO:0006734; GO:0016746; GO:0031072; GO:0033512; GO:0045252; GO:0051087; GO:0106077	22.8789	23.7963	23.5263	23.8237	23.6296	23.9329	0.015734	16.2546	0.537905	0.270962	0.0123292	-0.015734	FALSE
Dmap1	GO:0000122; GO:0000786; GO:0000812; GO:0003714; GO:0005634; GO:0005657; GO:0005737; GO:0005829; GO:0006281; GO:0006338; GO:0035267; GO:0042307; GO:0045471; GO:0051726; GO:0061629; GO:1905168	23.3627	23.6762	23.48	23.6707	23.7461	23.8488	0.0103071	16.3126	0.752589	0.084246	0.00450919	-0.0103071	FALSE
Dmd	GO:0001954; GO:0002027; GO:0002162; GO:0003779; GO:0005178; GO:0005521; GO:0005634; GO:0005741; GO:0005840; GO:0005883; GO:0005886; GO:0006355; GO:0006915; GO:0006941; GO:0006954; GO:0007271; GO:0007517; GO:0007519; GO:0008065; GO:0008104; GO:0008270; GO:0008284; GO:0008307; GO:0008340; GO:0009410; GO:0009986; GO:0010467; GO:0010468; GO:0010880; GO:0010881; GO:0010976; GO:0014069; GO:0014809; GO:…	23.135	22.7701	22.9885	23.2167	23.4877	23.4743	0.0151877	15.9676	0.70886	0.114805	0.00755624	-0.0151877	TRUE
Dmxl1	GO:0007035; GO:0043291; GO:0007035; GO:0043291; GO:0007035; GO:0043291	23.7407	23.3203	23.5841	23.521	23.867	24.1612	0.0189066	16.304	0.837797	0.037331	0.00616062	-0.0189066	FALSE
Dmxl2	GO:0007035; GO:0007268; GO:0007283; GO:0007420; GO:0007608; GO:0008021; GO:0022038; GO:0031267; GO:0042593; GO:0043291; GO:0098992; GO:0007035; GO:0007268; GO:0007283; GO:0007420; GO:0007608; GO:0008021; GO:0022038; GO:0031267; GO:0042593; GO:0043291; GO:0098992	20.4444	20.1928	20.2762	20.3502	20.5826	20.7507	0.0135114	14.0751	0.85348	0.0306293	0.00412497	-0.0135114	FALSE
Dnaaf5	GO:0003341; GO:0005737; GO:0036158; GO:0036159; GO:0045505	22.7271	22.2961	22.5641	22.6031	22.6594	22.6683	0.00388465	15.6304	0.330889	0.52178	0.00553935	-0.00388465	FALSE
Dnaja1	GO:0001664; GO:0001671; GO:0005524; GO:0005634; GO:0005737; GO:0005739; GO:0005783; GO:0005829; GO:0007283; GO:0009408; GO:0016020; GO:0030317; GO:0030521; GO:0030544; GO:0030957; GO:0031397; GO:0031625; GO:0042026; GO:0043065; GO:0043066; GO:0043508; GO:0046872; GO:0048471; GO:0050750; GO:0051082; GO:0051087; GO:0051223; GO:0055131; GO:0070585; GO:1903748; GO:1905259	24.5059	24.6097	24.6163	24.5558	24.5682	24.3876	-0.00539073	17.0453	-0.826232	0.0426694	0.00183772	0.00539073	FALSE
Dnaja2	GO:0001671; GO:0005524; GO:0005737; GO:0005829; GO:0009408; GO:0016020; GO:0018885; GO:0030544; GO:0042026; GO:0046872; GO:0051082; GO:0051087	23.8755	23.9141	23.9908	23.8177	23.9218	24.1425	0.00706634	16.5506	0.815989	0.0476748	0.00250299	-0.00706634	FALSE
Dnaja3	GO:0000122; GO:0005133; GO:0005524; GO:0005634; GO:0005737; GO:0005739; GO:0005759; GO:0005829; GO:0005884; GO:0006264; GO:0006457; GO:0006915; GO:0006924; GO:0007005; GO:0007264; GO:0007528; GO:0008285; GO:0009408; GO:0009898; GO:0019901; GO:0030544; GO:0030695; GO:0030971; GO:0031594; GO:0033077; GO:0034341; GO:0042102; GO:0042645; GO:0043066; GO:0043069; GO:0044877; GO:0045211; GO:0046872; GO:…	24.216	24.3494	24.3179	24.381	24.3422	24.3306	0.00100286	16.8528	0.231266	0.659286	0.00210942	-0.00100286	FALSE
Dnajb1	GO:0000122; GO:0001671; GO:0003714; GO:0005654; GO:0005737; GO:0005829; GO:0006457; GO:0014069; GO:0030544; GO:0030900; GO:0034605; GO:0043025; GO:0043197; GO:0044183; GO:0051082; GO:0051085; GO:0051087; GO:0051117; GO:0061827; GO:0090084; GO:0098794; GO:0098978; GO:0140416	22.3895	22.5871	22.4638	22.2751	22.2482	22.3595	-0.00318403	15.5383	-0.330996	0.521638	0.00453866	0.00318403	FALSE
Dnajb11	GO:0005102; GO:0005615; GO:0005634; GO:0005737; GO:0005783; GO:0005788; GO:0006457; GO:0016556; GO:0034663; GO:0050768; GO:0051082; GO:0051604; GO:0051787; GO:0101031	24.0739	24.153	24.229	24.0589	24.2052	24.4373	0.00928812	16.7089	0.878103	0.0213827	0.00253051	-0.00928812	TRUE
Dnajb12	GO:0005783; GO:0005789; GO:0030544; GO:0031965; GO:0036503; GO:0051085; GO:0065003; GO:0071218	19.4802	19.6503	19.4311	19.4644	19.5957	19.7445	0.00701339	13.5131	0.742889	0.0906607	0.00315987	-0.00701339	FALSE
Dnajb14	GO:0005783; GO:0005789; GO:0030544; GO:0051085; GO:0065003; GO:0071218	22.5046	22.1639	22.4733	22.1635	22.1414	21.8778	-0.0147067	15.4978	-0.817127	0.0471061	0.00518756	0.0147067	FALSE
Dnajb2	GO:0001671; GO:0005634; GO:0005789; GO:0005829; GO:0008285; GO:0030308; GO:0030544; GO:0031396; GO:0032436; GO:0036503; GO:0042026; GO:0043130; GO:0051082; GO:0051087; GO:0061077; GO:0090084; GO:0120283; GO:0140036; GO:1903644; GO:0001671; GO:0005634; GO:0005789; GO:0005829; GO:0008285; GO:0030308; GO:0030544; GO:0031396; GO:0032436; GO:0036503; GO:0042026; GO:0043130; GO:0051082; GO:0051087; GO:…	20.9567	20.9239	20.784	20.535	20.8084	21.0829	0.0068004	14.4069	0.471579	0.345068	0.00635816	-0.0068004	FALSE
Dnajb4	GO:0000122; GO:0001671; GO:0005654; GO:0005829; GO:0005886; GO:0030018; GO:0051082; GO:0051085; GO:0051087	22.6161	22.7849	22.896	22.7705	23.0136	23.2386	0.0151663	15.7652	0.907073	0.0125518	0.00351933	-0.0151663	TRUE
Dnajb6	GO:0001671; GO:0003677; GO:0005634; GO:0005737; GO:0005829; GO:0006457; GO:0030018; GO:0030036; GO:0030198; GO:0030544; GO:0031072; GO:0032880; GO:0034504; GO:0044183; GO:0045109; GO:0045892; GO:0048471; GO:0051082; GO:0051087; GO:0060710; GO:0060715; GO:0060717; GO:0061077; GO:0090084	22.1137	22.7091	22.0688	21.8955	21.8059	21.7646	-0.0154753	15.3912	-0.580325	0.227233	0.0108585	0.0154753	FALSE
Dnajc10	GO:0001671; GO:0001933; GO:0005783; GO:0005788; GO:0015035; GO:0015036; GO:0016671; GO:0030544; GO:0034663; GO:0034975; GO:0034976; GO:0036498; GO:0036503; GO:0051087; GO:0051117; GO:0051787; GO:0070059	23.7975	23.847	23.9031	23.9027	23.9434	24.0328	0.00565871	16.5325	0.91079	0.0115826	0.00128257	-0.00565871	FALSE
Dnajc11	GO:0001401; GO:0005739; GO:0042407; GO:0061617	21.6958	21.8196	21.9758	21.7166	21.8439	21.9807	0.00546776	15.1019	0.582793	0.224783	0.003812	-0.00546776	FALSE
Dnajc13	GO:0005829; GO:0006898; GO:0007032; GO:0010008; GO:0031901; GO:0071203; GO:1902954; GO:2000641	24.6996	24.4346	24.6511	24.76	25.0372	25.3107	0.0216449	17.0601	0.907059	0.0125557	0.00502315	-0.0216449	FALSE
Dnajc16	GO:0005789; GO:0016243	23.3875	22.8777	23.5261	23.3423	23.5246	23.6307	0.0114894	16.1321	0.558565	0.249287	0.00853082	-0.0114894	FALSE
Dnajc2	GO:0003682; GO:0005634; GO:0005730; GO:0005737; GO:0005829; GO:0006260; GO:0006325; GO:0006450; GO:0030308; GO:0030544; GO:0042393; GO:0043022; GO:0045893; GO:0051083; GO:0061649; GO:2000279	20.7167	20.8953	20.9201	20.653	20.6114	20.8182	-0.000205171	14.3974	-0.020837	0.968749	0.00492218	0.000205171	FALSE
Dnajc3	GO:0004860; GO:0005737; GO:0005783; GO:0005788; GO:0005790; GO:0005829; GO:0006986; GO:0019901; GO:0034975; GO:0034976; GO:0036494; GO:0043066; GO:0051087; GO:0051603; GO:0051787; GO:0070417; GO:1903912	22.9988	23.068	23.1867	23.2018	22.7814	23.0438	-0.00216304	15.9888	-0.184344	0.726616	0.00576631	0.00216304	FALSE
Dnajc7	GO:0005654; GO:0005737; GO:0005829; GO:0031072; GO:0051085; GO:0005737; GO:0031072; GO:0051085	20.8079	20.6248	20.7988	20.7846	20.7046	20.5574	-0.00583708	14.3951	-0.734647	0.0962759	0.00269528	0.00583708	FALSE
Dnajc8	GO:0005634; GO:0030544	22.1968	22.5639	22.474	21.8794	22.2169	22.3848	0.00144034	15.4381	0.0765353	0.885421	0.00938207	-0.00144034	FALSE
Dnajc9	GO:0005615; GO:0005634; GO:0005737; GO:0006334; GO:0031072; GO:0042393; GO:0051087; GO:0101031	22.745	22.8796	22.7787	22.4173	22.367	22.4882	-0.00873237	15.7306	-0.52989	0.279557	0.00698789	0.00873237	TRUE
Dnm1l	GO:0000266; GO:0003924; GO:0005525; GO:0005741; GO:0005777; GO:0005794; GO:0005829; GO:0005874; GO:0005905; GO:0008017; GO:0030672; GO:0043653; GO:0048511	25.2414	24.7919	24.919	24.9191	25.1433	25.2715	0.00868855	17.3053	0.572667	0.234902	0.00621895	-0.00868855	FALSE
Dnm2	GO:0003924; GO:0005525; GO:0005874; GO:0006897; GO:0043005; GO:0003924; GO:0005525; GO:0005874; GO:0006897; GO:0043005	24.513	24.3364	24.4255	24.3656	24.4877	24.4949	0.00234592	16.9233	0.415492	0.412626	0.00256786	-0.00234592	FALSE
Dnm3	GO:0001917; GO:0003924; GO:0005525; GO:0005737; GO:0005794; GO:0005829; GO:0005874; GO:0005886; GO:0006897; GO:0007416; GO:0008017; GO:0014069; GO:0016185; GO:0030424; GO:0031410; GO:0031623; GO:0031798; GO:0031802; GO:0042713; GO:0043083; GO:0043197; GO:0044327; GO:0045202; GO:0046847; GO:0048471; GO:0048488; GO:0050998; GO:0051491; GO:0061001; GO:0061002; GO:0061828; GO:0061829; GO:0098793; GO:…	24.9513	24.8574	24.5942	24.8023	24.8975	24.8781	0.00193022	17.1984	0.200379	0.703455	0.00471875	-0.00193022	TRUE
Dnmt1	GO:0000122; GO:0001674; GO:0003723; GO:0003886; GO:0005657; GO:0005721; GO:0006346; GO:0006351; GO:0008270; GO:0008327; GO:0010628; GO:0032259; GO:0043045; GO:0044027; GO:0071230; GO:1903926; GO:1904707; GO:1905460; GO:1905931; GO:1990841	24.1809	24.1986	24.0662	23.6662	23.7572	22.7069	-0.0420565	16.7444	-0.974089	0.000998337	0.00488231	0.0420565	FALSE
Dnmt3a	GO:0000122; GO:0000775; GO:0000791; GO:0000792; GO:0000978; GO:0001741; GO:0003677; GO:0003682; GO:0003886; GO:0005634; GO:0005654; GO:0005737; GO:0006346; GO:0007283; GO:0009410; GO:0009636; GO:0010212; GO:0010288; GO:0016363; GO:0030182; GO:0031667; GO:0032259; GO:0032355; GO:0033189; GO:0042220; GO:0042802; GO:0043045; GO:0044027; GO:0045322; GO:0045471; GO:0045892; GO:0046500; GO:0046872; GO:…	23.4161	24.1446	23.6241	23.5567	23.0012	22.6496	-0.0328807	16.4325	-0.823683	0.0438909	0.0113181	0.0328807	FALSE
Dnpep	GO:0006508; GO:0008270; GO:0042802; GO:0070006; GO:0006508; GO:0008270; GO:0042802; GO:0070006; GO:0006508; GO:0008270; GO:0042802; GO:0070006	25.3106	25.3441	25.3327	25.4504	25.8872	25.752	0.0135321	17.5962	0.715876	0.109621	0.00659924	-0.0135321	FALSE
Dnph1	GO:0000255; GO:0005634; GO:0005737; GO:0009159; GO:0030307; GO:0030855; GO:0042802; GO:0042803; GO:0043174; GO:0046055; GO:0070694	21.9538	21.6334	21.7579	21.3742	21.5032	21.4893	-0.00801506	15.037	-0.495696	0.317356	0.0070215	0.00801506	FALSE
Dnttip1	GO:0000118; GO:0003677; GO:0005634; GO:0031491; GO:0042803	23.9261	23.9316	23.62	23.8326	23.5763	23.451	-0.0123448	16.5237	-0.798181	0.0569864	0.00465857	0.0123448	FALSE
Dnttip2	GO:0003723; GO:0005654; GO:0005694; GO:0005730; GO:0006396; GO:0032040; GO:0042274	25.4377	25.743	25.6225	25.6768	25.7362	26.1709	0.0172985	17.7231	0.928496	0.00748653	0.00345919	-0.0172985	FALSE
Dock4	GO:0005085; GO:0005096; GO:0005737; GO:0005829; GO:0005886; GO:0007264; GO:0016020; GO:0030165; GO:0030971; GO:0031267; GO:0032420; GO:0032421; GO:0060326; GO:1904694; GO:1904754	22.2847	21.8412	22.3289	22.374	22.4748	22.4488	0.0088006	15.3945	0.493865	0.31943	0.00774753	-0.0088006	TRUE
Dock5	GO:0002102; GO:0005085; GO:0005096; GO:0005737; GO:0005829; GO:0005886; GO:0007520; GO:0010634; GO:0016477; GO:0016601; GO:0031267; GO:0046849; GO:0071800; GO:1900026; GO:1904694; GO:1904754	24.1337	23.6013	23.969	24.155	24.237	24.3723	0.0135187	16.6018	0.656124	0.157044	0.00777439	-0.0135187	TRUE
Dock6	GO:0005085; GO:0005829; GO:0007264; GO:0005085; GO:0005829; GO:0007264	22.7985	22.7204	22.6924	22.9347	22.8232	22.6788	-0.00253578	15.8027	-0.339137	0.510797	0.00351701	0.00253578	FALSE
Dock7	GO:0000226; GO:0002244; GO:0005085; GO:0007264; GO:0007409; GO:0008180; GO:0022027; GO:0031175; GO:0031267; GO:0031594; GO:0033138; GO:0043473; GO:0045200; GO:0050767; GO:0098698; GO:0120163; GO:1904754; GO:0000226; GO:0002244; GO:0005085; GO:0007264; GO:0007409; GO:0008180; GO:0022027; GO:0031175; GO:0031267; GO:0031594; GO:0033138; GO:0043473; GO:0045200; GO:0050767; GO:0098698; GO:0120163; GO:…	25.275	25.5068	25.3685	25.5673	25.3969	25.1009	-0.00899948	17.6431	-0.700932	0.120788	0.00457867	0.00899948	FALSE
Dock8	GO:0001771; GO:0005085; GO:0005737; GO:0005829; GO:0007264; GO:0031252; GO:0031256; GO:0036336; GO:0061485; GO:0070233; GO:1903905; GO:1990869; GO:2000406; GO:0001771; GO:0005085; GO:0005737; GO:0007264; GO:0031252; GO:0031256; GO:0036336; GO:0061485; GO:0070233; GO:1903905; GO:1990869; GO:2000406; GO:0001771; GO:0005085; GO:0005737; GO:0007264; GO:0031252; GO:0031256; GO:0036336; GO:0061485; GO:…	26.7852	26.7966	26.8435	26.9392	26.9184	26.6723	-0.00422979	18.6218	-0.563357	0.244361	0.00310168	0.00422979	FALSE
Dock9	GO:0005085; GO:0007264	25.5774	25.1381	25.4924	25.5033	25.6397	25.3979	-0.000109008	17.6469	-0.00802648	0.987961	0.0067903	0.000109008	FALSE
Dok1	GO:0005634; GO:0005737; GO:0007169; GO:0007265; GO:0035556; GO:0038145; GO:0043410	22.0825	21.6148	21.7752	21.6503	21.8807	21.9066	0.00281585	15.105	0.209644	0.690141	0.00656655	-0.00281585	FALSE
Dop1a	GO:0005768; GO:0005798; GO:0005802; GO:0005829; GO:0006895; GO:0005768; GO:0005798; GO:0005802; GO:0005829; GO:0006895	19.2478	19.3776	19.2653	19.6596	19.5473	19.2482	-0.00232297	13.4559	-0.172711	0.743509	0.00662395	0.00232297	FALSE
Dpcd	GO:0003351; GO:0005576; GO:0007283; GO:0007368; GO:0021591; GO:0021670; GO:0021678; GO:0030317; GO:0051649; GO:0060972	22.3816	22.0631	22.1145	22.1643	22.3534	22.3048	0.00359109	15.3855	0.349997	0.496441	0.00480569	-0.00359109	TRUE
Dpf2	GO:0000785; GO:0005634; GO:0005654; GO:0005737; GO:0005813; GO:0005829; GO:0007399; GO:0046872; GO:0062072; GO:0070577; GO:0071565; GO:1905454	23.7776	24.2415	23.4183	24.3846	24.3425	24.8963	0.0305716	16.5594	0.772834	0.0715451	0.0125519	-0.0305716	FALSE
Dph5	GO:0004164; GO:0017183; GO:0032259; GO:0141133	20.9105	21.0307	20.9091	20.7409	20.9765	21.0102	0.00274344	14.4895	0.339755	0.509978	0.00379722	-0.00274344	FALSE
Dph6	GO:0005524; GO:0017178; GO:0017183	20.6357	21.0203	20.7631	20.9992	20.0597	19.7989	-0.0324976	14.4527	-0.836481	0.0379214	0.0106449	0.0324976	FALSE
Dpm1	GO:0004169; GO:0004582; GO:0005537; GO:0005783; GO:0005789; GO:0006488; GO:0006506; GO:0016020; GO:0019348; GO:0019673; GO:0033185; GO:0035268; GO:0035269; GO:0043178	26.2374	25.8038	26.2423	26.1942	26.3392	26.5659	0.014242	18.089	0.747469	0.0876058	0.00632861	-0.014242	FALSE
Dpp3	GO:0004177; GO:0005737; GO:0005829; GO:0006508; GO:0008235; GO:0008239; GO:0008270; GO:0030163	24.9243	25.1667	25.186	24.8422	24.8002	25.0321	-0.00102814	17.3298	-0.0819316	0.877378	0.00625327	0.00102814	FALSE
Dpp9	GO:0005829; GO:0005874; GO:0006508; GO:0008236; GO:0008239; GO:0031252; GO:0042802; GO:0043069; GO:0070269; GO:0005829; GO:0005874; GO:0006508; GO:0008236; GO:0008239; GO:0031252; GO:0042802; GO:0043069; GO:0070269; GO:0005829; GO:0005874; GO:0006508; GO:0008236; GO:0008239; GO:0031252; GO:0042802; GO:0043069; GO:0070269	20.0711	20.3346	20.5325	20.1237	19.9682	19.9012	-0.0115408	14.0455	-0.632821	0.177479	0.00706047	0.0115408	FALSE
Dpysl2	GO:0001975; GO:0005829; GO:0005856; GO:0006897; GO:0007010; GO:0009410; GO:0010975; GO:0014049; GO:0016020; GO:0016812; GO:0019901; GO:0021510; GO:0021772; GO:0030154; GO:0030424; GO:0030425; GO:0030426; GO:0030516; GO:0032991; GO:0042220; GO:0042802; GO:0043025; GO:0043209; GO:0045202; GO:0045664; GO:0048489; GO:0098793	26.6667	26.5107	26.2853	26.9181	26.2596	25.9552	-0.0189072	18.4446	-0.725433	0.102731	0.00896959	0.0189072	TRUE
Dpysl3	GO:0005615; GO:0005829; GO:0007399; GO:0010976; GO:0010977; GO:0016812; GO:0017124; GO:0030027; GO:0030336; GO:0030426; GO:0031005; GO:0031941; GO:0035374; GO:0042802; GO:0044297; GO:0045202; GO:0048666; GO:0048678; GO:0051017; GO:0051219; GO:0051491; GO:0051764; GO:0071345	25.9292	25.8828	25.5883	26.3346	25.7622	25.4378	-0.013735	17.9881	-0.575101	0.232453	0.00976903	0.013735	TRUE
Drg1	GO:0002181; GO:0003924; GO:0005525; GO:0005634; GO:0005737; GO:0005829; GO:0008017; GO:0016604; GO:0030955; GO:0031116; GO:0042802; GO:1901673	23.5775	23.2787	23.4626	23.3035	23.344	23.514	0.0023522	16.2136	0.250976	0.63144	0.00453612	-0.0023522	FALSE
Drg2	GO:0002181; GO:0003723; GO:0003924; GO:0005525; GO:0005634; GO:0005654; GO:0005737; GO:0005829	24.9607	24.6826	24.8033	24.6925	24.8052	24.4552	-0.0104971	17.212	-0.807421	0.0520587	0.00383507	0.0104971	FALSE
Drosha	GO:0001530; GO:0004521; GO:0004525; GO:0005634; GO:0006364; GO:0010468; GO:0010586; GO:0010628; GO:0014069; GO:0017151; GO:0031053; GO:0031054; GO:0042803; GO:0045589; GO:0046332; GO:0050727; GO:0050829; GO:0050830; GO:0070412; GO:0070877; GO:0070878; GO:0098978; GO:2000628; GO:0001530; GO:0004521; GO:0004525; GO:0005634; GO:0005654; GO:0005829; GO:0006364; GO:0010468; GO:0010586; GO:0010628; GO:…	21.4749	21.5494	21.3947	21.693	21.388	21.3495	-0.00496528	14.9176	-0.50246	0.309737	0.00427197	0.00496528	FALSE
Dsg2	GO:0002934; GO:0003165; GO:0005509; GO:0005886; GO:0007155; GO:0007156; GO:0014704; GO:0016324; GO:0016328; GO:0030057; GO:0032570; GO:0050839; GO:0060135; GO:0086073; GO:0086091; GO:0098609; GO:0098911	24.3125	24.8271	24.7293	24.614	24.9507	24.8136	0.00725756	17.079	0.422777	0.403618	0.00777838	-0.00725756	TRUE
Dsp	GO:0001533; GO:0002934; GO:0003223; GO:0005080; GO:0005198; GO:0005737; GO:0005882; GO:0005886; GO:0005911; GO:0005912; GO:0005916; GO:0014704; GO:0016323; GO:0030057; GO:0030216; GO:0034332; GO:0042060; GO:0043588; GO:0045104; GO:0045109; GO:0086073; GO:0086091; GO:0090136; GO:0097110; GO:0098609; GO:0098911; GO:0150105	29.9467	29.8308	29.8588	29.7858	29.7205	29.3694	-0.0153206	20.7221	-0.987759	0.000223863	0.00120975	0.0153206	TRUE
Dst	GO:0001725; GO:0003779; GO:0005178; GO:0005198; GO:0005509; GO:0005634; GO:0005635; GO:0005737; GO:0005789; GO:0005882; GO:0005925; GO:0007010; GO:0007409; GO:0008017; GO:0008090; GO:0009611; GO:0009898; GO:0014069; GO:0014704; GO:0015629; GO:0015630; GO:0016020; GO:0030011; GO:0030018; GO:0030056; GO:0030424; GO:0031252; GO:0031410; GO:0031581; GO:0031673; GO:0035371; GO:0042060; GO:0042383; GO:…	26.1159	26.1318	26.0039	26.2933	25.8498	25.2462	-0.0266128	18.1533	-0.935692	0.00607031	0.0050174	0.0266128	TRUE
Dst	GO:0001725; GO:0005178; GO:0005198; GO:0005634; GO:0005635; GO:0005737; GO:0005789; GO:0005882; GO:0005925; GO:0007010; GO:0007409; GO:0008017; GO:0008090; GO:0009611; GO:0009898; GO:0014069; GO:0014704; GO:0015629; GO:0015630; GO:0016020; GO:0030011; GO:0030018; GO:0030056; GO:0030057; GO:0030424; GO:0031252; GO:0031410; GO:0031581; GO:0031673; GO:0035371; GO:0042060; GO:0042383; GO:0042803; GO:…	25.0552	25.0854	24.8981	25.1371	24.706	24.1989	-0.0258099	17.3902	-0.949328	0.00378649	0.00427238	0.0258099	TRUE
Dstn	GO:0005737; GO:0015629; GO:0030042; GO:0030043; GO:0030836; GO:0030864; GO:0048870; GO:0051014; GO:0051015	26.6688	26.5689	26.5773	26.1936	26.3667	25.7354	-0.024899	18.4275	-0.933322	0.00652069	0.00478921	0.024899	FALSE
Dstyk	GO:0004674; GO:0004712; GO:0004713; GO:0005524; GO:0005737; GO:0016323; GO:0016324; GO:0033674; GO:0043066; GO:0044344; GO:0045743; GO:0070161; GO:0070374; GO:0106310	21.3664	20.8919	21.1975	21.4024	21.4863	21.6434	0.0141283	14.6939	0.707036	0.116169	0.00706558	-0.0141283	TRUE
Dtna	GO:0005737; GO:0005886; GO:0008270; GO:0030165; GO:0030424; GO:0031234; GO:0032991; GO:0042383; GO:0042995; GO:0045202; GO:0099536	24.5993	24.322	24.5637	24.6418	24.7432	24.7236	0.0067536	17.0068	0.577148	0.230402	0.00477803	-0.0067536	TRUE
Dtnb	GO:0003677; GO:0005634; GO:0005737; GO:0008270; GO:0060077; GO:0098794; GO:0098982; GO:0005737; GO:0008270	22.9379	22.9077	22.9598	23.0936	22.9426	22.984	0.000838254	15.9168	0.167555	0.75102	0.00246607	-0.000838254	FALSE
Dtx3l	GO:0000077; GO:0002230; GO:0004842; GO:0004857; GO:0005634; GO:0005654; GO:0005737; GO:0005764; GO:0005769; GO:0005829; GO:0006302; GO:0006511; GO:0007219; GO:0008333; GO:0019899; GO:0032991; GO:0042393; GO:0044389; GO:0045893; GO:0046872; GO:0051865; GO:0070936; GO:0097677; GO:0140768; GO:0140852; GO:0140861; GO:0141000; GO:1900182; GO:1902966; GO:2000646	23.437	23.3267	23.3481	23.512	23.4023	23.6278	0.00698578	16.2036	0.809604	0.0509248	0.0025324	-0.00698578	TRUE
Duox2	GO:0004601; GO:0005509; GO:0006590; GO:0006979; GO:0009566; GO:0016174; GO:0016324; GO:0020037; GO:0030282; GO:0030878; GO:0035264; GO:0042446; GO:0048839; GO:0048855	24.8222	24.2725	24.7907	24.6846	24.7678	24.5303	-0.00285801	17.101	-0.176971	0.737315	0.00794734	0.00285801	FALSE
Duoxa2	GO:0005783; GO:0005789; GO:0005829; GO:0005886; GO:0008104; GO:0010729; GO:0015031; GO:0016020; GO:0019899; GO:0031252; GO:0042743; GO:0045177; GO:0050727; GO:0051604; GO:2000147; GO:2000609	23.6263	23.1533	23.6717	23.5019	23.6618	23.6924	0.0066651	16.2811	0.420521	0.406401	0.00719005	-0.0066651	TRUE
Dus3l	GO:0002943; GO:0006397; GO:0006417; GO:0017150; GO:0046872; GO:0050660; GO:0106414	22.8298	23.1541	22.8363	22.8819	22.7305	22.3638	-0.0174294	15.9166	-0.884452	0.0192557	0.00459781	0.0174294	FALSE
Dusp11	GO:0003723; GO:0004651; GO:0004725; GO:0016607; GO:0016791	22.937	23.2291	22.7735	22.2953	23.0152	21.0981	-0.053291	15.9824	-0.888713	0.0178881	0.0137457	0.053291	FALSE
Dusp3	GO:0001701; GO:0001772; GO:0004721; GO:0004725; GO:0005634; GO:0005737; GO:0005829; GO:0008092; GO:0008138; GO:0016791; GO:0017018; GO:0019901; GO:0030336; GO:0030971; GO:0033549; GO:0042059; GO:0043409; GO:0045931; GO:0046329; GO:0050860; GO:0050868; GO:0050922; GO:0051893; GO:0070373; GO:0071364; GO:0120183; GO:1990782; GO:0001701; GO:0001772; GO:0004721; GO:0004725; GO:0005634; GO:0005737; GO:…	23.0463	22.838	22.9905	22.7846	23.0291	22.828	-0.00305397	15.9064	-0.345263	0.502684	0.0041507	0.00305397	FALSE
Dvl2	GO:0001843; GO:0001934; GO:0001947; GO:0003007; GO:0003151; GO:0005109; GO:0005634; GO:0005737; GO:0005829; GO:0005886; GO:0006355; GO:0007379; GO:0007507; GO:0008104; GO:0016055; GO:0016235; GO:0016328; GO:0016604; GO:0019901; GO:0019904; GO:0022007; GO:0030136; GO:0030674; GO:0031267; GO:0031410; GO:0035282; GO:0035556; GO:0035567; GO:0042127; GO:0042802; GO:0045177; GO:0045944; GO:0046330; GO:…	22.0999	21.7955	22.0524	22.0285	22.2602	22.1773	0.00622743	15.2566	0.511089	0.300117	0.00523651	-0.00622743	TRUE
Dym	GO:0005737; GO:0005794; GO:0007030; GO:0016020; GO:0019899; GO:0060348	22.5492	22.2096	22.64	22.6038	22.7808	23.0306	0.0171709	15.5782	0.825338	0.0430961	0.00587357	-0.0171709	FALSE
Dync1h1	GO:0005524; GO:0005813; GO:0005858; GO:0005868; GO:0005874; GO:0007018; GO:0008569; GO:0016887; GO:0030175; GO:0032388; GO:0033962; GO:0034063; GO:0045505; GO:0051293; GO:0051959; GO:0060236; GO:0090235; GO:0120162; GO:1905832	27.8554	27.2248	27.506	27.6792	27.8778	28.0423	0.0149439	19.1014	0.658528	0.154996	0.00853881	-0.0149439	FALSE
Dync1i2	GO:0005813; GO:0005868; GO:0005874; GO:0007018; GO:0010970; GO:0010977; GO:0030286; GO:0031982; GO:0036157; GO:0044877; GO:0045503; GO:0045504; GO:1990090	23.4046	23.7019	23.7802	23.5097	23.4998	23.6222	0.000616342	16.3448	0.0571577	0.914357	0.00538277	-0.000616342	FALSE
Dync1li1	GO:0000226; GO:0000776; GO:0000922; GO:0005524; GO:0005813; GO:0005868; GO:0005874; GO:0007018; GO:0007049; GO:0019003; GO:0030666; GO:0042802; GO:0045504; GO:0046605; GO:0051301; GO:0055038; GO:0060090; GO:0060627; GO:0090267; GO:1990090	24.3032	23.9179	24.1369	24.1861	24.3485	24.4448	0.00970694	16.7269	0.6792	0.137861	0.00524472	-0.00970694	TRUE
Dync1li2	GO:0000226; GO:0000776; GO:0005524; GO:0005737; GO:0005813; GO:0005868; GO:0005874; GO:0007018; GO:0030286; GO:0042802; GO:0045504; GO:0051642; GO:1990090	25.1858	24.7392	24.8595	24.9488	25.3639	25.5171	0.0180007	17.2826	0.771369	0.0724324	0.00742539	-0.0180007	FALSE
Dync2h1	GO:0005524; GO:0005737; GO:0005874; GO:0005886; GO:0007018; GO:0008569; GO:0016887; GO:0030030; GO:0030286; GO:0045505; GO:0051959	22.5717	21.8941	22.3687	22.5251	22.6678	22.7117	0.0125027	15.4844	0.541754	0.266871	0.00969904	-0.0125027	TRUE
Dync2li1	GO:0005737; GO:0005813; GO:0005868; GO:0005874; GO:0005930; GO:0007368; GO:0031514; GO:0035721; GO:0035735; GO:0035869; GO:0036064; GO:0045177; GO:0045504; GO:0060271; GO:1902017	17.6926	17.5436	17.4059	17.4551	17.8836	17.3942	-0.00379745	12.1981	-0.257276	0.622601	0.00713169	0.00379745	FALSE
Dynll1	GO:0000776; GO:0004857; GO:0005634; GO:0005737; GO:0005739; GO:0005813; GO:0005829; GO:0005856; GO:0005868; GO:0005874; GO:0005929; GO:0006915; GO:0007286; GO:0008180; GO:0016020; GO:0019899; GO:0019904; GO:0030141; GO:0030235; GO:0030286; GO:0035721; GO:0035774; GO:0035861; GO:0036487; GO:0042326; GO:0042802; GO:0044458; GO:0044877; GO:0045019; GO:0045505; GO:0051881; GO:0072686; GO:0097110; GO:…	27.3546	27.5514	27.256	27.5053	27.1261	26.9891	-0.0131906	19.0066	-0.788924	0.0621274	0.00513708	0.0131906	FALSE
Dynll2	GO:0005737; GO:0005813; GO:0005856; GO:0005868; GO:0005874; GO:0007017; GO:0014069; GO:0031475; GO:0042802; GO:0044877; GO:0045505; GO:0097110; GO:0097731; GO:0098794; GO:0098978	26.3517	26.4542	26.0162	26.181	25.5697	25.7298	-0.0181714	18.1749	-0.679882	0.137311	0.00979985	0.0181714	FALSE
Dynlrb1	GO:0005737; GO:0005813; GO:0005868; GO:0005874; GO:0007018; GO:0007632; GO:0008090; GO:0009416; GO:0030286; GO:0042802; GO:0045505; GO:1904115	23.3897	23.2278	23.4872	23.0024	23.1608	22.4637	-0.0257324	16.1942	-0.918738	0.00963704	0.00552983	0.0257324	FALSE
Dynlt1	GO:0000132; GO:0001917; GO:0005737; GO:0005739; GO:0005794; GO:0005819; GO:0005868; GO:0005881; GO:0006886; GO:0007018; GO:0008277; GO:0010659; GO:0010976; GO:0016358; GO:0019060; GO:0030027; GO:0030286; GO:0030426; GO:0030742; GO:0031681; GO:0035022; GO:0035795; GO:0042802; GO:0043025; GO:0043087; GO:0043657; GO:0044295; GO:0044325; GO:0045505; GO:0048812; GO:0050768; GO:0051301; GO:0051493; GO:…	21.318	21.485	21.1888	21.3882	21.6252	21.0928	-0.00679164	14.8426	-0.455433	0.364084	0.00663808	0.00679164	FALSE
Ears2	GO:0000049; GO:0004818; GO:0005524; GO:0005739; GO:0006424; GO:0008270; GO:0050561; GO:0070127	21.7148	21.5498	21.6763	21.8754	21.9222	22.063	0.0120489	15.0325	0.838952	0.036816	0.0039079	-0.0120489	FALSE
Ebf3	GO:0000978; GO:0000981; GO:0001228; GO:0005634; GO:0006357; GO:0045893; GO:0045944; GO:0046872; GO:0000978; GO:0000981; GO:0001228; GO:0005634; GO:0006357; GO:0045893; GO:0045944; GO:0046872; GO:0000978; GO:0000981; GO:0001228; GO:0005634; GO:0006357; GO:0045893; GO:0045944; GO:0046872	21.6325	21.8133	21.3341	21.6256	21.2729	20.8636	-0.0231812	15.0004	-0.886071	0.0187305	0.00606366	0.0231812	FALSE
Ebna1bp2	GO:0005694; GO:0005730; GO:0006364; GO:0030687; GO:0034399; GO:0042273; GO:0005730; GO:0006364; GO:0030687; GO:0034399; GO:0042273	27.1825	27.6302	27.3837	27.3462	27.3503	27.0608	-0.00961862	19.0032	-0.6464	0.165443	0.00567682	0.00961862	FALSE
Ebp	GO:0000247; GO:0004769; GO:0005635; GO:0005783; GO:0005789; GO:0006695; GO:0008203; GO:0016126; GO:0030097; GO:0031410; GO:0031965; GO:0042802; GO:0043931; GO:0047750	25.6873	25.2132	25.6419	25.5736	26.1336	26.1209	0.0193125	17.708	0.716139	0.109429	0.0094111	-0.0193125	FALSE
Echdc1	GO:0004492; GO:0005829; GO:0006635; GO:0016831	26.2587	26.1545	26.3941	26.0788	26.1079	25.7865	-0.0137366	18.2013	-0.877124	0.0217203	0.00376069	0.0137366	FALSE
Echs1	GO:0004165; GO:0004300; GO:0005739; GO:0005759; GO:0006635; GO:0043956; GO:0120092	22.2877	22.4169	22.3677	22.3511	22.5297	22.0284	-0.00919232	15.5379	-0.710338	0.113704	0.00455425	0.00919232	FALSE
Eci1	GO:0004165; GO:0005739; GO:0005759; GO:0006635; GO:0016863; GO:0042802	22.9359	23.0804	23.1688	23.2525	23.0708	23.0927	0.000529221	16.0084	0.0650006	0.902636	0.00406229	-0.000529221	FALSE
Eci2	GO:0000062; GO:0004165; GO:0005739; GO:0005777; GO:0005782; GO:0006635; GO:0016863	22.9555	22.9566	23.0711	22.7353	22.7626	23.0268	0.00167157	15.8747	0.157356	0.765914	0.00524524	-0.00167157	FALSE
Eci3	GO:0004165; GO:0005739; GO:0005782; GO:0006635	24.2317	24.2216	24.3225	24.3249	24.4921	24.8603	0.0183795	16.7995	0.991081	0.000118979	0.00123569	-0.0183795	FALSE
Ecpas	GO:0005634; GO:0005769; GO:0005770; GO:0005771; GO:0005783; GO:0005813; GO:0030134; GO:0030139; GO:0031410; GO:0043248; GO:0060090; GO:0070628	23.9459	23.5053	23.8519	23.9079	24.0119	24.2157	0.0132021	16.4849	0.73696	0.0946854	0.00605448	-0.0132021	TRUE
Edc3	GO:0000932; GO:0003729; GO:0031087; GO:0033962; GO:0042802	21.6884	22.2298	21.7151	22.2119	21.8314	21.7517	-0.00524417	15.2173	-0.273615	0.599819	0.00921742	0.00524417	FALSE
Edc4	GO:0000932; GO:0005634; GO:0031087	23.959	24.266	23.7817	24.35	23.9561	23.8293	-0.00704506	16.6977	-0.394658	0.438748	0.00820103	0.00704506	FALSE
Edem3	GO:0004571; GO:0005509; GO:0005783; GO:0005788; GO:0005975; GO:0006058; GO:0006516; GO:0016020; GO:0036503; GO:0043161	22.0623	21.909	22.1252	22.0904	22.0748	22.0074	-0.000769739	15.2853	-0.130301	0.805655	0.00292852	0.000769739	FALSE
Eea1	GO:0005545; GO:0005768; GO:0005769; GO:0005829; GO:0005969; GO:0006897; GO:0006906; GO:0030742; GO:0031410; GO:0031901; GO:0042803; GO:0044308; GO:0046872; GO:0055037; GO:0098685; GO:0098794; GO:0098978; GO:0099565; GO:0005545; GO:0005768; GO:0005769; GO:0005829; GO:0005969; GO:0006897; GO:0006906; GO:0030742; GO:0031410; GO:0031901; GO:0042803; GO:0044308; GO:0046872; GO:0055037; GO:0098685; GO:…	22.3778	22.2649	22.2109	22.1783	22.2868	22.0102	-0.00799289	15.4547	-0.837765	0.0373454	0.00260477	0.00799289	TRUE
Eed	GO:0000122; GO:0000978; GO:0001222; GO:0001739; GO:0003682; GO:0005634; GO:0005677; GO:0005829; GO:0008047; GO:0021510; GO:0031491; GO:0035098; GO:0042054; GO:0042802; GO:0045120; GO:0048709; GO:0071514; GO:0140718; GO:1990830; GO:2000011	24.3331	24.7357	24.4301	24.6326	24.4771	24.4074	-0.00320337	17.0048	-0.275183	0.597645	0.00559571	0.00320337	FALSE
Eef1b2	GO:0003746; GO:0005085; GO:0005737; GO:0005829; GO:0005853; GO:0006414; GO:0045471	27.2413	27.2105	27.3569	27.009	27.002	27.1124	-0.00405485	18.849	-0.377555	0.460578	0.00497244	0.00405485	FALSE
Eef1d	GO:0003746; GO:0005085; GO:0005829; GO:0005853	28.3847	28.3358	28.56	28.188	28.2499	28.4468	0.00145536	19.6488	0.140967	0.789951	0.00511054	-0.00145536	FALSE
Eef1e1	GO:0005634; GO:0005737; GO:0005829; GO:0008285; GO:0017101; GO:0043065; GO:0043517; GO:1990830; GO:2000774; GO:2001235	24.4748	23.9455	24.1512	24.41	24.4476	24.8134	0.0177128	16.7795	0.774899	0.070303	0.00722417	-0.0177128	FALSE
Eef1g	GO:0003746; GO:0005634; GO:0005737; GO:0006414; GO:0009615	28.0897	27.7495	27.9128	27.6152	27.9076	27.9627	0.00230858	19.305	0.180043	0.732854	0.00630644	-0.00230858	FALSE
Eef2	GO:0002039; GO:0002244; GO:0002931; GO:0003009; GO:0003723; GO:0003746; GO:0003924; GO:0005525; GO:0005737; GO:0005829; GO:0005840; GO:0006414; GO:0008097; GO:0009410; GO:0014009; GO:0019901; GO:0032355; GO:0034976; GO:0035914; GO:0042542; GO:0043022; GO:0045202; GO:0045471; GO:0045727; GO:0051015; GO:0051593; GO:0098794; GO:0098978; GO:0140242; GO:1990416; GO:1990904; GO:2000767	27.4376	27.4491	27.5641	27.5041	27.3544	27.4428	-0.00141712	19.0421	-0.26185	0.616202	0.00261156	0.00141712	FALSE
Eefsec	GO:0000049; GO:0001514; GO:0003746; GO:0003924; GO:0005525; GO:0035368; GO:0043021; GO:1990904; GO:0000049; GO:0001514; GO:0003746; GO:0003924; GO:0005525; GO:0035368; GO:0043021; GO:1990904	22.3759	22.1975	22.4148	22.4325	22.7546	22.6984	0.0116979	15.5052	0.725868	0.102422	0.00554247	-0.0116979	FALSE
Efemp2	GO:0001527; GO:0005509; GO:0005604; GO:0008201; GO:0031012; GO:0035904; GO:0042803; GO:0048251; GO:0060414; GO:0060840; GO:0071953; GO:0097084; GO:1904026; GO:1904028; GO:1904706; GO:1904831; GO:1905609; GO:0001527; GO:0005509; GO:0005604; GO:0008201; GO:0031012; GO:0035904; GO:0042803; GO:0048251; GO:0060414; GO:0060840; GO:0071953; GO:0097084; GO:1904026; GO:1904028; GO:1904706; GO:1904831; GO:…	23.3456	23.7741	23.6434	23.4781	23.4371	23.3274	-0.0071609	16.3362	-0.531856	0.277439	0.00570088	0.0071609	TRUE
Efhd2	GO:0005509; GO:0045121	27.6168	27.9392	27.9318	27.6196	27.5627	27.123	-0.0202752	19.285	-0.881702	0.0201639	0.00542474	0.0202752	FALSE
Efl1	GO:0003746; GO:0003924; GO:0005525; GO:0005829; GO:0042256; GO:0043022; GO:0046039; GO:1990904	22.2769	22.2887	22.3284	22.4065	22.2512	22.3086	-0.000178478	15.4653	-0.0429227	0.935656	0.00207714	0.000178478	FALSE
Efnb2	GO:0001945; GO:0002042; GO:0005102; GO:0005886; GO:0007155; GO:0007411; GO:0008284; GO:0009887; GO:0010839; GO:0010977; GO:0030425; GO:0031295; GO:0034332; GO:0042734; GO:0043616; GO:0046875; GO:0048013; GO:0048514; GO:0048845; GO:0050920; GO:0071222; GO:0072178; GO:0098685; GO:0098839; GO:0098978; GO:0099054; GO:0099072; GO:0099149; GO:1903849; GO:2000727	24.2997	24.1276	24.1706	23.7505	23.1802	22.2105	-0.0601109	16.7651	-0.975613	0.000884857	0.00676205	0.0601109	TRUE
Efr3a	GO:0005829; GO:0005886; GO:0072659; GO:0005886; GO:0072659	24.5266	24.3021	24.4535	24.5026	24.7204	24.799	0.011364	16.9434	0.815853	0.0477429	0.00402729	-0.011364	TRUE
Eftud2	GO:0000398; GO:0003924; GO:0005525; GO:0005634; GO:0005829; GO:0015030; GO:0016607; GO:0030623; GO:0042220; GO:0046540; GO:0071005; GO:0071007; GO:0071013; GO:0071466; GO:0000398; GO:0003924; GO:0005525; GO:0005634; GO:0005829; GO:0015030; GO:0016607; GO:0030623; GO:0042220; GO:0046540; GO:0071005; GO:0071007; GO:0071013; GO:0071466	27.8557	28.2447	27.9602	27.983	28.2844	28.54	0.0164831	19.4013	0.836289	0.0380081	0.00540334	-0.0164831	FALSE
Ehd1	GO:0005509; GO:0005524; GO:0005525; GO:0005634; GO:0005737; GO:0005768; GO:0005769; GO:0005811; GO:0005886; GO:0006886; GO:0006897; GO:0010008; GO:0010886; GO:0010976; GO:0016197; GO:0020018; GO:0030132; GO:0030139; GO:0031095; GO:0031175; GO:0031267; GO:0031901; GO:0032456; GO:0034383; GO:0042632; GO:0042802; GO:0045296; GO:0048471; GO:0051260; GO:0055038; GO:0060271; GO:0061512; GO:0072659; GO:…	25.9335	25.4245	25.8031	25.8304	25.97	26.0313	0.00920155	17.8457	0.551654	0.25646	0.00695615	-0.00920155	TRUE
Ehd2	GO:0005509; GO:0005524; GO:0005525; GO:0005634; GO:0005737; GO:0005769; GO:0005829; GO:0005886; GO:0005901; GO:0006897; GO:0015630; GO:0016020; GO:0016787; GO:0019904; GO:0030132; GO:0030139; GO:0030866; GO:0032456; GO:0042802; GO:0045171; GO:0045296; GO:0048471; GO:0055038; GO:0060271; GO:0072659; GO:0097320; GO:1901741; GO:2001137	27.1234	26.4983	26.9262	26.9148	26.8691	27.1057	0.00706842	18.6041	0.407535	0.422541	0.00791934	-0.00706842	TRUE
Ehd3	GO:0001881; GO:0005509; GO:0005524; GO:0005525; GO:0005634; GO:0005737; GO:0005769; GO:0005829; GO:0005886; GO:0006897; GO:0015031; GO:0020018; GO:0030132; GO:0030139; GO:0032456; GO:0034498; GO:0045296; GO:0048471; GO:0051260; GO:0055038; GO:0055117; GO:0060271; GO:0072659; GO:0086036; GO:0090160; GO:1903358; GO:1903779	24.2464	23.7917	24.2086	24.101	24.2649	24.59	0.0154355	16.6741	0.776624	0.0692724	0.00626029	-0.0154355	TRUE
Ehd4	GO:0005509; GO:0005524; GO:0005525; GO:0005634; GO:0005737; GO:0005769; GO:0005783; GO:0005886; GO:0006897; GO:0006907; GO:0030100; GO:0030132; GO:0030139; GO:0032456; GO:0045296; GO:0048471; GO:0050731; GO:0051260; GO:0055038; GO:0060271; GO:0071363; GO:0072659	25.9409	25.4066	25.8405	25.7526	26.0209	26.1124	0.0118782	17.8376	0.618902	0.190179	0.00753752	-0.0118782	TRUE
Ehmt1	GO:0000122; GO:0000785; GO:0001222; GO:0002039; GO:0005634; GO:0006325; GO:0008168; GO:0008270; GO:0016279; GO:0045892; GO:0045995; GO:0046974; GO:0046976; GO:0060992; GO:0070742; GO:0120162; GO:0140718	23.4198	23.621	23.1714	23.6545	23.6231	23.3044	-0.00389631	16.2905	-0.254194	0.626921	0.0074123	0.00389631	FALSE
Ehmt2	GO:0000122; GO:0000785; GO:0000977; GO:0001222; GO:0002039; GO:0005634; GO:0006275; GO:0006357; GO:0007130; GO:0007286; GO:0007616; GO:0008270; GO:0009267; GO:0009566; GO:0016279; GO:0019899; GO:0031399; GO:0031667; GO:0035265; GO:0036166; GO:0044027; GO:0045471; GO:0046974; GO:0046976; GO:0048148; GO:0048599; GO:0048665; GO:0060992; GO:0070742; GO:0071314; GO:0071466; GO:0140759; GO:1902902; GO:…	23.4514	23.6084	23.3715	23.552	23.6861	23.4099	-0.0019221	16.3106	-0.204398	0.697673	0.00460259	0.0019221	FALSE
Ei24	GO:0005783; GO:0005789; GO:0006914; GO:0008630; GO:0009410; GO:0016236; GO:0030308; GO:0031965; GO:0042308; GO:0050885; GO:0061676; GO:0071494; GO:2001244	22.1126	21.7762	22.3871	22.0151	21.9247	20.9794	-0.0327517	15.3691	-0.888598	0.0179244	0.00845308	0.0327517	FALSE
Eif1a	GO:0003723; GO:0003743; GO:0005737	23.7731	23.8214	24.0472	23.7405	23.9513	24.3947	0.0165473	16.4966	0.881547	0.0202156	0.00443079	-0.0165473	FALSE
Eif2a	GO:0000049; GO:0003729; GO:0003743; GO:0005737; GO:0005850; GO:0006412; GO:0006413; GO:0006417; GO:0009967; GO:0022627; GO:0032933; GO:0042255; GO:0043022; GO:1990928	22.9399	23.014	23.177	22.7644	22.9426	23.1253	0.00376502	15.9137	0.331464	0.521013	0.00535832	-0.00376502	FALSE
Eif2ak2	GO:0001819; GO:0003725; GO:0004672; GO:0004694; GO:0004715; GO:0005524; GO:0005634; GO:0005737; GO:0006412; GO:0006468; GO:0009612; GO:0009615; GO:0009636; GO:0010033; GO:0016301; GO:0017148; GO:0030968; GO:0032496; GO:0032722; GO:0032874; GO:0033197; GO:0033689; GO:0034198; GO:0035455; GO:0042802; GO:0043065; GO:0043066; GO:0043330; GO:0043410; GO:0045071; GO:0046777; GO:0048471; GO:0051092; GO:…	24.2746	24.4399	24.4632	24.4144	24.5546	24.4433	0.0021506	16.9208	0.308195	0.552344	0.00331919	-0.0021506	FALSE
Eif2ak4	GO:0000049; GO:0000077; GO:0001934; GO:0002230; GO:0002286; GO:0002821; GO:0004674; GO:0004694; GO:0005524; GO:0005634; GO:0005737; GO:0005829; GO:0006446; GO:0006468; GO:0007049; GO:0007612; GO:0007616; GO:0009267; GO:0010628; GO:0010998; GO:0017148; GO:0019081; GO:0030968; GO:0032057; GO:0032792; GO:0034198; GO:0034644; GO:0034976; GO:0043558; GO:0044828; GO:0045665; GO:0045947; GO:0060259; GO:…	22.374	22.1819	22.3325	22.4241	22.2971	22.4498	0.00396124	15.4614	0.531603	0.277712	0.00315569	-0.00396124	FALSE
Eif2b1	GO:0002183; GO:0003743; GO:0005085; GO:0005525; GO:0005737; GO:0005829; GO:0005850; GO:0005851; GO:0005886; GO:0006412; GO:0006413; GO:0009408; GO:0009749; GO:0014003; GO:0016020; GO:0019003; GO:0042802; GO:0043434; GO:0050852; GO:1990928	21.1377	21.0454	21.1447	20.8525	20.9124	19.8316	-0.0374298	14.6751	-0.977491	0.000754272	0.00403933	0.0374298	TRUE
Eif2b2	GO:0005829; GO:0001541; GO:0002183; GO:0003743; GO:0005085; GO:0005524; GO:0005525; GO:0005829; GO:0005851; GO:0014003; GO:0042552; GO:0050852	23.2007	23.0971	23.1679	23.0825	23.422	23.1937	0.00207846	16.0633	0.221772	0.672796	0.00456935	-0.00207846	FALSE
Eif2b3	GO:0002183; GO:0003743; GO:0005085; GO:0005737; GO:0005829; GO:0005851; GO:0006412; GO:0006413; GO:0009408; GO:0009749; GO:0014003; GO:0021766; GO:0032045; GO:0043434; GO:0050852	23.0989	22.8107	22.9716	22.9036	23.2384	23.4221	0.0144758	15.8997	0.830591	0.0406179	0.00485276	-0.0144758	FALSE
Eif2b4	GO:0001541; GO:0002183; GO:0003743; GO:0005085; GO:0005737; GO:0005829; GO:0005851; GO:0006413; GO:0009408; GO:0009749; GO:0014003; GO:0021766; GO:0031369; GO:0042552; GO:0043434; GO:0050852	24.8779	24.6298	24.7194	24.6843	25.0957	25.138	0.0126545	17.1477	0.757475	0.0810949	0.00545342	-0.0126545	FALSE
Eif2b5	GO:0001541; GO:0002183; GO:0003743; GO:0005085; GO:0005634; GO:0005737; GO:0005829; GO:0005851; GO:0006413; GO:0009408; GO:0009749; GO:0014002; GO:0014003; GO:0021766; GO:0031369; GO:0034976; GO:0042552; GO:0043065; GO:0043434; GO:0045727; GO:0045948; GO:0048708; GO:0050852	23.1102	23.0077	23.0172	23.0133	23.1043	23.2215	0.00538114	15.9622	0.836067	0.0381083	0.00176555	-0.00538114	FALSE
Eif2d	GO:0001731; GO:0003723; GO:0003743; GO:0005737; GO:0016604; GO:0022627; GO:0032790; GO:0075522	22.214	21.8912	21.9219	22.1552	21.9892	22.1549	0.00317274	15.2663	0.301094	0.562008	0.0050242	-0.00317274	FALSE
Eif2s1	GO:0003723; GO:0003743; GO:0005634; GO:0005737; GO:0005829; GO:0005850; GO:0006412; GO:0006413; GO:0010494; GO:0032057; GO:0033290; GO:0034063; GO:0034198; GO:0034599; GO:0034605; GO:0034644; GO:0034976; GO:0036490; GO:0036499; GO:0043022; GO:0043558; GO:0044207; GO:0045202; GO:0097451; GO:1904373; GO:1990737; GO:2000676	25.8804	25.3958	25.9675	25.7297	26.143	26.4354	0.0216998	17.829	0.796148	0.058098	0.00824632	-0.0216998	FALSE
Eif2s2	GO:0001701; GO:0001731; GO:0002176; GO:0002183; GO:0003729; GO:0003743; GO:0005737; GO:0005850; GO:0006413; GO:0008584; GO:0031369; GO:0045202; GO:0001701; GO:0001731; GO:0001732; GO:0002176; GO:0002183; GO:0003729; GO:0003743; GO:0005737; GO:0005850; GO:0006413; GO:0008584; GO:0031369; GO:0045202; GO:0001701; GO:0001731; GO:0001732; GO:0002176; GO:0002183; GO:0003729; GO:0003743; GO:0005737; GO:…	25.9974	25.4698	25.8481	25.7894	26.1772	26.4216	0.0200502	17.8573	0.792349	0.0602017	0.00771884	-0.0200502	FALSE
Eif2s3	GO:0001514; GO:0001731; GO:0002183; GO:0003743; GO:0003924; GO:0005525; GO:0005737; GO:0005829; GO:0005850; GO:0006413; GO:0008135; GO:0016259; GO:0035368; GO:0045202; GO:1990856	25.8692	25.4268	25.69	25.7139	26.0534	26.0945	0.0133483	17.802	0.693533	0.126491	0.00693295	-0.0133483	FALSE
Eif3a	GO:0001732; GO:0002188; GO:0003723; GO:0003729; GO:0003743; GO:0005654; GO:0005730; GO:0005829; GO:0005852; GO:0005874; GO:0014069; GO:0016282; GO:0030971; GO:0033290; GO:0043614; GO:0070373; GO:0071540; GO:0071541; GO:0075522; GO:0075525	25.5652	25.0364	25.1319	25.0232	25.4231	25.2861	0.00189939	17.4857	0.112582	0.831841	0.00838195	-0.00189939	FALSE
Eif3b	GO:0001732; GO:0003723; GO:0003743; GO:0005852; GO:0006413; GO:0006446; GO:0010494; GO:0016282; GO:0031369; GO:0033290; GO:0045202; GO:0071541; GO:0075522; GO:0075525	25.1658	24.6329	24.7516	24.71	24.9561	25.0647	0.00654902	17.2031	0.399406	0.432748	0.00751612	-0.00654902	FALSE
Eif3c	GO:0001732; GO:0003723; GO:0003743; GO:0005852; GO:0006413; GO:0016282; GO:0031369; GO:0033290; GO:0043022; GO:0045727; GO:0071541	25.1478	24.5637	24.722	24.6573	24.9687	24.9492	0.00444117	17.1853	0.260411	0.618214	0.00823304	-0.00444117	FALSE
Eif3d	GO:0001732; GO:0002191; GO:0003723; GO:0003743; GO:0005852; GO:0006413; GO:0016282; GO:0033290; GO:0045202; GO:0045727; GO:0071541; GO:0075522; GO:0075525; GO:0098808	26.3601	25.6222	25.7945	25.6924	26.0775	25.779	-0.00394495	17.9696	-0.184374	0.726572	0.0105148	0.00394495	FALSE
Eif3e	GO:0000184; GO:0001732; GO:0003743; GO:0005634; GO:0005737; GO:0005852; GO:0006413; GO:0006874; GO:0014069; GO:0016282; GO:0016605; GO:0033290; GO:0044325; GO:0045727; GO:0071540; GO:0090316	25.6018	24.7804	24.9814	24.8999	25.293	25.3444	0.00696719	17.3875	0.289892	0.577343	0.0115009	-0.00696719	FALSE
Eif3f	GO:0001732; GO:0003743; GO:0004843; GO:0005852; GO:0006413; GO:0016282; GO:0031369; GO:0033290; GO:0042802; GO:0045202; GO:0071541; GO:0075522; GO:0140492	25.8204	25.0951	25.2735	25.1774	25.4634	25.5614	0.00508636	17.5719	0.245057	0.639772	0.0100615	-0.00508636	FALSE
Eif3g	GO:0001732; GO:0003723; GO:0003743; GO:0005737; GO:0005852; GO:0006413; GO:0016282; GO:0033290; GO:0048471; GO:0075525	24.7351	24.1515	24.3262	24.1518	24.5595	24.3873	0.00027021	16.9008	0.0152761	0.977088	0.00884315	-0.00027021	FALSE
Eif3h	GO:0001732; GO:0003743; GO:0005829; GO:0005852; GO:0006413; GO:0008237; GO:0016282; GO:0032435; GO:0033290; GO:0071541; GO:0140492	23.8613	23.6984	23.5927	23.5172	23.678	23.6693	-0.00114006	16.4138	-0.128476	0.808347	0.0044001	0.00114006	FALSE
Eif3i	GO:0001732; GO:0002183; GO:0003723; GO:0003743; GO:0005852; GO:0006413; GO:0016282; GO:0033290; GO:0045202; GO:0071541	25.6746	25.118	25.2441	25.0486	25.4304	25.5718	0.0074828	17.5212	0.387123	0.448323	0.00891105	-0.0074828	FALSE
Eif3j	GO:0001732; GO:0003743; GO:0005852; GO:0016282; GO:0033290; GO:0042802	23.4012	23.6009	23.6494	23.2222	23.3827	23.7333	0.00683214	16.2434	0.459313	0.359481	0.0066064	-0.00683214	FALSE
[truncated: 3,761 more rows]
