# Supplementary material for: Endocytic turnover of endothelial cell-membrane proteins as a driver of rat blood-brain barrier specialization and dysfunction
Source: iScience. 2026 Jun 5;29(6):116231. doi: 10.1016/j.isci.2026.116231 (PMC13264249; doi:10.1016/j.isci.2026.116231)
Supplement: Table S4. Individual protein ETOR values in brain (inflamed) endothelia [file mmc5.xlsx]

## Sheet: Brain endothelia (inflamed) ETO
Table S4: Brain (inflamed) endothelia ETOR
		Brain endothelia (Inflamed) abundance (log2)
Protein	GO IDs	0h	1h	2h	4h	8h	24h	slope	intercept	rvalue	pvalue	stderr	ETOR	PM protein
	GO:0001916; GO:0002476; GO:0002486; GO:0005102; GO:0005615; GO:0006955; GO:0009897; GO:0030670; GO:0042605; GO:0042612; GO:0098553	25.226	24.9538	24.9031	24.9172	24.516	24.2214	-0.0253837	17.3478	-0.921008	0.0091131	0.00536805	0.0253837	TRUE
	GO:0005739	23.2416	23.1642	22.9552	23.0585	22.9361	22.1029	-0.0309806	16.0812	-0.978194	0.000708073	0.00328895	0.0309806	FALSE
	GO:0016491	19.5147	19.4627	19.516	19.4653	19.4748	19.1674	-0.00975312	13.5336	-0.95871	0.00252204	0.00144654	0.00975312	FALSE
	iRT	27.8706	26.9668	26.894	25.9596	26.3427	26.8799	-0.00933148	18.6501	-0.187428	0.72215	0.0244524	0.00933148	FALSE
	Unknown	21.4089	22.8583	23.0673	22.6461	22.0733	22.7017	0.00866084	15.5113	0.18421	0.72681	0.0231057	-0.00866084	FALSE
	GO:0000786; GO:0003677; GO:0005634; GO:0005654; GO:0030527; GO:0046982	32.2608	32.4891	32.6154	32.475	32.3991	32.9151	0.0140687	22.4537	0.819824	0.0457708	0.00491322	-0.0140687	FALSE
	GO:0005694; GO:0005730; GO:0032040; GO:0042274	20.5731	21.0543	21.1606	21.3586	21.593	21.392	0.0146383	14.5917	0.536481	0.272481	0.0115134	-0.0146383	FALSE
4933427D14Rikl	GO:0005813; GO:0005829; GO:0007099; GO:0034451; GO:0060271; GO:0061824; GO:0071539; GO:0005813; GO:0007099; GO:0034451; GO:0060271; GO:0061824; GO:0071539	18.8046	19.8781	19.4308	19.6948	19.6735	19.0545	-0.00896545	13.5211	-0.281237	0.589266	0.0152959	0.00896545	FALSE
Aaas	GO:0000922; GO:0001578; GO:0005635; GO:0005643; GO:0006913; GO:0007612; GO:0009566; GO:0072686; GO:0090307; GO:0000922; GO:0001578; GO:0005635; GO:0005643; GO:0005654; GO:0005813; GO:0005829; GO:0006913; GO:0007612; GO:0009566; GO:0031965; GO:0072686; GO:0090307	23.242	23.5474	23.6081	23.742	23.5953	23.4984	0.000749591	16.311	0.058533	0.912301	0.00639217	-0.000749591	FALSE
AABR07021573.2	GO:0005884; GO:0098973	34.4233	34.4385	34.369	34.174	34.0495	33.993	-0.0124288	23.815	-0.827586	0.0420272	0.00421514	0.0124288	FALSE
AABR07030729.1	GO:0004365; GO:0005634; GO:0005829; GO:0005856; GO:0006006; GO:0006096; GO:0006417; GO:0006915; GO:0035605; GO:0050661; GO:0051287	26.7521	26.7346	26.67	26.067	26.1035	25.4356	-0.0371378	18.4669	-0.924036	0.00843667	0.00768261	0.0371378	FALSE
AABR07031674.2	GO:0003677; GO:0003700; GO:0005634	20.9573	21.315	21.208	21.4729	21.3848	21.2158	0.00132705	14.727	0.0965513	0.855623	0.00684014	-0.00132705	FALSE
AABR07045321.1	GO:0000470; GO:0003723; GO:0022625	25.4698	25.1769	25.2041	25.1845	25.2596	25.3829	0.00286303	17.5039	0.309575	0.550472	0.00439698	-0.00286303	FALSE
AABR07049918.1	GO:0000470; GO:0003723; GO:0022625	26.5989	26.4373	26.6254	26.5553	26.5251	26.7442	0.00563084	18.388	0.709983	0.113968	0.00279256	-0.00563084	FALSE
AABR07068154.1	GO:0003924; GO:0005525; GO:0005811	25.3983	25.2181	25.3972	25.3577	25.2771	25.5576	0.00630007	17.5426	0.700611	0.121033	0.00320818	-0.00630007	FALSE
Aacs	GO:0001889; GO:0005524; GO:0005829; GO:0006631; GO:0007584; GO:0009410; GO:0010243; GO:0014070; GO:0014074; GO:0030729; GO:0032024; GO:0034201; GO:0042594; GO:0045471; GO:0047760; GO:0050872; GO:0060612; GO:0071333; GO:0071394; GO:0071397	22.0903	21.9271	22.198	22.1979	22.0906	22.3575	0.00819857	15.2955	0.739836	0.0927235	0.00372779	-0.00819857	FALSE
Aak1	GO:0004672; GO:0005524; GO:0004672; GO:0005112; GO:0005524; GO:0005829; GO:0005886; GO:0032880; GO:0035612; GO:0043231; GO:0045747; GO:0050821; GO:2000369	22.2416	22.1918	22.2414	22.1599	22.1565	22.5006	0.00830791	15.3676	0.838914	0.0368332	0.00269497	-0.00830791	TRUE
Aar2	GO:0000244	19.7315	19.5958	20.0506	20.0131	20.1186	20.2012	0.012599	13.7476	0.694843	0.125473	0.00652	-0.012599	FALSE
Aars1	GO:0000049; GO:0002161; GO:0002196; GO:0004813; GO:0005524; GO:0005739; GO:0005829; GO:0006400; GO:0006419; GO:0008270; GO:0016597; GO:0021680; GO:0043524; GO:0050885; GO:0050905; GO:0051402; GO:0140018	22.5595	22.5997	22.6117	22.524	22.6371	22.723	0.00444068	15.6426	0.842678	0.0351783	0.00141865	-0.00444068	FALSE
Aars2	GO:0000049; GO:0002161; GO:0004813; GO:0005524; GO:0005739; GO:0006419; GO:0008270; GO:0070143	19.1814	19.3381	19.2284	18.9704	18.9917	18.9545	-0.00816732	13.2997	-0.662684	0.151483	0.00461494	0.00816732	FALSE
Aarsd1	GO:0002161; GO:0002196; GO:0003676; GO:0004813; GO:0005524; GO:0005737; GO:0006419; GO:0006450; GO:0046872	20.5971	20.4649	20.5804	20.3956	20.4958	20.5327	4.67829e-05	14.2169	0.00808876	0.987867	0.00289175	-4.67829e-05	FALSE
Aasdhppt	GO:0000287; GO:0005829; GO:0008897; GO:0009258; GO:0019878; GO:0051604	20.3426	19.9434	20.2222	19.9652	19.8047	19.8224	-0.0105976	13.9434	-0.63107	0.179056	0.00651342	0.0105976	FALSE
Aass	GO:0004753; GO:0005737; GO:0005739; GO:0006554; GO:0019477; GO:0019878; GO:0033512; GO:0047130; GO:0047131	20.4078	21.7168	22.0091	21.7184	21.5914	22.5423	0.0364819	14.7794	0.67472	0.141502	0.0199537	-0.0364819	FALSE
Aatf	GO:0000462; GO:0005634; GO:0005654; GO:0005667; GO:0005730; GO:0005737; GO:0006357; GO:0006915; GO:0006974; GO:0007155; GO:0007346; GO:0019901; GO:0032040; GO:0032929; GO:0040016; GO:0042254; GO:0042274; GO:0042985; GO:0043066; GO:0043522; GO:0045893; GO:0045944; GO:0048156; GO:2000378; GO:2001234	22.7228	23.3646	23.2734	23.5487	23.6991	23.473	0.0110903	16.1108	0.425617	0.400125	0.0117896	-0.0110903	FALSE
Abca1	GO:0002790; GO:0005102; GO:0005524; GO:0005548; GO:0005768; GO:0005794; GO:0005886; GO:0006911; GO:0007040; GO:0007186; GO:0007189; GO:0007584; GO:0008035; GO:0008203; GO:0008320; GO:0009306; GO:0009410; GO:0009897; GO:0009986; GO:0010875; GO:0015914; GO:0016197; GO:0016323; GO:0016887; GO:0019905; GO:0023061; GO:0030139; GO:0030301; GO:0031210; GO:0031267; GO:0031667; GO:0032367; GO:0032489; GO:…	18.4797	18.3657	18.6795	18.5747	18.4526	18.5797	0.00204003	12.8252	0.238735	0.648701	0.00414903	-0.00204003	TRUE
Abca9	GO:0005319; GO:0005524; GO:0006869; GO:0016020; GO:0016887; GO:0042626; GO:0043231; GO:0140359	20.5626	20.594	20.4831	20.4927	20.5009	20.7358	0.00561159	14.2157	0.762016	0.0782154	0.00238436	-0.00561159	FALSE
Abcb10	GO:0005524; GO:0005739; GO:0005743; GO:0006783; GO:0015421; GO:0016887; GO:0031966; GO:0034514; GO:0042802; GO:0042803; GO:0045648; GO:0046985; GO:0048821; GO:0090374; GO:0005524; GO:0005739; GO:0005743; GO:0006783; GO:0015421; GO:0016887; GO:0031966; GO:0034514; GO:0042802; GO:0042803; GO:0045648; GO:0046985; GO:0048821; GO:0090374	20.2323	20.1625	19.9977	19.8871	19.9112	20.1555	0.000809755	13.8977	0.0727103	0.891127	0.00555363	-0.000809755	FALSE
Abcb1a	GO:0000086; GO:0001666; GO:0001890; GO:0005524; GO:0005737; GO:0005886; GO:0007565; GO:0007595; GO:0007623; GO:0008559; GO:0009410; GO:0009914; GO:0009986; GO:0010033; GO:0010046; GO:0014070; GO:0015421; GO:0015562; GO:0016020; GO:0016324; GO:0016887; GO:0022857; GO:0031526; GO:0031625; GO:0031667; GO:0032355; GO:0032496; GO:0032570; GO:0033189; GO:0033280; GO:0033762; GO:0035633; GO:0036146; GO:…	23.8951	23.8083	23.7459	23.6368	23.532	23.5256	-0.00887451	16.4788	-0.765371	0.0761178	0.00373122	0.00887451	TRUE
Abcb1b	GO:0005524; GO:0016324; GO:0016887; GO:0140359; GO:0005524; GO:0016324; GO:0016887; GO:0046581; GO:0140359	19.7896	19.0399	19.4654	19.4547	19.2262	19.1699	-0.00896475	13.4759	-0.4345	0.389265	0.00929149	0.00896475	FALSE
Abcb7	GO:0005524; GO:0005739; GO:0005743; GO:0006879; GO:0016226; GO:0016887; GO:0034755; GO:0042626; GO:0042802; GO:0042803; GO:0055085; GO:0070455; GO:0140466; GO:0140481; GO:1903331; GO:1903427	22.2948	22.1018	22.1233	22.1516	22.0526	22.1281	-0.00185191	15.3597	-0.294273	0.571331	0.00300725	0.00185191	FALSE
Abcc1	GO:0005324; GO:0005524; GO:0005886; GO:0006979; GO:0008559; GO:0009410; GO:0009925; GO:0010001; GO:0015420; GO:0015431; GO:0015562; GO:0015889; GO:0015911; GO:0016323; GO:0016324; GO:0016328; GO:0016491; GO:0016887; GO:0030335; GO:0033700; GO:0034040; GO:0034634; GO:0034775; GO:0042887; GO:0042908; GO:0042910; GO:0045332; GO:0046943; GO:0048708; GO:0050729; GO:0055085; GO:0060326; GO:0070633; GO:…	22.7181	22.6004	22.8288	22.6196	22.3947	22.7861	0.00187035	15.6931	0.155112	0.769199	0.00595608	-0.00187035	TRUE
Abcc3	GO:0005524; GO:0005886; GO:0006855; GO:0008559; GO:0009925; GO:0010033; GO:0010243; GO:0014070; GO:0015164; GO:0015431; GO:0015432; GO:0015721; GO:0015722; GO:0016020; GO:0016323; GO:0016887; GO:0032355; GO:0032496; GO:0042626; GO:0042908; GO:0042910; GO:0055085; GO:0071714; GO:0071716; GO:0098656	20.403	20.3663	19.2385	19.4873	19.304	19.4918	-0.016775	13.7745	-0.413619	0.414952	0.0184624	0.016775	TRUE
Abcc4	GO:0001409; GO:0005524; GO:0005886; GO:0008559; GO:0009410; GO:0010033; GO:0010243; GO:0014070; GO:0015132; GO:0015143; GO:0015216; GO:0015431; GO:0015432; GO:0015562; GO:0015721; GO:0015732; GO:0015747; GO:0016020; GO:0016323; GO:0016324; GO:0016887; GO:0031088; GO:0032310; GO:0034634; GO:0038183; GO:0042626; GO:0042910; GO:0048661; GO:0055085; GO:0060271; GO:0070730; GO:0071716; GO:0098591; GO:…	21.1913	20.9197	20.8954	20.7738	20.7872	20.7759	-0.0068173	14.5245	-0.553207	0.254841	0.0051329	0.0068173	TRUE
Abcd1	GO:0000038; GO:0002082; GO:0005324; GO:0005524; GO:0005737; GO:0005765; GO:0005777; GO:0005778; GO:0005789; GO:0006635; GO:0007031; GO:0015607; GO:0015910; GO:0016887; GO:0019899; GO:0030497; GO:0031966; GO:0031998; GO:0032000; GO:0036113; GO:0042626; GO:0042758; GO:0042760; GO:0042802; GO:0042803; GO:0043217; GO:0043531; GO:0046982; GO:0047617; GO:0048471; GO:0051900; GO:0052817; GO:0055089; GO:…	21.0519	20.9891	21.1787	21.0219	21.083	21.3134	0.0076071	14.5803	0.822851	0.0442929	0.00262671	-0.0076071	FALSE
Abcd3	GO:0000038; GO:0005324; GO:0005524; GO:0005739; GO:0005777; GO:0005778; GO:0005782; GO:0006633; GO:0006635; GO:0006699; GO:0006869; GO:0007031; GO:0009410; GO:0014070; GO:0015721; GO:0015910; GO:0016887; GO:0042626; GO:0042760; GO:0042803; GO:0043621; GO:0047617; GO:0140359; GO:1903512	24.2831	24.1859	24.2841	24.3449	24.3241	24.6189	0.0107396	16.8015	0.950917	0.00355461	0.00174744	-0.0107396	FALSE
Abcd4	GO:0005324; GO:0005524; GO:0005765; GO:0005777; GO:0005778; GO:0005789; GO:0006635; GO:0007031; GO:0009235; GO:0015420; GO:0015889; GO:0015910; GO:0016887; GO:0042626; GO:0042760; GO:0042802; GO:1990830	22.5785	22.6869	22.6892	22.5828	22.6994	23.1392	0.0151179	15.6565	0.946275	0.00425206	0.00258306	-0.0151179	FALSE
Abce1	GO:0000054; GO:0003924; GO:0005506; GO:0005524; GO:0005737; GO:0005739; GO:0006413; GO:0006415; GO:0016887; GO:0017111; GO:0022626; GO:0032790; GO:0043024; GO:0043273; GO:0060698; GO:0072344; GO:0000054; GO:0003924; GO:0005506; GO:0005524; GO:0005737; GO:0005739; GO:0006413; GO:0006415; GO:0016887; GO:0017111; GO:0022626; GO:0032790; GO:0043024; GO:0043273; GO:0060698; GO:0072344	23.9619	23.9616	24.0823	23.7949	23.8031	23.8376	-0.00431304	16.599	-0.493085	0.320315	0.00380489	0.00431304	FALSE
Abcf1	GO:0005524; GO:0005635; GO:0005654; GO:0005737; GO:0005840; GO:0006412; GO:0006413; GO:0008494; GO:0016887; GO:0043022; GO:0045727	23.2061	22.8758	23.0609	22.8228	22.883	23.1386	0.00299825	15.9214	0.246087	0.638321	0.00590451	-0.00299825	FALSE
Abcf2	GO:0005524; GO:0016887	22.8907	22.7524	22.835	22.7521	22.7896	22.8644	0.00126778	15.8052	0.282481	0.587549	0.00215262	-0.00126778	FALSE
Abcf3	GO:0005524; GO:0016887; GO:0051607	23.3408	23.1365	23.3038	23.0933	23.1761	23.6034	0.010645	16.0643	0.741054	0.091898	0.00482256	-0.010645	FALSE
Abcg1	GO:0005524; GO:0005739; GO:0005768; GO:0005886; GO:0008203; GO:0009897; GO:0010875; GO:0010888; GO:0016887; GO:0019534; GO:0030301; GO:0032367; GO:0033344; GO:0033700; GO:0033993; GO:0034041; GO:0034374; GO:0034375; GO:0034436; GO:0035774; GO:0042632; GO:0042803; GO:0042987; GO:0043531; GO:0043691; GO:0045542; GO:0046982; GO:0050714; GO:0055037; GO:0055085; GO:0055091; GO:0071403; GO:0090181; GO:…	20.8448	20.3638	20.787	21.2475	20.9272	20.9143	0.00550742	14.4145	0.250985	0.631428	0.0106204	-0.00550742	TRUE
Abcg2	GO:0005524; GO:0005886; GO:0006869; GO:0008092; GO:0008514; GO:0008559; GO:0010039; GO:0015143; GO:0015225; GO:0015562; GO:0015711; GO:0015747; GO:0015878; GO:0016324; GO:0016887; GO:0019389; GO:0031526; GO:0031966; GO:0032217; GO:0032218; GO:0032496; GO:0032868; GO:0042626; GO:0042802; GO:0042803; GO:0042887; GO:0042910; GO:0045121; GO:0046415; GO:0051593; GO:0055085; GO:0060136; GO:0065003; GO:…	22.2833	22.2309	22.0575	21.8504	21.7782	22.0418	-0.00441737	15.3059	-0.287357	0.580829	0.00736203	0.00441737	TRUE
Abcg3l1	GO:0005524; GO:0005886; GO:0015562; GO:0016887; GO:0032217; GO:0042626; GO:0055085; GO:0140359; GO:0005524; GO:0005886; GO:0015562; GO:0016887; GO:0032217; GO:0042626; GO:0055085; GO:0140359	21.9637	21.8935	22.0569	21.8195	21.8063	22.3559	0.0118289	15.1603	0.750238	0.0857813	0.00521226	-0.0118289	TRUE
Abcg3l4	GO:0005524; GO:0005886; GO:0015562; GO:0016887; GO:0032217; GO:0140359	23.2593	23.1718	23.3749	23.2528	23.3893	23.7149	0.0138559	16.1022	0.940471	0.00521015	0.00250368	-0.0138559	TRUE
Abhd1	GO:0008126; GO:0016020; GO:0047372; GO:0051792; GO:0051793	21.8898	21.3023	21.8561	21.5258	21.4333	21.5101	-0.0051658	14.996	-0.285125	0.583903	0.00868281	0.0051658	FALSE
Abhd12	GO:0004620; GO:0004622; GO:0005737; GO:0005789; GO:0006660; GO:0007628; GO:0008474; GO:0009395; GO:0010996; GO:0016020; GO:0032281; GO:0032839; GO:0046464; GO:0046475; GO:0047372; GO:0050727; GO:0052651	20.7475	20.6134	20.8562	20.9749	20.6342	20.5304	-0.00729597	14.4137	-0.570464	0.237127	0.00525217	0.00729597	FALSE
Abhd14b	GO:0005634; GO:0005654; GO:0005730; GO:0005737; GO:0005829; GO:0016787; GO:0045944; GO:0061733	20.6816	20.2699	20.4687	20.1247	20.6439	20.6883	0.00795262	14.1436	0.436584	0.386732	0.00819395	-0.00795262	FALSE
Abhd16a	GO:0004620; GO:0006660; GO:0012505; GO:0016020; GO:0047372; GO:0052651; GO:1905344	20.8755	20.0354	20.5436	20.2428	20.2202	20.3989	-0.00277014	14.1486	-0.122255	0.817531	0.0112444	0.00277014	FALSE
Abhd3	GO:0004623; GO:0008126; GO:0008970; GO:0046470; GO:0047372; GO:0051792; GO:0051793; GO:0004623; GO:0008126; GO:0008970; GO:0016020; GO:0046470; GO:0047372; GO:0051792; GO:0051793	22.2625	22.0183	22.5358	22.2911	21.8996	22.2027	-0.0026357	15.4062	-0.154071	0.770722	0.00845139	0.0026357	FALSE
Abhd4	GO:0004622; GO:0005739; GO:0005811; GO:0006654; GO:0042171; GO:0055088; GO:0070291; GO:0070292; GO:0004622; GO:0005739; GO:0005811; GO:0006654; GO:0042171; GO:0055088; GO:0070291; GO:0070292	19.9417	20.3386	19.9667	20.1097	19.9066	20.3713	0.00807868	13.8837	0.512662	0.298377	0.00676496	-0.00807868	FALSE
Abhd6	GO:0004620; GO:0005739; GO:0005765; GO:0009395; GO:0016020; GO:0030336; GO:0031902; GO:0031966; GO:0032281; GO:0045211; GO:0046464; GO:0046889; GO:0047372; GO:0052651; GO:0060292; GO:0098978; GO:0098982; GO:0099178; GO:0120163; GO:2000124; GO:2001311	22.4701	21.9824	22.2167	21.9694	22.0982	22.0639	-0.00440917	15.3704	-0.306016	0.555305	0.00685856	0.00440917	FALSE
Abi1	GO:0001756; GO:0001764; GO:0005634; GO:0005856; GO:0014069; GO:0017124; GO:0030027; GO:0030296; GO:0030426; GO:0031209; GO:0031252; GO:0032433; GO:0035591; GO:0035855; GO:0043005; GO:0045296; GO:0048813; GO:0072673; GO:0098858; GO:0098978; GO:0099527	22.7905	22.7842	22.5603	22.5458	22.4809	22.5722	-0.00442717	15.7094	-0.437894	0.385143	0.00454465	0.00442717	FALSE
Abl2	GO:0000287; GO:0001784; GO:0001843; GO:0001891; GO:0002118; GO:0004713; GO:0004715; GO:0005524; GO:0005737; GO:0005886; GO:0006909; GO:0006930; GO:0007015; GO:0007173; GO:0007204; GO:0007249; GO:0007266; GO:0007612; GO:0007628; GO:0008104; GO:0008542; GO:0009791; GO:0010976; GO:0015629; GO:0016322; GO:0021587; GO:0022408; GO:0030027; GO:0030036; GO:0030145; GO:0030182; GO:0031223; GO:0032729; GO:…	17.819	17.8702	18.1057	18.1664	17.812	18.4747	0.0153497	12.4055	0.767857	0.0745803	0.00640311	-0.0153497	TRUE
Ablim1	GO:0001725; GO:0003779; GO:0005737; GO:0006366; GO:0007010; GO:0007411; GO:0014069; GO:0015629; GO:0030027; GO:0030032; GO:0045944; GO:0046872; GO:0051015; GO:0060271; GO:0001725; GO:0003779; GO:0005737; GO:0006366; GO:0007010; GO:0007411; GO:0014069; GO:0015629; GO:0030027; GO:0030032; GO:0045944; GO:0046872; GO:0051015; GO:0060271	24.9211	25.2414	24.9748	25.3138	25.2297	24.121	-0.0281047	17.4885	-0.825808	0.0428717	0.0095965	0.0281047	FALSE
Ablim3	GO:0001725; GO:0005737; GO:0006366; GO:0007010; GO:0015629; GO:0030027; GO:0030032; GO:0045202; GO:0045944; GO:0046872; GO:0051015; GO:0060271; GO:0098978; GO:0001725; GO:0005737; GO:0006366; GO:0007010; GO:0015629; GO:0030027; GO:0030032; GO:0045202; GO:0045944; GO:0046872; GO:0051015; GO:0060271; GO:0098978; GO:0001725; GO:0005737; GO:0006366; GO:0007010; GO:0015629; GO:0030027; GO:0030032; GO:…	19.5887	19.8353	19.7211	20.0285	19.4839	18.8863	-0.0263669	13.7506	-0.87164	0.023657	0.00741341	0.0263669	FALSE
Abr	GO:0005085; GO:0005096; GO:0030424; GO:0035556; GO:0043197; GO:0043547	20.8418	21.0482	21.0918	20.7999	21.2047	21.6722	0.0219776	14.4893	0.90768	0.0123911	0.00508065	-0.0219776	FALSE
Abraxas2	GO:0000278; GO:0002931; GO:0005634; GO:0005737; GO:0007059; GO:0008017; GO:0008608; GO:0030496; GO:0031593; GO:0031616; GO:0036449; GO:0043066; GO:0051301; GO:0070552; GO:0071497; GO:0090307	21.4936	21.1603	21.4977	21.2037	21.4029	20.9745	-0.0113629	14.8301	-0.703745	0.11865	0.00573562	0.0113629	FALSE
Abt1	GO:0000447; GO:0000472; GO:0000480; GO:0003677; GO:0003723; GO:0005667; GO:0005730; GO:0006357; GO:0021522; GO:0034462	23.3007	23.3422	23.402	23.5771	23.4764	23.1575	-0.00615469	16.243	-0.551093	0.257045	0.0046596	0.00615469	FALSE
AC109542.1	GO:0003677; GO:0003899; GO:0005665; GO:0005666; GO:0005736; GO:0006360; GO:0006366; GO:0008270; GO:0042797	24.5029	24.6702	24.7739	24.8045	24.7489	24.8977	0.0074554	17.0952	0.71966	0.10687	0.00359648	-0.0074554	FALSE
AC125920.1	GO:0005813; GO:0007020; GO:0007098; GO:0051225; GO:0070652; GO:1990498; GO:0005813; GO:0005876; GO:0007098; GO:0051225; GO:0070652; GO:1990498	20.4712	20.9301	20.6722	20.7494	20.8326	20.8812	0.00611119	14.3473	0.475664	0.340315	0.00565059	-0.00611119	FALSE
Acaa1a	GO:0000038; GO:0003985; GO:0003988; GO:0005777; GO:0005829; GO:0006635; GO:0007584; GO:0008206; GO:0008775; GO:0009410; GO:0010124; GO:0016401; GO:0033540; GO:0048545; GO:0050633; GO:0003985; GO:0003988; GO:0005777; GO:0006635; GO:0010124; GO:0033540; GO:0050633	22.8361	22.8091	22.644	22.7693	22.5315	22.5712	-0.00665514	15.7732	-0.672387	0.143414	0.00366317	0.00665514	FALSE
Acaa2	GO:0003988; GO:0005739	24.1202	23.8323	23.8077	23.8645	23.6906	23.6307	-0.00949438	16.5755	-0.726496	0.101977	0.00449023	0.00949438	FALSE
Acaca	GO:0003989; GO:0005524; GO:0005737; GO:0006633; GO:0046872; GO:2001295; GO:0003989; GO:0005524; GO:0005737; GO:0006633; GO:0046872; GO:2001295	22.5198	22.4394	22.5773	22.4785	22.4074	22.6609	0.00440124	15.5768	0.612492	0.196149	0.0028401	-0.00440124	FALSE
Acad10	GO:0003995; GO:0005737; GO:0016620; GO:0033539; GO:0050660	23.3468	22.949	23.2259	23.2908	22.8499	23.1	-0.00372837	16.0547	-0.246447	0.637814	0.00733095	0.00372837	FALSE
Acad11	GO:0003995; GO:0004466; GO:0005634; GO:0005737; GO:0005739; GO:0005777; GO:0017099; GO:0031966; GO:0033539; GO:0050660; GO:0070991	22.7376	22.7106	22.9095	22.7051	22.8021	22.8154	0.00155449	15.7798	0.25827	0.621209	0.00290733	-0.00155449	FALSE
Acad8	GO:0003995; GO:0005739; GO:0006629; GO:0046395; GO:0050660	21.961	21.763	21.6443	21.5225	21.5611	21.072	-0.0213424	15.1019	-0.932601	0.00666076	0.00412966	0.0213424	FALSE
Acad9	GO:0001676; GO:0003995; GO:0004466; GO:0005634; GO:0005739; GO:0005743; GO:0006552; GO:0008470; GO:0030425; GO:0031966; GO:0032981; GO:0050660; GO:0051791; GO:0070991	22.5549	22.569	22.153	22.3314	22.1389	22.1148	-0.0102687	15.5311	-0.638228	0.172644	0.00619316	0.0102687	FALSE
Acadl	GO:0000062; GO:0001659; GO:0004466; GO:0005737; GO:0005739; GO:0005759; GO:0006552; GO:0008470; GO:0009062; GO:0009409; GO:0016401; GO:0019254; GO:0031966; GO:0033539; GO:0042413; GO:0042758; GO:0042802; GO:0044242; GO:0045717; GO:0046322; GO:0050660; GO:0090181; GO:0120162	25.3112	25.0273	24.7639	24.6926	24.3906	24.4714	-0.0178713	17.2897	-0.673064	0.142858	0.00981878	0.0178713	FALSE
Acadm	GO:0000062; GO:0001889; GO:0003995; GO:0005737; GO:0005739; GO:0005759; GO:0005978; GO:0006082; GO:0006111; GO:0006635; GO:0007507; GO:0007584; GO:0009409; GO:0009410; GO:0009437; GO:0009725; GO:0009791; GO:0016853; GO:0019254; GO:0030424; GO:0031966; GO:0033539; GO:0042594; GO:0042802; GO:0045329; GO:0046688; GO:0050660; GO:0051384; GO:0051791; GO:0051793; GO:0055007; GO:0070991	23.9524	24.1115	23.7564	23.6299	23.5088	23.7255	-0.00650048	16.5258	-0.387092	0.448362	0.00774196	0.00650048	FALSE
Acads	GO:0000062; GO:0003995; GO:0004085; GO:0005739; GO:0005759; GO:0006635; GO:0031966; GO:0033539; GO:0042594; GO:0042802; GO:0046359; GO:0050660; GO:0051384	22.5085	22.1677	21.8505	21.8924	21.7247	21.8217	-0.0115986	15.3206	-0.516348	0.294311	0.00961831	0.0115986	FALSE
Acadvl	GO:0000062; GO:0001659; GO:0004466; GO:0005654; GO:0005730; GO:0005743; GO:0009409; GO:0017099; GO:0030855; GO:0033539; GO:0042645; GO:0042802; GO:0045717; GO:0046322; GO:0050660; GO:0090181	22.7913	23.0639	22.5088	22.8441	22.6585	22.758	-0.00194133	15.7961	-0.135878	0.797438	0.00707741	0.00194133	FALSE
Acap2	GO:0001726; GO:0005096; GO:0010008; GO:0030029; GO:0031267; GO:0032456; GO:0046872; GO:0080025; GO:1990090	21.106	21.0268	21.2736	20.8718	20.9749	20.8576	-0.00727284	14.6161	-0.60616	0.202121	0.00477135	0.00727284	FALSE
Acat1	GO:0001889; GO:0003985; GO:0005739; GO:0005759; GO:0005783; GO:0006085; GO:0006550; GO:0006635; GO:0009725; GO:0014070; GO:0015936; GO:0015937; GO:0016453; GO:0019899; GO:0030955; GO:0034736; GO:0042594; GO:0042802; GO:0046356; GO:0046952; GO:0060612; GO:0072229; GO:0120225; GO:1902860	23.9515	23.6604	23.5176	23.6426	23.4363	23.6381	-0.00328612	16.4081	-0.243893	0.641415	0.00653338	0.00328612	FALSE
Acat2	GO:0001889; GO:0003985; GO:0005737; GO:0005739; GO:0005777; GO:0005829; GO:0006635; GO:0006695; GO:0019408; GO:0031670; GO:0038183; GO:0045797; GO:0046952; GO:0071398	20.7509	20.3421	21.0965	20.7728	21.2229	20.1711	-0.0149673	14.4635	-0.474955	0.341139	0.0138659	0.0149673	FALSE
Acbd3	GO:0000062; GO:0000139; GO:0034237	20.8403	20.9286	20.7006	20.8889	20.7349	20.7427	-0.00313845	14.442	-0.439475	0.383227	0.00320738	0.00313845	FALSE
Acbd4	GO:0000062; GO:0016020	20.7197	20.5367	20.2064	20.2394	20.4449	19.9819	-0.014981	14.2063	-0.738779	0.0934422	0.0068332	0.014981	FALSE
Acbd5	GO:0000062; GO:0000425; GO:0005737; GO:0005777; GO:0005778; GO:0006631	20.5743	20.5262	20.3186	20.3534	20.0203	20.1069	-0.0119804	14.1603	-0.707111	0.116113	0.00599015	0.0119804	FALSE
Acbd6	GO:0000062; GO:0005634; GO:0005737; GO:0008289	19.3334	19.3087	19.1482	19.4915	19.2932	19.9152	0.018192	13.3392	0.883024	0.0197249	0.00483455	-0.018192	FALSE
Acd	GO:0000723; GO:0000781; GO:0000783; GO:0001501; GO:0001655; GO:0005697; GO:0006886; GO:0007004; GO:0016233; GO:0030326; GO:0031848; GO:0032202; GO:0032211; GO:0032212; GO:0035282; GO:0042162; GO:0044877; GO:0070182; GO:0070187; GO:0070198; GO:0070200	20.5125	21.2964	21.0783	21.5545	21.1665	21.3114	0.00935292	14.6015	0.345137	0.502851	0.012717	-0.00935292	FALSE
Ace	GO:0001666; GO:0001822; GO:0002003; GO:0002446; GO:0003081; GO:0003084; GO:0004175; GO:0004180; GO:0004222; GO:0005516; GO:0005615; GO:0005737; GO:0005764; GO:0005768; GO:0005886; GO:0006518; GO:0007283; GO:0007565; GO:0008217; GO:0008233; GO:0008237; GO:0008238; GO:0008240; GO:0008241; GO:0008270; GO:0008584; GO:0009410; GO:0009792; GO:0009897; GO:0009925; GO:0010608; GO:0010629; GO:0010814; GO:…	21.5208	21.4931	21.1343	21.2302	20.8422	20.5367	-0.0265711	14.8163	-0.90609	0.0128145	0.00620348	0.0265711	TRUE
Acin1	GO:0003723; GO:0005634; GO:0005730; GO:0008380; GO:0016607; GO:0030218; GO:0030263; GO:0035145; GO:0043065; GO:0045657; GO:0048025; GO:0061574; GO:0071011	26.2815	26.7804	26.3863	27.0261	27.1212	26.5215	0.000652102	18.4932	0.0246316	0.96306	0.0132331	-0.000652102	FALSE
Acly	GO:0003878; GO:0005524; GO:0005654; GO:0005829; GO:0006085; GO:0006101; GO:0006107; GO:0006633; GO:0046872	23.8875	23.4512	23.583	23.4652	23.5676	23.5163	-0.00365923	16.3671	-0.297234	0.567278	0.00587726	0.00365923	FALSE
Aco1	GO:0003994; GO:0005739; GO:0005783; GO:0005794; GO:0005829; GO:0006101; GO:0006417; GO:0006879; GO:0009791; GO:0010040; GO:0030350; GO:0046872; GO:0050892; GO:0051538; GO:0051539	21.9913	22.0077	21.6997	21.7821	21.8727	21.5314	-0.0110241	15.1921	-0.787152	0.063135	0.00431887	0.0110241	FALSE
Aco2	GO:0001889; GO:0003994; GO:0005506; GO:0005739; GO:0005759; GO:0005829; GO:0006099; GO:0006101; GO:0006102; GO:0035900; GO:0051538; GO:0051539	24.7746	25.0107	24.5246	24.5607	24.4526	24.5536	-0.00678474	17.1275	-0.423724	0.402452	0.00725183	0.00678474	FALSE
Acot11	GO:0005737; GO:0005829; GO:0006631; GO:0006637; GO:0008289; GO:0009266; GO:0009409; GO:0052689; GO:0052816; GO:0120163	19.71	19.7386	20.2069	19.4062	19.6239	20.0287	0.00648951	13.6722	0.293533	0.572346	0.0105672	-0.00648951	FALSE
Acot2	GO:0000038; GO:0001666; GO:0001676; GO:0005739; GO:0005759; GO:0006631; GO:0006637; GO:0009410; GO:0009725; GO:0031667; GO:0036116; GO:0047617; GO:0052689; GO:0052816; GO:0070849	20.1554	20.935	20.2651	20.5696	20.3284	20.0718	-0.0119427	14.2092	-0.489461	0.324439	0.0106386	0.0119427	FALSE
Acot7	GO:0000062; GO:0005654; GO:0005737; GO:0005759; GO:0005829; GO:0006637; GO:0009062; GO:0015937; GO:0036042; GO:0036114; GO:0036116; GO:0042802; GO:0042803; GO:0043005; GO:0043025; GO:0047617; GO:0051792; GO:0052689; GO:0052816; GO:0070062; GO:1900535	22.9657	22.8687	23.1	22.888	22.8282	22.3848	-0.0174321	15.9443	-0.936517	0.00591716	0.0032632	0.0174321	TRUE
Acot8	GO:0003986; GO:0004778; GO:0005777; GO:0005782; GO:0005829; GO:0006637; GO:0009062; GO:0016559; GO:0033882; GO:0043649; GO:0045225; GO:0047603; GO:0047617; GO:0047994; GO:0052689; GO:0052815; GO:0052816	21.564	20.9779	21.2457	21.3358	21.224	21.0195	-0.00818529	14.7672	-0.496176	0.316813	0.00716141	0.00818529	FALSE
Acot9	GO:0001676; GO:0003986; GO:0005739; GO:0005759; GO:0006637; GO:0046459; GO:0047617	24.543	24.3108	24.3584	24.2295	24.1652	24.4475	0.00111351	16.8656	0.104273	0.844158	0.0053103	-0.00111351	FALSE
Acox1	GO:0000038; GO:0001676; GO:0003997; GO:0005504; GO:0005737; GO:0005777; GO:0005778; GO:0005782; GO:0006091; GO:0006629; GO:0006693; GO:0007283; GO:0009062; GO:0016401; GO:0019395; GO:0030165; GO:0033540; GO:0042803; GO:0050660; GO:0050665; GO:0055088; GO:0071949; GO:0140493; GO:1904070	23.4222	23.2728	23.194	23.192	23.0653	22.7528	-0.0167129	16.1549	-0.958585	0.00253723	0.00248278	0.0167129	FALSE
Acox3	GO:0003997; GO:0005504; GO:0005777; GO:0033540; GO:0071949	21.6946	21.6133	21.5334	21.6645	21.499	21.415	-0.0066999	14.9947	-0.81918	0.0460875	0.00234541	0.0066999	FALSE
Acp1	GO:0003993; GO:0004725; GO:0004726; GO:0005737; GO:0005829; GO:0007268; GO:0009898; GO:0016791; GO:0017124; GO:0042383; GO:0045202	23.9399	23.942	24.1488	24.111	24.069	24.6503	0.0191292	16.6107	0.947753	0.00402339	0.00321937	-0.0191292	FALSE
Acp2	GO:0001501; GO:0001784; GO:0003993; GO:0004721; GO:0005764; GO:0005765; GO:0007040; GO:0007268; GO:0043202; GO:0045202; GO:0048102; GO:0070305	19.0499	18.9862	18.5294	19.165	18.9951	18.0268	-0.0265025	13.1979	-0.796479	0.057916	0.01006	0.0265025	FALSE
Acsf2	GO:0005524; GO:0005739; GO:0006631; GO:0031956; GO:0047760	21.2723	22.3286	21.2412	21.7873	21.6705	21.6958	0.00178818	15.0061	0.0585845	0.912224	0.0152353	-0.00178818	FALSE
Acsf3	GO:0000166; GO:0005654; GO:0005739; GO:0006631; GO:0006633; GO:0016878; GO:0031956; GO:0031957; GO:0090409; GO:0090410	21.234	21.3133	21.0906	21.2272	21.0913	21.4045	0.00509621	14.6802	0.538216	0.27063	0.00399014	-0.00509621	FALSE
Acsl1	GO:0000038; GO:0001676; GO:0003987; GO:0004467; GO:0005524; GO:0005739; GO:0005741; GO:0005778; GO:0005783; GO:0005789; GO:0006631; GO:0007584; GO:0008610; GO:0009410; GO:0010033; GO:0010747; GO:0014070; GO:0015908; GO:0016020; GO:0019432; GO:0033211; GO:0034201; GO:0035338; GO:0042178; GO:0043539; GO:0044539; GO:0047676; GO:0050197; GO:0070251; GO:0090434; GO:0120162	19.976	20.4165	20.1862	19.8764	20.1003	20.3194	0.0052328	13.93	0.333727	0.517994	0.00739048	-0.0052328	FALSE
Acsl3	GO:0001676; GO:0004467; GO:0005524; GO:0005741; GO:0005778; GO:0005783; GO:0005789; GO:0005794; GO:0005811; GO:0005886; GO:0006633; GO:0007584; GO:0014070; GO:0019901; GO:0019904; GO:0030182; GO:0031956; GO:0034379; GO:0035336; GO:0042998; GO:0044539; GO:0047676; GO:0048471; GO:0051047; GO:2001247	20.8034	21.0383	21.2556	20.6805	20.7854	20.7038	-0.00814614	14.5244	-0.4728	0.343644	0.00759108	0.00814614	TRUE
Acsl4	GO:0001676; GO:0004467; GO:0005524; GO:0005737; GO:0005739; GO:0005741; GO:0005777; GO:0005778; GO:0005783; GO:0005789; GO:0005811; GO:0005886; GO:0006629; GO:0006631; GO:0007584; GO:0015908; GO:0019432; GO:0030182; GO:0031957; GO:0031966; GO:0032024; GO:0035336; GO:0035338; GO:0043025; GO:0044233; GO:0047676; GO:0060136; GO:0060996; GO:0070672	23.3128	22.9628	23.123	23.0309	23.1061	23.009	-0.00364495	16.029	-0.381983	0.454893	0.0044093	0.00364495	TRUE
Acsl5	GO:0001676; GO:0004467; GO:0005524; GO:0005739; GO:0005741; GO:0005783; GO:0005789; GO:0005886; GO:0006631; GO:0007584; GO:0009744; GO:0009749; GO:0010747; GO:0010867; GO:0016020; GO:0032869; GO:0035338; GO:0047676; GO:0070723; GO:0090434	23.0892	23.1733	23.3455	23.006	23.0132	23.4001	0.0066654	16.0177	0.515608	0.295126	0.0055382	-0.0066654	TRUE
Actbl2	GO:0005737; GO:0005884; GO:0007409; GO:0016020; GO:0019901; GO:0030424; GO:0035267; GO:0045202; GO:0048870; GO:0098973; GO:0098978	35.1418	34.8466	34.8892	34.8244	34.7562	34.4739	-0.0148201	24.2331	-0.894365	0.0161489	0.00370632	0.0148201	FALSE
Actc1	Unknown	32.5144	32.2437	32.17	32.2018	32.4965	32.3474	0.00148106	22.3991	0.129157	0.807342	0.00568554	-0.00148106	FALSE
Actg2	GO:0005524; GO:0005615; GO:0005737; GO:0005856; GO:0010628; GO:0016787; GO:0030027; GO:0030175; GO:0032982; GO:0044297; GO:0071944; GO:0090131	34.2411	34.3741	34.2094	34.2062	34.3832	34.2923	0.00103445	23.7574	0.169783	0.747772	0.00300215	-0.00103445	TRUE
Actl6a	GO:0000723; GO:0000786; GO:0001825; GO:0003407; GO:0003682; GO:0005634; GO:0005654; GO:0005886; GO:0006275; GO:0006282; GO:0006338; GO:0006357; GO:0007399; GO:0016514; GO:0021510; GO:0031011; GO:0033044; GO:0035267; GO:0045739; GO:0045893; GO:0045995; GO:0051726; GO:0060382; GO:0071564; GO:1904507; GO:1905168	23.5325	23.8599	23.7171	24.1816	24.1147	23.8624	0.00406946	16.5245	0.218571	0.677365	0.00908418	-0.00406946	TRUE
Actn1	GO:0001725; GO:0001726; GO:0003725; GO:0005178; GO:0005509; GO:0005519; GO:0005737; GO:0005829; GO:0005856; GO:0005886; GO:0005903; GO:0005911; GO:0005916; GO:0005925; GO:0007015; GO:0017166; GO:0019904; GO:0030017; GO:0030018; GO:0030036; GO:0030054; GO:0030220; GO:0030374; GO:0030864; GO:0036344; GO:0042803; GO:0042995; GO:0043197; GO:0044325; GO:0048041; GO:0051015; GO:0051017; GO:0051639; GO:…	28.5526	28.5567	28.4842	28.4808	28.2799	27.3977	-0.0342852	19.8334	-0.99324	6.8382e-05	0.00200336	0.0342852	TRUE
Actn3	GO:0005509; GO:0005886; GO:0005903; GO:0005925; GO:0014728; GO:0014732; GO:0014883; GO:0014894; GO:0030017; GO:0030018; GO:0030036; GO:0030054; GO:0030864; GO:0031448; GO:0042802; GO:0042995; GO:0044325; GO:0045820; GO:0048041; GO:0048633; GO:0048743; GO:0051015; GO:0055001; GO:0060349; GO:0070885; GO:0090257; GO:0090324; GO:0120163; GO:1900159; GO:1901078; GO:1903715; GO:1904025	25.5313	25.4985	25.4276	25.3269	25.1031	23.6813	-0.0541938	17.7466	-0.99495	3.81941e-05	0.00273366	0.0541938	TRUE
Actn4	GO:0000977; GO:0001666; GO:0001725; GO:0001882; GO:0003713; GO:0005200; GO:0005509; GO:0005634; GO:0005737; GO:0005829; GO:0005886; GO:0005911; GO:0005925; GO:0010467; GO:0015031; GO:0015629; GO:0016922; GO:0030018; GO:0030036; GO:0030050; GO:0030054; GO:0030335; GO:0030374; GO:0030863; GO:0030864; GO:0031143; GO:0031490; GO:0031625; GO:0032835; GO:0032991; GO:0033209; GO:0035357; GO:0042803; GO:…	27.7329	27.9215	27.8662	27.9131	27.6546	27.3532	-0.0150544	19.3259	-0.902834	0.0137032	0.00358495	0.0150544	TRUE
Actn4	GO:0001725; GO:0003779; GO:0005509; GO:0048471; GO:0070161	29.5427	29.5669	29.4921	29.47	29.3534	28.8446	-0.0207937	20.4986	-0.996337	2.0102e-05	0.000892345	0.0207937	FALSE
Actr10	GO:0005869; GO:0007018; GO:0098958; GO:1904115	20.5461	20.4195	20.4958	20.4469	20.6731	20.228	-0.00715507	14.234	-0.630085	0.179947	0.00440901	0.00715507	FALSE
Actr1a	GO:0002177; GO:0005524; GO:0005813; GO:0005814; GO:0005938; GO:0007283; GO:0030137	24.2038	23.9979	23.9704	24.0109	23.8919	23.7603	-0.00946459	16.678	-0.842008	0.0354704	0.00303193	0.00946459	TRUE
Actr1b	GO:0005737; GO:0005813	23.5202	23.4685	23.549	23.1523	23.2456	23.1393	-0.0102105	16.2485	-0.706997	0.116199	0.00510682	0.0102105	FALSE
Actr2	GO:0005200; GO:0005524; GO:0005634; GO:0005737; GO:0005829; GO:0005885; GO:0005938; GO:0007163; GO:0008092; GO:0008306; GO:0008356; GO:0010592; GO:0016344; GO:0016482; GO:0030027; GO:0030036; GO:0030478; GO:0033206; GO:0034314; GO:0035861; GO:0035902; GO:0035984; GO:0045471; GO:0045944; GO:0051015; GO:0051321; GO:0051653; GO:0060271; GO:0061003; GO:0061825; GO:0071346; GO:0098794; GO:1905168	27.1809	27.5215	27.5876	27.6345	27.7053	27.6818	0.00801806	19.0454	0.539923	0.268814	0.00624988	-0.00801806	TRUE
Actr3	GO:0000139; GO:0001726; GO:0002102; GO:0003779; GO:0005200; GO:0005524; GO:0005634; GO:0005737; GO:0005885; GO:0005903; GO:0005911; GO:0007163; GO:0007283; GO:0008356; GO:0010592; GO:0010763; GO:0016344; GO:0030027; GO:0030056; GO:0030517; GO:0030838; GO:0031252; GO:0032355; GO:0032956; GO:0033206; GO:0034314; GO:0035861; GO:0035984; GO:0043519; GO:0045666; GO:0045944; GO:0048471; GO:0048708; GO:…	26.6336	26.8873	26.9512	27.0273	27.029	27.0857	0.00798682	18.6185	0.636799	0.173917	0.00483518	-0.00798682	TRUE
Actr5	GO:0000723; GO:0005634; GO:0005737; GO:0006275; GO:0006282; GO:0006302; GO:0006338; GO:0006355; GO:0031011; GO:0033044; GO:0045739; GO:0045893; GO:0045995; GO:0051726; GO:0060382; GO:0070914; GO:1904507	20.8473	21.0611	21.3476	21.3283	21.2612	20.8583	-0.00649133	14.6796	-0.369752	0.470647	0.00815585	0.00649133	FALSE
Actr8	GO:0000723; GO:0005524; GO:0005634; GO:0005654; GO:0005813; GO:0006275; GO:0006282; GO:0006302; GO:0006310; GO:0006338; GO:0006355; GO:0031011; GO:0033044; GO:0045739; GO:0045893; GO:0045995; GO:0051726; GO:0060382; GO:1904507	20.9875	20.9414	20.9602	21.3359	21.1245	20.6035	-0.0119208	14.6281	-0.644315	0.167269	0.00707463	0.0119208	FALSE
Acvrl1	GO:0001525; GO:0001666; GO:0001701; GO:0001937; GO:0001938; GO:0001946; GO:0001974; GO:0003203; GO:0004674; GO:0004675; GO:0005024; GO:0005025; GO:0005524; GO:0005886; GO:0006355; GO:0007162; GO:0007165; GO:0007179; GO:0007507; GO:0008015; GO:0008217; GO:0008285; GO:0009953; GO:0009986; GO:0010596; GO:0010629; GO:0016310; GO:0016361; GO:0019901; GO:0030308; GO:0030336; GO:0030425; GO:0030509; GO:…	21.7658	21.7142	21.7874	22.4128	22.5165	21.838	0.0016311	15.2427	0.0591463	0.911384	0.0137645	-0.0016311	TRUE
Adam10	GO:0000139; GO:0001701; GO:0004175; GO:0004222; GO:0005634; GO:0005737; GO:0005794; GO:0005798; GO:0005802; GO:0005886; GO:0005912; GO:0006468; GO:0006509; GO:0007162; GO:0007219; GO:0007283; GO:0008021; GO:0008237; GO:0008284; GO:0008593; GO:0009986; GO:0010629; GO:0010820; GO:0014069; GO:0016485; GO:0017124; GO:0019901; GO:0030136; GO:0030307; GO:0030335; GO:0030424; GO:0030425; GO:0034205; GO:…	22.8763	22.8247	22.6297	22.5744	22.3984	21.9976	-0.0237213	15.7848	-0.960798	0.0022751	0.00342253	0.0237213	TRUE
Adam17	GO:0001666; GO:0002467; GO:0002532; GO:0004175; GO:0004222; GO:0005112; GO:0005138; GO:0005178; GO:0005737; GO:0005886; GO:0006508; GO:0006509; GO:0007155; GO:0007219; GO:0007220; GO:0007283; GO:0008237; GO:0008284; GO:0009410; GO:0009986; GO:0010820; GO:0010976; GO:0010977; GO:0015629; GO:0016020; GO:0016324; GO:0016485; GO:0017124; GO:0030165; GO:0030183; GO:0030307; GO:0030335; GO:0030512; GO:…	22.6459	22.579	22.5491	22.3959	22.2311	21.8873	-0.0212109	15.6515	-0.971741	0.0011866	0.00257623	0.0212109	TRUE
Adam9	GO:0004222; GO:0005080; GO:0005178; GO:0005518; GO:0005615; GO:0005737; GO:0005886; GO:0006509; GO:0007155; GO:0007160; GO:0007179; GO:0008237; GO:0009897; GO:0009986; GO:0010042; GO:0016323; GO:0016477; GO:0017124; GO:0030216; GO:0030335; GO:0031293; GO:0033627; GO:0033630; GO:0033631; GO:0034241; GO:0034612; GO:0034616; GO:0042117; GO:0042542; GO:0043236; GO:0046872; GO:0050714; GO:0051044; GO:…	20.8381	20.037	20.082	20.1671	19.9997	19.784	-0.0173803	14.0808	-0.628923	0.180998	0.0107427	0.0173803	TRUE
Adamts1	GO:0001542; GO:0001822; GO:0004222; GO:0005576; GO:0005604; GO:0006508; GO:0008201; GO:0008270; GO:0010976; GO:0016525; GO:0030198; GO:0031012; GO:0031410; GO:0060347; GO:0062023; GO:0071305; GO:0071374; GO:0071380; GO:1900087; GO:1904707; GO:1904754	25.0438	24.4093	24.1895	24.0519	23.9004	23.8185	-0.0226973	16.9463	-0.659172	0.15445	0.0129467	0.0226973	TRUE
Adamts4	GO:0002020; GO:0004222; GO:0005615; GO:0006508; GO:0008270; GO:0016607; GO:0030198; GO:0031012	21.8547	21.5753	21.0855	21.2464	21.0573	21.3764	-0.005184	14.8434	-0.219975	0.67536	0.0114946	0.005184	TRUE
Adamts9	GO:0002088; GO:0003179; GO:0003229; GO:0004175; GO:0004222; GO:0005615; GO:0006508; GO:0008237; GO:0008270; GO:0009617; GO:0009986; GO:0030198; GO:0030318; GO:0031012; GO:0035909; GO:0045636; GO:0048070; GO:0048593; GO:0061303	24.2658	24.3764	24.3455	24.2521	24.289	24.3458	0.000855359	16.8465	0.221286	0.67349	0.00188479	-0.000855359	TRUE
Adamtsl3	GO:0005576; GO:0030198; GO:0031012	19.4134	19.9211	19.6566	20.2148	19.6893	20.3984	0.0200047	13.6513	0.703163	0.119091	0.0101142	-0.0200047	TRUE
Adamtsl4	GO:0002020; GO:0002064; GO:0004222; GO:0005576; GO:0005614; GO:0006508; GO:0006915; GO:0030198; GO:0031012; GO:0043065; GO:0070285	22.9768	22.5175	23.004	23.1165	22.9453	23.1791	0.009437	15.8509	0.528244	0.281335	0.00758446	-0.009437	TRUE
Adar	GO:0001649; GO:0002244; GO:0002566; GO:0003677; GO:0003725; GO:0003726; GO:0005634; GO:0005730; GO:0005737; GO:0006382; GO:0006396; GO:0006397; GO:0006915; GO:0008251; GO:0009615; GO:0016553; GO:0016607; GO:0030218; GO:0031054; GO:0035196; GO:0035455; GO:0044387; GO:0044530; GO:0045070; GO:0045087; GO:0046872; GO:0051607; GO:0060216; GO:0060339; GO:0061484; GO:0070922; GO:0097284; GO:0098586; GO:…	21.4178	21.0703	21.3584	21.8119	21.7172	21.514	0.00565802	14.8531	0.276941	0.595208	0.00981565	-0.00565802	FALSE
Adarb1	GO:0003723; GO:0003726; GO:0005654; GO:0005730; GO:0005829; GO:0006382; GO:0006396; GO:0007274; GO:0008285; GO:0021610; GO:0021618; GO:0021965; GO:0030336; GO:0035264; GO:0044387; GO:0045070; GO:0045202; GO:0050884; GO:0051726; GO:0060384; GO:0060415; GO:0061744; GO:0097049; GO:0003723; GO:0004000; GO:0006396	21.1667	20.9926	20.734	21.2552	21.4659	20.7289	-0.00770475	14.6458	-0.340349	0.509189	0.0106431	0.00770475	FALSE
Adck1	GO:0004672; GO:0005524; GO:0005739; GO:0005743; GO:0007005; GO:0010637; GO:0055088; GO:1903852	18.855	19.367	19.3311	19.1149	19.1922	19.4366	0.00863355	13.2635	0.529068	0.280444	0.00692373	-0.00863355	FALSE
Adcy4	GO:0004016; GO:0005524; GO:0005886; GO:0006171; GO:0035556; GO:0046872	20.995	21.3717	21.0959	21.094	21.1441	21.3013	0.00478171	14.6408	0.439442	0.383267	0.00488719	-0.00478171	TRUE
Add1	GO:0000902; GO:0001701; GO:0005200; GO:0005516; GO:0005634; GO:0005737; GO:0005856; GO:0005886; GO:0005912; GO:0005925; GO:0006811; GO:0006884; GO:0007010; GO:0008290; GO:0014069; GO:0016020; GO:0020027; GO:0030218; GO:0030425; GO:0030507; GO:0030837; GO:0035264; GO:0042608; GO:0042803; GO:0043197; GO:0045766; GO:0045807; GO:0046982; GO:0046983; GO:0048471; GO:0048873; GO:0051015; GO:0051016; GO:…	24.4604	24.6532	24.5119	24.7956	24.8431	24.8538	0.00906247	17.0523	0.688136	0.130723	0.00477781	-0.00906247	TRUE
Add3	GO:0000794; GO:0005080; GO:0005200; GO:0005516; GO:0005737; GO:0005856; GO:0005886; GO:0005903; GO:0005911; GO:0005938; GO:0009410; GO:0014069; GO:0016020; GO:0045907; GO:0051015; GO:0051016; GO:0051495	23.8064	24.1193	24.0083	24.3011	24.3786	24.2813	0.00902078	16.6803	0.546121	0.262258	0.00691857	-0.00902078	TRUE
Adgrf5	GO:0003094; GO:0004930; GO:0005886; GO:0006112; GO:0007166; GO:0008654; GO:0009986; GO:0031410; GO:0042116; GO:0042593; GO:0043031; GO:0043129; GO:0045177; GO:0045444; GO:0048821; GO:0061626; GO:0071073; GO:0004930; GO:0005886; GO:0007166	23.6505	22.9988	23.0098	22.9117	22.464	21.7258	-0.0461769	16.0993	-0.931155	0.00694632	0.00904103	0.0461769	TRUE
Adgrg1	GO:0001525; GO:0004930; GO:0005518; GO:0005576; GO:0005886; GO:0007155; GO:0007166; GO:0007189; GO:0007266; GO:0007420; GO:0008201; GO:0008285; GO:0010573; GO:0016477; GO:0021796; GO:0021801; GO:0021819; GO:0035025; GO:0045121; GO:0045785; GO:0050840; GO:0061351; GO:0061484; GO:0070528; GO:0072520; GO:0097451; GO:2000179; GO:2001223	21.0443	20.4389	20.3837	20.034	19.7394	19.3891	-0.0375828	14.2262	-0.84045	0.0361535	0.0121159	0.0375828	TRUE
Adgrl2	GO:0004930; GO:0007166; GO:0016020; GO:0030246; GO:0004930; GO:0007166; GO:0016020; GO:0030246	21.1181	20.9913	20.947	20.9087	20.5208	19.4913	-0.0465613	14.6251	-0.997253	1.13085e-05	0.00172916	0.0465613	FALSE
Adgrl2	GO:0004930; GO:0007166; GO:0016020; GO:0030246	24.3321	23.8859	24.1095	23.9456	23.6183	23.2957	-0.025149	16.7051	-0.894917	0.0159836	0.00627004	0.025149	FALSE
Adgrl3	GO:0001764; GO:0004930; GO:0005509; GO:0005886; GO:0005911; GO:0007166; GO:0007189; GO:0007416; GO:0030246; GO:0030424; GO:0031987; GO:0042220; GO:0045211; GO:0050808; GO:0051965; GO:0098685; GO:0098742; GO:0098880; GO:0098978	21.4697	20.702	20.7266	20.573	20.9191	20.1876	-0.0228858	14.5406	-0.704134	0.118356	0.0115393	0.0228858	TRUE
Adgrl4	GO:0004930; GO:0005509; GO:0005886; GO:0007166; GO:0007189; GO:0031410; GO:0065003	22.2857	22.3081	22.1471	22.2411	22.3268	22.647	0.0118992	15.3978	0.912687	0.0111025	0.00266395	-0.0118992	TRUE
Adh5	GO:0001523; GO:0003016; GO:0004022; GO:0004024; GO:0005504; GO:0005739; GO:0005829; GO:0006068; GO:0006069; GO:0008270; GO:0010430; GO:0018467; GO:0032496; GO:0042802; GO:0045777; GO:0046294; GO:0051409; GO:0051775; GO:0051903; GO:0106321; GO:0106322	21.4784	21.4017	21.5496	21.3322	21.3584	20.9775	-0.0144238	14.8922	-0.943579	0.00468527	0.00253101	0.0144238	FALSE
Adnp	GO:0000977; GO:0000981; GO:0001933; GO:0003682; GO:0005507; GO:0005615; GO:0005634; GO:0005694; GO:0006357; GO:0007614; GO:0008013; GO:0009743; GO:0010035; GO:0010468; GO:0010629; GO:0010976; GO:0019934; GO:0030182; GO:0030424; GO:0030425; GO:0031668; GO:0033484; GO:0042277; GO:0043025; GO:0043524; GO:0044849; GO:0045773; GO:0048487; GO:0050731; GO:0050805; GO:0051402; GO:0051965; GO:0090263; GO:…	21.1971	20.7496	21.1135	21.2885	21.3825	20.9891	-0.00128025	14.6476	-0.0734561	0.890014	0.00869085	0.00128025	TRUE
Adpgk	GO:0005783; GO:0006006; GO:0006096; GO:0016310; GO:0043843	21.3847	21.8375	21.5523	21.4718	21.2406	21.2764	-0.00948015	14.9369	-0.565199	0.242478	0.00691852	0.00948015	FALSE
Adprh	GO:0000287; GO:0003875; GO:0005615; GO:0030955; GO:0036211; GO:0051725	21.5124	20.9996	21.3515	20.7736	20.9936	20.8445	-0.0120336	14.6892	-0.53827	0.270573	0.00942057	0.0120336	TRUE
Adprs	GO:0000287; GO:0004553; GO:0004649; GO:0005634; GO:0005737; GO:0005739; GO:0006281; GO:0016604; GO:0060546; GO:0061463; GO:0071451; GO:0090734; GO:0140292	20.185	19.2161	20.7811	19.5665	19.2492	19.5636	-0.0137538	13.7862	-0.29402	0.571678	0.0223554	0.0137538	FALSE
Adrm1	GO:0000502; GO:0001541; GO:0002020; GO:0005634; GO:0005737; GO:0006368; GO:0007286; GO:0008541; GO:0033081; GO:0042699; GO:0043248; GO:0048477; GO:0048538; GO:0060009; GO:0060399; GO:0060612; GO:0061133; GO:0070628; GO:0072520; GO:0140678	22.1229	21.6544	22.0824	21.7363	21.7957	21.7319	-0.00613669	15.1879	-0.403226	0.427942	0.00696346	0.00613669	FALSE
Adsl	GO:0001666; GO:0004018; GO:0005829; GO:0006167; GO:0006177; GO:0006189; GO:0007584; GO:0009060; GO:0014850; GO:0032991; GO:0042594; GO:0042802; GO:0044208; GO:0044209; GO:0070626; GO:0097294	21.8808	21.5447	21.7499	21.5716	21.3923	21.2969	-0.0131655	15.0386	-0.789741	0.0616659	0.00511323	0.0131655	FALSE
Adss2	GO:0000287; GO:0004019; GO:0005525; GO:0005737; GO:0005739; GO:0006164; GO:0006167; GO:0006531; GO:0014074; GO:0044208; GO:0046040; GO:0060359; GO:0071257	22.1595	22.0082	22.0618	22.1692	22.1194	22.0509	-0.00121381	15.3229	-0.244887	0.640013	0.00240285	0.00121381	FALSE
Aen	GO:0003676; GO:0004527; GO:0004529; GO:0005634; GO:0005654; GO:0005730; GO:0010212; GO:0031965; GO:0042771	21.7596	21.8313	21.9563	21.9505	21.907	21.5047	-0.0101981	15.1895	-0.776368	0.0694249	0.00413955	0.0101981	FALSE
Afap1	GO:0005737; GO:0005829; GO:0005925; GO:0015629; GO:0005737	21.6638	22.1051	21.9401	21.9956	22.0524	22.2778	0.0116127	15.1778	0.742642	0.0908266	0.00523597	-0.0116127	TRUE
Afap1l1	GO:0002102; GO:0005829; GO:0017124; GO:0042995; GO:0070161	22.6098	22.705	22.5579	22.8596	22.859	22.4499	-0.00567749	15.753	-0.44598	0.375382	0.00569711	0.00567749	FALSE
Afdn	GO:0005912; GO:0007155; GO:0007165; GO:0032880; GO:0050839	24.5296	24.3869	24.4196	24.4179	24.3175	24.1396	-0.00949778	16.9527	-0.941474	0.00503772	0.00170029	0.00949778	TRUE
Afdn	GO:0005737; GO:0005829; GO:0005911; GO:0005912; GO:0007165; GO:0010628; GO:0021537; GO:0021987; GO:0022409; GO:0030054; GO:0030274; GO:0030336; GO:0030424; GO:0031267; GO:0032880; GO:0034334; GO:0036477; GO:0043296; GO:0044291; GO:0044331; GO:0045177; GO:0046930; GO:0046931; GO:0048854; GO:0048872; GO:0050775; GO:0050839; GO:0051015; GO:0060019; GO:0060563; GO:0061003; GO:0061885; GO:0061951; GO:…	21.3827	21.7911	21.6503	21.5061	21.5912	21.2693	-0.00923853	14.9847	-0.640193	0.170901	0.00554298	0.00923853	TRUE
Afg2a	GO:0005524; GO:0005634; GO:0005737; GO:0005819; GO:0005829; GO:0007420; GO:0016887; GO:0030970; GO:0031593; GO:0034098; GO:0042273; GO:0051228; GO:0097352; GO:1990275	20.4088	20.6493	20.6443	20.6311	20.5791	20.8981	0.0100022	14.2382	0.827876	0.0418901	0.0033884	-0.0100022	FALSE
Afg3l1	GO:0004176; GO:0004222; GO:0005524; GO:0005745; GO:0008053; GO:0008270; GO:0016887; GO:0034982; GO:0042407	21.6553	21.4724	21.6477	21.5539	21.6268	21.5186	-0.00194343	14.9701	-0.335431	0.515724	0.00272908	0.00194343	FALSE
Afg3l2	GO:0004176; GO:0004222; GO:0005524; GO:0005743; GO:0005745; GO:0006508; GO:0007005; GO:0007409; GO:0007528; GO:0008053; GO:0008237; GO:0008270; GO:0016485; GO:0016540; GO:0016887; GO:0021675; GO:0033619; GO:0034982; GO:0036444; GO:0040014; GO:0042407; GO:0042552; GO:0051560; GO:0055001; GO:0060013; GO:0004176; GO:0004222; GO:0005524; GO:0005743; GO:0005745; GO:0006508; GO:0007005; GO:0007409; GO:…	22.4587	22.4856	22.2625	22.3615	22.2611	22.3438	-0.00226221	15.515	-0.310495	0.549225	0.00346286	0.00226221	FALSE
Agap3	GO:0003924; GO:0005096; GO:0005525; GO:0005634; GO:0005737; GO:0006606; GO:0031593; GO:0034614; GO:0043005; GO:0043161; GO:0046872; GO:0071944	20.5496	20.1147	20.6601	20.065	20.2597	20.0128	-0.011435	14.1293	-0.553144	0.254907	0.00861107	0.011435	FALSE
Agfg1	GO:0001675; GO:0003677; GO:0005096; GO:0005634; GO:0005737; GO:0007289; GO:0016020; GO:0031410; GO:0042995; GO:0043025; GO:0045109; GO:0046872	23.2107	23.2195	23.3473	23.2144	23.3677	22.9787	-0.00764931	16.1467	-0.717812	0.10821	0.0037097	0.00764931	FALSE
Agfg2	GO:0005096; GO:0005737; GO:0046872; GO:0005096; GO:0005737; GO:0046872	19.9126	19.9402	20.1409	19.7227	19.9148	19.9415	-0.000334639	13.8158	-0.0328129	0.950798	0.00509646	0.000334639	FALSE
Agk	GO:0001727; GO:0001729; GO:0004143; GO:0005739; GO:0005743; GO:0005758; GO:0016020; GO:0017050; GO:0031966; GO:0042721; GO:0045039; GO:0046486; GO:0046512; GO:0046513; GO:0046834; GO:0047620	21.6982	21.5713	21.7875	21.2937	21.1526	21.6777	0.000222548	14.9221	0.0115224	0.982717	0.00965653	-0.000222548	FALSE
Agl	GO:0004133; GO:0004134; GO:0004135; GO:0005634; GO:0005737; GO:0005829; GO:0005977; GO:0005978; GO:0005980; GO:0007584; GO:0009725; GO:0016234; GO:0016529; GO:0030246; GO:0030247; GO:0031593; GO:0051384; GO:0102500	20.6136	20.3259	20.7512	20.4741	20.3975	20.2483	-0.00919266	14.2474	-0.640216	0.17088	0.00551513	0.00919266	FALSE
Ago2	GO:0000340; GO:0000932; GO:0005634; GO:0006355; GO:0016442; GO:0031054; GO:0035197; GO:0035198; GO:0035278; GO:0035279; GO:0045947; GO:0046872; GO:0070551; GO:0098808	21.9026	21.5785	21.5616	21.5914	21.6974	21.0769	-0.0181377	15.0677	-0.86768	0.0251045	0.00519585	0.0181377	FALSE
Agpat1	GO:0001819; GO:0003841; GO:0005783; GO:0006654; GO:0016020	23.9777	23.8838	24.0217	24.1223	24.0283	24.6189	0.0191425	16.5865	0.95293	0.00327122	0.00304524	-0.0191425	FALSE
Agpat3	GO:0003841; GO:0005635; GO:0005783; GO:0005789; GO:0006629; GO:0012505; GO:0042171	18.8222	18.653	18.7331	18.1408	18.3618	18.753	0.00192771	12.8643	0.0938423	0.85965	0.0102257	-0.00192771	FALSE
Agpat4	GO:0003841; GO:0005741; GO:0005783; GO:0005789; GO:0006644; GO:0012505; GO:0016024; GO:0042171	23.8648	23.5613	23.713	23.6456	23.6264	23.5761	-0.0042679	16.4307	-0.496196	0.316791	0.00373384	0.0042679	FALSE
Agpat5	GO:0002244; GO:0003841; GO:0005635; GO:0005739; GO:0005783; GO:0005789; GO:0006639; GO:0012505; GO:0016746; GO:0036149	23.1466	22.927	23.117	23.0512	22.9435	22.9274	-0.0043567	15.9837	-0.570352	0.23724	0.00313718	0.0043567	FALSE
Agps	GO:0005777; GO:0008609; GO:0008611; GO:0071949	21.861	21.7502	21.6789	21.7242	21.4832	21.5441	-0.00738546	15.071	-0.692031	0.127663	0.00385194	0.00738546	FALSE
Agrn	GO:0005509; GO:0005576; GO:0005604; GO:0005886; GO:0007213; GO:0007528; GO:0030154; GO:0043113; GO:0043236; GO:0045202	22.9038	23.0166	22.8182	22.9215	22.9792	22.6288	-0.00846846	15.9129	-0.789145	0.0620026	0.00329559	0.00846846	TRUE
Agtpbp1	GO:0001754; GO:0004181; GO:0005634; GO:0005737; GO:0005739; GO:0005829; GO:0006508; GO:0007005; GO:0007628; GO:0008270; GO:0008285; GO:0015631; GO:0021549; GO:0021680; GO:0021702; GO:0021772; GO:0021954; GO:0050905; GO:0060041; GO:0098930; GO:0098957; GO:0098958; GO:1904115; GO:2000060; GO:0001754; GO:0004181; GO:0005634; GO:0005730; GO:0005737; GO:0005739; GO:0005829; GO:0006508; GO:0007005; GO:…	18.5879	17.9279	18.7918	18.9609	18.7438	19.1237	0.0193753	12.8285	0.606366	0.201925	0.0127044	-0.0193753	FALSE
Ahctf1	GO:0000785; GO:0005634; GO:0005635; GO:0005643; GO:0005737; GO:0016363; GO:0031080; GO:0032465; GO:0051292; GO:0000785; GO:0005634; GO:0005635; GO:0005643; GO:0005737; GO:0016363; GO:0031080; GO:0032465; GO:0051292; GO:0000785; GO:0005634; GO:0005635; GO:0005643; GO:0005737; GO:0016363; GO:0031080; GO:0032465; GO:0051292	25.3657	25.7233	25.6036	25.7721	25.725	25.486	-0.00239866	17.7689	-0.195725	0.710162	0.00600912	0.00239866	FALSE
Ahcy	GO:0001666; GO:0002439; GO:0004013; GO:0005507; GO:0005634; GO:0005783; GO:0005829; GO:0006730; GO:0007584; GO:0019510; GO:0030554; GO:0033353; GO:0042470; GO:0042745; GO:0042802; GO:0043621; GO:0051287; GO:0098604	24.5298	24.2205	24.1054	24.0052	24.3508	24.1465	-0.00349463	16.8152	-0.241553	0.644717	0.00701946	0.00349463	FALSE
Ahcyl1	GO:0005783; GO:0005829; GO:0006611; GO:0006730; GO:0006915; GO:0010765; GO:0030234; GO:0031440; GO:0033353; GO:0038166; GO:0042045; GO:0042802; GO:0044070; GO:0044233; GO:0051592; GO:1990456	21.489	21.5656	21.3998	21.3064	21.3105	21.2064	-0.0081259	14.872	-0.801821	0.0550207	0.00302795	0.0081259	FALSE
Ahnak	GO:0005634; GO:0005737; GO:0005829; GO:0005886; GO:0015629; GO:0031982; GO:0042383; GO:0042802; GO:0043034; GO:0043484; GO:0044291; GO:0044548; GO:0070062; GO:0097493; GO:0098797	23.7385	24.2045	24.0359	24.2423	23.9853	23.5712	-0.0131291	16.6952	-0.64995	0.162356	0.00767581	0.0131291	TRUE
Ahnak	GO:0005634; GO:0005737; GO:0005829; GO:0005886; GO:0015629; GO:0031982; GO:0042383; GO:0042802; GO:0043034; GO:0043484; GO:0044291; GO:0044548; GO:0045121; GO:0070062; GO:0097493; GO:0098797	28.0663	28.2905	28.2063	28.3344	28.1527	27.9291	-0.00817434	19.5744	-0.712326	0.112231	0.00402705	0.00817434	TRUE
Ahnak2	GO:0005634; GO:0030018; GO:0030659; GO:0043034; GO:0043484	21.9293	22.3286	22.1861	22.0908	22.1137	21.9346	-0.00576103	15.354	-0.491748	0.321834	0.00510052	0.00576103	FALSE
Ahr	GO:0000122; GO:0000902; GO:0000976; GO:0000981; GO:0000987; GO:0001094; GO:0001223; GO:0001541; GO:0001568; GO:0001569; GO:0001782; GO:0001889; GO:0001944; GO:0001974; GO:0002260; GO:0002376; GO:0002819; GO:0002841; GO:0003085; GO:0003214; GO:0003243; GO:0003677; GO:0003700; GO:0004879; GO:0005634; GO:0005737; GO:0005829; GO:0006355; GO:0006357; GO:0006366; GO:0006805; GO:0006915; GO:0007049; GO:…	20.7123	20.5184	20.2761	19.5792	20.0563	20.1471	-0.00852631	14.0673	-0.281687	0.588645	0.0145215	0.00852631	FALSE
Ahsa1	GO:0001671; GO:0005829; GO:0006457; GO:0051087; GO:0051879	24.3458	24.0597	24.2178	23.8009	23.9512	23.9407	-0.00709162	16.7181	-0.462431	0.355797	0.00679865	0.00709162	FALSE
Aifm1	GO:0002931; GO:0003677; GO:0003954; GO:0005634; GO:0005737; GO:0005739; GO:0005743; GO:0005758; GO:0005829; GO:0006915; GO:0006919; GO:0009636; GO:0016174; GO:0016651; GO:0032981; GO:0033108; GO:0043525; GO:0045041; GO:0046983; GO:0048471; GO:0051402; GO:0060545; GO:0070059; GO:0070301; GO:0071392; GO:0071456; GO:0071732; GO:0071949; GO:0072572; GO:1902065; GO:1902510; GO:1904045	20.1035	20.0584	19.6224	19.6738	19.6698	20.1855	0.00726693	13.7364	0.36954	0.470922	0.00913641	-0.00726693	FALSE
Aimp1	GO:0000049; GO:0001937; GO:0005125; GO:0005615; GO:0005829; GO:0007267; GO:0009986; GO:0016525; GO:0017101; GO:0042803; GO:0048514; GO:0050900; GO:0051020; GO:0051607; GO:0070094; GO:0000049; GO:0001937; GO:0005125; GO:0005615; GO:0005829; GO:0007267; GO:0009986; GO:0016525; GO:0017101; GO:0042803; GO:0048514; GO:0050900; GO:0051020; GO:0051607; GO:0070094	24.9987	24.5938	24.7786	24.6201	24.6356	24.9826	0.00567792	17.1311	0.402082	0.42938	0.00646476	-0.00567792	TRUE
Aimp2	GO:0005634; GO:0005829; GO:0006412; GO:0006915; GO:0008285; GO:0016567; GO:0017101; GO:0031398; GO:0043525; GO:0060090; GO:0060510; GO:0065003	21.8464	20.8681	21.5901	21.4274	21.2326	20.5599	-0.0269646	14.9075	-0.74034	0.0923812	0.012242	0.0269646	FALSE
Aip	GO:0003712; GO:0003755; GO:0005829; GO:0005886; GO:0006626; GO:0006805; GO:0010738; GO:0016020; GO:0017162; GO:0022417; GO:0034751; GO:0036004; GO:0051082	21.4597	21.3881	21.1568	21.1198	21.1566	21.4153	0.00233642	14.7369	0.19784	0.707112	0.00578811	-0.00233642	TRUE
Ak2	GO:0004017; GO:0004550; GO:0005524; GO:0005758; GO:0006172; GO:0016310; GO:0046033; GO:0046034	22.2238	21.8943	21.7929	21.4307	21.508	21.5516	-0.0120818	15.1431	-0.52718	0.282486	0.00973724	0.0120818	FALSE
Ak3	GO:0004017; GO:0004550; GO:0005524; GO:0005525; GO:0005759; GO:0006172; GO:0016310; GO:0046033; GO:0046039; GO:0046041; GO:0046051; GO:0046899	23.5619	23.5148	23.4425	23.2802	23.1887	23.4443	-0.00190075	16.2357	-0.173343	0.74259	0.00539962	0.00190075	FALSE
Ak4	GO:0001889; GO:0002082; GO:0004017; GO:0004550; GO:0005524; GO:0005525; GO:0005737; GO:0005739; GO:0005759; GO:0006172; GO:0009142; GO:0009188; GO:0009410; GO:0016310; GO:0046033; GO:0046034; GO:0046039; GO:0046899; GO:0071456	19.5388	19.6043	19.3324	19.6445	19.504	19.4803	-0.00131228	13.5369	-0.156082	0.767779	0.00415229	0.00131228	FALSE
Akap10	GO:0005739; GO:0005886; GO:0008104; GO:0032991; GO:0051018; GO:0005739; GO:0005886; GO:0008104; GO:0032991; GO:0051018; GO:0005739; GO:0005886; GO:0008104; GO:0032991; GO:0051018; GO:0005739; GO:0005886; GO:0008104; GO:0032991; GO:0051018; GO:0005739; GO:0005886; GO:0008104; GO:0032991; GO:0051018	21.049	21.2825	21.1937	21.2587	21.3023	21.6808	0.0152691	14.661	0.945618	0.00435567	0.00262618	-0.0152691	TRUE
Akap12	GO:0005516; GO:0005737; GO:0005829; GO:0005856; GO:0005886; GO:0007165; GO:0007193; GO:0008179; GO:0010738; GO:0010739; GO:0032496; GO:0032760; GO:0035733; GO:0043025; GO:0043116; GO:0050804; GO:0051018; GO:0051602; GO:0051770; GO:0061870; GO:0070374; GO:0071347; GO:0071356; GO:0090036; GO:0098685; GO:1900143	22.4192	22.5438	22.497	22.4384	22.4096	22.381	-0.00300444	15.5794	-0.644077	0.167477	0.00178416	0.00300444	TRUE
Akap13	GO:0005078; GO:0005085; GO:0005634; GO:0005829; GO:0005938; GO:0007186; GO:0007507; GO:0015629; GO:0016020; GO:0031267; GO:0035023; GO:0035025; GO:0043123; GO:0043406; GO:0046872; GO:0048471; GO:0051018; GO:0051168; GO:0055007; GO:0060090; GO:0060297; GO:0060348; GO:0061049; GO:0071875; GO:0086023; GO:1900169	20.0973	18.7567	19.4811	19.697	19.6594	19.31	-0.00559125	13.5529	-0.162034	0.759076	0.0170253	0.00559125	TRUE
Akap17a	GO:0003676; GO:0005634; GO:0005829; GO:0016607; GO:0043484; GO:0051018	21.4843	21.2872	21.3241	21.3625	21.4242	21.3645	-0.000131309	14.8165	-0.0242128	0.963688	0.00271076	0.000131309	FALSE
Akap2	GO:0007015; GO:0007178; GO:0008104; GO:0016324; GO:0019904; GO:0032991; GO:0044877; GO:0051018; GO:0098552	24.7726	25.0576	24.9223	25.0371	25.0535	24.2941	-0.0184636	17.349	-0.811078	0.0501659	0.00665785	0.0184636	FALSE
Akap8	GO:0000793; GO:0001939; GO:0003677; GO:0003690; GO:0005634; GO:0005654; GO:0005730; GO:0005737; GO:0007076; GO:0008270; GO:0015031; GO:0016363; GO:0032720; GO:0034237; GO:0042826; GO:0044839; GO:0045087; GO:0051059; GO:0071222; GO:0071380	21.4363	21.3506	21.2719	21.4234	21.5374	20.6598	-0.0207424	14.8849	-0.853464	0.0306359	0.00633298	0.0207424	FALSE
Akap8l	GO:0000785; GO:0003677; GO:0005521; GO:0005634; GO:0005737; GO:0006397; GO:0007076; GO:0010793; GO:0016363; GO:0016607; GO:0034237; GO:0042826; GO:0044839; GO:0045944; GO:0046872; GO:0051081; GO:1990904; GO:0000785; GO:0003677; GO:0005521; GO:0005634; GO:0005737; GO:0006397; GO:0007076; GO:0010793; GO:0016363; GO:0016607; GO:0034237; GO:0042826; GO:0044839; GO:0045944; GO:0046872; GO:0051081; GO:…	21.0524	21.0977	21.2673	21.3673	21.2872	20.7598	-0.011519	14.727	-0.679728	0.137436	0.00621482	0.011519	FALSE
Akap9	GO:0000242; GO:0005737; GO:0005794; GO:0005795; GO:0005801; GO:0005813; GO:0007020; GO:0007165; GO:0007283; GO:0008076; GO:0015459; GO:0031116; GO:0031503; GO:0034237; GO:0034705; GO:0036064; GO:0043025; GO:0044307; GO:0044325; GO:0051602; GO:0051661; GO:0060009; GO:0060090; GO:0060306; GO:0060307; GO:0071320; GO:0086091; GO:0097060; GO:0097729; GO:0098909; GO:0098978; GO:0099147; GO:0120219; GO:…	22.8412	23.3053	23.0299	23.2402	23.2121	23.281	0.0065559	16.0049	0.472838	0.343601	0.00610857	-0.0065559	FALSE
Akr1a1	GO:0004032; GO:0005829; GO:0006629; GO:0016324; GO:0019640; GO:0019853; GO:0042840; GO:0043066; GO:0044597; GO:0044598; GO:0045202; GO:0046185; GO:0047655; GO:0047939; GO:0047941; GO:0047956; GO:0080007; GO:0110095; GO:1990002	23.9441	24.0011	23.7773	23.8558	23.8645	24.0542	0.00419158	16.5502	0.532069	0.27721	0.00333511	-0.00419158	FALSE
Akr1b1	GO:0001523; GO:0001758; GO:0001894; GO:0002070; GO:0003091; GO:0004032; GO:0005615; GO:0005829; GO:0005996; GO:0006061; GO:0010033; GO:0018505; GO:0019853; GO:0031098; GO:0032838; GO:0033010; GO:0035809; GO:0036130; GO:0042415; GO:0042629; GO:0043066; GO:0043220; GO:0043795; GO:0044597; GO:0044598; GO:0046370; GO:0046427; GO:0047655; GO:0047939; GO:0047956; GO:0048471; GO:0048661; GO:0052650; GO:…	22.3266	21.9321	22.1909	22.025	22.2107	21.7056	-0.0127697	15.3774	-0.737953	0.0940054	0.00583887	0.0127697	TRUE
Akr1b8	GO:0001523; GO:0001758; GO:0004032; GO:0005576; GO:0005739; GO:0005764; GO:0005829; GO:0008106; GO:0016488; GO:0016918; GO:0019751; GO:0042572; GO:0042574; GO:0044597; GO:0044598; GO:0045550; GO:0047718; GO:0052650; GO:0070401; GO:0070402; GO:0110095; GO:0001523; GO:0001758; GO:0004032; GO:0005576; GO:0005739; GO:0005764; GO:0005829; GO:0008106; GO:0016488; GO:0016918; GO:0019751; GO:0042572; GO:…	27.4201	26.9872	27.1603	26.9255	26.8397	26.7842	-0.0122667	18.8082	-0.677648	0.139118	0.00665594	0.0122667	TRUE
Akr1c15	GO:0004032; GO:0004033; GO:0005737; GO:0005829; GO:0008202; GO:0016229; GO:0047086; GO:0047886	18.8513	20.0657	18.7742	19.7773	19.5432	19.1945	-0.00272614	13.4424	-0.0687214	0.89708	0.0197878	0.00272614	FALSE
Akr1c9	GO:0004032; GO:0005829; GO:0006693; GO:0008202; GO:0016229; GO:0021766; GO:0032052; GO:0042448; GO:0044597; GO:0044598; GO:0047023; GO:0047042; GO:0047086	21.5101	22.1292	21.3506	21.6669	21.6488	22.0451	0.0110416	14.9869	0.47339	0.342958	0.0102728	-0.0110416	FALSE
Akr7a2	GO:0004032; GO:0004033; GO:0005635; GO:0005737; GO:0005739; GO:0005795; GO:0005829; GO:0006629; GO:0019119; GO:0044597; GO:0044598	21.6366	21.2097	21.5762	21.543	21.4703	21.3772	-0.00329079	14.9025	-0.275808	0.596778	0.00573433	0.00329079	FALSE
Akt1	GO:0001649; GO:0001893; GO:0001934; GO:0001938; GO:0002042; GO:0002931; GO:0003376; GO:0004672; GO:0004674; GO:0004712; GO:0005080; GO:0005516; GO:0005524; GO:0005547; GO:0005634; GO:0005654; GO:0005737; GO:0005739; GO:0005819; GO:0005829; GO:0005886; GO:0005911; GO:0005977; GO:0005978; GO:0005979; GO:0006006; GO:0006412; GO:0006417; GO:0006468; GO:0006469; GO:0006606; GO:0006924; GO:0006954; GO:…	23.5493	23.3406	23.4516	23.3115	23.3363	23.5135	0.00210389	16.2178	0.270024	0.604808	0.00375102	-0.00210389	TRUE
Akt2	GO:0004674; GO:0005524; GO:0006468; GO:0004674; GO:0005524; GO:0005654; GO:0005829; GO:0005938; GO:0006006; GO:0006468; GO:0008286; GO:0010748; GO:0030335; GO:0032000; GO:0032287; GO:0032587; GO:0045725; GO:0046326; GO:0050821; GO:0071486; GO:0072659; GO:0090314; GO:0097473; GO:1903676; GO:0004674; GO:0005524; GO:0006468	20.5789	20.8685	21.219	20.983	21.1631	21.4687	0.0186505	14.4674	0.787266	0.06307	0.00730387	-0.0186505	TRUE
Alcam	GO:0001772; GO:0007157; GO:0008045; GO:0009897; GO:0030424; GO:0030425; GO:0042101; GO:0042802; GO:0043025; GO:0005886; GO:0030424; GO:0030425	22.3032	21.6914	22.388	22.2995	21.7021	20.6294	-0.0462657	15.436	-0.901807	0.0139894	0.0110851	0.0462657	TRUE
Aldh16a1	GO:0008957	21.2293	20.6325	20.908	20.6043	20.9228	20.7273	-0.00502505	14.476	-0.279404	0.591801	0.00863432	0.00502505	FALSE
Aldh18a1	GO:0004349; GO:0004350; GO:0005524; GO:0005739; GO:0006536; GO:0006561; GO:0006592; GO:0009266; GO:0016310; GO:0019240; GO:0031966; GO:0042802; GO:0055129	24.7916	24.9737	24.6347	24.9682	24.9281	24.5042	-0.0094592	17.2516	-0.632387	0.17787	0.0057936	0.0094592	FALSE
Aldh2	GO:0001889; GO:0002931; GO:0004029; GO:0005759; GO:0006067; GO:0006068; GO:0006117; GO:0008631; GO:0008637; GO:0008957; GO:0014070; GO:0018547; GO:0032355; GO:0032496; GO:0032570; GO:0032870; GO:0033574; GO:0035094; GO:0042802; GO:0043066; GO:0043878; GO:0045471; GO:0046185; GO:0048149; GO:0055093; GO:0070404; GO:0071398; GO:0106435; GO:0110095; GO:1902882; GO:1903179; GO:1904639; GO:1905627; GO:…	25.4246	25.6635	25.1965	25.4386	25.2853	25.4044	-0.00150604	17.6172	-0.123509	0.815679	0.0060502	0.00150604	FALSE
Aldh3a2	GO:0000302; GO:0004028; GO:0004029; GO:0005737; GO:0005783; GO:0005789; GO:0006081; GO:0006631; GO:0007417; GO:0007422; GO:0008544; GO:0016020; GO:0033306; GO:0042803; GO:0043231; GO:0043878; GO:0046292; GO:0046458; GO:0046577; GO:0050061; GO:0052814	22.2626	22.5673	22.248	22.4263	22.2932	22.4868	0.0033163	15.4916	0.326752	0.527315	0.00479609	-0.0033163	FALSE
Aldh3b1	GO:0004028; GO:0004029; GO:0004030; GO:0005737; GO:0005829; GO:0005886; GO:0006068; GO:0006081; GO:0006629; GO:0006979; GO:0018477; GO:0018479; GO:0034599; GO:0046185	20.796	20.5096	20.2666	20.4746	20.4932	20.664	0.00339737	14.211	0.24518	0.639599	0.00671684	-0.00339737	TRUE
Aldh4a1	GO:0003842; GO:0005759; GO:0005882; GO:0010133; GO:0016020; GO:0003842; GO:0005759; GO:0005882; GO:0010133; GO:0016020	20.7854	20.8075	20.886	20.6811	20.602	20.7683	-0.00150854	14.3961	-0.196731	0.708711	0.00375911	0.00150854	FALSE
Aldh5a1	GO:0004777; GO:0005739; GO:0006105; GO:0006536; GO:0007417; GO:0009448; GO:0009450; GO:0009791; GO:0031406; GO:0042802; GO:0045202; GO:0051287; GO:0051932	18.9806	19.1817	18.6206	18.9249	18.8304	18.6197	-0.0100155	13.1376	-0.597597	0.210312	0.00671893	0.0100155	FALSE
Aldh6a1	GO:0004491; GO:0005739; GO:0006210; GO:0006573; GO:0006574; GO:0016790; GO:0018478; GO:0019484; GO:0019859; GO:0050873	22.7834	23.107	22.7402	23.0403	22.8155	23.1627	0.0075828	15.8526	0.539677	0.269075	0.00591442	-0.0075828	FALSE
Aldh7a1	GO:0004029; GO:0004043; GO:0005634; GO:0005739; GO:0005829; GO:0008802; GO:0019285; GO:0042802; GO:0043878	24.377	24.211	24.0729	24.0871	23.799	23.8562	-0.011863	16.7592	-0.714918	0.110323	0.00580115	0.011863	FALSE
Aldh9a1	GO:0001822; GO:0001889; GO:0004029; GO:0005737; GO:0005829; GO:0006081; GO:0008802; GO:0009437; GO:0016620; GO:0018467; GO:0019145; GO:0033737; GO:0036094; GO:0042802; GO:0043176; GO:0043878; GO:0045329; GO:0047105; GO:0051287; GO:0051289	22.3551	22.6715	22.2475	22.4651	22.2743	22.2732	-0.0052488	15.5475	-0.419202	0.408031	0.00568383	0.0052488	FALSE
Aldoa	GO:0004332; GO:0006096	23.547	22.9467	23.0152	22.811	22.5328	22.182	-0.030403	16.0285	-0.855965	0.0296249	0.00918225	0.030403	FALSE
Aldoart2	GO:0004332; GO:0005829; GO:0006096; GO:0030388	21.8343	20.4631	20.7926	20.5091	20.4996	19.4994	-0.0464722	14.5807	-0.807521	0.0520067	0.0169724	0.0464722	FALSE
Alg1	GO:0004578; GO:0005783; GO:0006486; GO:0006488; GO:0016020	19.9648	19.9681	20.4069	20.2524	20.292	20.6306	0.0160158	13.9338	0.809468	0.0509951	0.00580868	-0.0160158	FALSE
Alg10b	GO:0005783; GO:0005886; GO:0006487; GO:0006488; GO:0007605; GO:0060117; GO:0071805; GO:0106073	22.7027	22.8148	22.9934	23.0316	22.9112	23.0493	0.00617683	15.8448	0.590236	0.217459	0.00422385	-0.00617683	TRUE
Alg11	GO:0004377; GO:0005789; GO:0006487; GO:0006490; GO:0004377; GO:0005789; GO:0006487; GO:0006490	20.0891	20.4055	19.6989	20.1866	20.0008	20.2614	0.00451411	13.9078	0.241071	0.645399	0.00908649	-0.00451411	FALSE
Alg2	GO:0000033; GO:0004378; GO:0005634; GO:0005737; GO:0006486; GO:0006488; GO:0006490; GO:0012505; GO:0016020; GO:0046982; GO:0048306; GO:0048471; GO:0051592; GO:0102704	23.7572	23.4388	23.7018	23.608	23.6137	23.8245	0.00567435	16.3611	0.544886	0.263559	0.00436604	-0.00567435	FALSE
Alg3	GO:0000033; GO:0005783; GO:0005789; GO:0006486; GO:0052925	22.5312	22.2462	22.5201	21.9562	22.2472	22.6321	0.00747514	15.4471	0.3863	0.449374	0.00892426	-0.00747514	FALSE
Alg5	GO:0005789; GO:0006487; GO:0007368; GO:0016757; GO:0005789; GO:0006487; GO:0007368; GO:0016757; GO:0005789; GO:0006487; GO:0007368; GO:0016757	23.9865	23.9547	24.1756	23.9834	23.9746	24.6564	0.0187752	16.598	0.891982	0.0168715	0.00475777	-0.0187752	FALSE
Alkbh5	GO:0001666; GO:0005634; GO:0005794; GO:0005829; GO:0006397; GO:0006406; GO:0006417; GO:0007283; GO:0010793; GO:0016607; GO:0016706; GO:0030154; GO:0035515; GO:0042382; GO:0043488; GO:0046630; GO:0046872; GO:0050684; GO:0061157; GO:0140693; GO:0140694; GO:1990931	19.5854	19.9305	19.5164	19.7602	19.6822	18.8763	-0.0243051	13.7149	-0.869801	0.024324	0.00689363	0.0243051	FALSE
Alms1	GO:0001736; GO:0005813; GO:0005814; GO:0005829; GO:0006629; GO:0006915; GO:0007286; GO:0007605; GO:0008017; GO:0016197; GO:0019722; GO:0030728; GO:0036064; GO:0040015; GO:0042593; GO:0042632; GO:0045598; GO:0045807; GO:0046548; GO:0046599; GO:0050673; GO:0051393; GO:0051492; GO:0060122; GO:0060271; GO:0120162; GO:1904019; GO:1904036; GO:0001736; GO:0005813; GO:0005814; GO:0005829; GO:0006629; GO:…	21.0767	20.6736	20.6533	20.3209	20.5454	20.6882	-0.00269406	14.3377	-0.142598	0.787553	0.00934984	0.00269406	FALSE
Als2	GO:0001662; GO:0001701; GO:0001726; GO:0001881; GO:0005085; GO:0005096; GO:0005634; GO:0005737; GO:0005769; GO:0005813; GO:0005829; GO:0006979; GO:0007041; GO:0007409; GO:0007528; GO:0007626; GO:0008104; GO:0014069; GO:0016020; GO:0016050; GO:0016197; GO:0016601; GO:0030027; GO:0030424; GO:0030425; GO:0030426; GO:0031267; GO:0031982; GO:0032991; GO:0035249; GO:0042802; GO:0042803; GO:0043025; GO:…	18.5441	18.1189	18.6425	18.938	18.5081	18.6062	0.00330663	12.8431	0.162929	0.757768	0.0100118	-0.00330663	TRUE
Als2cl	GO:0005085; GO:0005737; GO:0008104; GO:0016197; GO:0031267; GO:0031410; GO:0005085; GO:0005737; GO:0008104; GO:0016197; GO:0031267; GO:0031410	19.266	18.5737	19.2038	19.0542	19.2365	19.327	0.00959393	13.1838	0.449189	0.371534	0.00954117	-0.00959393	FALSE
Alyref	GO:0000346; GO:0003697; GO:0003723; GO:0003729; GO:0005634; GO:0005737; GO:0006405; GO:0006406; GO:0016607; GO:0035145; GO:0060090; GO:0062153; GO:0071013; GO:0140691	24.7486	23.7852	23.9361	23.8352	24.3045	24.7001	0.0165375	16.6794	0.498177	0.314554	0.0143918	-0.0165375	FALSE
Amfr	GO:0000151; GO:0000209; GO:0004842; GO:0005783; GO:0005789; GO:0005794; GO:0005829; GO:0005886; GO:0006511; GO:0007611; GO:0030425; GO:0030426; GO:0030674; GO:0030968; GO:0032991; GO:0034052; GO:0034450; GO:0036503; GO:0036513; GO:0038023; GO:0038061; GO:0042802; GO:0043025; GO:0043130; GO:0044314; GO:0046872; GO:0048471; GO:0051087; GO:0051865; GO:0061630; GO:0070936; GO:0090090; GO:1904288; GO:…	19.8681	20.6944	20.8781	20.6865	20.7593	21.1956	0.0228499	14.186	0.675361	0.140979	0.0124759	-0.0228499	TRUE
Amot	GO:0001525; GO:0001570; GO:0001701; GO:0001702; GO:0001726; GO:0003365; GO:0005654; GO:0005884; GO:0005886; GO:0005923; GO:0006935; GO:0008104; GO:0008180; GO:0009897; GO:0016525; GO:0030027; GO:0030036; GO:0030139; GO:0030334; GO:0031410; GO:0035329; GO:0038023; GO:0040019; GO:0042074; GO:0042802; GO:0043116; GO:0043532; GO:0043534; GO:0043536; GO:0048514; GO:0051056; GO:0090162	21.8639	22.366	22.1294	22.5309	22.126	22.1706	0.000232402	15.3848	0.0132404	0.980141	0.00877549	-0.000232402	TRUE
Amotl1	GO:0001525; GO:0003365; GO:0005923; GO:0008180; GO:0016324; GO:0030027; GO:0030036; GO:0031410; GO:0035329; GO:0042802; GO:0043534; GO:0043536; GO:0090162; GO:0001525; GO:0003365; GO:0005923; GO:0008180; GO:0016324; GO:0030027; GO:0030036; GO:0031410; GO:0035329; GO:0042802; GO:0043534; GO:0043536; GO:0090162	21.7731	22.7046	22.014	22.2393	22.4125	22.4263	0.00853443	15.3751	0.336213	0.514683	0.0119531	-0.00853443	TRUE
Amotl2	GO:0001525; GO:0003365; GO:0005886; GO:0005923; GO:0016055; GO:0016324; GO:0030036; GO:0030334; GO:0031410; GO:0035329; GO:0042802; GO:0055037	20.8506	21.4387	21.5307	21.4561	21.0748	20.1899	-0.0323787	14.829	-0.821471	0.0449639	0.0112384	0.0323787	TRUE
Ampd2	GO:0003876; GO:0005829; GO:0006188; GO:0009117; GO:0032264; GO:0042632; GO:0046033; GO:0046034; GO:0046039; GO:0046872; GO:0052652; GO:0072015; GO:0097009	21.2503	20.9784	20.9204	20.7029	20.8388	21.1381	0.00300747	14.5168	0.196869	0.708512	0.00748878	-0.00300747	FALSE
Ampd3	GO:0003876; GO:0032264; GO:0046872	25.3776	24.7861	24.9676	24.7993	24.7054	24.7615	-0.00892436	17.3171	-0.464711	0.353113	0.00850227	0.00892436	FALSE
Anapc1	GO:0005634; GO:0005680; GO:0007091; GO:0031145; GO:0060090; GO:0070979	21.2852	21.189	21.2805	21.1503	21.2715	21.275	0.001172	14.7162	0.265513	0.611089	0.00212783	-0.001172	FALSE
Anapc2	GO:0005680; GO:0006511; GO:0007091; GO:0010629; GO:0031625; GO:0031915; GO:0045773; GO:0050775; GO:0051301; GO:0070979; GO:0090129	20.8189	20.7667	20.9289	20.8858	20.845	21.2932	0.0135459	14.4147	0.930373	0.00710315	0.00266889	-0.0135459	FALSE
Anapc5	GO:0005634; GO:0005680; GO:0005737; GO:0005819; GO:0007049; GO:0019903; GO:0031145; GO:0045842; GO:0051301; GO:0070979	21.1251	21.0502	21.4002	21.3626	21.3433	21.271	0.00248405	14.7193	0.229404	0.661931	0.00526976	-0.00248405	FALSE
Anapc7	GO:0000792; GO:0005634; GO:0005680; GO:0005819; GO:0007420; GO:0015630; GO:0016567; GO:0019903; GO:0045842; GO:0051301; GO:0070979; GO:0140767	18.6139	18.0615	18.4513	18.6509	18.6459	18.6816	0.00835105	12.7811	0.457326	0.361836	0.00811958	-0.00835105	FALSE
Angel2	GO:0000175; GO:0003730; GO:0005737; GO:0015030; GO:0045930; GO:0070935; GO:0000175; GO:0003730; GO:0005737; GO:0015030; GO:0045930; GO:0070935	17.2088	18.4119	18.0476	18.2067	18.1384	18.25	0.011446	12.4327	0.349297	0.497363	0.0153523	-0.011446	FALSE
Angpt2	GO:0001525; GO:0001666; GO:0005615; GO:0007281; GO:0009612; GO:0009749; GO:0010467; GO:0010812; GO:0014070; GO:0014823; GO:0016525; GO:0030971; GO:0031100; GO:0042995; GO:0043537; GO:0045766; GO:0046872; GO:0048014; GO:0048514; GO:0050928; GO:0060135; GO:0062023; GO:0071363; GO:0072012	26.1146	25.6658	25.4647	25.5738	25.5612	25.4834	-0.00872803	17.8317	-0.470666	0.346134	0.0081808	0.00872803	TRUE
Angptl4	GO:0001525; GO:0001666; GO:0004857; GO:0005576; GO:0005615; GO:0006629; GO:0019216; GO:0042802; GO:0043066; GO:0043335; GO:0062023; GO:0070328; GO:0072577; GO:2000352	21.9676	22.344	21.4515	21.8797	21.3934	21.5638	-0.0126832	15.1699	-0.452521	0.367552	0.012497	0.0126832	TRUE
Ankfy1	GO:0005769; GO:0005829; GO:0010008; GO:0016020; GO:0016197; GO:0030904; GO:0031267; GO:0034058; GO:0042147; GO:0044354; GO:0046872; GO:0048549; GO:0090160; GO:1901981; GO:0005769; GO:0005829; GO:0010008; GO:0016020; GO:0016197; GO:0030904; GO:0031267; GO:0034058; GO:0042147; GO:0044354; GO:0046872; GO:0048549; GO:0090160; GO:1901981; GO:0005634; GO:0005769; GO:0005829; GO:0010008; GO:0016020; GO:…	22.8094	22.7558	22.8453	22.8092	22.8275	23.1194	0.00949976	15.7844	0.95165	0.00345012	0.00153323	-0.00949976	TRUE
Ankhd1	GO:0003723; GO:0005737; GO:0045087	21.8672	21.7287	21.8586	21.8384	21.8113	21.5336	-0.00858836	15.1477	-0.877725	0.0215126	0.00234426	0.00858836	FALSE
Ankle2	GO:0004860; GO:0005789; GO:0007084; GO:0007417; GO:0043066; GO:0051301; GO:0051721	22.7069	22.7994	22.8326	22.9689	22.7954	23.1522	0.0105394	15.7879	0.858678	0.0285466	0.00314531	-0.0105394	FALSE
Ankmy2	GO:0005929; GO:0019899; GO:0046872; GO:0019899; GO:0042995	19.871	19.1405	19.6551	19.335	19.6	19.9891	0.01359	13.4963	0.55465	0.253341	0.0101939	-0.01359	FALSE
Ankrd11	GO:0001701; GO:0001894; GO:0005634; GO:0009653; GO:0035264; GO:0042475; GO:0042802; GO:0048705; GO:0060323; GO:0060325; GO:0060348; GO:0001701; GO:0001894; GO:0005634; GO:0005654; GO:0005829; GO:0009653; GO:0035264; GO:0042475; GO:0042802; GO:0048705; GO:0060323; GO:0060325; GO:0060348; GO:0001701; GO:0001894; GO:0005634; GO:0009653; GO:0035264; GO:0042475; GO:0042802; GO:0048705; GO:0060323; GO:…	18.0085	19.1396	18.8517	19.2528	19.1411	18.4462	-0.00640999	13.0774	-0.171072	0.745895	0.0184586	0.00640999	FALSE
Ankrd13a	GO:0002091; GO:0005737; GO:0005770; GO:0005886; GO:0048471; GO:0140036; GO:1905667	20.8595	20.8416	20.9732	21.0385	20.9361	20.7062	-0.00583192	14.5195	-0.650631	0.161766	0.00340341	0.00583192	TRUE
Ankrd17	GO:0000785; GO:0001673; GO:0001955; GO:0003682; GO:0003723; GO:0005634; GO:0005737; GO:0006275; GO:0042742; GO:0043123; GO:0045087; GO:0045787; GO:0051151; GO:1900087; GO:1900245; GO:1900246; GO:0000785; GO:0001673; GO:0001955; GO:0003682; GO:0003723; GO:0005634; GO:0005654; GO:0005737; GO:0006275; GO:0031965; GO:0042742; GO:0043123; GO:0045087; GO:0045787; GO:0051151; GO:1900087; GO:1900245; GO:…	21.5665	21.2099	21.4841	21.4004	21.4619	20.8933	-0.0156338	14.8906	-0.82178	0.044813	0.00542005	0.0156338	FALSE
Ankrd28	Unknown; Unknown; Unknown; Unknown; Unknown	22.0623	21.8071	22.052	22.2504	22.083	22.234	0.00683157	15.2613	0.555433	0.252528	0.00511391	-0.00683157	FALSE
Ankrd50	GO:0032456	21.0623	21.1193	21.1474	21.1601	21.2094	21.3628	0.00771918	14.6285	0.974556	0.000962833	0.000887685	-0.00771918	FALSE
Ankzf1	GO:0004521; GO:0005737; GO:0006515; GO:0036503; GO:0046872; GO:0070301; GO:0072344; GO:0140101	19.6702	19.0836	19.4765	18.5677	19.2208	19.0116	-0.00909307	13.3479	-0.307437	0.553374	0.0140723	0.00909307	FALSE
Anln	GO:0000281; GO:0000915; GO:0002244; GO:0003779; GO:0005826; GO:0005938; GO:0015629; GO:0031106; GO:0032059; GO:0090521; GO:1904172; GO:0000281; GO:0000915; GO:0002244; GO:0003779; GO:0005826; GO:0005938; GO:0015629; GO:0031106; GO:0032059; GO:0090521; GO:1904172	21.1557	20.888	20.776	21.223	21.5606	20.9907	0.00124518	14.6166	0.0579012	0.913245	0.0107346	-0.00124518	TRUE
Ano1	GO:0005102; GO:0005227; GO:0005229; GO:0005247; GO:0005254; GO:0005886; GO:0006821; GO:0007200; GO:0009897; GO:0015111; GO:0015705; GO:0016324; GO:0034605; GO:0035774; GO:0042391; GO:0042734; GO:0042802; GO:0042803; GO:0050965; GO:0051649; GO:0060438; GO:0070254; GO:0072657; GO:0098978; GO:0106091; GO:1901653; GO:1902476	18.3832	18.2718	18.3271	18.2695	18.0495	18.3629	0.00049928	12.6656	0.0538177	0.919351	0.0046319	-0.00049928	TRUE
Ano10	GO:0005227; GO:0005229; GO:0005254; GO:0005886; GO:0006812; GO:0006821; GO:0043231; GO:1902476; GO:0005227; GO:0005229; GO:0005254; GO:0005886; GO:0006812; GO:0006821; GO:1902476	24.122	23.8696	24.1229	24.0264	23.9012	24.2323	0.00548191	16.6316	0.507717	0.303864	0.00465102	-0.00548191	TRUE
Ano6	GO:0002407; GO:0002543; GO:0005227; GO:0005229; GO:0005244; GO:0005247; GO:0005254; GO:0005886; GO:0006812; GO:0006821; GO:0007596; GO:0017121; GO:0017128; GO:0030501; GO:0032060; GO:0034707; GO:0034767; GO:0035590; GO:0035630; GO:0035725; GO:0042802; GO:0042803; GO:0043065; GO:0045332; GO:0045794; GO:0046931; GO:0051649; GO:0060078; GO:0060100; GO:0061588; GO:0061589; GO:0061590; GO:0061591; GO:…	23.2312	22.9557	22.978	22.8355	22.8147	22.8616	-0.00586574	15.9432	-0.495113	0.318015	0.00514662	0.00586574	TRUE
Anp32a	GO:0005634; GO:0005634; GO:0005634	21.9042	20.9409	21.4741	21.2411	21.1942	20.8427	-0.0182865	14.8595	-0.618564	0.190492	0.0116143	0.0182865	FALSE
Anp32b	GO:0001944; GO:0005634; GO:0005737; GO:0006334; GO:0008284; GO:0021591; GO:0042393; GO:0042981; GO:0043066; GO:0045596; GO:0046827; GO:0048839; GO:0060021; GO:0070063; GO:1900087	22.4992	22.985	22.297	22.2301	22.2254	21.8361	-0.0222894	15.6336	-0.763892	0.0770392	0.00941513	0.0222894	FALSE
Anxa1	GO:0001533; GO:0001780; GO:0001786; GO:0001891; GO:0002250; GO:0002548; GO:0002685; GO:0003697; GO:0005509; GO:0005543; GO:0005544; GO:0005615; GO:0005634; GO:0005737; GO:0005768; GO:0005886; GO:0006909; GO:0006954; GO:0007165; GO:0007166; GO:0007187; GO:0008289; GO:0008360; GO:0009410; GO:0009725; GO:0009986; GO:0010165; GO:0014070; GO:0014839; GO:0016323; GO:0016324; GO:0016328; GO:0019834; GO:…	25.3413	25.0517	25.2545	24.979	25.0541	25.1011	-0.00296951	17.4383	-0.279606	0.59152	0.00509836	0.00296951	TRUE
Anxa11	GO:0001786; GO:0005509; GO:0005544; GO:0005635; GO:0005654; GO:0005737; GO:0005819; GO:0005886; GO:0006909; GO:0008429; GO:0030496; GO:0032506; GO:0042581; GO:0042582; GO:0044548; GO:0045335; GO:0048306; GO:0051592	23.1154	23.2194	23.139	23.0423	22.9177	23.0096	-0.00449663	16.0228	-0.550069	0.258116	0.00341341	0.00449663	TRUE
Anxa2	GO:0001525; GO:0001533; GO:0001726; GO:0001765; GO:0001786; GO:0001921; GO:0001934; GO:0002020; GO:0002091; GO:0004867; GO:0005262; GO:0005509; GO:0005544; GO:0005546; GO:0005604; GO:0005737; GO:0005765; GO:0005768; GO:0005769; GO:0005811; GO:0005829; GO:0005886; GO:0005938; GO:0006900; GO:0007155; GO:0007160; GO:0007589; GO:0009986; GO:0010756; GO:0014823; GO:0016020; GO:0016323; GO:0019834; GO:…	26.9071	26.6895	26.9748	26.5365	26.451	26.7326	-0.00326502	18.5388	-0.209012	0.691047	0.00763808	0.00326502	TRUE
Anxa3	GO:0001786; GO:0005509; GO:0005544; GO:0005737; GO:0005886; GO:0006909; GO:0010595; GO:0016020; GO:0019834; GO:0021766; GO:0030424; GO:0030425; GO:0030670; GO:0031100; GO:0042581; GO:0042742; GO:0043025; GO:0043312; GO:0045766; GO:0048306; GO:0051054; GO:0051384; GO:0070848	24.0549	24.7272	24.1812	24.1649	23.8828	23.8649	-0.0138186	16.8266	-0.571443	0.236137	0.00992233	0.0138186	TRUE
Anxa4	GO:0005509; GO:0005544; GO:0042589; GO:0005509; GO:0005544; GO:0042589	22.9843	22.9085	22.9645	22.8153	22.924	22.8116	-0.00371513	15.8981	-0.659805	0.153914	0.00211554	0.00371513	FALSE
Anxa5	GO:0001786; GO:0005388; GO:0005509; GO:0005544; GO:0005615; GO:0005737; GO:0007596; GO:0008021; GO:0009897; GO:0010033; GO:0014704; GO:0017046; GO:0030018; GO:0030195; GO:0030425; GO:0030672; GO:0030971; GO:0042383; GO:0042802; GO:0042995; GO:0043025; GO:0043065; GO:0043204; GO:0043679; GO:0051592; GO:0071284; GO:0072563; GO:0097066; GO:0097211; GO:1901317; GO:1902721	23.6542	23.7767	23.6263	23.5277	23.6462	23.5626	-0.00314084	16.4011	-0.473197	0.343183	0.00292368	0.00314084	TRUE
Anxa6	GO:0005509; GO:0005544; GO:0005739; GO:0006816; GO:0006937; GO:0042470; GO:0048471; GO:0051560; GO:0097190	21.3373	20.8997	21.1584	20.3529	20.6481	20.3343	-0.0219651	14.5522	-0.687336	0.131355	0.0116057	0.0219651	FALSE
Anxa6	GO:0005509; GO:0005544; GO:0042470	25.6567	25.6405	25.6199	25.3031	25.2403	25.1469	-0.0143005	17.7228	-0.810756	0.0503314	0.00516264	0.0143005	FALSE
Anxa7	GO:0001786; GO:0005178; GO:0005509; GO:0005544; GO:0005545; GO:0005634; GO:0005635; GO:0005737; GO:0005789; GO:0005829; GO:0005886; GO:0006874; GO:0006914; GO:0007207; GO:0007599; GO:0008201; GO:0008360; GO:0008429; GO:0009651; GO:0009992; GO:0010629; GO:0014009; GO:0014070; GO:0030073; GO:0030855; GO:0031982; GO:0032024; GO:0045202; GO:0048306; GO:0051592; GO:0051649; GO:0061025; GO:0099105; GO:…	25.0072	24.6573	24.8139	24.3905	24.2651	24.3402	-0.0143721	17.1303	-0.634068	0.176359	0.00876375	0.0143721	TRUE
Ap1b1	GO:0001822; GO:0005794; GO:0005829; GO:0006886; GO:0007368; GO:0007507; GO:0008021; GO:0016192; GO:0019901; GO:0030131; GO:0030276; GO:0006886; GO:0012505; GO:0016192; GO:0030131; GO:0030276	24.175	23.7396	23.8992	23.732	23.6681	23.9664	0.000565266	16.5372	0.0388335	0.941779	0.00727258	-0.000565266	FALSE
Ap1g1	GO:0005518; GO:0005794; GO:0005802; GO:0005829; GO:0006886; GO:0016182; GO:0019894; GO:0030121; GO:0030136; GO:0030742; GO:0031267; GO:0035615; GO:0035646; GO:0043323; GO:0045954; GO:0048471; GO:0048488; GO:0055037; GO:0090160; GO:0098793; GO:0005518; GO:0005794; GO:0005802; GO:0005829; GO:0006886; GO:0016182; GO:0019894; GO:0030121; GO:0030136; GO:0030742; GO:0031267; GO:0035646; GO:0043323; GO:…	23.1534	22.6044	22.9809	22.666	22.8198	22.6561	-0.0071249	15.8594	-0.429083	0.395875	0.00749934	0.0071249	TRUE
Ap1g2	GO:0005798; GO:0006886; GO:0006896; GO:0016020; GO:0030121; GO:0030133; GO:0035615	22.3226	21.8063	22.071	21.8146	21.7393	21.7993	-0.0081494	15.2506	-0.469115	0.347946	0.00767086	0.0081494	FALSE
Ap1m1	GO:0005794; GO:0006886; GO:0016192; GO:0030131; GO:0030136; GO:0030665; GO:0032438; GO:0035615; GO:0035646	23.6963	23.1092	23.4147	23.0239	23.138	23.2711	-0.0035757	16.1566	-0.188154	0.721099	0.00933232	0.0035757	TRUE
Ap1s1	GO:0005829; GO:0005905; GO:0006886; GO:0009615; GO:0016192; GO:0030121; GO:0035615; GO:0042147; GO:0043195; GO:0043231	22.1437	21.9895	22.3344	21.7679	21.7749	22.0466	-0.00225082	15.2704	-0.13416	0.799967	0.00831272	0.00225082	FALSE
Ap2a1	GO:0006886; GO:0010976; GO:0016323; GO:0016324; GO:0019901; GO:0030117; GO:0030122; GO:0030136; GO:0032433; GO:0032991; GO:0035615; GO:0044877; GO:0048260; GO:0050750; GO:0072583; GO:1900126	24.0146	23.8019	23.8892	23.6604	23.6992	23.6165	-0.00820004	16.5365	-0.704129	0.11836	0.00413463	0.00820004	TRUE
Ap2a2	GO:0005886; GO:0006886; GO:0008021; GO:0019900; GO:0019901; GO:0019904; GO:0030117; GO:0030122; GO:0031410; GO:0035091; GO:0035615; GO:0044877; GO:0072583; GO:0097718; GO:0120283	24.2048	23.5996	23.8722	23.4716	23.6121	23.6898	-0.00551675	16.4923	-0.273886	0.599444	0.00968616	0.00551675	TRUE
Ap2b1	GO:0001822; GO:0003279; GO:0003281; GO:0006886; GO:0007507; GO:0016192; GO:0030118; GO:0030119; GO:0030122; GO:0030131; GO:0030276; GO:0035904; GO:0044877; GO:0045202; GO:0045807; GO:0048268; GO:0048488; GO:0060976; GO:0072583; GO:0098794; GO:0098884; GO:0098894; GO:0098978; GO:0099590; GO:1905477	23.1843	22.576	22.7379	22.7298	22.9076	22.2715	-0.0168363	15.8678	-0.713812	0.111136	0.00825922	0.0168363	FALSE
Ap2b1-ps1	GO:0006886; GO:0012505; GO:0016192; GO:0030131; GO:0030276	24.4609	24.1553	24.2573	24.0288	24.0383	24.1899	-0.00288847	16.7849	-0.235055	0.653912	0.00597211	0.00288847	FALSE
Ap2m1	GO:0002092; GO:0005048; GO:0005886; GO:0005905; GO:0006886; GO:0006900; GO:0008289; GO:0030122; GO:0031410; GO:0031623; GO:0035615; GO:0043195; GO:0044325; GO:0045202; GO:0048488; GO:0050750; GO:0065003; GO:0072583; GO:0097494; GO:0097718; GO:0098794; GO:0098884; GO:0098894; GO:0098978; GO:1900244; GO:1903077	25.0107	24.4752	24.6456	24.3338	24.3995	24.1539	-0.0163814	17.0907	-0.719167	0.107227	0.00791362	0.0163814	TRUE
Ap2s1	GO:0005886; GO:0006886; GO:0016192; GO:0030122; GO:0035615; GO:0043231; GO:0045202; GO:0048488; GO:0072583; GO:0098794; GO:0098884; GO:0098894; GO:0098978	23.4559	23.4956	23.4964	23.3264	23.2705	23.2944	-0.00541282	16.2478	-0.676537	0.140021	0.00294592	0.00541282	TRUE
Ap3b1	GO:0000902; GO:0002224; GO:0002244; GO:0003016; GO:0005739; GO:0006605; GO:0006622; GO:0006882; GO:0006886; GO:0006954; GO:0007040; GO:0007283; GO:0007338; GO:0007596; GO:0008089; GO:0016192; GO:0019882; GO:0019903; GO:0030123; GO:0030131; GO:0030324; GO:0030665; GO:0030742; GO:0030851; GO:0032438; GO:0034394; GO:0036211; GO:0042789; GO:0043473; GO:0045944; GO:0048007; GO:0048490; GO:0048872; GO:…	24.2356	24.1258	24.1735	24.1255	24.1537	24.4815	0.00908092	16.7262	0.867869	0.0250343	0.00259908	-0.00908092	TRUE
Ap3d1	GO:0006605; GO:0006623; GO:0006886; GO:0006896; GO:0008089; GO:0010008; GO:0016182; GO:0019882; GO:0030123; GO:0030424; GO:0033365; GO:0035646; GO:0043195; GO:0045944; GO:0048007; GO:0048490; GO:0048499; GO:0051138; GO:0072657; GO:0098793; GO:0098794; GO:0098830; GO:0098943; GO:0098978; GO:0099003; GO:0140916; GO:1904115; GO:0006605; GO:0006623; GO:0006886; GO:0006896; GO:0008089; GO:0010008; GO:…	23.8337	23.6852	23.8688	23.8654	23.8304	24.0711	0.00804361	16.4856	0.845388	0.0340091	0.00254114	-0.00804361	TRUE
Ap3m1	GO:0005794; GO:0006886; GO:0016192; GO:0030131; GO:0030659; GO:0005794; GO:0006886; GO:0016192; GO:0030131; GO:0030659	23.0158	23.1942	23.1604	23.224	23.1935	23.5982	0.0141295	16.0107	0.946617	0.00419858	0.00240583	-0.0141295	FALSE
Ap3m2	GO:0005794; GO:0006886; GO:0006897; GO:0007269; GO:0008021; GO:0008089; GO:0030131; GO:0030659; GO:0031410; GO:0046907; GO:0048490; GO:1904115	22.2674	22.508	22.4235	22.4416	22.4627	22.7262	0.00996841	15.5113	0.870911	0.0239204	0.0028125	-0.00996841	FALSE
Ap3s1	GO:0005794; GO:0006886; GO:0006896; GO:0008021; GO:0008089; GO:0016020; GO:0016192; GO:0030123; GO:0030659; GO:0043231; GO:0048490; GO:1904115	22.3644	22.2605	22.3116	22.1564	21.9949	22.7817	0.0137394	15.3759	0.675644	0.140748	0.00749584	-0.0137394	FALSE
Ap3s2	GO:0006886; GO:0006896; GO:0008089; GO:0016192; GO:0030123; GO:0030659; GO:0043231; GO:0048490; GO:1904115; GO:0005794; GO:0006886; GO:0006896; GO:0008021; GO:0008089; GO:0030123; GO:0030659; GO:0048490; GO:1904115	20.3442	19.9758	19.9555	19.9075	19.6426	20.2164	0.0026849	13.8504	0.141847	0.788656	0.00936838	-0.0026849	FALSE
Ap4b1	GO:0005802; GO:0005829; GO:0006605; GO:0006886; GO:0016192; GO:0030124; GO:0030131; GO:0030276; GO:0061938; GO:0098541; GO:0005802; GO:0005829; GO:0006605; GO:0006886; GO:0016192; GO:0030124; GO:0030131; GO:0030276; GO:0061938; GO:0098541	18.5341	18.6748	18.5626	18.3621	18.6005	18.4919	-0.00188917	12.8616	-0.231869	0.658429	0.00396276	0.00188917	FALSE
Ap5z1	GO:0000724; GO:0005634; GO:0005737; GO:0016197; GO:0016607; GO:0044599	17.5211	17.3462	17.515	17.6659	17.7267	18.117	0.0193299	12.1075	0.94972	0.00372861	0.00318632	-0.0193299	FALSE
Apaf1	GO:0001666; GO:0001822; GO:0001843; GO:0005524; GO:0005634; GO:0005829; GO:0007420; GO:0007584; GO:0008656; GO:0010659; GO:0030154; GO:0030900; GO:0031072; GO:0032991; GO:0042802; GO:0043293; GO:0043531; GO:0051402; GO:0070059; GO:0071560; GO:1902510; GO:2001235	22.514	22.3403	22.3075	22.5637	22.4323	22.722	0.00897786	15.5236	0.760265	0.0793202	0.00383559	-0.00897786	FALSE
Apba3	GO:0001540; GO:0001701; GO:0004857; GO:0005737; GO:0005886; GO:0007268; GO:0010468; GO:0015031; GO:0019899; GO:0043197; GO:0048471	19.979	20.0619	20.1054	19.5759	19.8017	19.8829	-0.00334304	13.8161	-0.223584	0.670213	0.00728678	0.00334304	TRUE
Apbb2	GO:0000122; GO:0001540; GO:0001764; GO:0005634; GO:0005737; GO:0005769; GO:0005783; GO:0005794; GO:0006939; GO:0007411; GO:0030198; GO:0036438; GO:0043065; GO:0043066; GO:0045944; GO:1901988; GO:0000122; GO:0001540; GO:0001764; GO:0005634; GO:0005737; GO:0005769; GO:0005783; GO:0005794; GO:0006939; GO:0007411; GO:0030198; GO:0036438; GO:0043065; GO:0043066; GO:0045944; GO:1901988	20.2708	20.2758	20.184	20.2571	20.4633	20.5598	0.00976884	14.0317	0.884423	0.0192652	0.00257738	-0.00976884	TRUE
Apeh	GO:0004252; GO:0005737; GO:0006508; GO:0008242; GO:0042802; GO:0050435	20.6216	20.1951	20.4079	20.2839	20.2672	20.3006	-0.00339786	14.1249	-0.292209	0.574162	0.00556034	0.00339786	FALSE
Api5	GO:0003723; GO:0003729; GO:0005634; GO:0005681; GO:0017134; GO:0043066; GO:0044346; GO:2000270	22.5004	22.5204	22.6563	22.6076	22.7411	23.6903	0.0341984	15.5718	0.985871	0.000298014	0.00290523	-0.0341984	FALSE
Apmap	GO:0004064; GO:0009058; GO:0009986; GO:0012505; GO:0016020; GO:0016844	21.0802	21.0113	20.7671	20.8032	20.7511	20.4853	-0.0143295	14.5219	-0.881627	0.0201891	0.00383541	0.0143295	TRUE
Apob	GO:0001701; GO:0005543; GO:0005615; GO:0005737; GO:0005783; GO:0005811; GO:0006629; GO:0006642; GO:0007283; GO:0007399; GO:0008201; GO:0008203; GO:0009566; GO:0009615; GO:0009743; GO:0009791; GO:0010033; GO:0010269; GO:0010628; GO:0010744; GO:0010884; GO:0010886; GO:0016042; GO:0019433; GO:0030301; GO:0030317; GO:0031983; GO:0032355; GO:0032496; GO:0033344; GO:0034359; GO:0034361; GO:0034362; GO:…	22.9006	22.5647	22.8226	22.9568	22.9381	22.6418	-0.00410642	15.8333	-0.326007	0.528313	0.00595397	0.00410642	TRUE
Apobec3	GO:0005737; GO:0008270; GO:0016787	20.6426	20.9667	20.6024	20.7761	20.6077	20.4622	-0.00875077	14.3886	-0.654946	0.158052	0.00504832	0.00875077	FALSE
Apoe	GO:0001540; GO:0001937; GO:0002021; GO:0005102; GO:0005319; GO:0005543; GO:0005576; GO:0005615; GO:0005635; GO:0005768; GO:0005770; GO:0005783; GO:0005794; GO:0006629; GO:0006641; GO:0006707; GO:0006869; GO:0006874; GO:0006898; GO:0006979; GO:0007186; GO:0007263; GO:0007616; GO:0008201; GO:0008203; GO:0008289; GO:0009986; GO:0010043; GO:0010467; GO:0010468; GO:0010544; GO:0010596; GO:0010629; GO:…	19.4046	20.862	19.6309	19.9766	19.7228	19.3308	-0.019184	13.8638	-0.446259	0.375047	0.0192352	0.019184	TRUE
Apoo	GO:0000139; GO:0005576; GO:0005739; GO:0005743; GO:0005789; GO:0042407; GO:0061617; GO:0000139; GO:0005576; GO:0005739; GO:0005743; GO:0005789; GO:0042407; GO:0061617	21.131	21.1772	20.748	20.9026	20.7216	21.3122	0.00781925	14.5044	0.418218	0.409248	0.00849149	-0.00781925	TRUE
Apool	GO:0005739; GO:0042407; GO:0061617	22.0789	22.3212	22.3398	22.4274	22.5271	23.6116	0.0410231	15.3645	0.98838	0.000201744	0.00315444	-0.0410231	FALSE
App	GO:0000086; GO:0000278; GO:0000978; GO:0001774; GO:0001934; GO:0001967; GO:0002265; GO:0003677; GO:0004867; GO:0005102; GO:0005109; GO:0005615; GO:0005641; GO:0005737; GO:0005768; GO:0005769; GO:0005783; GO:0005790; GO:0005794; GO:0005798; GO:0005886; GO:0005905; GO:0005911; GO:0006378; GO:0006417; GO:0006468; GO:0006878; GO:0006897; GO:0006979; GO:0007155; GO:0007176; GO:0007219; GO:0007409; GO:…	22.4433	20.8256	21.0775	21.1098	21.2077	21.0825	-0.0123999	14.8384	-0.279178	0.592112	0.0213248	0.0123999	TRUE
Appl1	GO:0001726; GO:0001786; GO:0005634; GO:0005737; GO:0005768; GO:0005769; GO:0005829; GO:0005886; GO:0006606; GO:0007049; GO:0007179; GO:0008286; GO:0010008; GO:0010762; GO:0012506; GO:0016020; GO:0023052; GO:0031410; GO:0031901; GO:0032009; GO:0033211; GO:0034143; GO:0035091; GO:0035729; GO:0042802; GO:0042803; GO:0043422; GO:0044354; GO:0044877; GO:0045088; GO:0046324; GO:0046326; GO:0048023; GO:…	21.9457	21.9328	21.9002	21.7357	21.8869	21.9868	0.00243533	15.1627	0.364578	0.477362	0.00311005	-0.00243533	TRUE
Aprt	GO:0002055; GO:0003999; GO:0005737; GO:0005829; GO:0006166; GO:0006168; GO:0007595; GO:0007625; GO:0016208; GO:0032263; GO:0032264; GO:0032869; GO:0044209; GO:0046083	22.4736	22.2084	22.3287	22.1044	22.478	22.2599	-0.00119019	15.471	-0.1043	0.844118	0.0056745	0.00119019	FALSE
Aqr	GO:0000398; GO:0003727; GO:0003729; GO:0005634; GO:0034458; GO:0071007; GO:0071013	23.462	24.2349	24.2811	24.5251	24.6213	24.4021	0.0129217	16.7279	0.406102	0.424334	0.0145385	-0.0129217	FALSE
Araf	GO:0000165; GO:0004674; GO:0004709; GO:0005524; GO:0005739; GO:0005829; GO:0007265; GO:0016310; GO:0032006; GO:0032434; GO:0033138; GO:0035556; GO:0043066; GO:0046872; GO:0106310	27.1842	26.9508	27.0566	26.9229	26.8547	27.0975	0.000851592	18.7171	0.090341	0.864857	0.00469393	-0.000851592	FALSE
Arap1	GO:0001921; GO:0005096; GO:0005547; GO:0005654; GO:0005737; GO:0005794; GO:0005802; GO:0005829; GO:0005886; GO:0007165; GO:0008360; GO:0031702; GO:0051491; GO:0051497; GO:0001921; GO:0005096; GO:0005547; GO:0005737; GO:0005794; GO:0005802; GO:0005886; GO:0007165; GO:0008360; GO:0031702; GO:0051491; GO:0051497	21.0109	20.7662	21.0735	20.7839	20.7736	20.7417	-0.00584197	14.4959	-0.526657	0.283054	0.00471477	0.00584197	TRUE
Arap3	GO:0005096; GO:0005547; GO:0005737; GO:0007165; GO:0043325	23.2558	23.1577	23.0165	23.071	23.1994	23.398	0.00762334	16.0197	0.729353	0.0999622	0.00357537	-0.00762334	FALSE
Arcn1	GO:0000139; GO:0005783; GO:0005794; GO:0006888; GO:0006890; GO:0008344; GO:0015031; GO:0021691; GO:0030126; GO:0030137; GO:0043473; GO:0048193; GO:0051645; GO:0051649	24.7447	24.2743	24.4815	24.2521	24.3717	24.6041	0.00337376	16.9288	0.226824	0.665599	0.00724311	-0.00337376	FALSE
Arf1	GO:0000139; GO:0000287; GO:0002090; GO:0003924; GO:0005525; GO:0005770; GO:0005794; GO:0005829; GO:0005886; GO:0006878; GO:0006886; GO:0007015; GO:0012505; GO:0014069; GO:0016192; GO:0019003; GO:0019904; GO:0030017; GO:0031252; GO:0032991; GO:0034315; GO:0034379; GO:0043005; GO:0045807; GO:0045956; GO:0050714; GO:0055108; GO:0060292; GO:0060999; GO:0070142; GO:0097061; GO:0097212; GO:0098974; GO:…	28.6731	28.6286	28.7012	28.4221	28.5386	28.7001	0.00172986	19.8201	0.203696	0.698683	0.00415716	-0.00172986	TRUE
Arf2	GO:0003924; GO:0005525; GO:0005737; GO:0005794; GO:0005886; GO:0006886; GO:0016192	21.9605	21.8428	21.7057	21.4378	21.3377	21.1942	-0.0191241	15.0823	-0.823554	0.0439533	0.00658605	0.0191241	TRUE
Arf4	GO:0000139; GO:0003924; GO:0005154; GO:0005525; GO:0005737; GO:0005794; GO:0005829; GO:0005886; GO:0006886; GO:0006890; GO:0007173; GO:0007612; GO:0016192; GO:0016477; GO:0032587; GO:0043066; GO:0043197; GO:0045176; GO:0045197; GO:0045944; GO:0048678; GO:0050807; GO:0060996; GO:0061512; GO:0098978; GO:0099175; GO:0106274; GO:1902017; GO:1990583; GO:2000377	26.4613	26.6469	26.6985	26.7138	26.7058	27.272	0.0201295	18.4106	0.960705	0.0022858	0.00290795	-0.0201295	TRUE
Arf5	GO:0003924; GO:0005525; GO:0005737; GO:0005794; GO:0005886; GO:0006886; GO:0006890; GO:0016192; GO:0048471	24.8986	24.8106	24.7777	24.5588	24.6743	25.2122	0.0119556	17.1276	0.694624	0.125643	0.00619079	-0.0119556	TRUE
Arf6	GO:0001726; GO:0001889; GO:0003925; GO:0005525; GO:0005737; GO:0005768; GO:0005769; GO:0005794; GO:0005829; GO:0005886; GO:0005925; GO:0005938; GO:0006886; GO:0007399; GO:0010975; GO:0010976; GO:0016020; GO:0016192; GO:0019003; GO:0030036; GO:0030139; GO:0030154; GO:0030838; GO:0030866; GO:0031527; GO:0031901; GO:0031996; GO:0032154; GO:0032456; GO:0034394; GO:0035020; GO:0035591; GO:0036010; GO:…	25.4602	25.0707	25.2635	24.9071	25.0609	25.2983	0.00166275	17.4404	0.108288	0.838203	0.0076323	-0.00166275	TRUE
Arfgap1	GO:0000139; GO:0005096; GO:0014069; GO:0015031; GO:0016192; GO:0030100; GO:0032012; GO:0045202; GO:0046872	22.0667	21.5891	21.3616	21.5492	21.3547	21.4725	-0.00743953	14.9965	-0.367971	0.472955	0.00939959	0.00743953	FALSE
Arfgap2	GO:0000139; GO:0005096; GO:0015031; GO:0046872; GO:0048205	22.3852	22.431	22.533	22.2752	22.2714	22.611	0.00533986	15.5041	0.508317	0.303196	0.00452329	-0.00533986	FALSE
Arfgap3	GO:0000139; GO:0005096; GO:0005829; GO:0009306; GO:0045202; GO:0046872; GO:0048205; GO:0048786; GO:0098684; GO:0098793; GO:0140238	21.6373	21.6213	21.6345	21.6202	21.8369	21.9035	0.00867785	14.9911	0.890954	0.0171882	0.00221142	-0.00867785	TRUE
Arfgef1	GO:0000139; GO:0005085; GO:0005730; GO:0005802; GO:0005829; GO:0006486; GO:0007030; GO:0010256; GO:0015031; GO:0016363; GO:0017022; GO:0030532; GO:0030837; GO:0031175; GO:0032012; GO:0034237; GO:0034260; GO:0048471; GO:0051897; GO:0090303; GO:2000114	20.2955	20.1163	20.089	20.285	20.097	20.4002	0.00591273	13.9727	0.589901	0.217786	0.00404677	-0.00591273	FALSE
Arfgef2	GO:0000139; GO:0001881; GO:0005085; GO:0005802; GO:0005813; GO:0005815; GO:0005829; GO:0005879; GO:0006887; GO:0006893; GO:0007032; GO:0010256; GO:0015031; GO:0016020; GO:0017022; GO:0031410; GO:0032012; GO:0032279; GO:0032280; GO:0032760; GO:0034237; GO:0035556; GO:0043197; GO:0048471; GO:0050811; GO:0055037; GO:0098793; GO:0098794; GO:0098978; GO:0098982	23.826	23.8727	23.8825	23.9451	23.9222	24.1691	0.00908132	16.5323	0.975162	0.000917743	0.00103134	-0.00908132	TRUE
Arfip1	GO:0000139; GO:0005829; GO:0006886; GO:0019904; GO:0032588; GO:0034315; GO:0050708; GO:0070273; GO:1905280	20.831	21.0536	20.9112	21.1368	21.3192	21.9991	0.0320214	14.4925	0.984417	0.000362371	0.00286008	-0.0320214	FALSE
Arfrp1	GO:0003924; GO:0005525; GO:0005794; GO:0005802; GO:0005829; GO:0006886; GO:0007369; GO:0016020; GO:0034067; GO:0042147; GO:0043001	21.1169	21.4292	21.534	21.7311	21.553	21.6899	0.00944516	14.8475	0.555985	0.251955	0.0070602	-0.00944516	FALSE
Arg1	GO:0000050; GO:0001889; GO:0001938; GO:0002250; GO:0004053; GO:0005615; GO:0005634; GO:0005737; GO:0005741; GO:0005829; GO:0006525; GO:0007565; GO:0009410; GO:0009635; GO:0010042; GO:0010043; GO:0010269; GO:0014075; GO:0019547; GO:0030145; GO:0030324; GO:0032496; GO:0032964; GO:0033189; GO:0033197; GO:0042130; GO:0042802; GO:0042832; GO:0043025; GO:0043200; GO:0043434; GO:0045087; GO:0046007; GO:…	22.5652	20.6326	20.7083	20.6265	20.5048	22.3578	0.0291081	14.5281	0.396376	0.436575	0.0337102	-0.0291081	TRUE
Arhgap1	GO:0001726; GO:0005096; GO:0005737; GO:0005886; GO:0007264; GO:0010008; GO:0016197; GO:0031252; GO:0031267; GO:0033572; GO:0048471; GO:2001136; GO:0001726; GO:0005096; GO:0005737; GO:0005886; GO:0007264; GO:0010008; GO:0016197; GO:0031252; GO:0031267; GO:0033572; GO:0048471; GO:0097443; GO:2001136	23.7945	23.7098	23.8634	23.4438	23.4597	23.4301	-0.00994583	16.4346	-0.663568	0.15074	0.00560653	0.00994583	TRUE
Arhgap12	GO:0001891; GO:0002011; GO:0005096; GO:0005737; GO:0006911; GO:0007015; GO:0007165; GO:0051058; GO:0098794; GO:0098978; GO:0150052	20.1827	19.7894	20.3336	19.9314	19.7739	20.3787	0.00838438	13.8535	0.405305	0.425332	0.00945564	-0.00838438	TRUE
Arhgap17	GO:0005096; GO:0005737; GO:0005829; GO:0005886; GO:0005923; GO:0007015; GO:0007165; GO:0017124; GO:0017156; GO:0032956; GO:0035020	22.8621	22.5077	22.7334	22.7093	22.7174	22.8095	0.00301542	15.7309	0.32388	0.531168	0.00440423	-0.00301542	TRUE
Arhgap18	GO:0001726; GO:0005096; GO:0005737; GO:0005881; GO:0007264; GO:0008360; GO:0030833; GO:0032956; GO:0051056; GO:2000145; GO:0001726; GO:0005096; GO:0005737; GO:0005829; GO:0005881; GO:0005886; GO:0007264; GO:0008360; GO:0016607; GO:0030833; GO:0032956; GO:0051056; GO:2000145	23.0481	22.7863	22.5549	22.3867	22.5659	22.7287	-0.00170195	15.7306	-0.0964962	0.855705	0.00877758	0.00170195	TRUE
Arhgap21	GO:0000139; GO:0005096; GO:0005794; GO:0005856; GO:0005886; GO:0007030; GO:0007165; GO:0030100; GO:0030659; GO:0051645; GO:0051683; GO:0051684; GO:0070161; GO:0072384; GO:0000139; GO:0005096; GO:0005794; GO:0005856; GO:0005886; GO:0007030; GO:0007165; GO:0030100; GO:0030659; GO:0051645; GO:0051683; GO:0051684; GO:0070161; GO:0072384; GO:0000139; GO:0005096; GO:0005794; GO:0005886; GO:0007030; GO:…	19.1507	19.1629	19.2146	19.0821	19.0458	18.8067	-0.0108196	13.2936	-0.968664	0.00145754	0.00138712	0.0108196	TRUE
Arhgap22	GO:0005096; GO:0005925; GO:0007165; GO:0098978; GO:0099175; GO:0005096; GO:0005925; GO:0007165; GO:0098978; GO:0099175; GO:0005096; GO:0005925; GO:0007165; GO:0098978; GO:0099175	20.7409	20.6091	20.6245	20.5343	20.5489	20.5706	-0.00255806	14.2987	-0.443713	0.37811	0.00258327	0.00255806	TRUE
Arhgap23	GO:0005096; GO:0007165; GO:0005096; GO:0007165	19.7924	19.8962	19.8261	19.8588	19.9731	19.5413	-0.00852573	13.7899	-0.75192	0.0846815	0.00373751	0.00852573	FALSE
Arhgap29	GO:0005096; GO:0005737; GO:0007165; GO:0030165; GO:0032991; GO:0046872	28.6817	28.5636	28.6981	28.8962	28.7779	28.7877	0.00346811	19.8945	0.398615	0.433746	0.00398965	-0.00346811	FALSE
Arhgap31	GO:0005096; GO:0007264; GO:0017124; GO:0030027; GO:0005096; GO:0007264; GO:0017124; GO:0030027	22.1577	22.2866	22.227	22.3376	22.2599	22.0983	-0.00400967	15.4332	-0.597271	0.210626	0.00269217	0.00400967	FALSE
Arhgap35	GO:0001843; GO:0003677; GO:0003924; GO:0005096; GO:0005525; GO:0005543; GO:0005634; GO:0005737; GO:0005829; GO:0005886; GO:0007266; GO:0007411; GO:0007413; GO:0008064; GO:0008360; GO:0008361; GO:0010976; GO:0015629; GO:0016477; GO:0021955; GO:0030879; GO:0030900; GO:0030950; GO:0031668; GO:0032794; GO:0032956; GO:0035024; GO:0036064; GO:0043010; GO:0043116; GO:0043547; GO:0044319; GO:0044877; GO:…	19.6247	19.5372	19.4809	19.2915	19.4172	19.6291	0.00293847	13.495	0.294893	0.570482	0.0047607	-0.00293847	TRUE
Arhgap5	GO:0002053; GO:0005096; GO:0005783; GO:0005829; GO:0007266; GO:0008361; GO:0010631; GO:0010634; GO:0016477; GO:0030879; GO:0042169	18.6781	17.5531	18.172	17.6243	17.5542	18.7222	0.0173243	12.3991	0.4072	0.422959	0.0194289	-0.0173243	FALSE
Arhgdia	GO:0001772; GO:0005094; GO:0005096; GO:0005504; GO:0005615; GO:0005634; GO:0005829; GO:0007266; GO:0008360; GO:0016020; GO:0019901; GO:0030336; GO:0031267; GO:0032880; GO:0035023; GO:0045202; GO:0051879; GO:0071260; GO:0071407; GO:0071461; GO:0071526; GO:0098685; GO:0098693	23.3918	23.0043	23.2688	23.2775	23.6082	23.2284	0.00073996	16.1431	0.0485048	0.9273	0.00761872	-0.00073996	TRUE
Arhgef1	GO:0001664; GO:0005085; GO:0005096; GO:0005829; GO:0005886; GO:0007186; GO:0001664; GO:0005085; GO:0005096; GO:0005737; GO:0007186; GO:0016020	22.9057	22.9909	22.986	22.9266	23.0378	23.2748	0.00982426	15.8926	0.95881	0.00251002	0.00145523	-0.00982426	TRUE
Arhgef10	GO:0005085; GO:0005813; GO:0019894; GO:0022011; GO:0030036; GO:0051298; GO:0051496; GO:0090307; GO:0005085; GO:0005813; GO:0019894; GO:0022011; GO:0030036; GO:0051298; GO:0051496; GO:0090307	21.9943	22.1185	21.8997	22.1449	22.0302	22.3585	0.009855	15.2483	0.812167	0.0496084	0.0035397	-0.009855	FALSE
Arhgef12	GO:0001664; GO:0005085; GO:0005096; GO:0005737; GO:0007186; GO:0007266; GO:0008217; GO:0016020	21.9253	21.9197	21.8584	21.9002	21.8499	22.1466	0.00706719	15.1571	0.844408	0.0344301	0.00224175	-0.00706719	FALSE
Arhgef15	GO:0005085; GO:0030425; GO:0061299; GO:0098794; GO:0098978; GO:0150052; GO:2000297	21.225	21.5086	21.2598	21.598	21.5313	21.2751	-0.00223277	14.8476	-0.177586	0.736421	0.00618651	0.00223277	FALSE
Arhgef18	GO:0005085; GO:0005737; GO:0007264; GO:0008360; GO:0030036; GO:0045177; GO:0051497; GO:0150105; GO:0005085; GO:0005737; GO:0007264; GO:0008360; GO:0030036; GO:0045177; GO:0051497; GO:0150105; GO:0005085; GO:0005737; GO:0007264; GO:0008360; GO:0030036; GO:0045177; GO:0051497; GO:0150105	19.0986	18.5229	19.3036	19.1732	19.0036	19.4105	0.0125406	13.1475	0.524827	0.28504	0.0101697	-0.0125406	FALSE
Arhgef2	GO:0000132; GO:0000902; GO:0002102; GO:0005085; GO:0005737; GO:0005794; GO:0005819; GO:0005856; GO:0005874; GO:0005923; GO:0007015; GO:0007026; GO:0008017; GO:0014069; GO:0031267; GO:0031410; GO:0031982; GO:0032587; GO:0032755; GO:0032760; GO:0032991; GO:0035023; GO:0043025; GO:0043198; GO:0045087; GO:0045666; GO:0045944; GO:0046872; GO:0050731; GO:0050768; GO:0051092; GO:0055059; GO:0071225; GO:…	24.3677	24.3088	24.2956	24.3449	24.3938	24.5305	0.0061136	16.8547	0.936084	0.00599735	0.00114873	-0.0061136	TRUE
Arhgef28	GO:0000902; GO:0003723; GO:0005085; GO:0005737; GO:0005886; GO:0021955; GO:0035023; GO:0046872; GO:0060052	21.2938	21.1384	21.1432	21.4738	21.1529	21.1222	-0.00362644	14.7326	-0.340031	0.509611	0.00501477	0.00362644	TRUE
Arhgef40	GO:0005085; GO:0005829; GO:0005886; GO:0005085; GO:0005085; GO:0005085	20.6503	20.724	20.7962	20.8035	20.7429	21.1505	0.0126691	14.3429	0.941427	0.00504567	0.00226901	-0.0126691	TRUE
Arhgef6	GO:0005085; GO:0005737; GO:0005911; GO:0030027; GO:0030032; GO:0035556	21.4985	21.4507	21.4314	21.3887	21.3066	21.5266	0.00177386	14.8452	0.292019	0.574423	0.00290484	-0.00177386	FALSE
Arhgef7	GO:0000322; GO:0001726; GO:0002244; GO:0005085; GO:0005737; GO:0005813; GO:0005829; GO:0005886; GO:0005925; GO:0005938; GO:0007030; GO:0007264; GO:0007266; GO:0019901; GO:0030027; GO:0030032; GO:0030426; GO:0032991; GO:0043005; GO:0043015; GO:0043025; GO:0043065; GO:0043615; GO:0060124; GO:0097431; GO:0098794; GO:0098974; GO:0098982; GO:0099140; GO:1905833	22.7676	22.5965	22.6035	22.5709	22.5943	22.5882	-0.00209036	15.6927	-0.372531	0.467054	0.00260367	0.00209036	TRUE
Arhgef7	GO:0000322; GO:0002244; GO:0005085; GO:0005829; GO:0005886; GO:0019901; GO:0030027; GO:0030032; GO:0035556; GO:0060124; GO:0098794; GO:0005085; GO:0005737; GO:0030027; GO:0030032; GO:0035556; GO:0005085; GO:0005737; GO:0030027; GO:0030032; GO:0035556	21.4786	21.2122	21.2765	21.0451	21.1464	21.4181	0.00323326	14.7172	0.256922	0.623097	0.00608109	-0.00323326	TRUE
Arid1a	GO:0000122; GO:0000785; GO:0001704; GO:0001843; GO:0003205; GO:0003408; GO:0003677; GO:0005654; GO:0006325; GO:0006337; GO:0006338; GO:0006357; GO:0007369; GO:0007566; GO:0016514; GO:0016922; GO:0019827; GO:0030520; GO:0030521; GO:0030900; GO:0031491; GO:0035060; GO:0042921; GO:0045893; GO:0055007; GO:0060674; GO:0071564; GO:0071565; GO:0140658	22.4058	22.851	22.7993	23.1146	23.2545	22.7648	0.00266065	15.8315	0.116889	0.825465	0.0113031	-0.00266065	FALSE
Arid1b	GO:0002931; GO:0003677; GO:0003700; GO:0005634; GO:0005654; GO:0005829; GO:0005886; GO:0006338; GO:0006357; GO:0007270; GO:0016514; GO:0031491; GO:0035060; GO:0045202; GO:0045893; GO:0060996; GO:0071565; GO:0097026; GO:1904385; GO:0002931; GO:0003677; GO:0003700; GO:0005634; GO:0005654; GO:0006338; GO:0006357; GO:0007270; GO:0016514; GO:0031491; GO:0035060; GO:0045202; GO:0045893; GO:0060996; GO:…	22.235	22.6144	22.5472	22.7266	22.8885	22.2714	-0.00527764	15.6628	-0.268928	0.606333	0.0094509	0.00527764	TRUE
Arid2	GO:0003007; GO:0003677; GO:0005654; GO:0005886; GO:0006337; GO:0006355; GO:0008285; GO:0016514; GO:0016586; GO:0030336; GO:0042592; GO:0048568; GO:0060038; GO:0060982; GO:0072359; GO:1905168	21.1951	21.5416	21.4848	21.7542	21.9583	21.3101	-0.00246768	14.9469	-0.114243	0.829381	0.0107294	0.00246768	TRUE
Arid5b	GO:0000122; GO:0000976; GO:0001822; GO:0003677; GO:0003713; GO:0005634; GO:0008584; GO:0008585; GO:0009791; GO:0010761; GO:0030325; GO:0035264; GO:0045444; GO:0048008; GO:0048468; GO:0048644; GO:0048705; GO:0060021; GO:0060325; GO:0060612; GO:0060613; GO:1990830; GO:0000122; GO:0000976; GO:0001822; GO:0003677; GO:0003713; GO:0005634; GO:0006357; GO:0008584; GO:0008585; GO:0009791; GO:0010761; GO:…	18.5323	19.5882	19.8033	20.437	19.8141	19.2742	-0.00235182	13.5835	-0.0480701	0.92795	0.0244341	0.00235182	FALSE
Arih1	GO:0000151; GO:0000209; GO:0004842; GO:0005634; GO:0005737; GO:0006511; GO:0008270; GO:0016567; GO:0016604; GO:0019005; GO:0031462; GO:0031463; GO:0031464; GO:0031624; GO:0031625; GO:0032436; GO:0061630; GO:0097413; GO:0000151; GO:0000209; GO:0004842; GO:0005634; GO:0005737; GO:0006511; GO:0008270; GO:0016567; GO:0016604; GO:0019005; GO:0031462; GO:0031463; GO:0031464; GO:0031624; GO:0031625; GO:…	21.2401	21.3054	21.4591	20.9053	21.2436	21.5983	0.00980786	14.6947	0.543202	0.265338	0.00757978	-0.00980786	FALSE
Arih2	GO:0000151; GO:0000209; GO:0004842; GO:0005634; GO:0005737; GO:0006511; GO:0008270; GO:0016567; GO:0031466; GO:0031624; GO:0032436; GO:0061630; GO:0070534; GO:0070936; GO:0071425	20.8022	20.7461	20.6772	20.2712	20.4187	20.5883	-0.00360634	14.2912	-0.23043	0.660472	0.00761464	0.00360634	FALSE
Arl1	GO:0000139; GO:0003924; GO:0005525; GO:0005737; GO:0005794; GO:0005802; GO:0005829; GO:0006886; GO:0007030; GO:0008047; GO:0009404; GO:0016192; GO:0019904; GO:0034067; GO:0042147; GO:0046872; GO:0048193; GO:1990583	25.4012	25.2172	25.485	25.3738	25.3765	25.6658	0.00900909	17.5612	0.790602	0.0611804	0.00348882	-0.00900909	FALSE
Arl2	GO:0003924; GO:0005525; GO:0005634; GO:0005737; GO:0005739; GO:0005758; GO:0005813; GO:0006110; GO:0006457; GO:0007098; GO:0010811; GO:0015630; GO:0015870; GO:0016328; GO:0019003; GO:0031113; GO:0031116; GO:0034260; GO:0051457; GO:0070830; GO:1903715	22.9561	22.7823	22.8596	22.4896	22.5121	22.5306	-0.00945025	15.7878	-0.607476	0.200874	0.00617859	0.00945025	TRUE
Arl3	GO:0000139; GO:0000281; GO:0000287; GO:0001822; GO:0003924; GO:0005525; GO:0005634; GO:0005737; GO:0005794; GO:0005813; GO:0005876; GO:0005881; GO:0005929; GO:0005930; GO:0006892; GO:0006893; GO:0007224; GO:0007264; GO:0008017; GO:0015031; GO:0015630; GO:0019003; GO:0030496; GO:0032391; GO:0035869; GO:0036064; GO:0042073; GO:0042461; GO:0060271; GO:0061512; GO:1903441	23.1864	22.8518	22.9792	22.7117	22.7369	22.5676	-0.0128318	15.9141	-0.761509	0.0785348	0.00546089	0.0128318	FALSE
Arl6	GO:0003924; GO:0005525; GO:0005737; GO:0005829; GO:0005929; GO:0005930; GO:0006886; GO:0007420; GO:0008589; GO:0010842; GO:0015630; GO:0016020; GO:0016055; GO:0016192; GO:0045444; GO:0060271; GO:0061512; GO:0097499; GO:1903445; GO:0003924; GO:0005525; GO:0005737; GO:0005829; GO:0005929; GO:0005930; GO:0006886; GO:0007420; GO:0008589; GO:0010842; GO:0016020; GO:0016055; GO:0016192; GO:0045444; GO:…	19.8714	19.6204	19.734	19.7653	19.7995	20.1835	0.0129574	13.6602	0.87749	0.0215938	0.00354096	-0.0129574	FALSE
Arl6ip5	GO:0002037; GO:0005789; GO:0005856; GO:0005886; GO:0006749; GO:0007611; GO:0008631; GO:0010917; GO:0015031; GO:0015813; GO:0016020; GO:0032874; GO:0034599; GO:0043065; GO:0044325; GO:0051051; GO:0051580; GO:0071407; GO:0072659; GO:0098712; GO:0099523	24.707	24.4896	24.8149	24.364	24.4919	25.0201	0.0114394	17.0103	0.608316	0.200079	0.00746271	-0.0114394	TRUE
Arl6ip6	GO:0005637	22.0238	22.4252	22.0867	22.5881	22.6241	21.9442	-0.0074753	15.4933	-0.324492	0.530345	0.0108952	0.0074753	FALSE
Arl8a	GO:0003924; GO:0005525; GO:0005737; GO:0005765; GO:0008089; GO:0015031; GO:0030496; GO:0031902; GO:0051233; GO:0051301; GO:1904115	23.8349	24.4353	24.227	24.0366	24.1103	23.6513	-0.0142381	16.7622	-0.665	0.14954	0.00799521	0.0142381	FALSE
Arl8b	GO:0001778; GO:0002505; GO:0002747; GO:0003925; GO:0005525; GO:0005737; GO:0005764; GO:0005765; GO:0005829; GO:0007059; GO:0008089; GO:0015031; GO:0016197; GO:0019003; GO:0030424; GO:0030496; GO:0031902; GO:0032418; GO:0042267; GO:0043014; GO:0045202; GO:0046754; GO:0048487; GO:0051233; GO:0051301; GO:0061909; GO:0090117; GO:0090385; GO:0101004; GO:1902774; GO:1904115; GO:1990927	24.2939	24.5725	24.8388	24.2402	24.3641	23.8956	-0.0182284	17.0088	-0.744402	0.0896465	0.00817548	0.0182284	FALSE
Armc1	GO:0005739; GO:0005741; GO:0005829; GO:0046872; GO:0048312	18.8699	18.5788	19.152	19.0783	19.003	19.7924	0.0274768	13.046	0.887003	0.018431	0.00715206	-0.0274768	FALSE
Armc10	GO:0005739; GO:0005741; GO:0005783; GO:0005789; GO:1902254	21.4188	21.6298	21.3113	21.443	21.3778	22.115	0.019364	14.811	0.849374	0.0323236	0.00601629	-0.019364	FALSE
Armc6	GO:0002244; GO:0005829	21.7586	21.8174	21.8025	21.7238	21.9399	22.1362	0.0109631	15.0831	0.935214	0.00615986	0.00207538	-0.0109631	FALSE
Armc8	GO:0000151; GO:0005634; GO:0005737; GO:0034657; GO:0043161	22.2911	22.2924	22.419	22.349	22.3306	22.178	-0.0045043	15.4934	-0.734039	0.0966963	0.00208361	0.0045043	FALSE
Armc8	GO:0000151; GO:0005634; GO:0005654; GO:0005737; GO:0005829; GO:0034657; GO:0043161	21.5745	21.6073	21.6232	21.6946	21.6266	21.7182	0.00321818	14.9793	0.767735	0.0746557	0.00134298	-0.00321818	FALSE
Armcx3	GO:0005634; GO:0005739; GO:0005741; GO:0005829; GO:0007005; GO:0008104; GO:0019896; GO:0045944; GO:1904115	18.6459	19.0184	19.1432	18.7626	19.2596	20.4165	0.0464834	13.0116	0.953059	0.00325349	0.00738385	-0.0464834	FALSE
Armh3	GO:0000139; GO:0005829; GO:1903358; GO:0000139; GO:0005829; GO:1903358	20.1517	19.8598	20.2082	20.0542	20.0674	20.5102	0.0131705	13.8757	0.794642	0.0589275	0.0050309	-0.0131705	FALSE
Armt1	GO:0006974; GO:0008757; GO:0008983; GO:0016791; GO:0019899; GO:0032259; GO:0046872; GO:0051998; GO:0097023; GO:0103026	18.8011	18.8596	19.3663	18.3988	18.2628	18.335	-0.0184117	13.0611	-0.568519	0.239098	0.0133212	0.0184117	FALSE
Arpc1a	GO:0005634; GO:0005737; GO:0005885; GO:0034314; GO:0035861; GO:0036195; GO:0051015	22.9893	23.2739	23.4424	23.573	23.5489	23.4951	0.00786914	16.1596	0.461622	0.356751	0.00756086	-0.00786914	FALSE
Arpc1b	GO:0005200; GO:0005634; GO:0005737; GO:0005885; GO:0032355; GO:0034314; GO:0036284; GO:0043627; GO:0044877; GO:0051015	26.1528	26.2865	26.4119	26.4681	26.5689	26.6251	0.0105465	18.2436	0.778009	0.0684501	0.00425824	-0.0105465	FALSE
Arpc2	GO:0005200; GO:0005634; GO:0005768; GO:0005885; GO:0005886; GO:0005925; GO:0009986; GO:0010592; GO:0014911; GO:0019894; GO:0030027; GO:0030041; GO:0030141; GO:0030426; GO:0030838; GO:0031252; GO:0031941; GO:0032587; GO:0032956; GO:0034021; GO:0034314; GO:0035254; GO:0035650; GO:0035861; GO:0036120; GO:0036195; GO:0043197; GO:0043198; GO:0043204; GO:0043679; GO:0044877; GO:0045202; GO:0051015; GO:…	26.6085	26.7971	26.8709	26.8803	27.032	27.0348	0.008842	18.5678	0.722015	0.105173	0.00423647	-0.008842	TRUE
Arpc3	GO:0005200; GO:0005737; GO:0005885; GO:0030027; GO:0030833; GO:0031252; GO:0031941; GO:0034314; GO:0051015; GO:0061850; GO:1990090	25.9583	26.0647	26.1421	26.1933	26.3112	26.1525	0.00327916	18.0955	0.358495	0.485295	0.00426952	-0.00327916	FALSE
Arpc4	GO:0005200; GO:0005737; GO:0005885; GO:0019899; GO:0030041; GO:0034314; GO:0042995; GO:0051015; GO:0005200; GO:0005737; GO:0005885; GO:0019899; GO:0030041; GO:0034314; GO:0042995; GO:0051015	27.2927	27.5393	27.6711	27.5647	27.5815	27.6109	0.00385028	19.0666	0.383129	0.453426	0.00464137	-0.00385028	FALSE
Arpc5	GO:0005200; GO:0005634; GO:0005737; GO:0005768; GO:0005885; GO:0014909; GO:0016477; GO:0021769; GO:0030011; GO:0030027; GO:0030426; GO:0030833; GO:0034314; GO:0035861; GO:0051015; GO:0051639; GO:0061842; GO:0097581	25.8771	26.0748	26.2165	26.2751	26.3078	26.5601	0.0152897	18.0739	0.864867	0.0261576	0.00443734	-0.0152897	FALSE
Arpc5l	GO:0005737; GO:0005885; GO:0016477; GO:0030833; GO:0034314; GO:0045202; GO:0051015; GO:0098978	25.0387	25.3174	25.473	25.5412	25.6241	25.5204	0.00776588	17.5687	0.476626	0.3392	0.00716184	-0.00776588	FALSE
Arpin	GO:0030027; GO:0030336; GO:0033058; GO:0051126; GO:2000393	19.4247	18.9563	19.3052	19.0607	18.9254	19.343	0.00313926	13.2667	0.19041	0.717837	0.00809264	-0.00313926	FALSE
Arrb1	GO:0005634; GO:0005886; GO:0005905; GO:0007165; GO:0009968; GO:0015031; GO:0031143; GO:0031410	20.8839	20.4821	20.3402	20.5226	20.6575	20.2279	-0.010647	14.2919	-0.59631	0.211555	0.00716649	0.010647	TRUE
Arrdc1	GO:0005737; GO:0005886; GO:0006511; GO:0006858; GO:0015031; GO:0016567; GO:0031410; GO:0031625; GO:0042802; GO:0045746; GO:0140112; GO:1903561; GO:1990756; GO:1990763	19.911	20.2325	20.0053	20.2966	20.242	20.3732	0.00923396	13.9255	0.671595	0.144066	0.00509356	-0.00923396	TRUE
Arsb	GO:0003943; GO:0004065; GO:0005764; GO:0006914; GO:0007584; GO:0008484; GO:0009268; GO:0009986; GO:0010632; GO:0010976; GO:0030209; GO:0043627; GO:0043890; GO:0046872; GO:0051597; GO:0061580; GO:0097065	21.2999	21.2833	20.8442	20.7235	20.591	20.7261	-0.0127951	14.5778	-0.545825	0.26257	0.00982089	0.0127951	TRUE
Arsl	GO:0004065; GO:0004065	21.1577	21.4962	20.8899	20.9729	20.8274	20.888	-0.00920055	14.6427	-0.475714	0.340257	0.00850596	0.00920055	FALSE
Asah1	GO:0005615; GO:0005634; GO:0005764; GO:0006631; GO:0010033; GO:0016811; GO:0017040; GO:0017064; GO:0030216; GO:0030324; GO:0046512; GO:0046513; GO:0046514; GO:0050810; GO:0062098; GO:0071356; GO:0102121	20.5498	20.4527	20.5966	20.4376	20.5657	19.7641	-0.0223209	14.2814	-0.922111	0.00886371	0.00468301	0.0223209	TRUE
Asap1	GO:0000139; GO:0001786; GO:0002102; GO:0005096; GO:0005546; GO:0005547; GO:0032588; GO:0043197; GO:0046872; GO:0060271; GO:0061000; GO:0061512; GO:0071803; GO:0098978; GO:0099175; GO:1903527	21.3076	21.2841	21.1261	21.1401	21.2265	21.0563	-0.00536707	14.7227	-0.709979	0.113971	0.00266178	0.00536707	FALSE
Asap2	GO:0005096; GO:0005737; GO:0045202; GO:0046872	20.7516	20.4728	20.6285	20.6333	20.3695	20.4605	-0.00558457	14.2823	-0.51375	0.297175	0.004663	0.00558457	FALSE
Asb6	GO:0016567; GO:0035556	19.9297	19.9888	20.3667	20.0605	19.9235	20.3902	0.00923858	13.8791	0.562399	0.245343	0.00679151	-0.00923858	FALSE
Ascc1	GO:0003723; GO:0005634; GO:0005667; GO:0006307; GO:0006355; GO:0031594; GO:1990391; GO:0003723; GO:0005634; GO:0005667; GO:0006307; GO:0006355; GO:0031594; GO:1990391	22.4274	22.2378	22.4903	22.2066	22.3239	22.4459	0.00251685	15.4792	0.280012	0.59096	0.0043144	-0.00251685	FALSE
Ascc2	GO:0005634; GO:0006355; GO:0022626; GO:0032790; GO:0043130; GO:0070530; GO:0072344; GO:0099053; GO:1990116; GO:1990391; GO:0005634; GO:0006355; GO:0022626; GO:0032790; GO:0043130; GO:0070530; GO:0072344; GO:0099053; GO:1990116; GO:1990391	20.9806	20.8098	20.9578	20.9411	21.0103	21.3238	0.0122314	14.4793	0.930256	0.00712678	0.00241216	-0.0122314	FALSE
Ascc3	GO:0003676; GO:0005524; GO:0005634; GO:0005829; GO:0006307; GO:0008283; GO:0016607; GO:0016887; GO:0022626; GO:0032508; GO:0032790; GO:0043138; GO:0072344; GO:0099053; GO:1990116; GO:1990391	21.1518	21.0028	21.1061	21.1688	21.0778	21.3039	0.00600891	14.6107	0.770863	0.0727407	0.00248273	-0.00600891	FALSE
Asf1a	GO:0000785; GO:0001649; GO:0003682; GO:0005634; GO:0006281; GO:0006334; GO:0006335; GO:0031297; GO:0032991; GO:0035861; GO:0042393; GO:0042692; GO:0140713; GO:0140861	20.1795	20.7248	20.3614	21.0586	21.1132	20.0654	-0.0112464	14.3407	-0.326353	0.527849	0.0162869	0.0112464	FALSE
Ash1l	GO:0000165; GO:0001501; GO:0002674; GO:0003677; GO:0003682; GO:0005634; GO:0005654; GO:0006355; GO:0006366; GO:0006954; GO:0007338; GO:0009791; GO:0010468; GO:0030317; GO:0042800; GO:0043409; GO:0045944; GO:0046697; GO:0046872; GO:0046974; GO:0046975; GO:0048733; GO:0050728; GO:0061038; GO:1903699; GO:1903709; GO:0000165; GO:0001501; GO:0002674; GO:0003677; GO:0003682; GO:0005634; GO:0005654; GO:…	19.76	20.0776	20.0214	20.3155	20.442	19.653	-0.00878077	13.9511	-0.374085	0.465047	0.0108842	0.00878077	FALSE
Ash2l	GO:0000791; GO:0000976; GO:0005634; GO:0006974; GO:0008013; GO:0008284; GO:0035097; GO:0043627; GO:0044665; GO:0044666; GO:0045815; GO:0045944; GO:0048188; GO:0071339; GO:0000791; GO:0000976; GO:0005634; GO:0006974; GO:0008013; GO:0008284; GO:0035097; GO:0043627; GO:0044665; GO:0044666; GO:0045815; GO:0045944; GO:0048188; GO:0071339	20.8816	21.1197	20.8843	21.5313	21.3942	20.6224	-0.0114183	14.6804	-0.432692	0.391467	0.0118954	0.0114183	FALSE
Asl	GO:0000050; GO:0000053; GO:0001822; GO:0001889; GO:0004056; GO:0005741; GO:0005829; GO:0006520; GO:0006525; GO:0006526; GO:0007494; GO:0007584; GO:0007626; GO:0009410; GO:0009636; GO:0009791; GO:0010043; GO:0014075; GO:0019676; GO:0032496; GO:0042450; GO:0042802; GO:0043025; GO:0043204; GO:0043434; GO:0045429; GO:0048471; GO:0048545; GO:0060416; GO:0060539; GO:0070852; GO:0071242; GO:0071320; GO:…	23.2074	23.2374	23.0778	23.082	22.9651	22.2175	-0.0288408	16.1053	-0.991131	0.000117639	0.00193345	0.0288408	FALSE
Asns	GO:0001889; GO:0004066; GO:0005524; GO:0005829; GO:0006520; GO:0006529; GO:0006541; GO:0009416; GO:0009612; GO:0009636; GO:0014070; GO:0031667; GO:0032354; GO:0032870; GO:0042149; GO:0042802; GO:0043066; GO:0043200; GO:0045931; GO:0070981; GO:1904044	23.6475	23.5886	23.6635	23.3939	23.4676	23.3364	-0.00821413	16.3536	-0.780853	0.0667757	0.00328582	0.00821413	FALSE
Asph	GO:0005737; GO:0005783; GO:0005886; GO:0007389; GO:0008283; GO:0008285; GO:0031647; GO:0032541; GO:0033017; GO:0035108; GO:0045862; GO:0051480; GO:0060021; GO:0060325; GO:0062101; GO:1901879; GO:0005737; GO:0005783; GO:0005886; GO:0007389; GO:0008283; GO:0008285; GO:0031647; GO:0032541; GO:0033017; GO:0035108; GO:0045862; GO:0051480; GO:0060021; GO:0060325; GO:0062101; GO:1901879; GO:0005737; GO:…	19.7926	20.2636	20.2162	19.7305	19.8342	19.5491	-0.0145275	13.8865	-0.669013	0.146198	0.00806977	0.0145275	TRUE
Asrgl1	GO:0001917; GO:0004067; GO:0005737; GO:0006508; GO:0008798; GO:0033345	19.016	19.2462	19.0469	18.9288	19.2073	18.233	-0.0248392	13.2941	-0.875853	0.0221621	0.00684296	0.0248392	FALSE
Atad1	GO:0002092; GO:0005524; GO:0005741; GO:0005778; GO:0007612; GO:0007613; GO:0016887; GO:0045211; GO:0051967; GO:0098794; GO:0098978; GO:0099149; GO:0140567; GO:0140570	21.3512	20.898	21.341	21.008	21.0684	21.2405	0.0017597	14.6495	0.122334	0.817415	0.00713819	-0.0017597	FALSE
Atad2	GO:0003682; GO:0005524; GO:0005634; GO:0016887; GO:0042393; GO:0045893; GO:0045944; GO:0003682; GO:0005524; GO:0005634; GO:0016887; GO:0042393; GO:0045893; GO:0045944	23.9274	24.2551	24.3022	24.6742	24.6063	24.0921	-0.00247707	16.8662	-0.111659	0.833207	0.0110227	0.00247707	FALSE
Atad2b	GO:0003682; GO:0005524; GO:0005634; GO:0005654; GO:0016887; GO:0042393; GO:0045944; GO:0070577	24.2634	24.5906	24.382	24.6655	24.8311	24.4197	0.000422146	16.9969	0.0263477	0.960488	0.00800828	-0.000422146	FALSE
Atad3	GO:0001558; GO:0005524; GO:0005739; GO:0005743; GO:0007005; GO:0008270; GO:0016887; GO:0042645; GO:0043066; GO:0140374	24.3444	24.3831	24.4432	24.547	24.4008	24.7468	0.010144	16.9006	0.886468	0.0186027	0.00264789	-0.010144	FALSE
Ate1	GO:0004057; GO:0005634; GO:0005737; GO:0010498	21.0784	20.7387	20.9194	20.5641	20.7184	20.6156	-0.00811251	14.4511	-0.546001	0.262385	0.00622393	0.00811251	FALSE
Atg12	GO:0000045; GO:0000421; GO:0000422; GO:0005654; GO:0005776; GO:0006914; GO:0016020; GO:0016236; GO:0031386; GO:0032480; GO:0032991; GO:0034045; GO:0034274; GO:0034727; GO:0045087; GO:0045824; GO:0050687; GO:0061723; GO:0097352; GO:1901096; GO:1904973; GO:1990234	18.2013	18.5723	18.7094	18.6637	18.9525	19.0794	0.0187283	12.8376	0.792189	0.0602912	0.00721383	-0.0187283	FALSE
Atg2b	GO:0005789; GO:0006914; GO:0034045; GO:0120013; GO:0000045; GO:0000407; GO:0005789; GO:0005811; GO:0032266; GO:0034045; GO:0034727; GO:0043495; GO:0061709; GO:0061723; GO:0061908; GO:0120013	20.0999	20.1255	19.6766	20.122	19.9665	20.1602	0.00436315	13.852	0.309831	0.550125	0.00669471	-0.00436315	FALSE
Atg3	GO:0000045; GO:0000407; GO:0005737; GO:0005829; GO:0006914; GO:0015031; GO:0016236; GO:0016567; GO:0019776; GO:0019777; GO:0019787; GO:0019899; GO:0034274; GO:0043653; GO:0044804; GO:0050765; GO:0061723; GO:0141046; GO:1902017	22.1599	21.9338	22.0574	21.864	21.8428	21.7796	-0.00797047	15.2592	-0.722959	0.104496	0.00380846	0.00797047	FALSE
Atg4b	GO:0000045; GO:0000421; GO:0000423; GO:0004175; GO:0004197; GO:0005737; GO:0005739; GO:0005783; GO:0005829; GO:0006508; GO:0006914; GO:0008233; GO:0008234; GO:0009267; GO:0015031; GO:0016237; GO:0016485; GO:0019786; GO:0031173; GO:0031410; GO:0034497; GO:0034727; GO:0035973; GO:0045732; GO:0097110	22.3168	22.3498	22.6184	22.2891	22.2945	22.3444	-0.00173428	15.5162	-0.181065	0.73137	0.00470996	0.00173428	FALSE
Atg7	GO:0000045; GO:0000407; GO:0000423; GO:0001889; GO:0005737; GO:0005930; GO:0006325; GO:0006914; GO:0006915; GO:0006995; GO:0006996; GO:0007005; GO:0007628; GO:0009267; GO:0009749; GO:0009791; GO:0010508; GO:0010659; GO:0010667; GO:0016236; GO:0019778; GO:0019779; GO:0021680; GO:0021860; GO:0021955; GO:0021987; GO:0030148; GO:0030163; GO:0030424; GO:0031175; GO:0031396; GO:0031401; GO:0031667; GO:…	21.7444	21.5537	21.9294	21.2558	21.3602	21.5021	-0.00574583	14.9799	-0.30236	0.560281	0.00905691	0.00574583	FALSE
Atic	GO:0003360; GO:0003937; GO:0004643; GO:0005829; GO:0005886; GO:0006177; GO:0006189; GO:0010035; GO:0021549; GO:0021987; GO:0031100; GO:0042803; GO:0044208; GO:0046452; GO:0046654; GO:0097294; GO:0098761	23.8272	23.7346	23.8348	23.5581	23.6913	23.7206	-0.0015673	16.457	-0.201036	0.702508	0.00381847	0.0015673	TRUE
Atl2	GO:0003924; GO:0005525; GO:0005783; GO:0007029; GO:0007030; GO:0016020; GO:0042802; GO:0051260; GO:0098826; GO:1990809	21.1701	20.4187	21.1175	20.5904	20.4692	20.7734	-0.00369824	14.4114	-0.148521	0.778857	0.0123122	0.00369824	FALSE
Atl3	GO:0003924; GO:0005525; GO:0007029; GO:0016020; GO:0051260; GO:0071346; GO:0003924; GO:0005525; GO:0007029; GO:0007030; GO:0042802; GO:0051260; GO:0071346; GO:0098826; GO:1903373	26.0658	25.8286	25.9141	25.8608	25.7935	25.86	-0.00257029	17.9603	-0.348017	0.499049	0.00346192	0.00257029	FALSE
Atm	GO:0000077; GO:0000425; GO:0000723; GO:0000724; GO:0000781; GO:0001541; GO:0001666; GO:0001756; GO:0002331; GO:0002376; GO:0004672; GO:0004674; GO:0004677; GO:0005524; GO:0005634; GO:0005654; GO:0005730; GO:0005737; GO:0005782; GO:0005813; GO:0005819; GO:0006281; GO:0006302; GO:0006974; GO:0007094; GO:0007095; GO:0007140; GO:0007143; GO:0007292; GO:0007420; GO:0007507; GO:0008340; GO:0008585; GO:…	18.9116	19.2623	19.0615	19.0497	19.1394	19.5166	0.013573	13.1903	0.839882	0.0364042	0.00438575	-0.013573	FALSE
Atp11a	GO:0000287; GO:0001701; GO:0005524; GO:0005783; GO:0005886; GO:0010831; GO:0016887; GO:0045332; GO:0055037; GO:0090555; GO:0097035; GO:0140326; GO:0140346; GO:1990531; GO:0000287; GO:0001701; GO:0005524; GO:0005783; GO:0005886; GO:0010831; GO:0016887; GO:0045332; GO:0055037; GO:0090555; GO:0097035; GO:0140326; GO:0140346; GO:1990531; GO:0000287; GO:0001701; GO:0005524; GO:0005783; GO:0005794; GO:…	21.513	21.0465	21.317	21.3096	21.3843	21.4556	0.00469199	14.7596	0.374953	0.463928	0.0058003	-0.00469199	TRUE
Atp11c	GO:0000287; GO:0002329; GO:0005524; GO:0005783; GO:0005886; GO:0016887; GO:0045332; GO:0045579; GO:0055037; GO:0090555; GO:0140326; GO:0140346; GO:1990531; GO:0000287; GO:0002329; GO:0005524; GO:0005783; GO:0005886; GO:0016887; GO:0045332; GO:0045579; GO:0055037; GO:0090555; GO:0140326; GO:0140346; GO:1990531; GO:0000287; GO:0002329; GO:0005524; GO:0005783; GO:0005886; GO:0016887; GO:0045332; GO:…	19.5385	19.5415	19.3909	19.4237	19.0675	19.5648	0.00117179	13.4541	0.081616	0.877848	0.00715473	-0.00117179	TRUE
Atp13a1	GO:0005524; GO:0005789; GO:0006874; GO:0015662; GO:0016020; GO:0016887; GO:0019829; GO:0055085; GO:0140567; GO:0140569	22.1038	22.0744	22.1292	21.9399	21.9437	22.3	0.00621077	15.2656	0.604199	0.203985	0.00409546	-0.00621077	FALSE
Atp1a1	GO:0002026; GO:0002028; GO:0005391; GO:0005524; GO:0005768; GO:0005783; GO:0005794; GO:0005886; GO:0005890; GO:0005901; GO:0006813; GO:0006814; GO:0006883; GO:0007231; GO:0008217; GO:0008556; GO:0009410; GO:0010248; GO:0014069; GO:0014704; GO:0015988; GO:0016020; GO:0016323; GO:0016324; GO:0016328; GO:0016791; GO:0016887; GO:0019901; GO:0019904; GO:0030007; GO:0030315; GO:0030424; GO:0030506; GO:…	25.5284	25.1142	25.2576	25.0682	24.8868	25.3435	0.000765117	17.4622	0.0441664	0.933793	0.0086533	-0.000765117	TRUE
Atp1a2	GO:0001504; GO:0001662; GO:0002026; GO:0002087; GO:0005391; GO:0005496; GO:0005524; GO:0005737; GO:0005768; GO:0005783; GO:0005886; GO:0005890; GO:0005901; GO:0006813; GO:0006814; GO:0006883; GO:0006937; GO:0006940; GO:0006942; GO:0008217; GO:0008344; GO:0008542; GO:0009986; GO:0010882; GO:0010996; GO:0014704; GO:0015988; GO:0016020; GO:0016887; GO:0019227; GO:0019229; GO:0019829; GO:0019852; GO:…	25.5664	25.3622	25.3358	25.3779	25.0533	25.5455	0.00254571	17.571	0.179373	0.733826	0.00698105	-0.00254571	TRUE
Atp1b1	GO:0001666; GO:0001671; GO:0001824; GO:0005391; GO:0005886; GO:0005890; GO:0005901; GO:0006813; GO:0006814; GO:0006874; GO:0006883; GO:0007155; GO:0010468; GO:0010882; GO:0014704; GO:0016020; GO:0016323; GO:0016324; GO:0016328; GO:0019901; GO:0030001; GO:0030007; GO:0030315; GO:0030674; GO:0031090; GO:0035725; GO:0036126; GO:0036376; GO:0042383; GO:0045087; GO:0046034; GO:0046982; GO:0050821; GO:…	19.0453	20.2878	20.3568	19.6919	19.754	20.366	0.0167093	13.6968	0.415808	0.412233	0.0182732	-0.0167093	TRUE
Atp1b3	GO:0001671; GO:0005391; GO:0005737; GO:0005886; GO:0005890; GO:0005901; GO:0006813; GO:0006814; GO:0006883; GO:0016323; GO:0016324; GO:0030001; GO:0030007; GO:0030674; GO:0035725; GO:0036126; GO:0036376; GO:0042470; GO:0050821; GO:0051117; GO:0071805; GO:0072659; GO:0086009; GO:1903278; GO:1903288; GO:1990573	22.0922	21.5922	21.7959	21.8952	21.5513	21.5031	-0.0111336	15.1402	-0.630106	0.179927	0.00686021	0.0111336	TRUE
Atp2a2	GO:0000045; GO:0002026; GO:0005388; GO:0005509; GO:0005524; GO:0005783; GO:0005789; GO:0006816; GO:0006874; GO:0006984; GO:0006996; GO:0010666; GO:0010882; GO:0014801; GO:0014883; GO:0014898; GO:0016020; GO:0016240; GO:0016529; GO:0016887; GO:0019899; GO:0031234; GO:0031775; GO:0032469; GO:0032470; GO:0032496; GO:0032991; GO:0033017; GO:0033292; GO:0034599; GO:0034605; GO:0034976; GO:0043434; GO:…	25.2766	25.1764	25.2598	24.9959	25.0466	25.4952	0.00817952	17.42	0.592008	0.21573	0.00556761	-0.00817952	FALSE
Atp2b1	GO:0005388; GO:0005516; GO:0005524; GO:0016887; GO:0042734; GO:0005388; GO:0005516; GO:0005524; GO:0016887; GO:0042734; GO:0001772; GO:0001818; GO:0003056; GO:0005388; GO:0005516; GO:0005524; GO:0005654; GO:0008217; GO:0016323; GO:0016887; GO:0030501; GO:0030672; GO:0042734; GO:0051480; GO:0051481; GO:0051928; GO:0098684; GO:0098978; GO:1900076; GO:1990034	22.5695	22.8056	23.0314	22.6531	22.6404	23.2198	0.0134387	15.7302	0.683802	0.134165	0.00717004	-0.0134387	TRUE
Atp2b4	GO:0003407; GO:0005388; GO:0005516; GO:0005524; GO:0005886; GO:0006357; GO:0006816; GO:0006874; GO:0007283; GO:0010629; GO:0010751; GO:0014832; GO:0015085; GO:0016020; GO:0016323; GO:0016525; GO:0016887; GO:0019901; GO:0021766; GO:0030018; GO:0030165; GO:0030315; GO:0030317; GO:0030346; GO:0032991; GO:0033138; GO:0036126; GO:0036487; GO:0038060; GO:0042383; GO:0043231; GO:0043537; GO:0045019; GO:…	22.4277	22.6633	22.6427	22.4345	22.4593	22.8223	0.00794625	15.5961	0.645984	0.165807	0.00469499	-0.00794625	TRUE
Atp2c1	GO:0000139; GO:0005388; GO:0005509; GO:0005524; GO:0005783; GO:0005794; GO:0005802; GO:0005886; GO:0006816; GO:0006828; GO:0006874; GO:0008544; GO:0016339; GO:0016887; GO:0030026; GO:0030036; GO:0030141; GO:0030145; GO:0032468; GO:0032472; GO:0032580; GO:0033106; GO:0042998; GO:0043123; GO:0070509; GO:0070588; GO:0098629; GO:0140613	22.2299	21.6566	21.7696	21.76	21.8866	22.3364	0.0131791	15.1219	0.617972	0.191041	0.0083834	-0.0131791	TRUE
Atp5f1a	GO:0000275; GO:0001937; GO:0002020; GO:0005524; GO:0005739; GO:0005743; GO:0005753; GO:0005754; GO:0005886; GO:0006629; GO:0006754; GO:0008180; GO:0009986; GO:0014850; GO:0015986; GO:0016020; GO:0042288; GO:0042776; GO:0043531; GO:0043532; GO:0043536; GO:0045121; GO:0045259; GO:0045261; GO:0045471; GO:0046933; GO:0071549; GO:0071732; GO:1902600	27.9262	27.9843	27.6425	27.6254	27.4274	27.4278	-0.013201	19.2667	-0.720566	0.106215	0.00635151	0.013201	TRUE
Atp5f1b	GO:0000275; GO:0001525; GO:0001889; GO:0005509; GO:0005524; GO:0005739; GO:0005743; GO:0005753; GO:0005886; GO:0006629; GO:0006754; GO:0006898; GO:0006933; GO:0009631; GO:0009986; GO:0010042; GO:0016020; GO:0016887; GO:0030228; GO:0031966; GO:0042288; GO:0042645; GO:0042776; GO:0043531; GO:0043532; GO:0043536; GO:0045121; GO:0045259; GO:0045261; GO:0046933; GO:0046961; GO:0051453; GO:0098761; GO:…	27.7329	27.8039	27.4459	27.6461	27.3073	27.4712	-0.00697438	19.1539	-0.477141	0.338603	0.00642292	0.00697438	TRUE
Atp5f1c	GO:0000122; GO:0001673; GO:0002039; GO:0005634; GO:0005669; GO:0042789; GO:0045261; GO:0046933; GO:0051123; GO:0051457; GO:0060261; GO:0140416	25.7673	25.6385	25.3959	25.283	25.0867	25.0627	-0.016604	17.6947	-0.752566	0.0842611	0.00726451	0.016604	FALSE
Atp5f1d	GO:0005743; GO:0033615; GO:0042776; GO:0045261; GO:0046933	24.4436	24.3551	23.7812	24.1505	23.989	23.6781	-0.0168009	16.7907	-0.713118	0.111647	0.00825822	0.0168009	FALSE
Atp5if1	GO:0001937; GO:0005516; GO:0005739; GO:0006783; GO:0009986; GO:0019899; GO:0030218; GO:0032991; GO:0042030; GO:0042802; GO:0043532; GO:0051117; GO:0051346; GO:0051882; GO:0072593; GO:0140260; GO:1901030; GO:1903052; GO:1903214; GO:1903578; GO:1904925	23.1231	21.7812	21.8674	21.814	21.4709	20.6812	-0.04917	15.423	-0.811344	0.0500294	0.0177134	0.04917	TRUE
Atp5me	GO:0000276; GO:0005753; GO:0015078; GO:0042776; GO:0044877	22.249	21.8077	22.0588	22.2601	22.1699	22.2715	0.00600561	15.3046	0.435344	0.388239	0.00620961	-0.00600561	FALSE
Atp5mf	GO:0000276; GO:0005753; GO:0042776; GO:0046933	24.7735	24.736	24.7953	24.6331	24.6544	25.0844	0.00973198	17.1126	0.779413	0.0676209	0.00391139	-0.00973198	FALSE
Atp5mg	GO:0000276; GO:0005753; GO:0015986; GO:0042776; GO:0046933	23.7596	23.8009	23.8493	23.6032	23.6399	24.595	0.0241545	16.3916	0.861328	0.0275115	0.00712368	-0.0241545	FALSE
Atp5mk	GO:0005739; GO:0005753	23.2444	23.1698	23.1404	23.0653	22.9994	23.5571	0.0109388	16.0072	0.726565	0.101928	0.00517232	-0.0109388	FALSE
Atp5pb	GO:0000276; GO:0005753; GO:0015986; GO:0042776; GO:0044877; GO:0046933; GO:0071456	25.7677	25.745	25.8158	25.6754	25.6021	25.5798	-0.00577692	17.8498	-0.796774	0.0577545	0.00219062	0.00577692	FALSE
Atp5pd	GO:0000274; GO:0000276; GO:0005739; GO:0005743; GO:0005753; GO:0015078; GO:0015986; GO:0042776; GO:0044877; GO:0046933; GO:1901653	24.8027	24.7099	24.5288	24.6659	24.4742	24.3969	-0.00937205	17.1098	-0.789232	0.0619533	0.00364616	0.00937205	FALSE
Atp5po	GO:0000274; GO:0000276; GO:0005739; GO:0005753; GO:0005886; GO:0009986; GO:0042776; GO:0044877; GO:0045261; GO:0046933; GO:0071320; GO:0071345; GO:1903924	25.5666	25.4024	25.3707	25.4478	25.3246	25.5825	0.00339884	17.6179	0.420353	0.406608	0.00366831	-0.00339884	TRUE
Atp6ap1	GO:0016020; GO:0016020; GO:0001671; GO:0006879; GO:0010008; GO:0031267; GO:0036035; GO:0036295; GO:0097401; GO:0098793; GO:0099638; GO:0141109	20.8973	20.5707	20.4436	20.3843	20.2532	20.419	-0.00717277	14.2525	-0.420551	0.406363	0.00773702	0.00717277	TRUE
Atp6v0a1	GO:0000220; GO:0005737; GO:0005886; GO:0007035; GO:0008021; GO:0016020; GO:0016241; GO:0016471; GO:0030665; GO:0030672; GO:0042470; GO:0043195; GO:0043229; GO:0046961; GO:0048471; GO:0051117; GO:0097401	22.8731	22.6446	23.0349	22.6018	22.4948	22.6663	-0.0050695	15.7807	-0.333592	0.518174	0.0071631	0.0050695	TRUE
Atp6v0a2	GO:0000220; GO:0001669; GO:0005886; GO:0006879; GO:0007035; GO:0033176; GO:0033179; GO:0036295; GO:0043229; GO:0046961; GO:0048471; GO:0051117; GO:1902495	22.2529	22.2032	22.6239	22.0611	22.0324	22.07	-0.00756473	15.4421	-0.443801	0.378004	0.00763738	0.00756473	TRUE
Atp6v0d1	GO:0005765; GO:0005769; GO:0006879; GO:0007034; GO:0007035; GO:0008021; GO:0016020; GO:0016324; GO:0016471; GO:0030672; GO:0032991; GO:0033176; GO:0033179; GO:0033181; GO:0036295; GO:0043679; GO:0044877; GO:0046961; GO:0097401; GO:1902495; GO:0005765; GO:0005769; GO:0005813; GO:0006879; GO:0007034; GO:0007035; GO:0008021; GO:0016020; GO:0016324; GO:0016471; GO:0030672; GO:0032991; GO:0033176; GO:…	23.0696	22.7414	23.1388	22.5575	22.5288	22.6309	-0.0097201	15.8516	-0.479249	0.336164	0.00890052	0.0097201	TRUE
Atp6v1a	GO:0000221; GO:0005524; GO:0005654; GO:0005737; GO:0005765; GO:0005829; GO:0005886; GO:0005902; GO:0006879; GO:0016020; GO:0016324; GO:0016887; GO:0030141; GO:0030665; GO:0033176; GO:0033180; GO:0036295; GO:0045335; GO:0046933; GO:0046961; GO:0097401; GO:0098850; GO:1902495; GO:1902600; GO:1904949	23.0541	22.6818	22.9715	22.7546	22.8011	22.9286	0.00100831	15.8425	0.092399	0.861796	0.00543294	-0.00100831	TRUE
Atp6v1b2	GO:0000221; GO:0001726; GO:0005524; GO:0005737; GO:0005829; GO:0005886; GO:0005902; GO:0007035; GO:0016324; GO:0030641; GO:0030665; GO:0042470; GO:0046034; GO:0046961; GO:0097401; GO:0098850	23.254	23.0449	23.0605	22.9317	22.8928	22.8581	-0.00789954	15.9986	-0.705904	0.11702	0.00396321	0.00789954	TRUE
Atp6v1c1	GO:0000221; GO:0005765; GO:0005886; GO:0030665; GO:0033176; GO:0033180; GO:0045177; GO:0046961; GO:0097401; GO:0098850; GO:1902495; GO:1904949	22.5192	22.3263	22.6257	22.3942	22.4329	22.7845	0.00919656	15.5456	0.711198	0.113066	0.00454523	-0.00919656	TRUE
Atp6v1d	GO:0005654; GO:0005813; GO:0005886; GO:0005929; GO:0007035; GO:0016020; GO:0016471; GO:0030665; GO:0033176; GO:0046961; GO:0060271; GO:0061512; GO:0097401; GO:0098850; GO:1902495	21.2261	21.1678	21.2058	20.7721	20.7995	20.6261	-0.0163161	14.6388	-0.807001	0.0522782	0.00596991	0.0163161	TRUE
Atp6v1e1	GO:0033178; GO:0046961	22.4011	22.1783	22.2726	22.183	22.1281	22.1691	-0.00360813	15.4266	-0.471349	0.345336	0.00337561	0.00360813	FALSE
Atp6v1h	GO:0000221; GO:0005765; GO:0006897; GO:0016020; GO:0033176; GO:0046961; GO:0097401; GO:0098850; GO:1902495; GO:0000221; GO:0005765; GO:0006897; GO:0016020; GO:0033176; GO:0046961; GO:0097401; GO:0098850; GO:1902495	23.121	22.6653	23.1279	23.1138	23.1721	23.3238	0.010409	15.9352	0.612826	0.195836	0.006711	-0.010409	FALSE
Atp7a	GO:0001568; GO:0001701; GO:0001836; GO:0001889; GO:0001974; GO:0002082; GO:0005375; GO:0005507; GO:0005524; GO:0005770; GO:0005794; GO:0005802; GO:0005886; GO:0005902; GO:0006568; GO:0006570; GO:0006584; GO:0006825; GO:0006878; GO:0007005; GO:0007565; GO:0007595; GO:0007626; GO:0010041; GO:0010042; GO:0010043; GO:0010273; GO:0010288; GO:0010468; GO:0010592; GO:0014069; GO:0015677; GO:0016020; GO:…	22.0703	22.5491	22.4133	22.7842	22.5153	22.8569	0.0144094	15.524	0.666055	0.148658	0.00806841	-0.0144094	TRUE
Atp9b	GO:0000287; GO:0005524; GO:0005768; GO:0005802; GO:0005886; GO:0006890; GO:0006897; GO:0016887; GO:0045332; GO:0048471; GO:0140326	20.6055	20.7828	20.8031	20.8616	20.5848	21.1452	0.0117518	14.3391	0.751612	0.0848829	0.00515664	-0.0117518	TRUE
Atpaf2	GO:0005739; GO:0005829; GO:0016607; GO:0033615	22.0997	22.0346	21.8998	21.7816	21.6442	21.3596	-0.0197008	15.2409	-0.939039	0.00546102	0.00360651	0.0197008	FALSE
Atr	GO:0000077; GO:0000723; GO:0001673; GO:0001741; GO:0004672; GO:0004674; GO:0005524; GO:0005634; GO:0005635; GO:0005694; GO:0006281; GO:0006302; GO:0006974; GO:0007566; GO:0008156; GO:0009410; GO:0009612; GO:0016605; GO:0031297; GO:0032212; GO:0032405; GO:0032407; GO:0034644; GO:0035979; GO:0043517; GO:0044818; GO:0046685; GO:0051081; GO:0051276; GO:0070198; GO:0070310; GO:0071480; GO:0090399; GO:…	18.1813	17.2589	18.0492	18.1635	18.1338	18.5009	0.0191084	12.3857	0.597912	0.210008	0.0128084	-0.0191084	FALSE
Atrx	GO:0000212; GO:0000228; GO:0000779; GO:0005524; GO:0005721; GO:0006281; GO:0006334; GO:0006366; GO:0007283; GO:0010571; GO:0015616; GO:0016605; GO:0016787; GO:0030330; GO:0030900; GO:0031297; GO:0031490; GO:0031509; GO:0032206; GO:0035064; GO:0035128; GO:0035264; GO:0045944; GO:0046872; GO:0060009; GO:0070087; GO:0070192; GO:0070198; GO:0072520; GO:0072711; GO:0099115; GO:0140658; GO:1904908	22.706	23.0317	22.8294	23.0778	23.1488	22.7594	-0.00285356	15.9093	-0.201959	0.70118	0.0069191	0.00285356	FALSE
Atxn10	GO:0005737; GO:0005814; GO:0005829; GO:0007399; GO:0019899; GO:0030425; GO:0030496; GO:0031175; GO:0032465; GO:0036064; GO:0042802; GO:0043025; GO:0048471; GO:0060271	24.0643	24.0021	24.0856	24.058	24.1853	24.7548	0.0213081	16.6299	0.983155	0.000423226	0.00198062	-0.0213081	FALSE
Atxn2	GO:0002091; GO:0003729; GO:0005154; GO:0005737; GO:0005794; GO:0005802; GO:0005829; GO:0010494; GO:0021702; GO:0033962; GO:0034063; GO:0040015; GO:0048471; GO:0048812; GO:0048872; GO:0050905; GO:1990904; GO:0002091; GO:0003729; GO:0005154; GO:0005737; GO:0005794; GO:0005802; GO:0010494; GO:0021702; GO:0033962; GO:0034063; GO:0040015; GO:0048471; GO:0048812; GO:0048872; GO:0050905; GO:1990904; GO:…	19.8693	19.5804	19.795	20.185	20.008	19.8438	0.00152502	13.77	0.0974299	0.854318	0.00778901	-0.00152502	FALSE
Atxn2l	GO:0003729; GO:0010494; GO:0016020; GO:0016071; GO:0016607; GO:0034063	21.9264	21.7348	21.7303	21.8199	21.8795	21.6691	-0.00403257	15.1322	-0.532301	0.276961	0.00320664	0.00403257	FALSE
Auh	GO:0003723; GO:0003730; GO:0004300; GO:0004490; GO:0005739; GO:0006552; GO:0006635; GO:0050011	21.8654	21.8856	21.6631	21.6703	21.4461	21.6334	-0.00578715	15.0747	-0.46264	0.355551	0.00554489	0.00578715	FALSE
Aup1	GO:0005776; GO:0005783; GO:0005789; GO:0005811; GO:0009615; GO:0016020; GO:0016791; GO:0030970; GO:0031624; GO:0031625; GO:0034389; GO:0036503; GO:0043130; GO:0061724; GO:0090447; GO:0140042; GO:1990044	21.066	21.4473	21.3919	21.4439	21.4201	21.857	0.0167804	14.7504	0.868619	0.0247576	0.00478598	-0.0167804	FALSE
Aurkb	GO:0000122; GO:0000775; GO:0000776; GO:0000779; GO:0002903; GO:0004672; GO:0004674; GO:0005524; GO:0005634; GO:0005694; GO:0005737; GO:0005876; GO:0006468; GO:0007051; GO:0007052; GO:0009838; GO:0010369; GO:0015630; GO:0019900; GO:0030496; GO:0031616; GO:0032133; GO:0032212; GO:0032465; GO:0032466; GO:0032467; GO:0034501; GO:0034644; GO:0036089; GO:0043687; GO:0044022; GO:0044839; GO:0044878; GO:…	21.3055	21.6354	21.7293	22.0677	22.5396	21.4523	-0.00205199	15.1158	-0.0593041	0.911148	0.0172701	0.00205199	FALSE
Aven	GO:0010972; GO:0016020; GO:0043066	20.7761	20.5009	20.762	20.5654	20.6768	20.5709	-0.00278408	14.326	-0.319465	0.537105	0.00412908	0.00278408	FALSE
Avl9	GO:0005737; GO:0016477; GO:0055037	20.0057	19.157	19.5887	19.2462	19.2532	19.4457	-0.00422698	13.5088	-0.175124	0.739999	0.011882	0.00422698	FALSE
Axl	GO:0001618; GO:0001764; GO:0001779; GO:0001786; GO:0001818; GO:0001961; GO:0001974; GO:0004713; GO:0004714; GO:0005524; GO:0005615; GO:0006909; GO:0006915; GO:0006954; GO:0007167; GO:0007169; GO:0007283; GO:0007399; GO:0009986; GO:0010936; GO:0016020; GO:0016477; GO:0019838; GO:0021885; GO:0030154; GO:0030168; GO:0031100; GO:0031668; GO:0032036; GO:0032689; GO:0032720; GO:0032825; GO:0032940; GO:…	20.5954	19.7038	20.0751	19.7139	19.3876	19.3122	-0.0252047	13.8868	-0.689641	0.129537	0.013233	0.0252047	TRUE
B2m	GO:0001913; GO:0001916; GO:0002237; GO:0002481; GO:0002502; GO:0002503; GO:0002726; GO:0005198; GO:0005615; GO:0005765; GO:0006826; GO:0006879; GO:0007608; GO:0007611; GO:0009410; GO:0009897; GO:0010977; GO:0019885; GO:0019886; GO:0023026; GO:0031902; GO:0033077; GO:0034756; GO:0042026; GO:0042605; GO:0042612; GO:0042613; GO:0042802; GO:0042803; GO:0042824; GO:0045646; GO:0046686; GO:0048260; GO:…	22.5765	21.5241	21.5003	20.9536	20.3043	20.1603	-0.0527366	15.0166	-0.765192	0.0762291	0.0221853	0.0527366	TRUE
B3gnt5	GO:0000139; GO:0006493; GO:0006629; GO:0007417; GO:0008532; GO:0047256	19.9809	21.0052	20.2576	20.3933	20.5483	20.6176	0.00694611	14.1416	0.260191	0.618521	0.0128883	-0.00694611	FALSE
B4galt1	GO:0000138; GO:0000139; GO:0002064; GO:0002526; GO:0003831; GO:0003945; GO:0004461; GO:0005989; GO:0006012; GO:0006487; GO:0006629; GO:0007155; GO:0007339; GO:0007341; GO:0009897; GO:0016323; GO:0030057; GO:0030145; GO:0030198; GO:0031526; GO:0032580; GO:0032991; GO:0043065; GO:0045136; GO:0050673; GO:0050680; GO:0060046; GO:0060054; GO:0060055; GO:0061755; GO:1905517	19.4334	19.2636	18.9114	18.8924	18.9844	18.916	-0.0086621	13.2725	-0.497382	0.31545	0.0075542	0.0086621	TRUE
B4galt7	GO:0000139; GO:0003831; GO:0005794; GO:0005975; GO:0006024; GO:0006029; GO:0006487; GO:0008378; GO:0016020; GO:0030145; GO:0030166; GO:0032580; GO:0046525; GO:0048147; GO:0070085; GO:0097435; GO:0003831; GO:0005794; GO:0005975; GO:0006024; GO:0006029; GO:0006487; GO:0008378; GO:0016020; GO:0030145; GO:0030166; GO:0046525; GO:0048147; GO:0070085; GO:0097435; GO:0000139; GO:0003831; GO:0005794; GO:…	19.5979	19.1801	19.1541	18.9589	18.8948	19.1834	-0.00411028	13.3085	-0.217278	0.679212	0.00923262	0.00411028	FALSE
Babam1	GO:0005634; GO:0005737; GO:0005829; GO:0006302; GO:0007095; GO:0010212; GO:0016604; GO:0045739; GO:0051301; GO:0070531; GO:0070552; GO:0071425; GO:0140861	20.7631	20.4578	20.8741	20.7299	20.9428	20.7423	0.00198881	14.371	0.155609	0.768471	0.00631257	-0.00198881	FALSE
Babam2	GO:0000152; GO:0005164; GO:0005634; GO:0005737; GO:0006302; GO:0006325; GO:0006915; GO:0006974; GO:0007095; GO:0010212; GO:0031593; GO:0043066; GO:0045739; GO:0051301; GO:0070531; GO:0070552; GO:0071479	22.5643	22.5772	22.7186	22.4217	22.4871	22.4833	-0.00330337	15.6464	-0.414519	0.413834	0.00362613	0.00330337	FALSE
Bag2	GO:0000774; GO:0010954; GO:0019538; GO:0030424; GO:0030425; GO:0031072; GO:0031397; GO:0031625; GO:0042802; GO:0044325; GO:0048156; GO:0050821; GO:0051087; GO:0101031; GO:1901588; GO:1901800	25.4598	25.6448	25.5676	25.6908	25.8425	25.615	0.0020563	17.7567	0.209317	0.690609	0.00480312	-0.0020563	FALSE
Bag3	GO:0000774; GO:0005634; GO:0005737; GO:0005829; GO:0008625; GO:0010658; GO:0010664; GO:0016020; GO:0021510; GO:0030018; GO:0034605; GO:0034620; GO:0042307; GO:0043066; GO:0044877; GO:0046716; GO:0046827; GO:0050821; GO:0051087; GO:0071260; GO:0097192; GO:0101031; GO:1903215; GO:1905337	22.0207	22.6018	22.5551	22.6209	22.714	22.5946	0.00677121	15.5642	0.353855	0.491372	0.00894876	-0.00677121	FALSE
Bag5	GO:0000774; GO:0005634; GO:0005737; GO:0005739; GO:0005829; GO:0007030; GO:0010977; GO:0016020; GO:0016234; GO:0019901; GO:0030314; GO:0031397; GO:0031625; GO:0032435; GO:0048471; GO:0050821; GO:0051087; GO:0051444; GO:0061084; GO:0090083; GO:1902176	21.4493	21.3847	21.3998	21.403	21.3965	21.3749	-0.00117004	14.8419	-0.592543	0.215209	0.000795308	0.00117004	FALSE
Bag6	GO:0001822; GO:0002429; GO:0005102; GO:0005634; GO:0005737; GO:0005829; GO:0006325; GO:0006511; GO:0006620; GO:0006915; GO:0007130; GO:0007283; GO:0007420; GO:0010498; GO:0016020; GO:0018393; GO:0030101; GO:0030154; GO:0030324; GO:0030544; GO:0031593; GO:0031625; GO:0031647; GO:0032435; GO:0036503; GO:0036506; GO:0042127; GO:0042771; GO:0042981; GO:0043022; GO:0043066; GO:0043161; GO:0045861; GO:…	22.7269	22.858	22.8243	22.9756	22.8381	22.8683	0.00146425	15.8279	0.237952	0.649808	0.00298839	-0.00146425	TRUE
Baiap2	GO:0001221; GO:0001726; GO:0005654; GO:0005829; GO:0005874; GO:0007009; GO:0008093; GO:0008360; GO:0010976; GO:0014069; GO:0015629; GO:0016358; GO:0030027; GO:0030141; GO:0030165; GO:0030175; GO:0030182; GO:0030838; GO:0032956; GO:0035418; GO:0042802; GO:0043005; GO:0043025; GO:0043197; GO:0043198; GO:0044306; GO:0048167; GO:0050804; GO:0051017; GO:0051764; GO:0060076; GO:0061003; GO:0061845; GO:…	19.7967	20.1388	20.4169	19.9405	19.9546	20.2959	0.00670452	13.8821	0.370086	0.470215	0.00841491	-0.00670452	TRUE
Baiap2l1	GO:0003779; GO:0005654; GO:0005829; GO:0005856; GO:0007009; GO:0030838; GO:0032956; GO:0051017; GO:0051764; GO:0070064	18.9041	18.8562	19.031	18.7776	18.9408	19.1006	0.00595786	13.086	0.662484	0.151651	0.0033683	-0.00595786	FALSE
Bak1	GO:0001776; GO:0001782; GO:0001783; GO:0001836; GO:0001974; GO:0002262; GO:0002352; GO:0005739; GO:0005741; GO:0005783; GO:0005829; GO:0006915; GO:0008053; GO:0008285; GO:0008630; GO:0009410; GO:0009620; GO:0010046; GO:0010225; GO:0010248; GO:0010332; GO:0010524; GO:0010629; GO:0014070; GO:0015288; GO:0031018; GO:0031072; GO:0031100; GO:0031334; GO:0031966; GO:0032471; GO:0033137; GO:0034644; GO:…	21.4073	21.1946	21.0125	21.1767	20.9901	20.2931	-0.0282378	14.7482	-0.95991	0.00237861	0.00412293	0.0282378	FALSE
Banf1	GO:0000785; GO:0000793; GO:0003677; GO:0003690; GO:0005634; GO:0005635; GO:0005654; GO:0005737; GO:0005829; GO:0006325; GO:0006979; GO:0007084; GO:0010836; GO:0015074; GO:0032480; GO:0042802; GO:0042803; GO:0045071; GO:0045824; GO:0051276; GO:0160049	26.5876	27.1102	27.0493	27.0428	27.0303	26.9699	0.00214976	18.6767	0.147196	0.780801	0.00722284	-0.00214976	FALSE
Banp	GO:0002039; GO:0003677; GO:0005634; GO:0006325; GO:0034504; GO:0042177; GO:0045893; GO:0002039; GO:0003677; GO:0005634; GO:0006325; GO:0007049; GO:0034504; GO:0042177; GO:0045893; GO:0002039; GO:0003677; GO:0005634; GO:0006325; GO:0007049; GO:0034504; GO:0042177; GO:0045893; GO:0002039; GO:0003677; GO:0005634; GO:0006325; GO:0007049; GO:0034504; GO:0042177; GO:0045893	20.6644	21.1233	20.9137	21.3211	21.4811	21.3708	0.0141171	14.5654	0.593492	0.214286	0.00957216	-0.0141171	FALSE
Bap1	GO:0000278; GO:0001558; GO:0001701; GO:0001894; GO:0002574; GO:0003682; GO:0004843; GO:0005634; GO:0005737; GO:0006511; GO:0008283; GO:0010035; GO:0010467; GO:0016579; GO:0030218; GO:0030223; GO:0030851; GO:0031490; GO:0033028; GO:0035517; GO:0035520; GO:0035726; GO:0036344; GO:0043249; GO:0043363; GO:0045892; GO:0050727; GO:0051726; GO:0061484; GO:0061519; GO:0070050; GO:0070661; GO:0071108; GO:…	20.0377	19.9785	19.9361	20.0847	20.3184	19.7913	-0.00548686	13.9156	-0.406508	0.423825	0.00616599	0.00548686	FALSE
Bax	GO:0001836; GO:0005741; GO:0008053; GO:0008630; GO:0015267; GO:0042803; GO:0043065; GO:0046982; GO:0097192	21.9777	21.8482	21.4986	21.6474	21.6215	21.6329	-0.00489089	15.0761	-0.364167	0.477897	0.00625406	0.00489089	FALSE
Baz1a	GO:0000228; GO:0003677; GO:0005634; GO:0005721; GO:0006261; GO:0006275; GO:0006334; GO:0006338; GO:0006355; GO:0008623; GO:0016590; GO:0031445; GO:0045740; GO:0046872	20.8968	21.3241	21.1912	21.4297	21.4011	20.8298	-0.00922384	14.74	-0.464168	0.353751	0.00880069	0.00922384	FALSE
Baz1b	GO:0000793; GO:0005634; GO:0005654; GO:0005721; GO:0006325; GO:0006338; GO:0006974; GO:0035173; GO:0042393; GO:0043596; GO:0043687; GO:0045945; GO:0046872; GO:0090535; GO:0110016; GO:0140801; GO:1905213	24.3012	24.7668	24.6376	24.8669	24.9679	24.7476	0.00565303	17.0942	0.31802	0.539052	0.00842643	-0.00565303	FALSE
Baz2a	GO:0000183; GO:0001188; GO:0003677; GO:0003723; GO:0005634; GO:0005677; GO:0005730; GO:0005829; GO:0006338; GO:0016479; GO:0016607; GO:0031507; GO:0033553; GO:0042393; GO:0044030; GO:0046872; GO:0070577; GO:0090536; GO:0140463; GO:0000183; GO:0001188; GO:0003677; GO:0003723; GO:0005634; GO:0005677; GO:0005730; GO:0006338; GO:0016479; GO:0031507; GO:0033553; GO:0042393; GO:0044030; GO:0046872; GO:…	22.3332	22.7444	22.5777	22.8538	22.8809	22.2136	-0.0100946	15.7311	-0.473719	0.342575	0.00938324	0.0100946	FALSE
Baz2b	GO:0000785; GO:0003677; GO:0005634; GO:0046872; GO:0000785; GO:0003677; GO:0005634; GO:0046872; GO:0000785; GO:0003677; GO:0005634; GO:0046872	19.9426	20.082	20.2257	20.3879	20.2865	20.11	0.00049627	13.9792	0.0405361	0.939229	0.0061163	-0.00049627	FALSE
Bbs7	GO:0001654; GO:0001750; GO:0005634; GO:0005813; GO:0005930; GO:0006357; GO:0007224; GO:0007420; GO:0007507; GO:0008104; GO:0016020; GO:0032436; GO:0034464; GO:0036064; GO:0043005; GO:0045444; GO:0046907; GO:0060170; GO:0060173; GO:0060271; GO:0061629; GO:1903929; GO:1905515; GO:0001654; GO:0001750; GO:0005634; GO:0005813; GO:0005930; GO:0006357; GO:0007224; GO:0007420; GO:0007507; GO:0008104; GO:…	21.0226	21.0507	21.0501	21.1593	21.3914	21.3069	0.00834943	14.6152	0.707959	0.115478	0.00416466	-0.00834943	FALSE
Bbx	GO:0000977; GO:0000981; GO:0005634; GO:0006357; GO:0060348; GO:1990837; GO:0000977; GO:0000981; GO:0005634; GO:0006357; GO:0060348; GO:1990837; GO:0000977; GO:0000981; GO:0005634; GO:0006357; GO:0060348; GO:1990837; GO:0000977; GO:0000981; GO:0005634; GO:0006357; GO:0060348; GO:1990837; GO:0000977; GO:0000981; GO:0005634; GO:0006357; GO:0060348; GO:1990837	19.8546	19.7032	19.9476	19.9778	19.9967	19.7414	-0.00282826	13.7914	-0.294385	0.571178	0.0045908	0.00282826	FALSE
Bcam	GO:0005055; GO:0005886; GO:0007155; GO:0007160; GO:0009986; GO:0043236	22.6044	21.8628	22.1406	22.1147	21.7552	20.8372	-0.0422016	15.4444	-0.928834	0.0074167	0.00841677	0.0422016	TRUE
Bcap29	GO:0005789; GO:0006886; GO:0006888; GO:0070973; GO:0005789; GO:0006886; GO:0006888; GO:0070973; GO:0005789; GO:0006886; GO:0006888; GO:0070973	21.4621	20.9802	21.0468	20.9997	21.0481	20.7673	-0.0120853	14.6698	-0.694066	0.126077	0.00626768	0.0120853	FALSE
Bcap31	GO:0000139; GO:0005739; GO:0005783; GO:0005789; GO:0005811; GO:0005886; GO:0006626; GO:0006886; GO:0006888; GO:0006955; GO:0007204; GO:0007283; GO:0030136; GO:0032471; GO:0032580; GO:0034976; GO:0035584; GO:0042288; GO:0044233; GO:0044877; GO:0051561; GO:0070973; GO:0097038; GO:1904154; GO:1904294; GO:2000060; GO:2001244; GO:0000139; GO:0005739; GO:0005783; GO:0005789; GO:0005811; GO:0005886; GO:…	21.75	21.1404	21.25	21.3078	21.2469	21.1043	-0.00909427	14.8231	-0.508179	0.303349	0.00770639	0.00909427	TRUE
Bcas2	GO:0000398; GO:0000974; GO:0005634; GO:0005662; GO:0005681; GO:0005813; GO:0016607; GO:0071007; GO:0071011; GO:0071013	23.7911	24.4937	24.5372	24.7506	24.8881	24.7294	0.0143658	16.9107	0.478668	0.336835	0.0131753	-0.0143658	FALSE
Bcas3	GO:0000407; GO:0000791; GO:0003682; GO:0005634; GO:0005737; GO:0005881; GO:0006914; GO:0007267; GO:0010595; GO:0010698; GO:0016922; GO:0031252; GO:0032956; GO:0035035; GO:0035091; GO:0042393; GO:0042594; GO:0043627; GO:0045111; GO:0045944; GO:0048487; GO:0071391; GO:0071944	20.0867	20.08	19.8647	19.8974	19.9829	19.646	-0.0108149	13.8821	-0.854874	0.0300641	0.00328188	0.0108149	FALSE
Bcat1	GO:0004084; GO:0005739; GO:0005829; GO:0006629; GO:0008652; GO:0009083; GO:0009098; GO:0009099; GO:0042802; GO:0050048; GO:0052654; GO:0052655; GO:0052656	20.7337	20.1372	20.7433	19.8749	20.4151	20.4997	0.00138067	14.1317	0.0526126	0.921154	0.0131029	-0.00138067	FALSE
Bcat2	GO:0004084; GO:0005739; GO:0006549; GO:0006550; GO:0006551; GO:0006573; GO:0006629; GO:0007595; GO:0008652; GO:0009081; GO:0009083; GO:0009098; GO:0009099; GO:0010817; GO:0050048; GO:0052654; GO:0052655; GO:0052656; GO:1990830	22.1131	22.1291	21.8373	22.1263	21.9777	21.7733	-0.00855514	15.2998	-0.709102	0.114624	0.00425346	0.00855514	FALSE
Bccip	GO:0000226; GO:0005634; GO:0005654; GO:0005813; GO:0005814; GO:0005829; GO:0006974; GO:0007052; GO:0015631; GO:0019207; GO:0019908; GO:0034453; GO:0061101; GO:0090307; GO:0097431	20.1013	20.089	20.3332	19.7803	19.7928	19.5479	-0.0175541	13.936	-0.804651	0.0535142	0.00647655	0.0175541	FALSE
Bckdha	GO:0003863; GO:0007584; GO:0009083; GO:0009353; GO:0044877; GO:0046872; GO:0047101; GO:0051384; GO:0051591; GO:0160120	21.4274	21.435	21.4973	21.4004	21.3775	21.3947	-0.00159096	14.859	-0.486662	0.327637	0.00142794	0.00159096	FALSE
Bckdk	GO:0004672; GO:0004674; GO:0004722; GO:0004740; GO:0005524; GO:0005739; GO:0006550; GO:0006552; GO:0006574; GO:0007283; GO:0008610; GO:0009083; GO:0009353; GO:0010906; GO:0016310; GO:0047323; GO:0106310	21.786	21.8207	21.7354	21.6294	21.3386	21.5091	-0.00865425	15.0536	-0.609415	0.199042	0.00562961	0.00865425	FALSE
Bcl2l1	GO:0001541; GO:0001666; GO:0001701; GO:0001836; GO:0002931; GO:0005737; GO:0005739; GO:0005741; GO:0005743; GO:0005759; GO:0005783; GO:0005813; GO:0005829; GO:0006897; GO:0006915; GO:0006979; GO:0007005; GO:0007281; GO:0007283; GO:0008021; GO:0008584; GO:0008630; GO:0009314; GO:0009410; GO:0009566; GO:0009615; GO:0010035; GO:0010243; GO:0010288; GO:0014070; GO:0016020; GO:0019901; GO:0021987; GO:…	20.7071	20.9242	20.8871	20.7944	20.71	20.5983	-0.00701101	14.4424	-0.745048	0.0892149	0.00313834	0.00701101	TRUE
Bcl6b	GO:0000122; GO:0000977; GO:0000978; GO:0001227; GO:0001817; GO:0002682; GO:0003677; GO:0005634; GO:0005654; GO:1990837	21.531	21.6028	21.592	21.2592	21.6742	21.5733	0.00164012	14.9189	0.147627	0.780168	0.00549408	-0.00164012	FALSE
Bcl7c	GO:0016514; GO:0016514; GO:0016514	21.9537	22.425	22.294	22.6311	22.619	22.4985	0.0080211	15.4768	0.411649	0.417405	0.0088789	-0.0080211	FALSE
Bclaf1	GO:0003677; GO:0003712; GO:0005634; GO:0005654; GO:0006974; GO:0016592; GO:0016607; GO:0043065; GO:0045892; GO:0045944; GO:1990830; GO:2000144; GO:2001244; GO:0003677; GO:0003712; GO:0005634; GO:0005654; GO:0006974; GO:0016592; GO:0016607; GO:0043065; GO:0045892; GO:0045944; GO:1990830; GO:2000144; GO:2001244	26.1955	25.5986	25.7872	25.7756	25.9157	25.9451	0.00232584	17.9163	0.150299	0.77625	0.00764949	-0.00232584	FALSE
Bclaf3	GO:0003677; GO:0003712; GO:0016592; GO:0045944; GO:0003677; GO:0003712; GO:0016592; GO:0045944	19.8082	20.3681	20.3878	20.7954	20.929	20.7047	0.0156741	14.1068	0.503558	0.308507	0.0134462	-0.0156741	FALSE
Bcr	GO:0002692; GO:0003014; GO:0004674; GO:0005085; GO:0005096; GO:0005524; GO:0005829; GO:0005886; GO:0006909; GO:0007264; GO:0007420; GO:0014069; GO:0016020; GO:0016310; GO:0016477; GO:0019899; GO:0030036; GO:0030216; GO:0030424; GO:0032496; GO:0032991; GO:0035023; GO:0042472; GO:0043114; GO:0043197; GO:0043312; GO:0043314; GO:0048008; GO:0048041; GO:0048872; GO:0050728; GO:0050766; GO:0050804; GO:…	21.1305	21.235	21.2825	21.1295	21.1956	21.2929	0.00286367	14.6837	0.519586	0.290757	0.00235453	-0.00286367	TRUE
Bcs1l	GO:0005524; GO:0005739; GO:0005743; GO:0007005; GO:0016887; GO:0032979; GO:0032981; GO:0033617; GO:0034551; GO:0005524; GO:0005739; GO:0005743; GO:0007005; GO:0016887; GO:0032979; GO:0032981; GO:0033617; GO:0034551	21.5581	21.2612	21.2722	21.1266	20.9779	20.8474	-0.0158357	14.7796	-0.825415	0.0430591	0.00541524	0.0158357	FALSE
Bdh1	GO:0001889; GO:0003858; GO:0005543; GO:0005743; GO:0005759; GO:0007584; GO:0008202; GO:0009410; GO:0009636; GO:0009725; GO:0032355; GO:0032868; GO:0042594; GO:0043231; GO:0045471; GO:0046686; GO:0051412; GO:0060416; GO:0060612; GO:0099617	23.7565	23.6369	23.6339	23.5575	23.4484	23.7869	0.00302383	16.3641	0.313994	0.544488	0.00457158	-0.00302383	FALSE
Bdp1	GO:0000126; GO:0001156; GO:0070898	19.9529	20.2676	19.9835	20.2784	20.2271	19.7774	-0.00908874	13.9783	-0.573214	0.234351	0.00649615	0.00908874	FALSE
Becn1	GO:0000045; GO:0000407; GO:0000423; GO:0001666; GO:0002753; GO:0005737; GO:0005768; GO:0005776; GO:0005783; GO:0005789; GO:0005802; GO:0005829; GO:0006914; GO:0006915; GO:0006995; GO:0007040; GO:0007080; GO:0007254; GO:0008285; GO:0009410; GO:0010008; GO:0010040; GO:0010288; GO:0010506; GO:0010507; GO:0010508; GO:0010613; GO:0016236; GO:0016241; GO:0016604; GO:0019901; GO:0030425; GO:0030674; GO:…	20.1123	20.2146	20.4941	20.3388	20.4151	20.6933	0.0132251	14.039	0.834347	0.0388884	0.0043688	-0.0132251	TRUE
Bend3	GO:0000122; GO:0000182; GO:0000183; GO:0000792; GO:0005654; GO:0005730; GO:0016479; GO:0051260; GO:1903580	20.9264	20.7896	21.0974	21.3395	21.5098	20.7388	-0.00588041	14.6407	-0.248311	0.635188	0.0114699	0.00588041	FALSE
Bfar	GO:0000209; GO:0005783; GO:0005789; GO:0006511; GO:0006915; GO:0016020; GO:0030674; GO:0043066; GO:0043161; GO:0046872; GO:0051865; GO:0061630; GO:0070534; GO:0070936; GO:0089720; GO:1903895	20.1091	19.7282	20.0759	20.3432	20.3489	20.3106	0.00943326	13.9074	0.512153	0.29894	0.00790992	-0.00943326	FALSE
Bgn	GO:0001974; GO:0005539; GO:0005615; GO:0009986; GO:0019955; GO:0031012; GO:0042383; GO:0050840; GO:0060348; GO:0061975	21.3328	23.1864	21.774	22.3267	21.9392	22.2091	0.00268858	15.3205	0.0559358	0.916184	0.0239952	-0.00268858	TRUE
Bicd2	GO:0005635; GO:0005642; GO:0005643; GO:0005737; GO:0005794; GO:0005813; GO:0005829; GO:0006890; GO:0007018; GO:0008093; GO:0031267; GO:0031410; GO:0034067; GO:0034452; GO:0051642; GO:0051959; GO:0070507; GO:0070840; GO:0072385; GO:0072393; GO:0005635; GO:0005642; GO:0005643; GO:0005737; GO:0005794; GO:0005813; GO:0005829; GO:0005886; GO:0006890; GO:0007018; GO:0008093; GO:0031267; GO:0031410; GO:…	22.2963	22.3183	22.126	22.4512	22.5231	22.3873	0.00372566	15.4679	0.350775	0.495418	0.00497318	-0.00372566	TRUE
Bin1	GO:0005737; GO:0030100; GO:0045202; GO:0005737; GO:0030100; GO:0045202; GO:0005737; GO:0030100; GO:0045202; GO:0005737; GO:0030100; GO:0045202	21.5282	21.3739	21.312	21.5319	21.2188	21.54	0.00264332	14.8283	0.252615	0.629138	0.00506224	-0.00264332	FALSE
Birc5	GO:0000226; GO:0000776; GO:0004869; GO:0005634; GO:0005737; GO:0005819; GO:0006915; GO:0007059; GO:0007127; GO:0007346; GO:0030496; GO:0043524; GO:0051301; GO:0061178; GO:0061469	18.7778	19.521	19.5862	20.2674	20.5	19.5947	0.00923487	13.6004	0.196776	0.708646	0.0230067	-0.00923487	FALSE
Birc6	GO:0000922; GO:0001890; GO:0004842; GO:0004869; GO:0005768; GO:0005802; GO:0005815; GO:0006915; GO:0008283; GO:0008284; GO:0016020; GO:0030496; GO:0032465; GO:0042127; GO:0043066; GO:0060711; GO:0060712; GO:0061631; GO:2001237	22.1407	21.9201	22.0883	21.9827	21.9732	22.0453	-0.000130825	15.2674	-0.0208819	0.968682	0.00313181	0.000130825	FALSE
Bles03	Unknown	21.4222	20.9316	21.5354	21.1953	21.0502	21.473	0.0052493	14.7077	0.277644	0.594235	0.00908162	-0.0052493	FALSE
Blmh	GO:0005737; GO:0006508; GO:0070005	22.8298	21.5257	22.3465	21.902	21.9747	21.6148	-0.0185045	15.3919	-0.49485	0.318314	0.0162474	0.0185045	FALSE
Blvra	GO:0000166; GO:0004074; GO:0005829; GO:0008270; GO:0042167; GO:0106276; GO:0106277	23.4047	23.3156	23.5005	23.1474	23.2387	23.6784	0.00891864	16.1484	0.60815	0.200237	0.00582079	-0.00891864	FALSE
Blvrb	GO:0004074; GO:0042167; GO:0042602; GO:0043195	23.6267	23.6901	23.5581	23.6758	23.6718	23.6933	0.00182007	16.3829	0.455044	0.364546	0.00178084	-0.00182007	FALSE
Bmp1	GO:0004222; GO:0005509; GO:0005615; GO:0006508; GO:0008233; GO:0008270; GO:0009953; GO:0016485; GO:0031982; GO:0042802; GO:0061036	19.4502	19.1019	18.9181	18.9133	19.3007	19.3344	0.00578544	13.2499	0.332633	0.519453	0.00820122	-0.00578544	TRUE
Bmp2k	GO:0004672; GO:0005524; GO:0005634; GO:0019208; GO:0030500; GO:0004672; GO:0005524; GO:0005634; GO:0016607; GO:0019208; GO:0030500	19.4361	19.8676	19.7434	19.6004	19.6671	19.8956	0.00717834	13.6095	0.541813	0.266809	0.00556778	-0.00717834	FALSE
Bms1	GO:0000462; GO:0000479; GO:0003924; GO:0005525; GO:0005730; GO:0030686; GO:0032040; GO:0034511; GO:0042274	24.415	24.719	24.6317	24.843	24.8473	24.5136	-0.00228521	17.109	-0.169415	0.748308	0.00664691	0.00228521	FALSE
Bnip1	GO:0005484; GO:0005635; GO:0005737; GO:0005741; GO:0005783; GO:0005789; GO:0006890; GO:0006915; GO:0007029; GO:0014823; GO:0015031; GO:0016320; GO:0030137; GO:0031201; GO:0031966; GO:0042594; GO:0043231; GO:0048763; GO:0090649; GO:0140208	20.1807	20.2045	20.3384	20.1653	20.2097	20.4451	0.00657921	13.9985	0.774291	0.0706675	0.0026886	-0.00657921	FALSE
Bok	GO:0001836; GO:0005102; GO:0005634; GO:0005640; GO:0005737; GO:0005739; GO:0005741; GO:0005743; GO:0005783; GO:0005789; GO:0005794; GO:0006915; GO:0006919; GO:0006921; GO:0008584; GO:0008630; GO:0008635; GO:0010506; GO:0016020; GO:0031625; GO:0031901; GO:0031966; GO:0032588; GO:0033106; GO:0042803; GO:0043065; GO:0043524; GO:0044877; GO:0046982; GO:0046983; GO:0048709; GO:0051259; GO:0051400; GO:…	21.529	21.6447	21.7308	22.0169	21.7041	21.7797	0.00320664	15.0441	0.256066	0.624296	0.00605259	-0.00320664	FALSE
Bola2l2	GO:0005634; GO:0005737; GO:0005829; GO:0006879; GO:0016226; GO:0044571; GO:0045454; GO:0051536; GO:0051537; GO:0097428; GO:1990229; GO:0005634; GO:0005737; GO:0005829; GO:0006879; GO:0016226; GO:0044571; GO:0045454; GO:0051536; GO:0051537; GO:0097428; GO:1990229	21.9894	21.9515	21.7586	21.8013	21.9405	21.8224	-0.00217412	15.1783	-0.298754	0.565202	0.00347247	0.00217412	FALSE
Bop1	GO:0000448; GO:0000463; GO:0005654; GO:0005694; GO:0005730; GO:0006364; GO:0008283; GO:0030687; GO:0042273; GO:0043021; GO:0051726; GO:0070545; GO:1901796; GO:1990904	25.5	25.7771	25.6601	25.7045	25.6849	25.0466	-0.0177132	17.8335	-0.858774	0.0285087	0.00528396	0.0177132	FALSE
Bptf	GO:0000122; GO:0000785; GO:0001892; GO:0005634; GO:0005654; GO:0006338; GO:0006355; GO:0006357; GO:0007420; GO:0007492; GO:0008094; GO:0009952; GO:0016589; GO:0030425; GO:0043565; GO:0044297; GO:0045944; GO:0046872; GO:0048471; GO:1904949; GO:1990090	21.6875	22.1018	21.9089	22.208	22.2689	21.6953	-0.00606842	15.2737	-0.311479	0.547891	0.00925669	0.00606842	FALSE
Brat1	GO:0001934; GO:0005634; GO:0005737; GO:0006006; GO:0006915; GO:0006974; GO:0008283; GO:0010212; GO:0016477; GO:0030307; GO:0051646; GO:0001934; GO:0005634; GO:0005737; GO:0006006; GO:0006915; GO:0006974; GO:0008283; GO:0010212; GO:0016477; GO:0030307; GO:0051646	19.4001	19.5513	19.4385	19.2523	19.0894	19.7996	0.0100198	13.3971	0.533174	0.276022	0.00794938	-0.0100198	FALSE
Brcc3	GO:0000151; GO:0000152; GO:0000922; GO:0004843; GO:0005634; GO:0005737; GO:0006302; GO:0006338; GO:0006508; GO:0007095; GO:0008237; GO:0010165; GO:0010212; GO:0030234; GO:0031593; GO:0045739; GO:0046872; GO:0051301; GO:0061578; GO:0070531; GO:0070536; GO:0070552; GO:0071479; GO:0140492; GO:0140861; GO:1900227	19.8424	19.5952	19.9171	20.2784	19.7086	19.4858	-0.0110694	13.7994	-0.514097	0.296791	0.00923419	0.0110694	FALSE
Brd4	GO:0000785; GO:0000794; GO:0000976; GO:0001833; GO:0002039; GO:0003677; GO:0003682; GO:0003712; GO:0003713; GO:0005634; GO:0006338; GO:0006355; GO:0006357; GO:0007059; GO:0008024; GO:0008353; GO:0010971; GO:0019899; GO:0032968; GO:0034211; GO:0043123; GO:0045893; GO:0045944; GO:0050727; GO:0070577; GO:0099122; GO:0106140; GO:0140566; GO:2000330; GO:0000785; GO:0000794; GO:0000976; GO:0001833; GO:…	19.4432	19.4267	19.1078	18.5628	19.408	19.454	0.0066971	13.2883	0.246502	0.637737	0.0131651	-0.0066971	FALSE
Brd7	GO:0000976; GO:0002039; GO:0003713; GO:0003714; GO:0005634; GO:0005654; GO:0005829; GO:0006357; GO:0007346; GO:0042393; GO:0045815; GO:0045892; GO:0070577; GO:2000134	20.0551	20.7182	20.5741	20.9664	20.7783	20.606	0.00419258	14.2629	0.176972	0.737314	0.0116584	-0.00419258	FALSE
Brd8	GO:0000786; GO:0000812; GO:0005634; GO:0005739; GO:0030374; GO:0035267; GO:0045944; GO:0046966; GO:0051726; GO:0097067; GO:1905168; GO:0000786; GO:0000812; GO:0005634; GO:0030374; GO:0035267; GO:0045944; GO:0046966; GO:0051726; GO:0097067; GO:1905168; GO:0000786; GO:0000812; GO:0005634; GO:0035267; GO:0045944; GO:0046966; GO:0051726; GO:0097067; GO:1905168	19.4696	18.7732	18.5098	18.9331	18.843	17.9144	-0.0317483	13.1963	-0.806056	0.0527737	0.0116554	0.0317483	FALSE
Brd9	GO:0005634; GO:0005654; GO:0006357; GO:0016514; GO:0070577; GO:0005634; GO:0006357; GO:0016514; GO:0070577	19.1506	19.9826	20.0289	20.4529	20.4764	19.9037	0.00575443	13.825	0.155342	0.768861	0.018297	-0.00575443	FALSE
Brix1	GO:0003723; GO:0005730; GO:0006364; GO:0019843	27.4155	27.6388	27.6563	27.6698	27.6295	27.1045	-0.0137243	19.164	-0.798352	0.056893	0.00517605	0.0137243	FALSE
Brk1	GO:0001701; GO:0005856; GO:0007015; GO:0008064; GO:0010592; GO:0016601; GO:0030027; GO:0030036; GO:0031209; GO:0031267; GO:0031334; GO:0042802; GO:0044877; GO:0048144; GO:0048146; GO:0048870; GO:2000601	22.3724	22.0405	21.9486	21.7897	21.8054	21.9534	-0.005092	15.2719	-0.312037	0.547136	0.0077519	0.005092	FALSE
Brox	GO:0005635; GO:0007084; GO:0031965	21.2981	21.4019	21.3743	21.3064	21.2065	21.2934	-0.00196253	14.7861	-0.371666	0.468171	0.00245105	0.00196253	FALSE
Brpf1	GO:0000123; GO:0001570; GO:0001841; GO:0005634; GO:0005737; GO:0005829; GO:0005886; GO:0006338; GO:0006355; GO:0006357; GO:0010698; GO:0035726; GO:0043995; GO:0043996; GO:0043997; GO:0045893; GO:0046872; GO:0048145; GO:0070776	20.2318	20.8306	20.3833	20.4605	20.7491	19.7589	-0.0204907	14.275	-0.688819	0.130184	0.0107825	0.0204907	TRUE
Brwd1	GO:0005634; GO:0005930; GO:0006357; GO:0007010; GO:0008360; GO:0031514	18.2541	19.2689	18.9582	19.4618	19.3186	18.7065	-0.00383608	13.191	-0.110017	0.83564	0.0173281	0.00383608	FALSE
Brwd3	GO:0005634; GO:0006357; GO:0007010; GO:0008360; GO:0005634; GO:0006357; GO:0007010; GO:0008360	19.2677	19.867	19.7054	19.8137	20.0442	19.0858	-0.0147127	13.7025	-0.514109	0.296779	0.0122731	0.0147127	FALSE
Bsg	GO:0001750; GO:0001917; GO:0002080; GO:0003407; GO:0005537; GO:0005789; GO:0005886; GO:0007156; GO:0007283; GO:0007411; GO:0007566; GO:0010575; GO:0010595; GO:0016323; GO:0030424; GO:0030593; GO:0038023; GO:0042383; GO:0042475; GO:0043434; GO:0045494; GO:0046689; GO:0046697; GO:0051591; GO:0061154; GO:0070593; GO:0072659; GO:0098632	21.1336	20.5689	20.385	20.946	21.3646	20.5279	-0.00562922	14.4686	-0.189505	0.719145	0.0145833	0.00562922	TRUE
Btaf1	GO:0003677; GO:0003712; GO:0004386; GO:0005524; GO:0005634; GO:0008094; GO:0016887; GO:0017025; GO:0045892; GO:0003677; GO:0003712; GO:0004386; GO:0005524; GO:0005654; GO:0008094; GO:0016887; GO:0017025; GO:0045892; GO:0140658; GO:0003677; GO:0003712; GO:0004386; GO:0005524; GO:0005634; GO:0008094; GO:0016887; GO:0017025; GO:0045892; GO:0003677; GO:0003712; GO:0004386; GO:0005524; GO:0005634; GO:…	19.2975	19.1142	19.1605	19.1374	19.2955	19.5004	0.00947849	13.2821	0.847273	0.033207	0.00297104	-0.00947849	FALSE
Bub3	GO:0000776; GO:0005654; GO:0007094; GO:0008608; GO:0033597; GO:0034501; GO:0043130; GO:0051321; GO:0051983; GO:1990298; GO:0000776; GO:0005654; GO:0007094; GO:0008608; GO:0033597; GO:0034501; GO:0043130; GO:0051321; GO:0051983; GO:1990298	22.1262	22.1879	22.0591	22.1389	22.2546	21.8306	-0.00858807	15.3741	-0.760915	0.0789092	0.00366163	0.00858807	FALSE
Bud13	GO:0000398; GO:0003723; GO:0005634; GO:0005684; GO:0070274; GO:0071005	20.3	21.3235	21.1108	21.4876	21.7436	20.6111	-0.00788712	14.6739	-0.187961	0.721379	0.0206068	0.00788712	FALSE
Bud31	GO:0000398; GO:0000785; GO:0005634; GO:0005681; GO:0016922; GO:0030374; GO:0071007; GO:2000825	23.8204	24.5667	24.4377	24.4499	24.7159	24.3118	0.00252869	16.8851	0.107014	0.840092	0.011747	-0.00252869	FALSE
Bysl	GO:0000462; GO:0001701; GO:0001825; GO:0001829; GO:0005730; GO:0005737; GO:0005881; GO:0006364; GO:0030515; GO:0030688; GO:0042995; GO:0045177; GO:0048471; GO:0071222; GO:0071347; GO:0071363; GO:0071407; GO:0072089	23.8674	24.217	23.9988	24.3831	24.434	24.3116	0.00819843	16.7222	0.475505	0.3405	0.00758381	-0.00819843	FALSE
Bzw1	GO:0005737; GO:0006446; GO:0016020	23.6255	23.5584	23.6646	23.5626	23.6819	24.3938	0.0236098	16.3073	0.959331	0.00244735	0.00347361	-0.0236098	FALSE
Bzw2	GO:0005737; GO:0006446; GO:0016020	21.3264	21.3025	21.4311	21.4151	21.5034	22.0561	0.0212164	14.7687	0.98927	0.000172083	0.00156666	-0.0212164	FALSE
C10h17orf49	GO:0016589; GO:0042802; GO:0071339	22.9773	23.7968	23.6455	23.8432	23.7623	23.5213	0.00173133	16.3408	0.0699343	0.89527	0.0123479	-0.00173133	FALSE
C10h17orf75	GO:0005802; GO:0005829; GO:0006886; GO:0031410; GO:0099041	19.6451	19.345	19.7103	19.961	19.824	20.0777	0.0142988	13.604	0.721255	0.105719	0.00686605	-0.0142988	FALSE
C17h5orf24	Unknown	22.3527	22.4775	22.3495	22.7402	22.8363	22.3618	-0.00128667	15.6178	-0.0777254	0.883647	0.00825198	0.00128667	FALSE
C19h1orf198	GO:0005829	18.8119	19.1668	19.1339	19.2905	19.0662	19.7981	0.0221856	13.172	0.879924	0.0207618	0.00598956	-0.0221856	FALSE
C1h11orf98	Unknown; Unknown	19.2817	18.6708	18.4679	18.1287	18.5146	19.2324	0.0134228	12.8857	0.384118	0.452161	0.0161319	-0.0134228	FALSE
C1h19orf12	GO:0005739; GO:0005783; GO:0005829; GO:0006914; GO:0006915; GO:0006979; GO:0031966; GO:0051560; GO:0005739; GO:0005783; GO:0006914; GO:0006915; GO:0006979; GO:0031966; GO:0051560	20.3826	20.241	20.0431	20.1847	20.3838	20.785	0.0167472	13.9875	0.857153	0.0291505	0.0050317	-0.0167472	FALSE
C1h19orf47	Unknown; GO:0005654	21.539	21.5599	21.442	22.1005	22.2438	21.572	0.000940578	15.0649	0.0361673	0.945773	0.0129946	-0.000940578	FALSE
C1qbp	GO:0000122; GO:0001849; GO:0003714; GO:0003729; GO:0004857; GO:0005080; GO:0005540; GO:0005615; GO:0005634; GO:0005730; GO:0005737; GO:0005739; GO:0005759; GO:0005829; GO:0005886; GO:0006397; GO:0006915; GO:0006955; GO:0006958; GO:0008380; GO:0009986; GO:0016020; GO:0030449; GO:0030984; GO:0031690; GO:0032689; GO:0032695; GO:0039534; GO:0039536; GO:0042256; GO:0043065; GO:0043491; GO:0045087; GO:…	22.4797	22.5356	21.9985	22.4168	22.0533	21.2224	-0.0350861	15.5589	-0.926992	0.00780058	0.00709827	0.0350861	TRUE
C2cd2	GO:0016020	20.3607	20.5017	20.3783	20.624	20.2003	20.5729	0.00333422	14.146	0.277047	0.595062	0.00578189	-0.00333422	FALSE
C2cd2l	GO:0008526; GO:0016020; GO:0032541; GO:0035091; GO:0035774; GO:0043559; GO:0098592; GO:0140268	16.7208	16.5744	16.6872	16.8616	17.0185	16.3494	-0.00926642	11.6372	-0.522504	0.287569	0.0075606	0.00926642	FALSE
Ca5b	GO:0004089; GO:0005737; GO:0005739; GO:0006730; GO:0008270; GO:0009617	20.9982	21.3907	21.0951	21.0899	21.0307	20.5445	-0.0182249	14.6918	-0.867417	0.0252019	0.00522722	0.0182249	FALSE
Cab39	GO:0005737; GO:0007165; GO:0010800; GO:0014823; GO:0019900; GO:0030295; GO:0032991; GO:0035556; GO:0043539; GO:0097066; GO:1902554	21.9868	21.364	21.7875	21.4673	21.4863	21.8264	0.0035092	14.9859	0.184931	0.725765	0.00932419	-0.0035092	FALSE
Cabin1	GO:0000417; GO:0004864; GO:0005634; GO:0005737; GO:0006334; GO:0014823; GO:0019904; GO:0030346; GO:0031491; GO:0043066	20.4601	21.1019	21.1304	21.3042	21.4161	20.818	-0.00163279	14.5934	-0.0609444	0.908697	0.0133708	0.00163279	FALSE
Cactin	GO:0000398; GO:0001933; GO:0005634; GO:0005681; GO:0005737; GO:0031665; GO:0032688; GO:0032717; GO:0032720; GO:0034122; GO:0043124; GO:0045292; GO:0045824; GO:0060339; GO:0071013; GO:0071222; GO:0071347; GO:0071356; GO:0000398; GO:0001933; GO:0005634; GO:0005681; GO:0005737; GO:0005829; GO:0016607; GO:0031665; GO:0032688; GO:0032717; GO:0032720; GO:0034122; GO:0043124; GO:0045292; GO:0045824; GO:…	21.875	22.6379	22.5595	22.8094	22.8509	22.4272	0.0025764	15.5975	0.0942998	0.85897	0.0135998	-0.0025764	FALSE
Cad	GO:0001889; GO:0004070; GO:0004088; GO:0004151; GO:0005524; GO:0005634; GO:0005737; GO:0005829; GO:0006207; GO:0006225; GO:0006228; GO:0006541; GO:0006805; GO:0007507; GO:0007565; GO:0007595; GO:0008270; GO:0014075; GO:0016363; GO:0016597; GO:0019240; GO:0019899; GO:0031000; GO:0031100; GO:0032868; GO:0032991; GO:0033574; GO:0042594; GO:0042802; GO:0042995; GO:0043025; GO:0043195; GO:0044205; GO:…	23.6668	23.6439	23.6967	23.6553	23.6408	23.905	0.00705939	16.3827	0.903348	0.013561	0.0016759	-0.00705939	FALSE
Calcoco1	GO:0000785; GO:0000976; GO:0000978; GO:0003682; GO:0003712; GO:0003713; GO:0005634; GO:0005737; GO:0007165; GO:0008013; GO:0010628; GO:0016055; GO:0030374; GO:0030518; GO:0043565; GO:0045893; GO:0045944; GO:0046872	19.5287	19.7625	19.3295	19.934	20.1098	19.483	-0.0022651	13.6637	-0.0994646	0.851295	0.01133	0.0022651	FALSE
Cald1	GO:0003779; GO:0005516; GO:0006936; GO:0017022; GO:0003779; GO:0005516; GO:0006936; GO:0017022	23.7878	23.8234	23.6921	24.053	24.0296	23.3436	-0.0133349	16.5754	-0.669455	0.145832	0.00739843	0.0133349	FALSE
Calm1	GO:0000086; GO:0000922; GO:0001975; GO:0002027; GO:0005246; GO:0005509; GO:0005513; GO:0005654; GO:0005737; GO:0005739; GO:0005813; GO:0005829; GO:0005876; GO:0008076; GO:0008179; GO:0010856; GO:0010880; GO:0016240; GO:0019855; GO:0019901; GO:0019904; GO:0030017; GO:0030235; GO:0030426; GO:0031432; GO:0031800; GO:0032465; GO:0032991; GO:0034704; GO:0035307; GO:0035458; GO:0043209; GO:0043539; GO:…	24.0395	24.3167	24.1974	24.2126	24.462	24.4194	0.00784941	16.7748	0.651983	0.160599	0.0045643	-0.00784941	FALSE
Calml3	GO:0005509; GO:0005737; GO:0005813; GO:0043209; GO:0051649; GO:0150034	22.2598	22.2954	22.0851	22.3168	22.599	22.4737	0.00799544	15.4318	0.584203	0.223388	0.00555386	-0.00799544	FALSE
Calr	GO:0000122; GO:0001669; GO:0001849; GO:0002502; GO:0003729; GO:0005049; GO:0005178; GO:0005506; GO:0005509; GO:0005615; GO:0005634; GO:0005635; GO:0005737; GO:0005783; GO:0005788; GO:0005789; GO:0005790; GO:0005829; GO:0005840; GO:0006457; GO:0006611; GO:0007283; GO:0008284; GO:0009410; GO:0009897; GO:0009986; GO:0010033; GO:0010595; GO:0010628; GO:0016020; GO:0016529; GO:0017148; GO:0030246; GO:…	24.8794	25.1142	24.5038	24.8325	24.7406	24.7438	-0.00351202	17.2145	-0.228428	0.663317	0.00748412	0.00351202	TRUE
Calu	GO:0005509; GO:0005576; GO:0005783	25.1581	25.2883	25.0216	25.0956	25.2492	25.3928	0.00731146	17.4204	0.702561	0.119548	0.00370289	-0.00731146	TRUE
Calu	GO:0005509; GO:0005789; GO:0005794; GO:0033018; GO:0042470	20.1175	20.6649	20.3683	20.6354	20.8309	21.4462	0.0321281	14.1235	0.923944	0.00845684	0.00665078	-0.0321281	FALSE
Camk1	GO:0004683; GO:0005516; GO:0005524; GO:0005634; GO:0005829; GO:0006468; GO:0006913; GO:0007165; GO:0007399; GO:0010976; GO:0014069; GO:0030154; GO:0032880; GO:0035556; GO:0043393; GO:0045944; GO:0046827; GO:0050807; GO:0051147; GO:0051149; GO:0051835; GO:0060143; GO:0060999; GO:0071902; GO:0098978; GO:0106310	20.3337	20.4114	20.2142	20.5295	20.4568	20.5042	0.00474581	14.1151	0.524215	0.285705	0.00385478	-0.00474581	FALSE
Camk2d	GO:0000082; GO:0001666; GO:0002028; GO:0003254; GO:0004672; GO:0004674; GO:0004683; GO:0005516; GO:0005524; GO:0005634; GO:0005737; GO:0005954; GO:0006468; GO:0006816; GO:0010613; GO:0010649; GO:0010666; GO:0010880; GO:0010881; GO:0010971; GO:0014704; GO:0014911; GO:0016529; GO:0018105; GO:0018107; GO:0019871; GO:0030007; GO:0030315; GO:0031432; GO:0031594; GO:0032469; GO:0032991; GO:0033017; GO:…	25.7112	25.3433	25.6419	25.769	25.5142	25.519	-0.0024961	17.7491	-0.209168	0.690824	0.00583476	0.0024961	FALSE
Camk2g	GO:0004683; GO:0005516; GO:0005524; GO:0043226; GO:0004683; GO:0005516; GO:0005524; GO:0043226	24.4251	24.4045	24.489	24.6048	24.3416	24.5375	0.00206991	16.9458	0.281654	0.588691	0.0035258	-0.00206991	FALSE
Camk2g	GO:0004683; GO:0005516; GO:0005524	25.8735	25.5621	25.9902	26.4122	25.9632	26.2348	0.0107144	17.9563	0.473624	0.342685	0.00996194	-0.0107144	FALSE
Camsap2	GO:0000226; GO:0005516; GO:0005794; GO:0005813; GO:0005829; GO:0007026; GO:0015630; GO:0030507; GO:0031113; GO:0031122; GO:0033043; GO:0036064; GO:0036449; GO:0050773; GO:0051011; GO:0061564; GO:1903358	20.9133	20.871	21.0561	21.1534	21.0802	21.0457	0.0026491	14.5527	0.323293	0.531956	0.00387704	-0.0026491	FALSE
Cand1	GO:0000151; GO:0005634; GO:0005654; GO:0005737; GO:0005794; GO:0005829; GO:0010265; GO:0016567; GO:0017025; GO:0030154; GO:0031461; GO:0043086; GO:0045893; GO:0045899	25.9232	25.7463	26.0184	25.8936	25.941	26.4401	0.0164847	17.9104	0.909104	0.0120175	0.0037768	-0.0164847	FALSE
Cand2	GO:0005634; GO:0005829; GO:0010265; GO:0016567; GO:0017025	19.7812	20.0682	20.8163	20.672	20.8144	21.2457	0.0318341	14.0486	0.766947	0.0751415	0.0133179	-0.0318341	FALSE
Canx	GO:0005509; GO:0005783; GO:0005789; GO:0005790; GO:0005840; GO:0006457; GO:0016020; GO:0030246; GO:0030424; GO:0031965; GO:0031966; GO:0032839; GO:0032991; GO:0033162; GO:0034185; GO:0035255; GO:0036503; GO:0043025; GO:0043197; GO:0044233; GO:0044322; GO:0045202; GO:0045211; GO:0048488; GO:0048787; GO:0051082; GO:0072583; GO:0098793; GO:0098978	25.4272	25.5114	25.3033	25.1958	25.1518	25.0062	-0.0120891	17.5916	-0.84636	0.0335945	0.00380383	0.0120891	TRUE
Cap1	GO:0000902; GO:0001667; GO:0003779; GO:0005737; GO:0005886; GO:0006898; GO:0007015; GO:0008179; GO:0019933; GO:0030036; GO:0030864	25.0508	24.681	24.8872	24.7119	24.751	24.6808	-0.00562643	17.2223	-0.496738	0.316178	0.00491525	0.00562643	TRUE
Capg	GO:0001726; GO:0005546; GO:0005634; GO:0005654; GO:0005730; GO:0005737; GO:0005814; GO:0007417; GO:0008154; GO:0015629; GO:0019904; GO:0030027; GO:0030031; GO:0042470; GO:0044877; GO:0045335; GO:0051014; GO:0051015; GO:0051016; GO:0071346; GO:0072686; GO:0090543	22.8849	22.5267	22.7466	22.449	22.9307	22.5224	-0.0044105	15.747	-0.279686	0.59141	0.00757006	0.0044105	TRUE
Capn1	GO:0001533; GO:0004198; GO:0005509; GO:0005737; GO:0005739; GO:0005764; GO:0005829; GO:0005886; GO:0006508; GO:0008092; GO:0008233; GO:0010666; GO:0016020; GO:0016540; GO:0019899; GO:0030163; GO:0030837; GO:0032801; GO:0043117; GO:0046685; GO:0050790; GO:0060056; GO:0070301; GO:0097264; GO:1901223; GO:1903238; GO:1990776	23.0834	22.5146	22.872	22.5036	22.5255	22.4456	-0.0110021	15.7764	-0.554595	0.253397	0.00825386	0.0110021	TRUE
Capn2	GO:0000785; GO:0001666; GO:0001824; GO:0004198; GO:0005509; GO:0005634; GO:0005737; GO:0005764; GO:0005783; GO:0005794; GO:0005829; GO:0005886; GO:0005925; GO:0006508; GO:0007520; GO:0007565; GO:0008092; GO:0008233; GO:0009612; GO:0009897; GO:0010666; GO:0016540; GO:0019899; GO:0030163; GO:0030425; GO:0031143; GO:0032675; GO:0035458; GO:0042542; GO:0042995; GO:0043025; GO:0044877; GO:0045121; GO:…	25.2084	24.8128	24.7833	24.6273	24.6101	24.4483	-0.0147265	17.25	-0.734646	0.0962769	0.00679999	0.0147265	TRUE
Capn5	GO:0004198; GO:0006508; GO:0004198; GO:0006508; GO:0009986; GO:0045202	21.7039	21.521	22.0439	21.7029	21.6791	21.7422	0.000188527	15.0624	0.0143534	0.978471	0.00656666	-0.000188527	TRUE
Capn7	GO:0004175; GO:0004197; GO:0004198; GO:0006508; GO:0010634; GO:0090541; GO:0097264	21.0384	21.345	21.1289	21.2647	21.0314	21.2569	0.00196218	14.6664	0.196018	0.709738	0.00490799	-0.00196218	FALSE
Capns1	GO:0004198; GO:0005509; GO:0005829; GO:0005886; GO:0016020; GO:0030163; GO:0044877; GO:0110158	24.1448	23.8707	23.9479	23.8121	23.964	23.4964	-0.0142781	16.6401	-0.860748	0.0277365	0.00422189	0.0142781	TRUE
Caprin1	GO:0000932; GO:0003723; GO:0003729; GO:0005524; GO:0005737; GO:0005829; GO:0007399; GO:0007416; GO:0008298; GO:0010494; GO:0017148; GO:0030027; GO:0030425; GO:0031252; GO:0035591; GO:0043232; GO:0045202; GO:0048699; GO:0050775; GO:0050808; GO:0061003; GO:0062029; GO:0098794; GO:0098978; GO:0106288; GO:0140677; GO:0140693; GO:0140694	24.0695	23.8856	23.8062	23.7211	23.9219	23.8607	-0.00137383	16.5595	-0.152632	0.772831	0.00444775	0.00137383	FALSE
Capza1	GO:0003779; GO:0005737; GO:0008290; GO:0051016	27.4875	27.8289	27.6527	27.9134	27.7772	27.577	-0.00286595	19.2231	-0.231139	0.659466	0.00603175	0.00286595	FALSE
Capza2	GO:0005903; GO:0008290; GO:0016020; GO:0030036; GO:0030863; GO:0051015; GO:0051016	28.6496	28.9934	28.8861	28.9664	28.8451	28.7036	-0.00426613	20.0186	-0.399915	0.432108	0.00488871	0.00426613	FALSE
Capzb	GO:0000902; GO:0003779; GO:0005903; GO:0007010; GO:0008154; GO:0008290; GO:0010591; GO:0014069; GO:0016020; GO:0022604; GO:0030017; GO:0030027; GO:0030030; GO:0030032; GO:0030863; GO:0032279; GO:0043025; GO:0043197; GO:0051015; GO:0051016; GO:0051490; GO:0055001; GO:0071203; GO:0097224; GO:0098685; GO:0098686	28.2573	28.4997	28.4483	28.4341	28.4054	28.2275	-0.00499038	19.7031	-0.589131	0.21854	0.00342234	0.00499038	FALSE
Card19	GO:0005739; GO:0005739; GO:0005739; GO:0016020; GO:0005739	23.4759	23.6747	23.408	23.993	23.7926	24.888	0.0393021	16.2914	0.9459	0.0043111	0.00674063	-0.0393021	FALSE
Carhsp1	GO:0000177; GO:0000932; GO:0003730; GO:0005737; GO:0005829; GO:0043186; GO:0043488	23.138	23.163	22.9293	23.1135	23.3378	23.2734	0.00600684	16.0137	0.552263	0.255824	0.00453382	-0.00600684	FALSE
Carm1	GO:0000976; GO:0003420; GO:0003713; GO:0005634; GO:0005654; GO:0005737; GO:0005829; GO:0006355; GO:0006397; GO:0008276; GO:0008283; GO:0008284; GO:0008380; GO:0008469; GO:0016274; GO:0030374; GO:0030518; GO:0030520; GO:0032259; GO:0032991; GO:0033146; GO:0035242; GO:0035642; GO:0042054; GO:0042803; GO:0043596; GO:0045600; GO:0045943; GO:0045944; GO:0051591; GO:0060350; GO:0070577; GO:0070611; GO:…	22.6527	22.69	22.9139	22.5255	22.6081	22.5546	-0.00484053	15.7364	-0.452001	0.368172	0.00477636	0.00484053	FALSE
Carmil1	GO:0005886; GO:0016477; GO:0030027; GO:0030032; GO:0030335; GO:0030838; GO:0031252; GO:0031529; GO:0031941; GO:0034315; GO:0044351; GO:0044354; GO:0044877; GO:0046415; GO:0051496; GO:0051638; GO:0051639; GO:1900026; GO:1902745; GO:2000813; GO:0005829; GO:0005886; GO:0016477; GO:0016607; GO:0030027; GO:0030032; GO:0030335; GO:0030838; GO:0031252; GO:0031529; GO:0031941; GO:0034315; GO:0044351; GO:…	22.3528	21.8694	22.1746	22.1552	22.1149	22.2209	0.00219313	15.3375	0.179409	0.733774	0.00601293	-0.00219313	TRUE
Cars1	GO:0000049; GO:0004817; GO:0005524; GO:0005737; GO:0005829; GO:0006423; GO:0042802; GO:0042803; GO:0046872	22.1982	22.1344	22.2467	21.9128	21.9525	21.9042	-0.00793966	15.3411	-0.676085	0.140389	0.00432648	0.00793966	FALSE
Caskin2	GO:0005737	20.9347	21.1971	20.9201	21.3606	21.4072	21.5221	0.0145372	14.6166	0.750867	0.0853691	0.00639337	-0.0145372	FALSE
Casp1	GO:0001666; GO:0001774; GO:0001819; GO:0004175; GO:0004197; GO:0005576; GO:0005737; GO:0005739; GO:0005829; GO:0005886; GO:0006508; GO:0006915; GO:0007494; GO:0007520; GO:0007613; GO:0008233; GO:0009410; GO:0009617; GO:0009636; GO:0010506; GO:0014070; GO:0016485; GO:0016540; GO:0019900; GO:0030324; GO:0032496; GO:0032730; GO:0032731; GO:0032741; GO:0032991; GO:0033198; GO:0042742; GO:0042802; GO:…	22.3203	22.2446	22.2484	22.1442	22.127	22.2451	-0.00072371	15.4075	-0.129507	0.806825	0.00277056	0.00072371	TRUE
Casp12	GO:0001554; GO:0002020; GO:0004175; GO:0004197; GO:0005737; GO:0005783; GO:0008234; GO:0009410; GO:0010035; GO:0010041; GO:0010243; GO:0010663; GO:0016540; GO:0030163; GO:0030968; GO:0034059; GO:0034976; GO:0035094; GO:0043065; GO:0043525; GO:0044346; GO:0045471; GO:0050729; GO:0070059; GO:0070301; GO:0071287; GO:0072557; GO:0072558; GO:0072559; GO:0097169; GO:0097193; GO:0097264; GO:1904373	19.7512	19.5664	19.8162	19.4335	19.516	19.4728	-0.0063041	13.6216	-0.526943	0.282743	0.00508391	0.0063041	FALSE
Casp3	GO:0001554; GO:0001666; GO:0001782; GO:0001818; GO:0002020; GO:0004175; GO:0004190; GO:0004197; GO:0004861; GO:0005123; GO:0005634; GO:0005737; GO:0005829; GO:0006508; GO:0006915; GO:0006974; GO:0007413; GO:0007507; GO:0007605; GO:0007611; GO:0008047; GO:0008233; GO:0008234; GO:0008627; GO:0009410; GO:0009411; GO:0009611; GO:0009749; GO:0010033; GO:0010038; GO:0010165; GO:0014070; GO:0016005; GO:…	21.4135	21.4831	21.4691	21.8134	21.4694	20.9743	-0.0157083	14.9612	-0.761864	0.0783111	0.00667762	0.0157083	FALSE
Casp8	GO:0001525; GO:0001817; GO:0001841; GO:0004175; GO:0004197; GO:0005123; GO:0005164; GO:0005634; GO:0005654; GO:0005737; GO:0005829; GO:0005886; GO:0006508; GO:0006915; GO:0007507; GO:0008233; GO:0008625; GO:0008656; GO:0016485; GO:0030027; GO:0030225; GO:0030335; GO:0030690; GO:0031264; GO:0031265; GO:0031625; GO:0032025; GO:0032355; GO:0032496; GO:0032731; GO:0032991; GO:0034612; GO:0035877; GO:…	22.6275	22.8597	22.8515	22.8054	22.6399	23.0205	0.00708721	15.7582	0.621577	0.18771	0.00446589	-0.00708721	TRUE
Cast	GO:0004869; GO:0010466	21.3857	21.3317	21.1739	21.208	21.2083	20.6415	-0.0197244	14.794	-0.965332	0.00178193	0.00266671	0.0197244	FALSE
Castor1	GO:0005829; GO:0034198; GO:0034618; GO:0042802; GO:0061700; GO:0140299; GO:0140311; GO:1903577; GO:1904262; GO:1904263	21.412	21.0157	21.3903	21.0998	21.1879	20.764	-0.0146603	14.7519	-0.783135	0.0654463	0.00582056	0.0146603	FALSE
Cat	GO:0000302; GO:0001657; GO:0001666; GO:0001822; GO:0004046; GO:0004096; GO:0005615; GO:0005737; GO:0005739; GO:0005777; GO:0005778; GO:0005782; GO:0006641; GO:0006979; GO:0008203; GO:0009060; GO:0009410; GO:0009411; GO:0009636; GO:0009642; GO:0009650; GO:0010193; GO:0010288; GO:0014823; GO:0014854; GO:0016209; GO:0016684; GO:0019899; GO:0020027; GO:0020037; GO:0032355; GO:0032868; GO:0032991; GO:…	24.7894	24.396	24.1993	24.1601	23.9898	23.8069	-0.020413	16.9232	-0.778762	0.0680048	0.0082217	0.020413	TRUE
Cav1	GO:0000122; GO:0000139; GO:0000149; GO:0000165; GO:0001525; GO:0001570; GO:0001666; GO:0001935; GO:0001937; GO:0001938; GO:0001960; GO:0002026; GO:0002067; GO:0002080; GO:0002095; GO:0002931; GO:0003057; GO:0005102; GO:0005768; GO:0005778; GO:0005783; GO:0005794; GO:0005811; GO:0005886; GO:0005901; GO:0005925; GO:0005929; GO:0005938; GO:0006641; GO:0006809; GO:0006816; GO:0006874; GO:0006940; GO:…	27.7878	27.2455	27.1852	27.0763	26.8141	26.1537	-0.0384161	18.995	-0.925813	0.00805133	0.00784206	0.0384161	TRUE
Cav2	GO:0000139; GO:0000149; GO:0001935; GO:0001937; GO:0001938; GO:0002080; GO:0002095; GO:0005635; GO:0005637; GO:0005794; GO:0005811; GO:0005886; GO:0005901; GO:0005925; GO:0006906; GO:0007005; GO:0007029; GO:0007088; GO:0007179; GO:0007268; GO:0008283; GO:0008286; GO:0009986; GO:0014856; GO:0014859; GO:0016020; GO:0016050; GO:0019065; GO:0019076; GO:0019901; GO:0019905; GO:0030154; GO:0030512; GO:…	25.2393	24.6365	24.516	24.5062	24.2961	24.0172	-0.024492	17.1657	-0.781622	0.0663265	0.00977261	0.024492	TRUE
Cavin1	GO:0005634; GO:0005737; GO:0005739; GO:0005783; GO:0005829; GO:0005901; GO:0006361; GO:0006363; GO:0009303; GO:0009306; GO:0032991; GO:0042134; GO:0042802; GO:0045121; GO:2000147	26.8021	26.7571	26.5697	26.7938	26.6969	27.12	0.0114284	18.4951	0.813652	0.0488528	0.00408277	-0.0114284	FALSE
Cavin2	GO:0001786; GO:0005080; GO:0005654; GO:0005737; GO:0005829; GO:0005901; GO:0045121; GO:0097320	24.025	23.7415	23.8081	24.0106	23.8361	24.0206	0.00376176	16.5466	0.387876	0.447363	0.00446953	-0.00376176	FALSE
Cavin3	GO:0001558; GO:0005080; GO:0005737; GO:0005829; GO:0005901; GO:0030866; GO:0032922; GO:0032991; GO:0051898; GO:0070374; GO:1901003	23.8599	24.0708	23.8036	24.2085	24.2015	24.0725	0.00417424	16.6334	0.319609	0.53691	0.00618771	-0.00417424	FALSE
Cbl	GO:0000209; GO:0001784; GO:0005509; GO:0005794; GO:0005829; GO:0005886; GO:0005929; GO:0006511; GO:0006513; GO:0006974; GO:0007165; GO:0007166; GO:0008584; GO:0010332; GO:0014823; GO:0016567; GO:0016600; GO:0017124; GO:0019901; GO:0030424; GO:0030426; GO:0030971; GO:0032487; GO:0033574; GO:0036120; GO:0036312; GO:0042059; GO:0042594; GO:0043066; GO:0043303; GO:0045121; GO:0045471; GO:0046875; GO:…	20.7348	20.6768	20.611	20.391	20.5474	20.348	-0.00903945	14.304	-0.759939	0.0795269	0.00386584	0.00903945	TRUE
Cblb	GO:0001784; GO:0002669; GO:0002870; GO:0005509; GO:0005737; GO:0005886; GO:0006955; GO:0007165; GO:0009629; GO:0009725; GO:0016567; GO:0017124; GO:0019901; GO:0030155; GO:0030163; GO:0030971; GO:0031398; GO:0035556; GO:0035739; GO:0042110; GO:0043066; GO:0045121; GO:0045732; GO:0050852; GO:0050860; GO:0061630; GO:0070301; GO:2000562; GO:2000583	20.4147	20.4164	20.4052	20.1183	20.1917	20.2448	-0.00430898	14.0979	-0.429033	0.395937	0.00453607	0.00430898	TRUE
Cbll1	GO:0005634; GO:0005737; GO:0007162; GO:0016567; GO:0030155; GO:0030335; GO:0036396; GO:0042802; GO:0045807; GO:0046872; GO:0061630; GO:0098609; GO:0005634; GO:0005737; GO:0007162; GO:0016567; GO:0016607; GO:0030155; GO:0030335; GO:0036396; GO:0042802; GO:0045807; GO:0046872; GO:0061630; GO:0098609	20.3064	20.2587	20.0261	20.502	20.6516	19.4766	-0.0220605	14.1474	-0.691454	0.128114	0.0115243	0.0220605	FALSE
Cbr1	GO:0001542; GO:0004090; GO:0005737; GO:0005902; GO:0006706; GO:0006805; GO:0008106; GO:0008211; GO:0016616; GO:0016655; GO:0030855; GO:0032355; GO:0032496; GO:0032570; GO:0033574; GO:0034698; GO:0042373; GO:0042376; GO:0047020; GO:0047021; GO:0050221; GO:1905344; GO:2000379	22.4187	22.3699	22.2923	22.2314	22.2288	22.3436	-0.000498902	15.4702	-0.0845712	0.873446	0.00293903	0.000498902	FALSE
Cbr1l3	GO:0004090; GO:0005737	22.5652	22.5767	22.5602	22.5279	22.5404	22.7907	0.0067393	15.6168	0.893829	0.01631	0.00169045	-0.0067393	FALSE
Cbr3	GO:0000253; GO:0004090; GO:0005654; GO:0005829; GO:0008753; GO:0042376; GO:0050890; GO:0070402	22.3572	22.5996	22.64	22.6378	22.7666	22.7313	0.00655289	15.6378	0.591715	0.216015	0.0044638	-0.00655289	FALSE
Cbr4	GO:0003955; GO:0004316; GO:0005759; GO:0006633; GO:0008753; GO:0016616; GO:0044597; GO:0044598; GO:0048038; GO:0051289; GO:0051290; GO:0070402; GO:1990204	19.4367	19.3274	19.7568	19.7074	19.4236	19.5574	0.00097978	13.5342	0.0750394	0.887652	0.00651003	-0.00097978	FALSE
Cbx1	GO:0000775; GO:0000781; GO:0000785; GO:0001939; GO:0001940; GO:0003677; GO:0003682; GO:0005634; GO:0005721; GO:0005819; GO:0006974; GO:0010369; GO:0016604; GO:0019899; GO:0031507; GO:0035064; GO:0042802; GO:0045892; GO:0060090; GO:0090734; GO:1990226	23.3406	23.8291	23.4263	24.007	24.0261	23.7345	0.00541358	16.4113	0.243831	0.641502	0.010766	-0.00541358	FALSE
Cbx3	GO:0000122; GO:0000775; GO:0000779; GO:0000785; GO:0000791; GO:0000792; GO:0000976; GO:0001221; GO:0003682; GO:0005634; GO:0005635; GO:0005721; GO:0005819; GO:0006325; GO:0006974; GO:0010369; GO:0019899; GO:0019904; GO:0031507; GO:0035064; GO:0035985; GO:0042802; GO:0045892; GO:0061793; GO:0071549; GO:0090575; GO:0090734; GO:0140297; GO:1990226	22.8519	23.5827	23.2875	23.4	23.5581	23.489	0.0082623	16.1393	0.395349	0.437874	0.00959808	-0.0082623	FALSE
Cbx5	GO:0000118; GO:0000122; GO:0000776; GO:0000781; GO:0000792; GO:0003682; GO:0005634; GO:0005721; GO:0005730; GO:0006325; GO:0006974; GO:0010369; GO:0017053; GO:0030674; GO:0032991; GO:0035064; GO:0035097; GO:0042802; GO:0042826; GO:0043021; GO:0044877; GO:0045892; GO:0090734; GO:0140297; GO:1990904; GO:0000118; GO:0000122; GO:0000776; GO:0000781; GO:0000792; GO:0003682; GO:0005634; GO:0005721; GO:…	20.7456	21.3394	21.1276	21.1597	21.2906	21.4605	0.0124323	14.6051	0.652485	0.160166	0.00721947	-0.0124323	FALSE
Cbx6	GO:0000122; GO:0000785; GO:0000792; GO:0003682; GO:0003727; GO:0005634; GO:0031519; GO:0035064; GO:0035102	21.7616	21.4358	21.5032	22.1353	22.3778	21.3617	-0.00689486	15.1295	-0.217531	0.67885	0.0154685	0.00689486	FALSE
Cbx8	GO:0000122; GO:0000785; GO:0000792; GO:0003682; GO:0003727; GO:0005634; GO:0008284; GO:0031519; GO:0032967; GO:0035064; GO:0035102; GO:0045739; GO:0070301; GO:0097027	20.9943	21.2369	21.273	21.4846	21.5343	21.512	0.0103016	14.7242	0.635472	0.175102	0.00625843	-0.0103016	FALSE
Cc2d1a	GO:0000122; GO:0000978; GO:0000981; GO:0001227; GO:0002087; GO:0005634; GO:0005829; GO:0005856; GO:0006357; GO:0007032; GO:0010008; GO:0043576; GO:0140059; GO:0150023; GO:1905381	22.2486	22.1324	22.1338	22.0655	22.0308	22.1955	0.000608283	15.3385	0.0986576	0.852494	0.00306776	-0.000608283	FALSE
Cc2d1b	GO:0000122; GO:0000978; GO:0000981; GO:0001227; GO:0005634; GO:0005654; GO:0005829; GO:0006357; GO:0010008	20.0971	20.1609	20.2919	20.0953	20.3178	20.661	0.0152681	13.9513	0.93133	0.00691136	0.00298511	-0.0152681	FALSE
Ccar1	GO:0000978; GO:0003713; GO:0003714; GO:0005634; GO:0005641; GO:0005737; GO:0006355; GO:0007049; GO:0008284; GO:0030335; GO:0030374; GO:0043065; GO:0000978; GO:0003713; GO:0003714; GO:0005634; GO:0005641; GO:0005737; GO:0006355; GO:0007049; GO:0008284; GO:0030335; GO:0030374; GO:0043065	21.4662	21.6875	21.5879	21.8671	21.6581	21.5885	-0.000578399	15.0052	-0.05625	0.915714	0.00513318	0.000578399	FALSE
Ccar2	GO:0000785; GO:0000993; GO:0004857; GO:0005634; GO:0005654; GO:0005737; GO:0005759; GO:0005819; GO:0006355; GO:0007049; GO:0008380; GO:0009411; GO:0019899; GO:0030308; GO:0031647; GO:0032435; GO:0032784; GO:0042752; GO:0043065; GO:0043653; GO:0044609; GO:0045892; GO:0090263; GO:0090311; GO:1902230; GO:2000003	23.2248	23.0382	23.1131	23.2089	23.2065	23.1488	0.00035965	16.0487	0.0651522	0.90241	0.00275421	-0.00035965	FALSE
Ccdc12	GO:0005684; GO:0071014	21.1929	21.5953	21.4807	22.1857	22.2259	21.9597	0.0152709	14.9929	0.478527	0.336998	0.0140107	-0.0152709	FALSE
Ccdc137	GO:0005634	22.2996	22.4264	22.3577	22.5067	22.4349	21.7715	-0.0178871	15.5731	-0.86875	0.0247093	0.00509848	0.0178871	FALSE
Ccdc22	GO:0005768; GO:0005813; GO:0006878; GO:0006893; GO:0015031; GO:0032456; GO:0043123; GO:0043124; GO:0097602; GO:2000060	22.277	22.5194	22.6461	22.3364	22.4433	22.2561	-0.00554283	15.5716	-0.474861	0.341248	0.00513627	0.00554283	FALSE
Ccdc47	GO:0005509; GO:0005783; GO:0005789; GO:0005791; GO:0006983; GO:0007029; GO:0009791; GO:0030867; GO:0032469; GO:0036503; GO:0043022; GO:0044183; GO:0045048; GO:0055074; GO:0101031; GO:0160063; GO:0160064	22.7183	22.1447	22.3739	22.195	22.267	22.2297	-0.00546789	15.5076	-0.34037	0.509161	0.00755268	0.00546789	FALSE
Ccdc50	GO:0005829; GO:0007605; GO:0031625	22.7777	22.4777	22.3453	22.7422	22.9932	22.3632	-0.00552197	15.7125	-0.275512	0.597188	0.00963342	0.00552197	FALSE
Ccdc61	GO:0005737; GO:0005813; GO:0005815; GO:0008017; GO:0030030; GO:0034451; GO:0036064; GO:0042802; GO:0090307; GO:0098534; GO:0120103	21.7714	22.6638	22.4843	22.6449	22.7883	22.4478	0.00520789	15.5389	0.186952	0.722838	0.0136828	-0.00520789	FALSE
Ccdc85c	GO:0005912; GO:0021987; GO:0043296; GO:0005912; GO:0021987; GO:0043296	20.3408	19.5362	19.6102	19.6761	19.8752	19.6559	-0.00562879	13.7487	-0.247691	0.636062	0.0110085	0.00562879	TRUE
Ccdc86	GO:0005634; GO:0005730	21.6424	21.9069	21.7565	22.0966	22.5012	21.889	0.00425366	15.1976	0.182341	0.72952	0.0114685	-0.00425366	FALSE
Ccdc88a	GO:0001965; GO:0003779; GO:0005080; GO:0005085; GO:0005092; GO:0005154; GO:0005158; GO:0005783; GO:0005794; GO:0005814; GO:0005829; GO:0005886; GO:0007264; GO:0008017; GO:0010975; GO:0016020; GO:0016477; GO:0030027; GO:0030032; GO:0030142; GO:0030705; GO:0031252; GO:0031410; GO:0031682; GO:0031929; GO:0032956; GO:0035091; GO:0036064; GO:0042127; GO:0042169; GO:0042803; GO:0043184; GO:0043422; GO:…	19.6879	19.4264	19.3088	19.5692	19.6101	19.16	-0.0100601	13.5543	-0.654544	0.158397	0.0058099	0.0100601	TRUE
Ccdc88c	GO:0001932; GO:0001965; GO:0003383; GO:0005085; GO:0005109; GO:0005737; GO:0005813; GO:0007264; GO:0008017; GO:0030054; GO:0030165; GO:0030705; GO:0031098; GO:0031122; GO:0031648; GO:0035567; GO:0042802; GO:0043621; GO:0046330; GO:0051959; GO:0090090	22.07	22.3387	22.0944	22.2991	22.0604	21.7081	-0.0144733	15.4093	-0.838691	0.0369323	0.00469914	0.0144733	TRUE
Ccdc93	GO:0005769; GO:0006893; GO:0015031; GO:0032456	21.2035	20.918	21.3904	21.0644	21.0459	21.1743	0.000557944	14.6445	0.0448146	0.932823	0.00621877	-0.000557944	TRUE
Ccm2	GO:0001568; GO:0001570; GO:0001701; GO:0001885; GO:0001944; GO:0005737; GO:0007507; GO:0032991; GO:0035264; GO:0045216; GO:0048839; GO:0048845; GO:0060039; GO:0060837; GO:0061154; GO:0001568; GO:0001570; GO:0001701; GO:0001885; GO:0001944; GO:0005737; GO:0007507; GO:0032991; GO:0035264; GO:0045216; GO:0048839; GO:0048845; GO:0060039; GO:0060837; GO:0061154; GO:0001568; GO:0001570; GO:0001701; GO:…	20.3836	20.5482	20.0412	19.9979	20.0332	20.1873	-0.00401612	14.0267	-0.23437	0.654882	0.00832926	0.00401612	FALSE
Ccn1	GO:0001649; GO:0001934; GO:0002041; GO:0003181; GO:0003278; GO:0003281; GO:0005178; GO:0005615; GO:0005829; GO:0006915; GO:0006935; GO:0007155; GO:0007165; GO:0008201; GO:0010811; GO:0016020; GO:0019838; GO:0030198; GO:0030335; GO:0030501; GO:0030513; GO:0031012; GO:0032731; GO:0032740; GO:0032755; GO:0032760; GO:0033690; GO:0043065; GO:0043066; GO:0044319; GO:0045597; GO:0045669; GO:0045766; GO:…	26.5299	25.7435	25.4096	25.2857	24.9501	24.3404	-0.0479821	17.9016	-0.845782	0.0338409	0.0151338	0.0479821	TRUE
Ccn2	GO:0001502; GO:0001503; GO:0001525; GO:0001894; GO:0001934; GO:0001968; GO:0002062; GO:0005178; GO:0005576; GO:0005615; GO:0005938; GO:0007019; GO:0007155; GO:0007160; GO:0007165; GO:0007229; GO:0008083; GO:0008201; GO:0008284; GO:0008543; GO:0010628; GO:0010629; GO:0014070; GO:0016477; GO:0030324; GO:0031012; GO:0032330; GO:0032355; GO:0032967; GO:0034059; GO:0035556; GO:0035988; GO:0043065; GO:…	24.3902	23.6409	23.1738	23.5566	23.1998	22.9026	-0.027452	16.4517	-0.6841	0.133927	0.0146347	0.027452	TRUE
Ccnd1	GO:0000082; GO:0000122; GO:0000307; GO:0000320; GO:0001889; GO:0001934; GO:0003714; GO:0004672; GO:0005634; GO:0005737; GO:0005813; GO:0005923; GO:0006974; GO:0007595; GO:0008283; GO:0008284; GO:0009410; GO:0010033; GO:0010039; GO:0010165; GO:0010243; GO:0010971; GO:0014070; GO:0016055; GO:0016301; GO:0016538; GO:0017053; GO:0019899; GO:0019901; GO:0030182; GO:0030857; GO:0030968; GO:0031100; GO:…	21.9244	22.0402	22.5339	22.1849	22.1166	22.9815	0.0251016	15.2919	0.830621	0.0406044	0.00841391	-0.0251016	TRUE
Ccnd3	GO:0000082; GO:0000122; GO:0000307; GO:0004693; GO:0005634; GO:0005737; GO:0005815; GO:0007165; GO:0008284; GO:0009749; GO:0016538; GO:0019901; GO:0030213; GO:0042098; GO:0042127; GO:0043434; GO:0051301; GO:0051726; GO:0061575; GO:0097130; GO:0097133; GO:1900087	18.5439	18.0543	18.6834	18.1361	18.3653	18.8677	0.0144311	12.6891	0.594571	0.213238	0.00975761	-0.0144311	FALSE
Ccnk	GO:0001701; GO:0002944; GO:0002945; GO:0004693; GO:0005634; GO:0006357; GO:0006366; GO:0006974; GO:0008024; GO:0008353; GO:0009966; GO:0019901; GO:0032786; GO:0032968; GO:0044828; GO:0061575; GO:2000737; GO:0001701; GO:0002944; GO:0002945; GO:0004693; GO:0005634; GO:0006357; GO:0006366; GO:0006974; GO:0008024; GO:0008353; GO:0009966; GO:0019901; GO:0032786; GO:0032968; GO:0044828; GO:0061575; GO:…	20.4148	20.5084	20.4837	20.4108	20.4179	20.6836	0.00662153	14.1571	0.823044	0.0441996	0.00228474	-0.00662153	FALSE
Ccnt1	GO:0000976; GO:0003677; GO:0003682; GO:0005634; GO:0005829; GO:0006357; GO:0008024; GO:0009410; GO:0017069; GO:0019901; GO:0032786; GO:0032968; GO:0043923; GO:0045944; GO:0061575; GO:0070063; GO:0070691; GO:0097322; GO:0140297; GO:0140693; GO:0000976; GO:0003677; GO:0003682; GO:0005634; GO:0006357; GO:0008024; GO:0009410; GO:0017069; GO:0019901; GO:0032786; GO:0032968; GO:0043923; GO:0045944; GO:…	20.0499	20.2429	20.2459	20.1309	20.2565	20.4217	0.00794625	13.967	0.818298	0.0465241	0.00279083	-0.00794625	FALSE
Ccny	GO:0000086; GO:0000307; GO:0000308; GO:0005886; GO:0010508; GO:0016538; GO:0019901; GO:0060828; GO:0061575	22.1997	22.3555	22.1734	22.3617	22.2809	22.3836	0.00373563	15.4277	0.544092	0.264398	0.0028803	-0.00373563	TRUE
Ccnyl1	GO:0001932; GO:0005886; GO:0007283; GO:0016020; GO:0019901; GO:0022008; GO:0030317; GO:0060828; GO:0061575; GO:0001932; GO:0005886; GO:0007283; GO:0016020; GO:0019901; GO:0022008; GO:0030317; GO:0060828; GO:0061575	20.4729	19.6642	19.5336	18.8943	19.1118	19.2252	-0.0191436	13.6295	-0.445495	0.375966	0.0192359	0.0191436	TRUE
Ccs	GO:0005507; GO:0005634; GO:0005737; GO:0016532; GO:0019430; GO:0019899	21.3742	21.7413	21.4863	21.5923	21.6354	21.5019	-0.000752477	14.9458	-0.0761677	0.885969	0.00492526	0.000752477	FALSE
Ccsap	GO:0005813; GO:0005814; GO:0005819; GO:0005929; GO:0005930; GO:0008017; GO:0030424; GO:0035869; GO:0036064; GO:0061673; GO:0072686; GO:1901673; GO:1990755	20.4797	20.8251	20.6074	20.7015	20.954	20.757	0.00431394	14.3345	0.338235	0.511996	0.00600129	-0.00431394	FALSE
Ccser2	GO:0001578; GO:0008017; GO:0015630; GO:0001578; GO:0008017; GO:0015630; GO:0001578; GO:0008017; GO:0015630	20.7218	20.5354	20.5746	20.4655	20.7399	19.9731	-0.0182781	14.3295	-0.849893	0.0321072	0.00566645	0.0182781	FALSE
Cct2	GO:0002199; GO:0005524; GO:0005832; GO:0005874; GO:0006457; GO:0007339; GO:0016887; GO:0031625; GO:0032212; GO:0044183; GO:0044297; GO:0050821; GO:0051082; GO:0051086; GO:0051131; GO:0061077; GO:0090666; GO:0140662; GO:1904851; GO:1904874	24.731	24.3985	24.5974	24.1634	24.2913	24.0235	-0.0156348	16.9919	-0.767758	0.0746413	0.00652409	0.0156348	FALSE
Cct3	GO:0002199; GO:0005524; GO:0005832; GO:0005874; GO:0006457; GO:0007339; GO:0016887; GO:0032212; GO:0044183; GO:0044297; GO:0050821; GO:0051082; GO:0061077; GO:0140662; GO:1904851	25.7229	25.3498	25.6218	25.144	25.1835	24.9681	-0.0171175	17.6699	-0.762973	0.0776145	0.00725144	0.0171175	FALSE
Cct4	GO:0002199; GO:0005524; GO:0005654; GO:0005813; GO:0005832; GO:0005874; GO:0005929; GO:0006457; GO:0007339; GO:0016887; GO:0032212; GO:0042470; GO:0044183; GO:0044297; GO:0050821; GO:0051082; GO:0061077; GO:0090666; GO:0140662; GO:1904851; GO:1904874	25.2895	24.9005	25.1556	24.7792	24.8076	24.7998	-0.00897065	17.356	-0.542643	0.26593	0.0069429	0.00897065	FALSE
Cct5	GO:0003730; GO:0005524; GO:0005813; GO:0005832; GO:0005874; GO:0006457; GO:0007339; GO:0009615; GO:0016887; GO:0031681; GO:0032212; GO:0044183; GO:0044297; GO:0048027; GO:0048487; GO:0050821; GO:0051082; GO:0061077; GO:0140662; GO:1904851	24.5356	24.2892	24.3408	24.0713	24.1478	24.199	-0.00524011	16.8526	-0.415084	0.413132	0.00574265	0.00524011	FALSE
Cct6a	GO:0001669; GO:0002199; GO:0005524; GO:0005832; GO:0005874; GO:0006457; GO:0007339; GO:0016887; GO:0032212; GO:0044183; GO:0044297; GO:0050821; GO:0051082; GO:0061077; GO:0071987; GO:0140662; GO:1904851	25.6606	25.5595	25.7278	25.3108	25.3428	25.0566	-0.0168711	17.7454	-0.870138	0.0242012	0.00477754	0.0168711	FALSE
Cct6b	GO:0005524; GO:0005832; GO:0006457; GO:0016887; GO:0044183; GO:0051082; GO:0140662	24.0498	23.7833	23.9676	23.4751	23.5674	23.3826	-0.0155258	16.5315	-0.743662	0.0901421	0.00697887	0.0155258	FALSE
Cct7	GO:0005524; GO:0005832; GO:0005874; GO:0006457; GO:0007339; GO:0016887; GO:0032212; GO:0044183; GO:0044297; GO:0050821; GO:0051082; GO:0061077; GO:0140662; GO:1904851	24.8965	24.6813	24.923	24.4534	24.552	24.6208	-0.00538935	17.1473	-0.373277	0.46609	0.00669718	0.00538935	FALSE
Cct8	GO:0002199; GO:0005524; GO:0005654; GO:0005737; GO:0005813; GO:0005832; GO:0005874; GO:0005929; GO:0006457; GO:0007339; GO:0016887; GO:0032212; GO:0044183; GO:0044297; GO:0045111; GO:0050821; GO:0051082; GO:0061077; GO:0140662; GO:1904851	24.9426	24.5806	24.7883	24.3032	24.4198	24.34	-0.0119844	17.1033	-0.604927	0.203292	0.00788771	0.0119844	FALSE
Ccz1	GO:0005085; GO:0005765; GO:0016192; GO:0035658; GO:0043231	20.008	20.2724	20.1518	19.9902	20.0477	20.645	0.015564	13.8906	0.81616	0.0475889	0.0055095	-0.015564	FALSE
Cd151	GO:0005178; GO:0005604; GO:0009986; GO:0016020; GO:0016477; GO:0030335; GO:0042098; GO:0044319; GO:0045807	25.0209	24.8765	24.6284	24.6488	24.5023	23.7901	-0.0320217	17.2442	-0.972658	0.00111113	0.0038229	0.0320217	TRUE
Cd200	GO:0005886; GO:0008285; GO:0009986; GO:0014069; GO:0030424; GO:0032715; GO:0034113; GO:0043005; GO:0043025; GO:0043031; GO:0044297; GO:0048786; GO:0050776; GO:0071636; GO:0086080; GO:0098609; GO:0098632; GO:0150077; GO:0150079; GO:1904465; GO:1905522; GO:2000405	21.4542	21.4061	21.5226	21.3292	21.2182	21.1978	-0.00777859	14.8525	-0.77855	0.0681302	0.00313513	0.00777859	TRUE
Cd2ap	GO:0001726; GO:0001771; GO:0001822; GO:0001889; GO:0002102; GO:0003158; GO:0003779; GO:0005172; GO:0005641; GO:0005737; GO:0005770; GO:0005884; GO:0005886; GO:0005911; GO:0006629; GO:0006915; GO:0006954; GO:0006979; GO:0007015; GO:0007049; GO:0008013; GO:0008283; GO:0008584; GO:0009306; GO:0009611; GO:0009615; GO:0010467; GO:0015031; GO:0016050; GO:0016477; GO:0017124; GO:0030041; GO:0030139; GO:…	21.8324	21.7592	21.8711	21.6202	21.6442	21.3942	-0.0122342	15.1117	-0.913009	0.011022	0.00273318	0.0122342	TRUE
Cd2bp2	GO:0005634; GO:0005654; GO:0005682; GO:0043021	18.8326	18.9393	18.7002	18.9828	18.9812	18.4116	-0.0127753	13.1197	-0.748406	0.0869862	0.00566074	0.0127753	FALSE
Cd34	GO:0001894; GO:0001935; GO:0003094; GO:0003158; GO:0005576; GO:0005737; GO:0005764; GO:0005886; GO:0007160; GO:0007165; GO:0009897; GO:0009925; GO:0009986; GO:0010628; GO:0010629; GO:0016020; GO:0016324; GO:0030097; GO:0030246; GO:0032703; GO:0035759; GO:0036053; GO:0038001; GO:0042482; GO:0043199; GO:0045171; GO:0045766; GO:0048471; GO:0048870; GO:0050900; GO:0060290; GO:0061042; GO:0061629; GO:…	21.0404	20.4651	20.6135	20.6098	20.6254	19.5929	-0.0336652	14.4222	-0.911779	0.0113311	0.0075817	0.0336652	TRUE
Cd44	GO:0001558; GO:0001658; GO:0001955; GO:0002246; GO:0002906; GO:0004888; GO:0004896; GO:0005114; GO:0005154; GO:0005540; GO:0005576; GO:0005886; GO:0005902; GO:0006898; GO:0006954; GO:0007155; GO:0009897; GO:0009986; GO:0010628; GO:0014070; GO:0016055; GO:0016323; GO:0016324; GO:0016477; GO:0019901; GO:0030214; GO:0031175; GO:0031258; GO:0031667; GO:0032991; GO:0033031; GO:0033138; GO:0033189; GO:…	22.9589	23.2591	23.7114	23.4894	23.0161	23.0735	-0.00726765	16.1639	-0.318784	0.538021	0.0108043	0.00726765	TRUE
Cd47	GO:0005886; GO:0006954; GO:0007229; GO:0008228; GO:0008284; GO:0009617; GO:0009986; GO:0016477; GO:0022409; GO:0032649; GO:0032653; GO:0032655; GO:0032675; GO:0032680; GO:0045428; GO:0050729; GO:0050765; GO:0050766; GO:0050870; GO:0051496; GO:0060368; GO:0070053; GO:0070062; GO:0070487; GO:0071346; GO:0071347; GO:0071349; GO:0086080; GO:0098632; GO:1904669; GO:2000439	21.2653	21.1025	20.8413	20.8499	20.2333	20.1802	-0.028398	14.5642	-0.827179	0.0422197	0.00964598	0.028398	TRUE
Cd48	GO:0002323; GO:0005576; GO:0007165; GO:0009897; GO:0032991; GO:0042110; GO:0042288; GO:0045121; GO:0045576	23.3142	22.6838	22.8738	23.0924	22.718	22.2281	-0.0236397	15.9702	-0.822514	0.0444564	0.00817309	0.0236397	TRUE
Cd55	GO:0001618; GO:0002456; GO:0002726; GO:0004857; GO:0005615; GO:0005886; GO:0007204; GO:0007283; GO:0008289; GO:0009897; GO:0009986; GO:0016324; GO:0030449; GO:0030450; GO:0031664; GO:0043434; GO:0045121; GO:0045916; GO:0045959; GO:0060137; GO:1903659; GO:2000516; GO:2000563; GO:0001618; GO:0002456; GO:0002726; GO:0004857; GO:0005615; GO:0005886; GO:0007204; GO:0007283; GO:0008289; GO:0009897; GO:…	22.2526	21.4138	21.3528	21.1831	20.6299	18.9381	-0.0835208	15.0725	-0.970792	0.00126722	0.0103207	0.0835208	TRUE
Cd9	GO:0005178; GO:0005886; GO:0007155; GO:0007338; GO:0007342; GO:0008283; GO:0008285; GO:0008347; GO:0009897; GO:0009986; GO:0014003; GO:0014905; GO:0016020; GO:0016324; GO:0030913; GO:0031623; GO:0032991; GO:0035036; GO:0070062; GO:0071404; GO:0090331; GO:1905521	20.8828	20.3658	20.2339	20.5329	20.598	19.9241	-0.0179714	14.2729	-0.710928	0.113266	0.00888884	0.0179714	TRUE
Cd93	GO:0001849; GO:0005509; GO:0005886; GO:0009897; GO:0009986; GO:0016477; GO:0030246; GO:0031012; GO:0031410; GO:0050840; GO:0098609; GO:1990430	26.6634	25.8007	26.0101	25.5932	24.6184	23.7178	-0.0752773	18.0957	-0.925835	0.00804674	0.0153642	0.0752773	TRUE
Cdc123	GO:0000287; GO:0005524; GO:0005737; GO:0044183; GO:1905143	18.5943	19.637	19.6564	19.7232	17.7469	19.5999	0.00508731	13.2474	0.081539	0.877963	0.0310917	-0.00508731	FALSE
Cdc16	GO:0005634; GO:0005680; GO:0005737; GO:0005813; GO:0016567; GO:0031145; GO:0045842; GO:0051301; GO:0070979; GO:0072686	21.5379	21.4915	21.4423	21.5139	21.3803	21.5982	0.00266107	14.8812	0.456828	0.362426	0.00259087	-0.00266107	FALSE
Cdc23	GO:0000278; GO:0005680; GO:0007080; GO:0016567; GO:0030071; GO:0031145; GO:0045842; GO:0051301; GO:0070979; GO:0000278; GO:0005680; GO:0007080; GO:0016567; GO:0030071; GO:0031145; GO:0045842; GO:0051301; GO:0070979; GO:0000278; GO:0005680; GO:0007080; GO:0016567; GO:0030071; GO:0031145; GO:0045842; GO:0051301; GO:0070979; GO:0000278; GO:0005680; GO:0007080; GO:0016567; GO:0030071; GO:0031145; GO:…	21.8035	21.4113	21.5167	21.2941	21.405	21.3353	-0.00692312	14.9206	-0.489477	0.324421	0.00616686	0.00692312	FALSE
Cdc27	GO:0005654; GO:0005680; GO:0005737; GO:0005813; GO:0007091; GO:0019903; GO:0031145; GO:0031175; GO:0070936; GO:0070979; GO:0072686; GO:0141198	19.936	20.1068	20.4942	20.0449	20.07	19.8227	-0.00936358	13.9786	-0.534226	0.274894	0.00740831	0.00936358	FALSE
Cdc37	GO:0001222; GO:0005737; GO:0005829; GO:0006457; GO:0010608; GO:0019900; GO:0019901; GO:0031072; GO:0031435; GO:0032587; GO:0032991; GO:0043422; GO:0050821; GO:0051082; GO:0051087; GO:0051879; GO:0060334; GO:0060338; GO:0097110; GO:0098779; GO:0101031; GO:1990565	23.2106	22.9676	23.0298	22.8808	23.0421	23.2248	0.00505245	15.9506	0.485847	0.328571	0.00454471	-0.00505245	FALSE
Cdc40	GO:0000398; GO:0003729; GO:0016607; GO:0071007; GO:0071013; GO:1990403	22.9061	23.8478	23.7477	24.0013	24.0783	23.7752	0.00895121	16.3875	0.276345	0.596035	0.015565	-0.00895121	FALSE
Cdc42	GO:0000139; GO:0000322; GO:0002040; GO:0003015; GO:0003161; GO:0003253; GO:0003924; GO:0003925; GO:0005525; GO:0005737; GO:0005813; GO:0005829; GO:0005886; GO:0005911; GO:0006897; GO:0006911; GO:0007015; GO:0007030; GO:0007088; GO:0007097; GO:0007163; GO:0007229; GO:0008104; GO:0009749; GO:0010591; GO:0010592; GO:0016020; GO:0017119; GO:0017157; GO:0019901; GO:0030010; GO:0030036; GO:0030141; GO:…	22.4227	22.1123	22.0587	21.8225	21.8808	21.2489	-0.0280823	15.3793	-0.931822	0.00681391	0.0054686	0.0280823	TRUE
Cdc42bpa	GO:0004674; GO:0005524; GO:0005737; GO:0008270	22.0459	22.0597	22.0394	22.0159	21.9769	22.1475	0.00289449	15.2634	0.662447	0.151682	0.00163657	-0.00289449	FALSE
Cdc42bpb	GO:0000287; GO:0004672; GO:0004674; GO:0005524; GO:0005737; GO:0005856; GO:0005886; GO:0005911; GO:0006468; GO:0016477; GO:0030027; GO:0030036; GO:0031032; GO:0031252; GO:0031267; GO:0042641; GO:0044877; GO:0106310	24.4801	24.3526	24.3601	24.332	24.3096	24.409	0.000190582	16.8935	0.0402208	0.939701	0.00236728	-0.000190582	TRUE
Cdc42ep1	GO:0005737; GO:0005856; GO:0005886; GO:0007266; GO:0008360; GO:0012505; GO:0030838; GO:0031267; GO:0031274	19.9119	20.3631	20.3256	20.4468	20.6135	20.5881	0.0122546	14.0431	0.62653	0.183174	0.00762229	-0.0122546	TRUE
Cdc45	GO:0000727; GO:0003682; GO:0003688; GO:0003697; GO:0005634; GO:0006268; GO:0006270; GO:0031261; GO:0036064; GO:0071162; GO:1902977; GO:0000727; GO:0003682; GO:0003688; GO:0003697; GO:0005634; GO:0005813; GO:0005923; GO:0006268; GO:0006270; GO:0007179; GO:0008284; GO:0010628; GO:0010629; GO:0016327; GO:0016525; GO:0030336; GO:0030864; GO:0031261; GO:0035633; GO:0036064; GO:0043116; GO:0051301; GO:…	19.6791	20.2349	20.1092	20.4764	20.36	19.6686	-0.0104593	13.9919	-0.396579	0.436317	0.0121056	0.0104593	TRUE
Cdc5l	GO:0000077; GO:0000086; GO:0000398; GO:0000974; GO:0000977; GO:0000981; GO:0001222; GO:0001228; GO:0003723; GO:0005634; GO:0005662; GO:0005681; GO:0005737; GO:0006281; GO:0006355; GO:0006357; GO:0008157; GO:0016607; GO:0019901; GO:0032993; GO:0042802; GO:0043522; GO:0044344; GO:0045944; GO:0048471; GO:0071007; GO:0071013; GO:0071352; GO:0071987; GO:1904568; GO:1990090; GO:1990646	24.2884	24.9447	24.967	25.0907	25.1994	24.8451	0.0041485	17.2249	0.169371	0.748373	0.0120699	-0.0041485	FALSE
Cdc73	GO:0000122; GO:0000993; GO:0001558; GO:0001711; GO:0005829; GO:0006368; GO:0016593; GO:0019827; GO:0030177; GO:0031124; GO:0031442; GO:0031648; GO:0043066; GO:0045638; GO:0045944; GO:0048147; GO:0050680; GO:0071222; GO:1902808; GO:2000134	20.2989	19.9005	20.2532	20.24	20.0647	19.9673	-0.0061424	13.9866	-0.480301	0.334949	0.00560849	0.0061424	FALSE
Cdca8	GO:0000070; GO:0000775; GO:0005654; GO:0005730; GO:0005737; GO:0007080; GO:0010369; GO:0015630; GO:0030496; GO:0032133; GO:0032991; GO:0045171; GO:0051233; GO:0051276; GO:0051301	21.024	21.562	21.7196	22.3542	22.8925	21.7116	0.00922203	15.1043	0.183689	0.727566	0.0246752	-0.00922203	FALSE
Cdh13	GO:0000902; GO:0001938; GO:0001954; GO:0002040; GO:0005509; GO:0005615; GO:0005737; GO:0005886; GO:0005901; GO:0005912; GO:0007043; GO:0007156; GO:0007162; GO:0007266; GO:0008285; GO:0009897; GO:0010033; GO:0016339; GO:0016342; GO:0016601; GO:0030032; GO:0030100; GO:0030169; GO:0030335; GO:0034332; GO:0042058; GO:0042802; GO:0043005; GO:0043542; GO:0043616; GO:0044331; GO:0045202; GO:0045296; GO:…	27.1027	26.7267	26.7752	26.6065	26.242	26.07	-0.0248025	18.59	-0.858701	0.0285376	0.00740114	0.0248025	TRUE
Cdh5	GO:0000902; GO:0001932; GO:0001944; GO:0001955; GO:0005102; GO:0005509; GO:0005654; GO:0005886; GO:0005911; GO:0005912; GO:0005923; GO:0006874; GO:0007043; GO:0007156; GO:0007179; GO:0008013; GO:0008285; GO:0009897; GO:0009986; GO:0010628; GO:0016339; GO:0016342; GO:0019903; GO:0030054; GO:0030335; GO:0030513; GO:0031115; GO:0031334; GO:0031965; GO:0034332; GO:0035307; GO:0043114; GO:0043184; GO:…	26.7949	26.5001	26.429	26.3388	26.0281	25.5837	-0.0305111	18.4136	-0.943252	0.00473921	0.00537083	0.0305111	TRUE
Cdipt	GO:0003881; GO:0005789; GO:0005794; GO:0005886; GO:0006661; GO:0016020; GO:0019992; GO:0030145; GO:0030246; GO:0043178; GO:0046341	26.2263	25.951	26.052	25.9971	25.8984	26.3503	0.00773864	18.0264	0.578491	0.22906	0.00545585	-0.00773864	TRUE
Cdk1	GO:0000086; GO:0000307; GO:0003682; GO:0004672; GO:0004674; GO:0004693; GO:0005524; GO:0005634; GO:0005654; GO:0005737; GO:0005759; GO:0005813; GO:0005829; GO:0005876; GO:0006915; GO:0007077; GO:0007095; GO:0008353; GO:0009410; GO:0009636; GO:0010243; GO:0010628; GO:0010629; GO:0010971; GO:0014070; GO:0014075; GO:0014823; GO:0016301; GO:0018105; GO:0018107; GO:0030261; GO:0030332; GO:0030496; GO:…	25.1378	25.3573	25.4118	25.4119	25.7443	26.405	0.0339516	17.5086	0.984222	0.000371461	0.00305183	-0.0339516	FALSE
Cdk11b	GO:0001558; GO:0001824; GO:0004674; GO:0004693; GO:0005524; GO:0005634; GO:0007049; GO:0007088; GO:0007346; GO:0016310; GO:0031965; GO:0048471; GO:0050684; GO:0106310; GO:2001234	21.1256	21.0713	21.0978	20.9036	20.9581	20.7398	-0.0102459	14.6107	-0.910614	0.0116276	0.00232491	0.0102459	FALSE
Cdk11b	GO:0001824; GO:0004674; GO:0005524; GO:0005634; GO:0007088; GO:0016310; GO:2001234	23.3109	23.5489	23.5918	23.6648	23.4719	23.6664	0.00511155	16.2851	0.492378	0.321119	0.00451788	-0.00511155	FALSE
Cdk13	GO:0000380; GO:0002945; GO:0005524; GO:0005634; GO:0005794; GO:0005829; GO:0008024; GO:0008353; GO:0009966; GO:0016607; GO:0019901; GO:0019908; GO:0030097; GO:0030332; GO:0032968; GO:0045944; GO:2000737; GO:0000380; GO:0002945; GO:0005524; GO:0005634; GO:0008024; GO:0008353; GO:0009966; GO:0016607; GO:0019901; GO:0019908; GO:0030097; GO:0030332; GO:0032968; GO:0045944; GO:2000737	19.1357	18.8686	18.6883	19.0552	19.1648	18.6744	-0.00739175	13.1701	-0.438869	0.383961	0.00756702	0.00739175	FALSE
Cdk14	GO:0000086; GO:0000307; GO:0000308; GO:0004672; GO:0004693; GO:0005524; GO:0005634; GO:0005737; GO:0005829; GO:0005886; GO:0006468; GO:0030332; GO:0060828; GO:0000086; GO:0000307; GO:0000308; GO:0004672; GO:0004693; GO:0005524; GO:0005634; GO:0005654; GO:0005737; GO:0005829; GO:0005886; GO:0006468; GO:0030332; GO:0060828; GO:0000086; GO:0000307; GO:0000308; GO:0004672; GO:0004693; GO:0005524; GO:…	19.0444	18.7838	19.1428	18.5174	18.9026	19.1142	0.00564118	13.076	0.308425	0.552033	0.00869932	-0.00564118	TRUE
Cdk17	GO:0004693; GO:0005524; GO:0005634; GO:0005737; GO:0016310; GO:0106310	23.5781	23.3793	23.3417	23.4452	23.4441	23.7788	0.00986686	16.221	0.798845	0.0566253	0.00371492	-0.00986686	FALSE
Cdk2	GO:0000082; GO:0000122; GO:0000287; GO:0000307; GO:0000781; GO:0000793; GO:0000805; GO:0000806; GO:0001673; GO:0002088; GO:0004672; GO:0004674; GO:0004693; GO:0005524; GO:0005634; GO:0005635; GO:0005654; GO:0005667; GO:0005737; GO:0005768; GO:0005813; GO:0006281; GO:0006338; GO:0006351; GO:0006813; GO:0006974; GO:0007099; GO:0007165; GO:0007265; GO:0008284; GO:0009410; GO:0009636; GO:0010033; GO:…	20.3079	20.7745	20.4489	19.9776	20.7183	20.287	-0.00361481	14.1769	-0.158457	0.764304	0.0112622	0.00361481	FALSE
Cdk4	GO:0000082; GO:0000307; GO:0000785; GO:0002088; GO:0004672; GO:0004693; GO:0005524; GO:0005634; GO:0005667; GO:0005730; GO:0005737; GO:0005829; GO:0005923; GO:0007165; GO:0007623; GO:0008284; GO:0009410; GO:0009636; GO:0010033; GO:0010288; GO:0010389; GO:0010468; GO:0010971; GO:0016301; GO:0016310; GO:0030332; GO:0031100; GO:0031965; GO:0033574; GO:0043065; GO:0044877; GO:0045727; GO:0045793; GO:…	21.8444	21.8591	21.8161	21.4828	21.5822	21.3281	-0.0144215	15.1018	-0.848077	0.0328675	0.00450523	0.0144215	TRUE
Cdk5	GO:0000307; GO:0001764; GO:0001934; GO:0001963; GO:0002039; GO:0004672; GO:0004674; GO:0004693; GO:0005176; GO:0005524; GO:0005634; GO:0005737; GO:0005829; GO:0005886; GO:0006468; GO:0006886; GO:0006887; GO:0006913; GO:0006915; GO:0006974; GO:0007005; GO:0007049; GO:0007160; GO:0007409; GO:0007416; GO:0007519; GO:0008045; GO:0008092; GO:0008306; GO:0008542; GO:0014044; GO:0014069; GO:0016020; GO:…	22.0321	22.2433	22.2026	21.8897	21.9673	22.2655	0.00410539	15.2919	0.338357	0.511833	0.00570883	-0.00410539	TRUE
Cdk5rap2	GO:0000132; GO:0000226; GO:0000242; GO:0000922; GO:0000931; GO:0000976; GO:0001578; GO:0005516; GO:0005737; GO:0005794; GO:0005813; GO:0005829; GO:0005874; GO:0007059; GO:0007098; GO:0007099; GO:0007420; GO:0008017; GO:0015631; GO:0019901; GO:0022008; GO:0030054; GO:0031023; GO:0031116; GO:0035371; GO:0043015; GO:0044877; GO:0045665; GO:0045893; GO:0046600; GO:0048471; GO:0090266; GO:0097431	23.1032	23.6604	23.4902	23.7238	23.9358	23.5359	0.00419202	16.3136	0.195262	0.71083	0.0105277	-0.00419202	TRUE
Cdk5rap3	GO:0000079; GO:0001889; GO:0001933; GO:0005634; GO:0005737; GO:0005813; GO:0007095; GO:0007346; GO:0008283; GO:0010921; GO:0012505; GO:0019901; GO:0030262; GO:0030332; GO:0030968; GO:0031398; GO:0032088; GO:0032991; GO:0034976; GO:0042177; GO:0043407; GO:0044387; GO:0044389; GO:0044818; GO:0044877; GO:0045944; GO:0051019; GO:0051059; GO:0060318; GO:0071569; GO:0071901; GO:0097371; GO:1900182; GO:…	21.6157	21.4922	21.5379	21.5763	21.4702	21.831	0.00795442	14.9114	0.792341	0.0602059	0.00306233	-0.00795442	FALSE
Cdk6	GO:0000082; GO:0000122; GO:0000307; GO:0001726; GO:0001954; GO:0002244; GO:0003323; GO:0004693; GO:0005524; GO:0005634; GO:0005737; GO:0005813; GO:0006974; GO:0007165; GO:0007219; GO:0009615; GO:0010033; GO:0010389; GO:0010468; GO:0010628; GO:0016301; GO:0030097; GO:0030332; GO:0033077; GO:0042063; GO:0043697; GO:0045638; GO:0045646; GO:0045656; GO:0045668; GO:0045786; GO:0048146; GO:0050680; GO:…	20.9807	21.2566	21.6018	21.0686	20.9968	21.4302	0.00571197	14.6732	0.293483	0.572414	0.00930281	-0.00571197	FALSE
Cdk9	GO:0000976; GO:0000978; GO:0001223; GO:0003677; GO:0003682; GO:0004674; GO:0004693; GO:0005524; GO:0005634; GO:0005737; GO:0006281; GO:0006282; GO:0006366; GO:0008023; GO:0008024; GO:0008353; GO:0009410; GO:0010613; GO:0016301; GO:0016310; GO:0016605; GO:0017069; GO:0019901; GO:0030332; GO:0031297; GO:0031440; GO:0032968; GO:0043923; GO:0045944; GO:0051147; GO:0051647; GO:0051726; GO:0070691; GO:…	21.8156	21.7072	21.7254	21.7408	21.6285	21.4855	-0.00828124	15.0839	-0.943912	0.00463056	0.00144846	0.00828124	FALSE
Cdkn1a	GO:0000307; GO:0001701; GO:0004860; GO:0004861; GO:0005634; GO:0005730; GO:0005737; GO:0005829; GO:0006606; GO:0006974; GO:0007095; GO:0007265; GO:0007346; GO:0007507; GO:0008285; GO:0008544; GO:0009410; GO:0009411; GO:0009636; GO:0010165; GO:0010389; GO:0010629; GO:0014070; GO:0016604; GO:0019901; GO:0019912; GO:0030216; GO:0030308; GO:0030332; GO:0030890; GO:0031100; GO:0031625; GO:0032991; GO:…	22.5365	22.5187	22.4495	22.7037	22.4062	22.6173	0.00219301	15.6083	0.262175	0.615748	0.00403604	-0.00219301	FALSE
Cdkn2a	GO:0006915; GO:0008285; GO:0051726	19.6687	20.177	20.1791	20.7411	20.7152	20.807	0.0233314	13.9756	0.675253	0.141067	0.0127426	-0.0233314	FALSE
Cdkn2aip	GO:0001652; GO:0002039; GO:0003723; GO:0005634; GO:0005654; GO:0005730; GO:0006974; GO:0009967; GO:0030307; GO:0030308; GO:0031647	22.9452	22.5896	22.714	22.775	22.879	22.5163	-0.00711742	15.806	-0.562205	0.245542	0.00523483	0.00711742	FALSE
Cds2	GO:0004605; GO:0005783; GO:0005789; GO:0016020; GO:0016024; GO:0140042	23.7022	23.8005	23.8176	23.7159	23.7062	23.4954	-0.00800633	16.484	-0.908682	0.0121277	0.00183923	0.00800633	FALSE
Cdv3	Unknown	17.9821	17.6965	17.5657	17.6451	16.8489	17.0202	-0.0242301	12.2597	-0.727535	0.101242	0.0114246	0.0242301	FALSE
Cdyl	GO:0003682; GO:0003714; GO:0005634; GO:0005694; GO:0005737; GO:0007286; GO:0016746; GO:0030674; GO:0035064; GO:0060816; GO:0120092; GO:0120094	21.4871	21.5426	21.5435	21.8572	21.8274	21.8963	0.0105249	14.9676	0.735371	0.0957773	0.0048495	-0.0105249	FALSE
Cdyl2	GO:0003714; GO:0005634; GO:0035064	22.0754	22.5479	22.2936	22.5942	22.466	22.6217	0.00896334	15.4912	0.552484	0.255594	0.00676143	-0.00896334	FALSE
Cebpz	GO:0003713; GO:0005634; GO:0016602; GO:0045944	24.6114	24.7491	24.6933	24.9123	24.8963	24.4925	-0.00600533	17.1777	-0.479631	0.335722	0.00549329	0.00600533	FALSE
Celf1	GO:0000381; GO:0001673; GO:0003723; GO:0003729; GO:0003730; GO:0005634; GO:0005737; GO:0006376; GO:0007286; GO:0008285; GO:0010494; GO:0010628; GO:0010629; GO:0016441; GO:0017148; GO:0021895; GO:0021987; GO:0031369; GO:0036002; GO:0040018; GO:0042835; GO:0043484; GO:0050680; GO:0050727; GO:0051726; GO:0061157; GO:0097356; GO:0106222; GO:1904584; GO:1990904	22.2453	22.9475	22.4554	23.0055	23.3017	23.1472	0.0181328	15.7208	0.573665	0.233896	0.0129452	-0.0181328	FALSE
Celf2	GO:0003723; GO:0005634; GO:0005737; GO:0006397; GO:1990904	20.0672	20.5655	20.0775	21.0772	21.2784	20.7618	0.0147319	14.2094	0.381676	0.455286	0.017838	-0.0147319	FALSE
Cemip2	GO:0004415; GO:0005509; GO:0005730; GO:0005829; GO:0005886; GO:0030214; GO:0030246	23.0425	22.4632	22.7398	22.6651	22.3174	22.0228	-0.0228626	15.7734	-0.838186	0.0371574	0.00743803	0.0228626	TRUE
Cenpa	GO:0000132; GO:0000281; GO:0000775; GO:0000779; GO:0000786; GO:0003677; GO:0005634; GO:0005721; GO:0030527; GO:0034080; GO:0043505; GO:0046982; GO:0051382; GO:0061638; GO:0071459	25.1785	25.3404	25.252	25.3627	25.443	25.2734	0.000640737	17.5382	0.0895732	0.866	0.00356224	-0.000640737	FALSE
Cenpc	GO:0000278; GO:0000776; GO:0000779; GO:0000939; GO:0005721; GO:0007059; GO:0016604; GO:0019237; GO:0030496; GO:0042802; GO:0051315; GO:0051382; GO:0051455	23.24	23.6832	23.5705	23.6997	23.7713	23.6293	0.00431475	16.3295	0.298203	0.565954	0.00690542	-0.00431475	FALSE
Cenpe	GO:0000278; GO:0000775; GO:0000776; GO:0000779; GO:0000940; GO:0003777; GO:0005524; GO:0005634; GO:0005694; GO:0005828; GO:0005874; GO:0007018; GO:0007052; GO:0007057; GO:0007059; GO:0007079; GO:0007080; GO:0007088; GO:0007094; GO:0008017; GO:0008608; GO:0019901; GO:0030071; GO:0030496; GO:0031647; GO:0043515; GO:0045184; GO:0045842; GO:0050793; GO:0051233; GO:0051310; GO:0051315; GO:0051382; GO:…	19.1405	19.3094	19.0705	19.4379	20.0878	19.1423	0.00016145	13.4216	0.0055504	0.991674	0.0145438	-0.00016145	FALSE
Cenpf	GO:0000278; GO:0000775; GO:0000776; GO:0000922; GO:0000940; GO:0001822; GO:0005634; GO:0005635; GO:0005654; GO:0005737; GO:0005813; GO:0005819; GO:0005930; GO:0007059; GO:0008017; GO:0010389; GO:0015031; GO:0016202; GO:0016363; GO:0021591; GO:0030496; GO:0036064; GO:0042803; GO:0045120; GO:0045892; GO:0051310; GO:0070840; GO:0097539; GO:0140297	18.76	19.2848	18.5666	19.6494	20.0821	19.2746	0.0114805	13.282	0.267817	0.607879	0.0206505	-0.0114805	FALSE
Cenph	GO:0000776; GO:0000939; GO:0005634; GO:0005654; GO:0005730; GO:0007052; GO:0007059; GO:0043515; GO:0051382	21.2272	21.6085	21.6167	21.7446	22.0085	21.8314	0.0112281	14.9495	0.553705	0.254323	0.00844297	-0.0112281	FALSE
Cenpi	GO:0000070; GO:0000776; GO:0000939; GO:0005634; GO:0034080; GO:0042699	21.5193	21.8501	21.9398	22.1633	22.313	22.1753	0.0125018	15.1635	0.566998	0.240644	0.0090811	-0.0125018	FALSE
Cenpk	GO:0000070; GO:0000939; GO:0005634; GO:0045944; GO:0051382	23.2547	23.4511	23.3664	23.3422	23.6143	23.5493	0.00662269	16.1972	0.638879	0.172066	0.00398736	-0.00662269	FALSE
Cenpl	GO:0000939; GO:0005634	21.4236	21.826	21.641	21.8514	22.0689	21.9679	0.0106021	15.0392	0.593444	0.214333	0.00718969	-0.0106021	FALSE
Cenpn	GO:0000939; GO:0005654; GO:0007059; GO:0034080	19.6637	20.0203	20.3253	20.3743	20.8369	20.8614	0.0272255	13.9265	0.763123	0.0775204	0.011528	-0.0272255	FALSE
Cenpo	GO:0000939; GO:0016604; GO:0031511; GO:0034508	19.5293	19.8677	20.0877	20.348	20.4761	20.6062	0.0235499	13.8156	0.756248	0.0818813	0.0101874	-0.0235499	FALSE
Cenpp	GO:0000939; GO:0005634; GO:0005654; GO:0005730; GO:0034080	20.7878	21.6431	21.5252	21.7291	21.9486	21.8574	0.0171533	14.8479	0.535712	0.273303	0.0135187	-0.0171533	FALSE
Cenpq	GO:0000939; GO:0005634; GO:0051310; GO:1905342	20.5779	20.8812	20.8122	21.0536	21.4685	21.2185	0.014687	14.462	0.606338	0.201951	0.00963093	-0.014687	FALSE
Cenpt	GO:0000278; GO:0000775; GO:0000776; GO:0000939; GO:0003677; GO:0007059; GO:0016604; GO:0046982; GO:0051276; GO:0051301; GO:0051382	19.9505	19.8054	20.0817	20.3856	20.595	20.5181	0.0170445	13.9065	0.687984	0.130843	0.00898976	-0.0170445	FALSE
Cenpu	GO:0000939; GO:0005634; GO:0005654; GO:0005737; GO:0034451; GO:0043009	21.8368	21.952	21.9711	22.2539	22.3053	22.297	0.0110148	15.2488	0.696039	0.124547	0.00568122	-0.0110148	FALSE
Cenpv	GO:0000776; GO:0001667; GO:0005634; GO:0005654; GO:0005829; GO:0015630; GO:0016846; GO:0030496; GO:0031508; GO:0031965; GO:0032467; GO:0033044; GO:0034508; GO:0046872; GO:0051233	23.5297	24.2855	23.7332	24.3685	24.5458	24.4932	0.0190771	16.622	0.586139	0.221478	0.013185	-0.0190771	FALSE
Cep112	GO:0005813; GO:0005813; GO:0005886; GO:0060077; GO:0097120	18.5472	20.0172	19.4953	20.1116	19.9767	19.9322	0.0172134	13.5293	0.376907	0.461411	0.0211511	-0.0172134	TRUE
Cep120	GO:0000226; GO:0005813; GO:0005814; GO:0007098; GO:0008283; GO:0010825; GO:0021987; GO:0022008; GO:0022027; GO:0030953; GO:0032880; GO:0032886; GO:0045724; GO:1903724; GO:1904951	23.3689	23.936	23.884	23.8174	23.8354	23.8156	0.003331	16.4588	0.211786	0.68707	0.00768567	-0.003331	FALSE
Cep128	GO:0000922; GO:0005814; GO:0007283; GO:0008104; GO:0010468; GO:0120103; GO:0120316	19.7101	20.9258	20.4365	20.5696	20.9401	20.7097	0.0123066	14.1632	0.351831	0.494029	0.0163711	-0.0123066	FALSE
Cep131	GO:0001669; GO:0002177; GO:0005654; GO:0005813; GO:0007286; GO:0007288; GO:0008284; GO:0010824; GO:0031965; GO:0034451; GO:0035735; GO:0035869; GO:0036064; GO:0042073; GO:0042803; GO:0044877; GO:0060271; GO:0071539; GO:0090316; GO:0120212; GO:1905198; GO:1905515; GO:1990953	21.8025	22.6616	22.3696	22.6559	22.6438	22.2735	0.000158812	15.5263	0.00614086	0.990789	0.0129305	-0.000158812	FALSE
Cep135	GO:0005737; GO:0005813; GO:0005814; GO:0007099; GO:0008017; GO:0010457; GO:0015631; GO:0042802; GO:0042803; GO:1902857; GO:1904951	22.1764	22.6111	22.4374	22.6299	22.6484	22.6658	0.00777776	15.5648	0.53014	0.279287	0.0062199	-0.00777776	FALSE
Cep152	GO:0000242; GO:0005654; GO:0005813; GO:0005814; GO:0007099; GO:0019901; GO:0051298; GO:0098535; GO:0098536; GO:0120098; GO:0120099	21.7462	22.0277	21.9061	22.0653	22.2825	21.8704	-0.000149479	15.2385	-0.0104614	0.984308	0.00714391	0.000149479	FALSE
Cep164	GO:0005813; GO:0005814; GO:0005929; GO:0045177; GO:0060271; GO:0097539; GO:0097729	18.9624	19.1595	19.1554	19.3449	19.2375	18.9948	-0.00328359	13.2899	-0.295562	0.569566	0.00530665	0.00328359	FALSE
Cep170	GO:0005813; GO:0005814; GO:0005829; GO:0120103	22.0532	22.3759	22.1509	22.3435	22.4721	21.8647	-0.00954452	15.4569	-0.543672	0.264841	0.0073672	0.00954452	FALSE
Cep192	GO:0000242; GO:0003785; GO:0005635; GO:0005737; GO:0005765; GO:0005813; GO:0005814; GO:0006999; GO:0007015; GO:0007080; GO:0007099; GO:0009617; GO:0019901; GO:0019902; GO:0031080; GO:0031503; GO:0031669; GO:0032008; GO:0034198; GO:0050830; GO:0051315; GO:0061700; GO:0071539; GO:0090222; GO:0090307; GO:0120098; GO:0120099; GO:1904263	24.0587	24.5306	24.3024	24.5692	24.5992	24.3214	0.00074825	16.9058	0.0467256	0.929963	0.00799811	-0.00074825	FALSE
Cep192	GO:0000242; GO:0005737; GO:0005813; GO:0005814; GO:0007099; GO:0009617; GO:0019901; GO:0019902; GO:0071539; GO:0090222; GO:0090307; GO:0120098; GO:0120099; GO:0000242; GO:0005737; GO:0005813; GO:0005814; GO:0009617; GO:0019902; GO:0051298; GO:0071539; GO:0090222; GO:0090307; GO:0120098; GO:0120099	21.198	21.6501	21.4291	21.6984	21.7014	21.5456	0.00350403	14.9056	0.232607	0.657383	0.0073255	-0.00350403	FALSE
Cep250	GO:0000278; GO:0001750; GO:0001917; GO:0005813; GO:0005814; GO:0008104; GO:0010457; GO:0019904; GO:0030997; GO:0031616; GO:0032991; GO:0033365; GO:0036064; GO:0050908; GO:0060271; GO:0071539; GO:1904781; GO:1905515	21.1615	21.7993	21.6006	21.7871	21.8382	21.9917	0.0144504	14.9449	0.648289	0.163798	0.00848576	-0.0144504	FALSE
Cep350	GO:0005813; GO:0005814; GO:0008017; GO:0034453; GO:0071539; GO:1905515; GO:0005813; GO:0005814; GO:0008017; GO:0034453; GO:0071539; GO:1905515; GO:0005813; GO:0005814; GO:0008017; GO:0034453; GO:0071539; GO:1905515	21.6957	22.3217	22.1469	22.362	22.3912	22.3258	0.00838829	15.3383	0.412768	0.416011	0.00925502	-0.00838829	FALSE
Cep41	GO:0005737; GO:0005813; GO:0005814; GO:0005929; GO:0015031; GO:0018095; GO:0036064; GO:0060271	20.8845	21.0427	20.9217	21.0032	21.2157	21.2373	0.00907496	14.5324	0.802076	0.0548843	0.00337859	-0.00907496	FALSE
Cep43	GO:0005634; GO:0005813; GO:0005814; GO:0008284; GO:0019901; GO:0030030; GO:0030292; GO:0030307; GO:0030335; GO:0034453; GO:0042803; GO:0042995; GO:0048471	21.0171	21.3205	20.9349	21.5932	21.6789	21.239	0.00363313	14.7385	0.158258	0.764594	0.0113338	-0.00363313	FALSE
Cep57	GO:0005634; GO:0005737; GO:0005794; GO:0005813; GO:0005829; GO:0005874; GO:0007286; GO:0008017; GO:0008543; GO:0017134; GO:0034451; GO:0042803; GO:0043015; GO:0051260	20.1003	20.8033	20.4325	20.769	20.9728	20.4289	4.32405e-05	14.2678	0.00175578	0.997366	0.0123138	-4.32405e-05	FALSE
Cep63	GO:0005654; GO:0005814; GO:0005829; GO:0006974; GO:0007099; GO:0034451; GO:0036064; GO:0045824; GO:0050821; GO:0051301; GO:0060090; GO:1900045	18.7743	20.3363	19.6606	20.2545	20.1023	20.6068	0.0302437	13.6357	0.598972	0.208987	0.0202165	-0.0302437	FALSE
Cep68	GO:0005654; GO:0005813; GO:0005829; GO:0007098; GO:0010457; GO:0019901; GO:0019904; GO:0030054; GO:0033365; GO:0034451	21.5035	21.9274	21.6785	21.8322	21.7566	21.9483	0.00718291	15.0462	0.559283	0.248546	0.0053233	-0.00718291	TRUE
Cep78	GO:0005813; GO:0036064; GO:0044782	20.6796	20.8923	20.6421	20.7334	20.6923	20.497	-0.00733408	14.3885	-0.743842	0.0900211	0.0032949	0.00733408	FALSE
Cep83	GO:0005794; GO:0005813; GO:0005814; GO:0048278; GO:0051660; GO:0060271; GO:0071539; GO:0097539	18.9798	19.4657	19.2769	19.1889	19.1538	18.8602	-0.0108265	13.3471	-0.657243	0.15609	0.00620754	0.0108265	FALSE
Cep95	GO:0000922; GO:0005737; GO:0005813	19.1479	19.3467	19.2525	19.3236	19.3869	19.095	-0.00437283	13.3776	-0.490125	0.323682	0.00388838	0.00437283	FALSE
Cep97	GO:0005813; GO:0005814; GO:0032991; GO:1901673; GO:1902018	18.7763	18.7581	18.8696	18.8075	18.9427	19.0195	0.00698879	13.0289	0.888243	0.0180365	0.0018072	-0.00698879	FALSE
Cept1	GO:0004142; GO:0004307; GO:0005789; GO:0005794; GO:0006646; GO:0006656; GO:0016780; GO:0031965; GO:0046872; GO:0047359	23.1136	23.2134	23.2083	23.0647	23.1592	23.2614	0.00306573	16.0404	0.552817	0.255247	0.0023106	-0.00306573	FALSE
Cers1	GO:0005783; GO:0007420; GO:0016020; GO:0016410; GO:0030148; GO:0036146; GO:0043231; GO:0046325; GO:0046513; GO:0050291; GO:0071466; GO:0071492; GO:0072721; GO:1901526	20.6673	21.031	20.8922	20.696	20.6486	20.7284	-0.00347483	14.4243	-0.298068	0.566139	0.00556397	0.00347483	FALSE
Cers2	GO:0003677; GO:0005634; GO:0005783; GO:0005789; GO:0010626; GO:0016410; GO:0019216; GO:0030148; GO:0035902; GO:0046513; GO:0050291; GO:1900148	22.4819	22.7789	22.8366	22.7317	22.5239	23.1511	0.0134706	15.682	0.725337	0.1028	0.00639228	-0.0134706	FALSE
Cers6	GO:0003677; GO:0005634; GO:0005783; GO:0005789; GO:0014003; GO:0030148; GO:0046513; GO:0050291; GO:1900143; GO:0003677; GO:0005634; GO:0005783; GO:0005789; GO:0014003; GO:0030148; GO:0046513; GO:0050291; GO:1900143; GO:0003677; GO:0005634; GO:0005783; GO:0005789; GO:0014003; GO:0030148; GO:0046513; GO:0050291; GO:1900143	21.3759	21.5667	21.3887	21.4391	21.5099	20.5695	-0.0258165	14.9376	-0.910785	0.011584	0.00585164	0.0258165	FALSE
Cert1	GO:0000902; GO:0001701; GO:0003007; GO:0005654; GO:0005739; GO:0005783; GO:0005794; GO:0005829; GO:0006672; GO:0006936; GO:0007005; GO:0007029; GO:0007165; GO:0008283; GO:0016301; GO:0034976; GO:0035621; GO:0048471; GO:0055088; GO:0097001; GO:0120012; GO:0120017	21.2657	20.5126	20.7282	21.2511	21.1022	21.2014	0.00889136	14.5054	0.367865	0.473092	0.0112377	-0.00889136	FALSE
Cetn2	GO:0000278; GO:0005509; GO:0005813; GO:0005814; GO:0005929; GO:0006289; GO:0007099; GO:0007283; GO:0008017; GO:0031683; GO:0032391; GO:0032465; GO:0032795; GO:0036064; GO:0044615; GO:0045177; GO:0070390; GO:0071942; GO:0097729	20.9911	20.9814	20.5905	21.0033	21.093	20.5783	-0.00892331	14.526	-0.511916	0.299202	0.00748701	0.00892331	FALSE
Cetn3	GO:0005509; GO:0005813; GO:0005814; GO:0005815; GO:0008017; GO:0031683; GO:0032391; GO:0035869; GO:0036064; GO:0044615; GO:0070390; GO:0005509; GO:0005814; GO:0005815; GO:0008017; GO:0031683; GO:0032391; GO:0035869; GO:0036064; GO:0044615; GO:0070390	21.6055	22.0896	21.7674	22.0046	22.0193	22.4025	0.0173146	15.1239	0.820011	0.0456787	0.00604258	-0.0173146	FALSE
Cfap20	GO:0005737; GO:0005874; GO:0031514; GO:0036064; GO:0060271; GO:0060296; GO:2000147	21.0886	21.0272	20.9897	20.7412	20.9404	21.143	0.00404932	14.5217	0.375094	0.463746	0.00500364	-0.00404932	FALSE
Cfl1	GO:0000281; GO:0001755; GO:0001842; GO:0003779; GO:0005102; GO:0005737; GO:0005911; GO:0005925; GO:0006606; GO:0007010; GO:0007015; GO:0007162; GO:0009615; GO:0010592; GO:0010593; GO:0014070; GO:0014823; GO:0015629; GO:0016363; GO:0019903; GO:0021766; GO:0022604; GO:0030010; GO:0030027; GO:0030030; GO:0030042; GO:0030043; GO:0030175; GO:0030307; GO:0030426; GO:0030835; GO:0030836; GO:0030864; GO:…	26.8997	26.945	27.0105	26.7661	26.9028	26.799	-0.00369323	18.6608	-0.528752	0.280786	0.00296427	0.00369323	TRUE
Cfl2	GO:0005737; GO:0007015; GO:0007519; GO:0015629; GO:0030018; GO:0030042; GO:0030043; GO:0030836; GO:0031674; GO:0045214; GO:0046716; GO:0051014; GO:0051015	27.4006	27.3097	27.5948	27.1389	27.3637	26.6447	-0.0221178	19.0265	-0.879528	0.0208959	0.00598314	0.0221178	FALSE
Cgas	GO:0002218; GO:0002221; GO:0002230; GO:0002637; GO:0002753; GO:0003677; GO:0003682; GO:0003690; GO:0005546; GO:0005634; GO:0005737; GO:0005829; GO:0005886; GO:0006974; GO:0008340; GO:0016604; GO:0019933; GO:0019934; GO:0031491; GO:0032479; GO:0032481; GO:0035861; GO:0038001; GO:0042803; GO:0045087; GO:0045738; GO:0050776; GO:0050863; GO:0051607; GO:0061501; GO:0071360; GO:0140693; GO:0140896; GO:…	19.6838	19.8432	19.8257	19.8268	20.0527	20.2438	0.0144252	13.7087	0.936119	0.00599077	0.00270965	-0.0144252	TRUE
Cgnl1	GO:0005524; GO:0005923; GO:0007015; GO:0015629; GO:0016459; GO:0032991; GO:0043296; GO:0051058; GO:0051497; GO:0150105	27.7369	27.819	27.7739	27.8647	27.8748	27.6684	-0.00328296	19.2836	-0.538801	0.270007	0.0025665	0.00328296	TRUE
Chaf1a	GO:0000785; GO:0005634; GO:0006260; GO:0006281; GO:0006334; GO:0006335; GO:0032991; GO:0033186; GO:0042802; GO:0070087	19.3878	19.5411	19.6991	20.0176	19.9836	19.3781	-0.00526413	13.6669	-0.241964	0.644137	0.0105547	0.00526413	FALSE
Chaf1b	GO:0000785; GO:0005634; GO:0005654; GO:0006334; GO:0006335; GO:0032991; GO:0033186	21.6231	21.4187	21.8786	22.0713	21.9083	21.475	-0.00563126	15.0981	-0.279704	0.591386	0.00966469	0.00563126	FALSE
Champ1	GO:0000776; GO:0000793; GO:0005634; GO:0005654; GO:0005819; GO:0031134; GO:0034501; GO:0035372; GO:0051315	20.4865	20.7377	20.7252	20.8488	20.8576	20.2776	-0.0109884	14.3888	-0.626196	0.183479	0.00684074	0.0109884	FALSE
Chchd3	GO:0005739; GO:0005743; GO:0007007; GO:0008053; GO:0019902; GO:0042407; GO:0060090; GO:0061617; GO:0005739; GO:0005743; GO:0007007; GO:0008053; GO:0019902; GO:0042407; GO:0060090; GO:0061617; GO:0005739; GO:0005743; GO:0007007; GO:0008053; GO:0019902; GO:0042407; GO:0060090; GO:0061617	25.2248	25.2584	24.9767	25.4614	25.3079	26.4914	0.0384937	17.3928	0.942033	0.00494288	0.00685508	-0.0384937	FALSE
Chchd6	GO:0005739; GO:0005743; GO:0006974; GO:0042407; GO:0061617	23.2746	23.228	22.9473	23.5797	23.5232	24.4972	0.0386707	16.0434	0.941436	0.00504424	0.00692532	-0.0386707	FALSE
Chd1	GO:0000228; GO:0000785; GO:0003677; GO:0003682; GO:0004386; GO:0005524; GO:0005634; GO:0005737; GO:0006338; GO:0006357; GO:0016887; GO:0034728; GO:0035064; GO:0042393; GO:0043923; GO:0140658; GO:0000228; GO:0000785; GO:0003677; GO:0003682; GO:0004386; GO:0005524; GO:0005634; GO:0005737; GO:0006338; GO:0006357; GO:0016887; GO:0034728; GO:0035064; GO:0042393; GO:0043923; GO:0140658	20.1949	20.1208	20.3899	20.5885	20.6082	20.0282	-0.00638117	14.1274	-0.339045	0.51092	0.00885313	0.00638117	FALSE
Chd2	GO:0000785; GO:0000978; GO:0003677; GO:0003682; GO:0004386; GO:0005524; GO:0005634; GO:0006357; GO:0006974; GO:0007517; GO:0010467; GO:0016887; GO:0034728; GO:0042393; GO:0060218; GO:0140658; GO:0000785; GO:0000978; GO:0003677; GO:0003682; GO:0004386; GO:0005524; GO:0005634; GO:0006357; GO:0006974; GO:0007517; GO:0010467; GO:0016887; GO:0034728; GO:0042393; GO:0060218; GO:0140658; GO:0000785; GO:…	21.7775	21.9352	21.9146	22.013	22.0504	21.9676	0.00282881	15.1914	0.387073	0.448387	0.00336927	-0.00282881	FALSE
Chd4	GO:0000122; GO:0000724; GO:0000781; GO:0000785; GO:0001221; GO:0003677; GO:0003682; GO:0003714; GO:0004386; GO:0005524; GO:0005634; GO:0005654; GO:0005737; GO:0005813; GO:0006338; GO:0010629; GO:0016581; GO:0016887; GO:0032991; GO:0032993; GO:0042393; GO:0042826; GO:0046872; GO:0051963; GO:0061629; GO:0072553; GO:0090575; GO:0090734; GO:0140297; GO:0140658; GO:0150048	23.361	23.2752	23.3015	23.34	23.437	23.1346	-0.00519937	16.1898	-0.666107	0.148615	0.00291093	0.00519937	FALSE
Chd7	GO:0000785; GO:0000978; GO:0001501; GO:0001568; GO:0001701; GO:0001974; GO:0003007; GO:0003222; GO:0003226; GO:0003677; GO:0003682; GO:0005524; GO:0005634; GO:0005654; GO:0005730; GO:0006338; GO:0006366; GO:0007417; GO:0007512; GO:0007605; GO:0007626; GO:0007628; GO:0008015; GO:0009617; GO:0010468; GO:0010880; GO:0016887; GO:0021545; GO:0021553; GO:0021772; GO:0030217; GO:0030540; GO:0035116; GO:…	20.9283	20.8038	20.7049	20.7118	20.9089	20.1375	-0.0197945	14.4763	-0.886229	0.0186796	0.00517348	0.0197945	FALSE
Chd8	GO:0000122; GO:0000785; GO:0001701; GO:0001964; GO:0002039; GO:0003677; GO:0003678; GO:0003682; GO:0005524; GO:0005634; GO:0006338; GO:0006397; GO:0007420; GO:0008013; GO:0016055; GO:0016887; GO:0030178; GO:0032991; GO:0035064; GO:0035176; GO:0042393; GO:0043066; GO:0045892; GO:0045893; GO:0045944; GO:0045945; GO:0048565; GO:0060134; GO:0070016; GO:0071339; GO:0090090; GO:0140658; GO:2000270	20.4426	20.519	20.7118	20.4968	20.5591	20.5839	0.00149768	14.236	0.211043	0.688135	0.00346837	-0.00149768	FALSE
Cherp	GO:0003723; GO:0005737; GO:0006396; GO:0006874; GO:0008285; GO:0044325; GO:0048471; GO:0051209; GO:0070886; GO:0003723; GO:0005737; GO:0006396; GO:0006874; GO:0008285; GO:0044325; GO:0048471; GO:0051209; GO:0070886; GO:0003723; GO:0005737; GO:0006396; GO:0006874; GO:0008285; GO:0033017; GO:0044325; GO:0048471; GO:0051209; GO:0070886	21.6818	21.819	21.7782	21.8251	21.8779	21.6714	-0.00244013	15.1095	-0.382892	0.453729	0.00294362	0.00244013	FALSE
Chmp1a	GO:0000421; GO:0000776; GO:0000794; GO:0000815; GO:0001778; GO:0005643; GO:0005765; GO:0005769; GO:0005771; GO:0005815; GO:0005828; GO:0005886; GO:0006914; GO:0006997; GO:0007076; GO:0007080; GO:0010629; GO:0010824; GO:0012505; GO:0015031; GO:0016192; GO:0016363; GO:0019904; GO:0030496; GO:0031468; GO:0032509; GO:0032585; GO:0039702; GO:0042802; GO:0042803; GO:0043162; GO:0045324; GO:0046761; GO:…	22.41	22.6969	22.5458	22.4481	22.5676	22.7324	0.00611358	15.6024	0.616304	0.19259	0.00390595	-0.00611358	TRUE
Chmp1b2	GO:0000815; GO:0005771; GO:0015031; GO:0032509; GO:0045324; GO:0000815; GO:0005771; GO:0015031; GO:0032509; GO:0045324	20.5897	20.9009	20.5987	20.5753	20.615	20.7746	0.00264983	14.3141	0.260817	0.617646	0.00490404	-0.00264983	FALSE
Chmp2a	GO:0000421; GO:0000776; GO:0000785; GO:0000815; GO:0001778; GO:0005635; GO:0005643; GO:0005765; GO:0005771; GO:0005828; GO:0005829; GO:0005886; GO:0006914; GO:0006997; GO:0007080; GO:0010324; GO:0010458; GO:0010824; GO:0015031; GO:0019904; GO:0030117; GO:0030496; GO:0031210; GO:0031468; GO:0032509; GO:0032585; GO:0039702; GO:0043162; GO:0045184; GO:0045324; GO:0046761; GO:0051258; GO:0051260; GO:…	22.6523	22.6375	22.6862	22.8244	22.7681	22.8728	0.00600548	15.7233	0.809916	0.0507641	0.0021746	-0.00600548	TRUE
Chmp2b	GO:0000421; GO:0000776; GO:0000815; GO:0001778; GO:0005643; GO:0005737; GO:0005765; GO:0005771; GO:0005828; GO:0005829; GO:0005886; GO:0006914; GO:0006997; GO:0007032; GO:0007080; GO:0010824; GO:0014069; GO:0015031; GO:0019904; GO:0030496; GO:0031468; GO:0032509; GO:0032585; GO:0039702; GO:0043162; GO:0045324; GO:0046761; GO:0050804; GO:0050890; GO:0061952; GO:0070050; GO:0071985; GO:0097352; GO:…	21.9638	21.6598	21.9559	22.0978	22.1542	21.0831	-0.0233947	15.2759	-0.763372	0.0773647	0.00989822	0.0233947	TRUE
Chmp3	GO:0000421; GO:0000776; GO:0000815; GO:0001778; GO:0005546; GO:0005643; GO:0005765; GO:0005769; GO:0005770; GO:0005771; GO:0005828; GO:0005829; GO:0005886; GO:0006914; GO:0006997; GO:0007080; GO:0008333; GO:0010824; GO:0015031; GO:0030496; GO:0031210; GO:0031410; GO:0031468; GO:0032467; GO:0032509; GO:0032585; GO:0039702; GO:0043162; GO:0044790; GO:0045324; GO:0046761; GO:0051036; GO:0051258; GO:…	21.9952	22.3193	22.1671	22.2417	22.3314	22.6655	0.0154161	15.3478	0.901781	0.0139967	0.00369421	-0.0154161	TRUE
Chmp4b	GO:0000281; GO:0000421; GO:0000776; GO:0000815; GO:0001778; GO:0005634; GO:0005635; GO:0005643; GO:0005737; GO:0005765; GO:0005768; GO:0005828; GO:0005829; GO:0005886; GO:0006620; GO:0006900; GO:0006914; GO:0006997; GO:0007080; GO:0009898; GO:0010008; GO:0010458; GO:0010506; GO:0010824; GO:0016020; GO:0030117; GO:0030496; GO:0031468; GO:0031982; GO:0032511; GO:0032585; GO:0036438; GO:0039702; GO:…	23.1868	23.3387	23.1763	23.1097	23.2288	23.1854	-0.000948248	16.0901	-0.161954	0.759193	0.00288888	0.000948248	TRUE
Chmp5	GO:0000421; GO:0000776; GO:0001778; GO:0001919; GO:0005634; GO:0005643; GO:0005765; GO:0005771; GO:0005828; GO:0005829; GO:0005886; GO:0006900; GO:0006914; GO:0006997; GO:0007040; GO:0007080; GO:0008333; GO:0010824; GO:0015031; GO:0030218; GO:0030496; GO:0031468; GO:0032511; GO:0032585; GO:0039702; GO:0043162; GO:0046761; GO:0061952; GO:0071222; GO:0071225; GO:0071985; GO:0097352; GO:1901673; GO:…	21.9268	22.8166	22.5658	22.4451	22.453	22.3487	-0.00151918	15.5544	-0.0675918	0.898767	0.0112122	0.00151918	TRUE
Chmp7	GO:0000421; GO:0000776; GO:0000785; GO:0000815; GO:0001778; GO:0005635; GO:0005643; GO:0005654; GO:0005765; GO:0005771; GO:0005828; GO:0005829; GO:0005886; GO:0006900; GO:0006914; GO:0006997; GO:0007080; GO:0009898; GO:0010458; GO:0030496; GO:0031468; GO:0032511; GO:0032585; GO:0039702; GO:0043162; GO:0045324; GO:0046761; GO:0061952; GO:0071168; GO:0071985; GO:0097352; GO:1901673; GO:1902774; GO:…	20.0835	19.9767	19.7625	20.3578	20.0033	20.3867	0.0111121	13.8566	0.603807	0.204359	0.00733499	-0.0111121	TRUE
Chordc1	GO:0005524; GO:0008270; GO:0010824; GO:0043531; GO:0051298; GO:0051879; GO:0061077; GO:1900034	21.6327	21.3523	21.6979	21.003	20.9845	21.1885	-0.0100757	14.8363	-0.427387	0.397953	0.0106567	0.0100757	FALSE
Chp1	GO:0000139; GO:0001578; GO:0001933; GO:0004860; GO:0005509; GO:0005634; GO:0005737; GO:0005783; GO:0005793; GO:0005886; GO:0006469; GO:0006611; GO:0006903; GO:0006906; GO:0008017; GO:0010923; GO:0015385; GO:0015630; GO:0019900; GO:0022406; GO:0030133; GO:0031122; GO:0031397; GO:0031953; GO:0032088; GO:0032417; GO:0042308; GO:0045121; GO:0048306; GO:0050821; GO:0051222; GO:0051259; GO:0051453; GO:…	20.8019	20.6584	20.0365	20.9662	21.4427	21.5584	0.0306578	14.2949	0.718204	0.107925	0.0148514	-0.0306578	TRUE
Chrac1	GO:0003677; GO:0005634; GO:0005721; GO:0006261; GO:0006275; GO:0006334; GO:0006338; GO:0008623; GO:0046982	19.9584	20.492	20.2078	20.7623	20.7276	20.9136	0.0200769	14.0862	0.714414	0.110693	0.00983201	-0.0200769	FALSE
Chtf18	GO:0001673; GO:0003677; GO:0003689; GO:0005524; GO:0005634; GO:0005654; GO:0005737; GO:0005829; GO:0006260; GO:0007059; GO:0007131; GO:0007140; GO:0007281; GO:0016887; GO:0017116; GO:0031390; GO:0051985; GO:0001673; GO:0003677; GO:0005524; GO:0005634; GO:0005737; GO:0007059; GO:0007131; GO:0007140; GO:0007281; GO:0016887; GO:0031390; GO:0032508; GO:0051985	18.2504	17.8044	18.7111	18.9316	18.9169	19.3187	0.0312483	12.7279	0.74911	0.0865224	0.0138166	-0.0312483	FALSE
Chtopl1	GO:0003729; GO:0005634; GO:0006406; GO:0016607	25.947	25.0668	25.3438	25.3056	25.6138	25.6989	0.0073429	17.6247	0.301805	0.561038	0.0115977	-0.0073429	FALSE
Chuk	GO:0002011; GO:0003009; GO:0004672; GO:0004674; GO:0005524; GO:0005654; GO:0005737; GO:0007249; GO:0007266; GO:0007595; GO:0008384; GO:0008385; GO:0009410; GO:0009636; GO:0009898; GO:0010033; GO:0010034; GO:0030316; GO:0032496; GO:0032727; GO:0033194; GO:0033209; GO:0033598; GO:0034142; GO:0034614; GO:0035631; GO:0035994; GO:0038061; GO:0042475; GO:0042803; GO:0043123; GO:0043200; GO:0044877; GO:…	24.0764	24.1538	24.109	24.1389	24.0398	24.3663	0.00729604	16.6902	0.826385	0.0425967	0.00248579	-0.00729604	FALSE
Ciao2b	GO:0005634; GO:0005654; GO:0005737; GO:0005819; GO:0005829; GO:0007059; GO:0016226; GO:0071817; GO:0097361; GO:0097428; GO:0106035	21.2764	21.3525	21.1284	21.4203	21.5574	21.5282	0.00802092	14.7654	0.648407	0.163695	0.00470868	-0.00802092	FALSE
Cib1	GO:0000287; GO:0001525; GO:0001933; GO:0001934; GO:0001954; GO:0002931; GO:0005509; GO:0005634; GO:0005654; GO:0005737; GO:0005783; GO:0005813; GO:0005886; GO:0006915; GO:0006974; GO:0007026; GO:0007113; GO:0007155; GO:0007286; GO:0008284; GO:0008285; GO:0008427; GO:0010977; GO:0016020; GO:0016324; GO:0019901; GO:0030027; GO:0030220; GO:0030291; GO:0030307; GO:0030335; GO:0030424; GO:0030425; GO:…	20.1212	20.5938	21.0305	20.4889	20.5393	20.8091	0.00859866	14.221	0.363604	0.47863	0.0110149	-0.00859866	TRUE
Cic	GO:0000122; GO:0000977; GO:0000981; GO:0003682; GO:0005634; GO:0006357; GO:0006366; GO:0007420; GO:0007612; GO:0007613; GO:0032991; GO:0035176; GO:0045892; GO:0048286	19.2962	19.5796	19.8466	19.9706	19.846	19.4239	-0.00452709	13.657	-0.21961	0.67588	0.0100555	0.00452709	FALSE
Cip2a	GO:0002052; GO:0004864; GO:0005694; GO:0006974; GO:0007283; GO:0007405; GO:0042803; GO:0051276; GO:0061351; GO:0002052; GO:0004864; GO:0005694; GO:0005829; GO:0005886; GO:0006974; GO:0007283; GO:0007405; GO:0042803; GO:0051276; GO:0061351; GO:0141112	19.4502	20.0341	20.0641	19.8791	20.1977	20.8738	0.0322997	13.7106	0.903758	0.0134482	0.00764903	-0.0322997	TRUE
Cir1	GO:0000122; GO:0001701; GO:0003714; GO:0005634; GO:0005737; GO:0005813; GO:0006397; GO:0008380; GO:0016607; GO:0019901; GO:0032991; GO:0042826; GO:0044877; GO:0045892	21.279	22.3721	22.1497	22.3362	22.4552	22.1556	0.00770814	15.2855	0.232538	0.65748	0.0161196	-0.00770814	FALSE
Cirbp	GO:0003723; GO:0003730; GO:0005634; GO:0005654; GO:0005681; GO:0005737; GO:0008266; GO:0009411; GO:0010494; GO:0030308; GO:0030371; GO:0034063; GO:0045727; GO:0048026; GO:0048255; GO:0070181; GO:0070417; GO:1902806	22.536	22.3045	22.2031	22.5391	22.7977	22.7721	0.0123954	15.5329	0.672741	0.143123	0.00681621	-0.0123954	FALSE
Cisd1	GO:0005739; GO:0005741; GO:0010506; GO:0030170; GO:0032473; GO:0042802; GO:0042803; GO:0043457; GO:0046872; GO:0047801; GO:0051537; GO:0106034	23.0913	23.0301	23.0581	23.1204	22.9533	23.336	0.00763579	15.9608	0.765653	0.0759429	0.00320756	-0.00763579	FALSE
Cisd2	GO:0005741; GO:0005789; GO:0006914; GO:0010506; GO:0032991; GO:0042803; GO:0046872; GO:0051537; GO:0097038	21.7785	21.5139	21.2271	21.1764	21.0462	21.0661	-0.0138191	14.8548	-0.62516	0.184424	0.00862641	0.0138191	FALSE
Cit	GO:0000070; GO:0000086; GO:0000278; GO:0000281; GO:0001223; GO:0001726; GO:0001889; GO:0004674; GO:0005524; GO:0005737; GO:0005773; GO:0005829; GO:0007030; GO:0007091; GO:0007283; GO:0008064; GO:0015629; GO:0016310; GO:0016358; GO:0019901; GO:0030165; GO:0030291; GO:0030496; GO:0031032; GO:0031985; GO:0032154; GO:0032467; GO:0035331; GO:0043025; GO:0046872; GO:0048699; GO:0050774; GO:0051402; GO:…	18.4922	18.8687	18.9055	18.8715	19.3813	19.7076	0.0301482	13	0.906563	0.012688	0.00701811	-0.0301482	FALSE
Ciz1	GO:0003676; GO:0005634; GO:0008270; GO:0030332; GO:0032298; GO:0051457; GO:0003676; GO:0005634; GO:0005654; GO:0005886; GO:0008270; GO:0030332; GO:0032298; GO:0051457	23.046	23.2704	23.158	23.3852	23.2492	22.9598	-0.00644697	16.1077	-0.537636	0.271248	0.0050554	0.00644697	TRUE
Ckap2	GO:0000281; GO:0005737; GO:0005813; GO:0007026; GO:0015630; GO:0045944	22.1845	22.5819	22.7664	23.0579	23.4266	22.9081	0.0128232	15.7349	0.394602	0.438819	0.0149298	-0.0128232	FALSE
Ckap2l	GO:0005813; GO:0005829; GO:0072686	20.8413	21.2128	21.0735	21.6139	22.2259	21.288	0.00829116	14.7628	0.221274	0.673506	0.0182706	-0.00829116	FALSE
Ckap4	GO:0005783; GO:0005791; GO:0005811; GO:0005886	24.6352	24.453	24.2823	24.344	24.2733	24.428	-0.00144615	16.924	-0.138917	0.792965	0.00515462	0.00144615	TRUE
Ckap5	GO:0000776; GO:0000922; GO:0002181; GO:0005730; GO:0005737; GO:0005813; GO:0005886; GO:0007051; GO:0007052; GO:0007098; GO:0007626; GO:0008017; GO:0008542; GO:0010609; GO:0022618; GO:0030425; GO:0030951; GO:0032289; GO:0032991; GO:0035371; GO:0043021; GO:0043204; GO:0045807; GO:0046785; GO:0046959; GO:0051010; GO:0051298; GO:0060079; GO:0060291; GO:0061863; GO:0071598; GO:0090063; GO:0097062; GO:…	22.5759	22.4057	22.603	22.6426	22.7433	23.1369	0.0182286	15.6053	0.959574	0.00241832	0.00267334	-0.0182286	TRUE
Ckb	GO:0004111; GO:0005524; GO:0005615; GO:0005739; GO:0005829; GO:0005886; GO:0016310; GO:0021549; GO:0030425; GO:0030644; GO:0031625; GO:0043025; GO:0046314; GO:0071391; GO:0140651; GO:1904568	22.9982	22.4104	23.1971	23.1182	23.2526	22.9136	0.00159735	15.9193	0.0678743	0.898345	0.0117398	-0.00159735	TRUE
Clasp1	GO:0000226; GO:0000776; GO:0001578; GO:0002162; GO:0005794; GO:0005813; GO:0005815; GO:0005876; GO:0005881; GO:0005938; GO:0006903; GO:0007020; GO:0007026; GO:0007030; GO:0007052; GO:0008017; GO:0010458; GO:0010470; GO:0010634; GO:0010717; GO:0015630; GO:0016477; GO:0030010; GO:0030953; GO:0030981; GO:0031023; GO:0031111; GO:0031592; GO:0034453; GO:0040001; GO:0043515; GO:0045180; GO:0045921; GO:…	21.7848	21.8222	21.9285	21.9128	21.972	22.2701	0.0129279	15.1295	0.977485	0.000754697	0.00139535	-0.0129279	TRUE
Clasp2	GO:0000776; GO:0005794; GO:0008017; GO:0015630; GO:0031110; GO:0051494; GO:1902904	20.857	21.0816	21.1854	21.1289	21.2457	21.5473	0.0157701	14.5744	0.908241	0.0122432	0.00363281	-0.0157701	FALSE
Clcc1	GO:0005254; GO:0005789; GO:0032469; GO:0044233; GO:0016020	20.6205	20.6943	20.6125	20.6636	20.7961	20.8065	0.00517301	14.3138	0.794903	0.0587835	0.00197424	-0.00517301	FALSE
Clcn6	GO:0005247; GO:0005524; GO:0006821; GO:0009612; GO:0015108; GO:0016020; GO:0043231	19.7101	19.2001	19.3555	19.3291	19.441	19.6024	0.00521368	13.4407	0.361602	0.481238	0.00672132	-0.00521368	FALSE
Cldn5	GO:0005198; GO:0005886; GO:0005911; GO:0005923; GO:0007043; GO:0007155; GO:0007179; GO:0008284; GO:0010628; GO:0010629; GO:0016327; GO:0016328; GO:0016338; GO:0016525; GO:0030336; GO:0030864; GO:0033270; GO:0035633; GO:0042552; GO:0042802; GO:0043116; GO:0043220; GO:0045471; GO:0070160; GO:0070830; GO:0120192; GO:1903142; GO:1903348; GO:1990963	25.5254	25.8465	25.3064	25.3217	25.1877	25.4367	-0.00396549	17.6576	-0.223083	0.670927	0.00866395	0.00396549	TRUE
Clec14a	GO:0001946; GO:0002040; GO:0002042; GO:0009897; GO:0016477; GO:0036324; GO:0036325; GO:0050840; GO:1990430	23.3041	23.3813	23.0229	23.2562	22.4703	21.7361	-0.0471688	16.1532	-0.955354	0.00294537	0.00729395	0.0471688	TRUE
Clec1a	GO:0004888; GO:0007165; GO:0016020; GO:0030246	21.4091	20.7368	20.7566	21.0561	20.7159	19.952	-0.0323557	14.6077	-0.873563	0.0229687	0.00901357	0.0323557	FALSE
Clec2d11	GO:0009897; GO:0030246; GO:0046703	21.4942	21.316	21.1125	20.9549	20.7464	20.4333	-0.0266059	14.7357	-0.898515	0.0149261	0.00649875	0.0266059	TRUE
Clic1	GO:0005247; GO:0005254; GO:0005634; GO:0005635; GO:0005737; GO:0005739; GO:0005783; GO:0005886; GO:0006821; GO:0016020; GO:0031965; GO:0034707; GO:0045669; GO:0048471; GO:0051881; GO:0070062	25.7784	25.6727	25.7683	25.6521	25.6058	26.039	0.00891927	17.7924	0.7469	0.0879829	0.00397024	-0.00891927	TRUE
Clic4	GO:0001525; GO:0001886; GO:0005254; GO:0005634; GO:0005739; GO:0005813; GO:0005886; GO:0007035; GO:0009566; GO:0030216; GO:0030659; GO:0034707; GO:0035264; GO:0048754; GO:0061299; GO:0070161	24.9754	24.5546	24.725	24.6211	24.6831	24.6929	-0.00179598	17.1384	-0.162411	0.758525	0.0054557	0.00179598	TRUE
Clint1	GO:0005543; GO:0005768; GO:0005794; GO:0005886; GO:0006897; GO:0030125; GO:0030136; GO:0030276; GO:0048268	22.6131	22.8455	22.8523	23.0382	23.199	22.9109	0.00454476	15.8503	0.299311	0.564441	0.00724399	-0.00454476	TRUE
Clk1	GO:0004674; GO:0004713; GO:0005524; GO:0005634; GO:0016310; GO:0043484	20.0548	20.5427	20.2057	20.7519	21.3532	20.1929	-0.00125922	14.2294	-0.0338948	0.949177	0.0185647	0.00125922	FALSE
Clk3	GO:0001669; GO:0004672; GO:0004674; GO:0004712; GO:0004713; GO:0005524; GO:0005634; GO:0016301; GO:0042802; GO:0043484; GO:0106310	20.8543	20.9146	20.6553	21.0057	21.0718	20.8978	0.00216514	14.4726	0.196577	0.708933	0.00539967	-0.00216514	FALSE
Clpp	GO:0004175; GO:0004176; GO:0004252; GO:0005739; GO:0005759; GO:0006508; GO:0006515; GO:0009368; GO:0033619; GO:0042802; GO:0051117; GO:0051603	21.9877	21.8034	21.8145	21.8829	21.7084	21.3331	-0.0167026	15.188	-0.960331	0.00232923	0.00242507	0.0167026	FALSE
Clptm1	GO:0009897; GO:0012505; GO:0016020; GO:0033081; GO:0050811; GO:0098982; GO:0099072	21.8453	21.913	21.8929	22.0372	21.9824	22.173	0.00829151	15.1773	0.909193	0.0119944	0.00189859	-0.00829151	TRUE
Clptm1l	GO:0005789; GO:0012505; GO:0016020; GO:0017128	22.1883	22.0517	22.3238	22.4051	22.3521	22.981	0.023334	15.3635	0.951334	0.00349489	0.00377923	-0.023334	FALSE
Clpx	GO:0005524; GO:0005739; GO:0005759; GO:0006508; GO:0008270; GO:0009368; GO:0009376; GO:0009841; GO:0016504; GO:0016887; GO:0042645; GO:0046034; GO:0046983; GO:0051082; GO:0051301; GO:0051603; GO:0140662	22.2452	22.1671	22.1575	21.9665	21.9901	22.3938	0.00635982	15.3142	0.517642	0.292889	0.00525599	-0.00635982	FALSE
Clta	GO:0005198; GO:0005819; GO:0005886; GO:0005905; GO:0006886; GO:0006897; GO:0007049; GO:0030118; GO:0030125; GO:0030130; GO:0030132; GO:0030136; GO:0030669; GO:0030672; GO:0031410; GO:0032050; GO:0042277; GO:0044877; GO:0048268; GO:0051020; GO:0051301; GO:0071439; GO:0072583; GO:0098835; GO:0098843; GO:0098978; GO:0099631	22.6923	22.6753	22.6916	22.5298	22.6014	22.6833	0.00035436	15.6944	0.0696178	0.895742	0.00253886	-0.00035436	TRUE
Cltb	GO:0005198; GO:0005326; GO:0005802; GO:0005829; GO:0005886; GO:0006836; GO:0006886; GO:0007269; GO:0016183; GO:0030118; GO:0030125; GO:0030130; GO:0030132; GO:0030672; GO:0032050; GO:0042277; GO:0060170; GO:0072583; GO:0098835; GO:0099631	19.5823	20.0658	20.0933	19.7381	19.9346	20.5148	0.0195604	13.7276	0.786525	0.0634931	0.00767916	-0.0195604	TRUE
Cltc	GO:0000278; GO:0003725; GO:0005198; GO:0005819; GO:0005829; GO:0005905; GO:0006886; GO:0006898; GO:0006914; GO:0007030; GO:0016020; GO:0019901; GO:0030117; GO:0030118; GO:0030130; GO:0030132; GO:0030136; GO:0030315; GO:0030506; GO:0030669; GO:0031072; GO:0031523; GO:0031623; GO:0032051; GO:0032991; GO:0033572; GO:0042147; GO:0042277; GO:0042383; GO:0042470; GO:0043195; GO:0045334; GO:0048268; GO:…	26.7828	26.6187	26.6399	26.4701	26.4243	26.7174	0.00109793	18.4367	0.102967	0.846095	0.0053031	-0.00109793	TRUE
Clu	GO:0000902; GO:0001540; GO:0001774; GO:0002434; GO:0005102; GO:0005615; GO:0005634; GO:0005737; GO:0005739; GO:0005743; GO:0005829; GO:0007283; GO:0008284; GO:0009416; GO:0009615; GO:0009986; GO:0010628; GO:0016235; GO:0017038; GO:0030426; GO:0031018; GO:0031333; GO:0031334; GO:0031625; GO:0032286; GO:0032436; GO:0032760; GO:0032991; GO:0034366; GO:0035864; GO:0042127; GO:0042583; GO:0042981; GO:…	19.9854	20.025	19.4984	19.9516	20.1527	20.6737	0.024418	13.7374	0.839046	0.0367746	0.00791665	-0.024418	TRUE
Cluh	GO:0003729; GO:0005737; GO:0007005; GO:0048312; GO:0003729; GO:0005737; GO:0007005; GO:0048312	21.4554	21.0673	21.0583	20.9391	20.8429	20.9877	-0.00661703	14.6396	-0.407803	0.422206	0.00740777	0.00661703	FALSE
Cmas	GO:0006054; GO:0008781	24.3034	24.4585	24.2577	24.4312	24.3857	24.3605	0.000266736	16.8876	0.0457238	0.931462	0.00291377	-0.000266736	FALSE
Cmpk1	GO:0004017; GO:0004127; GO:0004550; GO:0005524; GO:0005634; GO:0005737; GO:0005829; GO:0006207; GO:0006225; GO:0006227; GO:0006240; GO:0009041; GO:0016310; GO:0018963; GO:0022602; GO:0033862; GO:0036430; GO:0036431; GO:0046705; GO:0050145	22.9532	22.959	22.7695	22.6501	22.7113	22.9009	0.000467596	15.8174	0.0462429	0.930685	0.00505046	-0.000467596	FALSE
Cmss1	GO:0005634; GO:0030686	21.6345	21.6768	21.4723	21.752	21.7228	21.2428	-0.0110884	15.0326	-0.745678	0.0887947	0.00495406	0.0110884	FALSE
Cmtr1	GO:0003676; GO:0004483; GO:0005634; GO:0005737; GO:0006370; GO:0006397; GO:0032259	18.8578	18.6812	18.7034	18.8237	18.8814	18.361	-0.0117486	13.0508	-0.792457	0.0601415	0.00452126	0.0117486	FALSE
Cndp2	GO:0004180; GO:0005654; GO:0005829; GO:0006508; GO:0008233; GO:0016805; GO:0046872; GO:0070573; GO:0103046	21.8463	21.8779	21.8693	21.5201	21.399	21.5747	-0.0083115	15.0823	-0.51806	0.29243	0.00686136	0.0083115	FALSE
Cnksr3	GO:0005737; GO:0010765; GO:0016324; GO:0033137; GO:0050808; GO:0070373	20.8813	21.0906	21.1329	21.4418	21.3548	20.593	-0.0136423	14.7019	-0.569931	0.237666	0.00983434	0.0136423	FALSE
Cnn2	GO:0001725; GO:0005516; GO:0005925; GO:0006909; GO:0007015; GO:0010628; GO:0015629; GO:0016020; GO:0030097; GO:0031032; GO:0032944; GO:0032970; GO:0042060; GO:0050765; GO:0051015; GO:0051649; GO:0070663; GO:0071260; GO:1905517; GO:1905522	25.6329	25.2871	25.5591	25.5451	25.7321	25.8177	0.00992636	17.677	0.704484	0.118091	0.00500006	-0.00992636	TRUE
Cnn3	GO:0005516; GO:0005874; GO:0005884; GO:0007015; GO:0008017; GO:0015629; GO:0030425; GO:0030674; GO:0030855; GO:0031032; GO:0043025; GO:0043197; GO:0051015; GO:0098794; GO:0098978	24.7939	24.9432	25.1361	24.991	25.1115	25.45	0.0154857	17.2772	0.903767	0.0134455	0.00366701	-0.0154857	FALSE
Cnnm3	GO:0005737; GO:0005886; GO:0010960; GO:0022857; GO:0030026	18.53	18.9125	18.5587	18.3164	18.3033	18.7158	0.00206246	12.8487	0.11463	0.828808	0.00893682	-0.00206246	TRUE
Cnot1	GO:0000122; GO:0000288; GO:0000932; GO:0001829; GO:0005634; GO:0010606; GO:0017148; GO:0019904; GO:0030014; GO:0030015; GO:0030331; GO:0033147; GO:0035195; GO:0042974; GO:0048387; GO:0060090; GO:0060213; GO:0061014; GO:0070016; GO:1900153; GO:2000036	22.8484	22.848	22.8463	22.8647	22.8392	23.0779	0.0067582	15.8204	0.939545	0.00537172	0.00123154	-0.0067582	FALSE
Cnot10	GO:0005634; GO:0005737; GO:0006402; GO:0017148; GO:0030014; GO:0031047	20.3382	19.9882	20.4787	20.357	20.2724	20.3179	0.00134518	14.0566	0.106797	0.840413	0.00626181	-0.00134518	FALSE
Cnot11	GO:0005634; GO:0005737; GO:0006417; GO:0030014; GO:0031047	20.8367	21.0108	20.8249	20.2233	20.6365	20.5199	-0.00887055	14.3887	-0.413154	0.415531	0.00977609	0.00887055	FALSE
Cnot2	GO:0000122; GO:0000289; GO:0000932; GO:0001222; GO:0001829; GO:0005737; GO:0010606; GO:0030014; GO:0030015; GO:0033147; GO:2000036; GO:0000122; GO:0000289; GO:0000932; GO:0001222; GO:0001829; GO:0004535; GO:0005654; GO:0005737; GO:0005829; GO:0005886; GO:0010606; GO:0030014; GO:0030015; GO:0033147; GO:2000036; GO:0000122; GO:0000289; GO:0000932; GO:0001222; GO:0001829; GO:0005737; GO:0010606; GO:…	20.9909	20.6811	21.0361	20.9451	20.9106	21.0803	0.00520262	14.4812	0.480507	0.334711	0.00474775	-0.00520262	TRUE
Cnot3	GO:0000289; GO:0000932; GO:0001829; GO:0005634; GO:0006355; GO:0006417; GO:0030014; GO:0030015; GO:0031047; GO:0120162; GO:2000036	21.1003	21.2253	21.3784	21.4755	21.2394	21.4131	0.00477102	14.7367	0.442329	0.379778	0.00483678	-0.00477102	FALSE
Cnot6	GO:0000289; GO:0003723; GO:0004532; GO:0004535; GO:0005634; GO:0005737; GO:0006417; GO:0008284; GO:0010606; GO:0030014; GO:0030374; GO:0035279; GO:0046872; GO:0070966	21.0473	20.6945	21.2447	21.3043	21.3259	21.378	0.0112519	14.5979	0.568486	0.239131	0.00814168	-0.0112519	FALSE
Cnot7	GO:0000175; GO:0000288; GO:0000289; GO:0000290; GO:0000932; GO:0003676; GO:0003714; GO:0004532; GO:0004535; GO:0005634; GO:0005737; GO:0008284; GO:0008285; GO:0010629; GO:0016607; GO:0030014; GO:0030015; GO:0031047; GO:0033962; GO:0042509; GO:0043232; GO:0045070; GO:0045892; GO:0045944; GO:0051607; GO:0060213; GO:0060339; GO:0061014; GO:0140297; GO:1900153	20.3615	20.6732	20.6722	20.8126	20.6481	20.736	0.00466653	14.2836	0.395472	0.437717	0.00541897	-0.00466653	FALSE
Cnot9	GO:0000932; GO:0005154; GO:0005634; GO:0006402; GO:0017148; GO:0019221; GO:0019900; GO:0019904; GO:0030014; GO:0030015; GO:0030374; GO:0031047; GO:0032991; GO:0033138; GO:0033147; GO:0042803; GO:0045742	22.1597	21.7868	22.0417	22.0464	22.1066	22.22	0.00653144	15.2485	0.566139	0.241519	0.00475495	-0.00653144	FALSE
Cnp	GO:0003723; GO:0004113; GO:0005615; GO:0005737; GO:0005741; GO:0005743; GO:0005902; GO:0007409; GO:0008344; GO:0009214; GO:0009636; GO:0016020; GO:0030551; GO:0030900; GO:0031143; GO:0032496; GO:0035748; GO:0035749; GO:0042470; GO:0042995; GO:0043209; GO:0046902; GO:0048471; GO:0048709	21.3818	21.3698	21.2491	21.2581	21.4798	21.7135	0.0117782	14.7628	0.890566	0.0173083	0.00300785	-0.0117782	TRUE
Cnpy2	GO:0005783; GO:0010629; GO:0010988; GO:0005783; GO:0010629; GO:0010988; GO:0005783; GO:0010629; GO:0010988	21.4187	21.5458	21.379	21.0464	20.9544	20.8381	-0.0177702	14.8082	-0.804015	0.0538511	0.00657096	0.0177702	FALSE
Cnrip1	GO:0005737; GO:0005886; GO:0031718	19.9477	20.3311	20.2562	20.2121	20.1761	20.1925	0.000796235	13.9867	0.0802091	0.879944	0.00494751	-0.000796235	TRUE
Cntln	Unknown	21.5406	21.7705	21.6837	21.4707	21.57	21.5559	-0.00241944	14.9867	-0.28971	0.577593	0.00399655	0.00241944	FALSE
Cntrl	GO:0001822; GO:0003279; GO:0003281; GO:0005813; GO:0005829; GO:0034451; GO:0035904; GO:0048471; GO:0060976; GO:0072687; GO:0090619; GO:0097431; GO:0120103	18.3659	18.7858	18.4706	18.6187	18.562	18.1717	-0.0110856	12.8923	-0.678864	0.138133	0.00599511	0.0110856	FALSE
Cntrob	GO:0005813; GO:0005814; GO:0007099; GO:0019904; GO:0051299; GO:1902017; GO:1902410; GO:0005813; GO:0005814; GO:0007099; GO:0019904; GO:0051299; GO:1902017; GO:1902410	21.5149	22.0626	21.7511	21.8953	22.0036	21.8755	0.0034309	15.1233	0.2271	0.665206	0.00735635	-0.0034309	FALSE
Coa3	GO:0005743; GO:0033617; GO:0070131	21.6579	21.5736	21.4942	21.7637	21.4691	21.7275	0.00318174	14.9612	0.340209	0.509374	0.00439722	-0.00318174	FALSE
Coasy	GO:0004140; GO:0004595; GO:0005524; GO:0005741; GO:0005759; GO:0015937	19.5993	20.2753	20.054	19.9747	19.6886	20.1315	0.00466802	13.8006	0.232675	0.657286	0.00975592	-0.00466802	FALSE
Cobll1	GO:0003785	20.7486	20.1809	20.3347	20.5649	20.6173	20.5185	0.00207411	14.192	0.132109	0.802989	0.00778119	-0.00207411	FALSE
Cog1	GO:0000301; GO:0005794; GO:0007030; GO:0015031; GO:0016020; GO:0017119; GO:0070085	21.4506	21.1808	21.4429	21.2739	21.2919	21.5504	0.00590188	14.7708	0.556561	0.251359	0.00440502	-0.00590188	FALSE
Cog2	GO:0000301; GO:0005795; GO:0006891; GO:0007030; GO:0015031; GO:0016020; GO:0017119; GO:0044877; GO:0070085	21.206	21.4444	21.4509	21.4532	21.2742	21.5996	0.00673307	14.7929	0.618429	0.190617	0.00427787	-0.00673307	FALSE
Cog3	GO:0000301; GO:0005794; GO:0005801; GO:0005829; GO:0005886; GO:0006486; GO:0006886; GO:0006888; GO:0006890; GO:0006891; GO:0006914; GO:0007030; GO:0017119; GO:0033365; GO:0050821; GO:0070085; GO:0000301; GO:0005794; GO:0005801; GO:0006486; GO:0006886; GO:0006888; GO:0006890; GO:0006891; GO:0006914; GO:0007030; GO:0016020; GO:0017119; GO:0033365; GO:0050821; GO:0070085	25.1455	25.1333	25.2814	25.1777	25.1641	25.3748	0.00580989	17.4384	0.794114	0.0592197	0.00222327	-0.00580989	TRUE
Cog4	GO:0000301; GO:0006890; GO:0007030; GO:0015031; GO:0016020; GO:0017119; GO:0048213; GO:0070085; GO:0000301; GO:0006890; GO:0007030; GO:0015031; GO:0016020; GO:0017119; GO:0048213; GO:0070085	21.5666	21.4422	21.5037	21.4782	21.4555	21.8047	0.0088271	14.8743	0.84465	0.0343259	0.0027972	-0.0088271	FALSE
Cog5	GO:0000301; GO:0005654; GO:0005794; GO:0006891; GO:0007030; GO:0016020; GO:0017119; GO:0048219; GO:0070085	21.8241	22.008	22.0508	21.9308	21.8613	22.2712	0.00949489	15.1813	0.764924	0.0763962	0.00399769	-0.00949489	FALSE
Cog6	GO:0000139; GO:0000301; GO:0006891; GO:0007030; GO:0015031; GO:0017119; GO:0070085	21.8191	21.9017	21.8733	21.8185	21.7838	22.028	0.00494387	15.1275	0.732349	0.097869	0.00229838	-0.00494387	FALSE
Cog7	GO:0000139; GO:0000301; GO:0006486; GO:0006886; GO:0006890; GO:0007030; GO:0017119; GO:0033365; GO:0034067; GO:0050821; GO:0070085	21.6656	21.7505	21.8564	21.9461	21.7249	22.2167	0.013108	15.067	0.847893	0.0329453	0.00409807	-0.013108	FALSE
Cog8	GO:0000139; GO:0000301; GO:0006891; GO:0007030; GO:0015031; GO:0017119; GO:0070085	19.9859	20.7867	20.8017	20.7066	20.6007	20.7514	0.0075547	14.2335	0.315351	0.542654	0.0113671	-0.0075547	FALSE
Coil	GO:0000387; GO:0001674; GO:0005634; GO:0015030; GO:0015036; GO:0030619; GO:0030620; GO:0042802	23.1011	23.569	23.4137	23.4902	23.5642	23.4156	0.00211959	16.2236	0.159654	0.762554	0.00655296	-0.00211959	FALSE
Col11a1	GO:0001502; GO:0001503; GO:0002063; GO:0003007; GO:0005201; GO:0005581; GO:0005592; GO:0005615; GO:0006029; GO:0007601; GO:0007605; GO:0008201; GO:0030020; GO:0030198; GO:0030199; GO:0031012; GO:0035987; GO:0035989; GO:0042472; GO:0046872; GO:0048704; GO:0048705; GO:0050910; GO:0051216; GO:0055010; GO:0062023; GO:1904399	21.2486	21.2449	21.0151	21.2741	21.4478	21.4938	0.00951954	14.6934	0.725717	0.10253	0.00451236	-0.00951954	TRUE
Col12a1	GO:0005576; GO:0005581; GO:0035987; GO:0062023; GO:0005576; GO:0005581; GO:0062023; GO:0005576; GO:0005581; GO:0031012	20.6467	20.5521	19.9998	20.4947	20.296	20.2318	-0.0067618	14.1635	-0.367672	0.473344	0.00855134	0.0067618	TRUE
Col15a1	GO:0005581; GO:0005604; GO:0005615; GO:0030020; GO:0030198	26.2893	26.7802	26.3447	26.5211	26.697	27.2901	0.0248281	18.3136	0.884245	0.0193233	0.00655663	-0.0248281	TRUE
Col18a1	GO:0001501; GO:0001525; GO:0001886; GO:0005581; GO:0005604; GO:0005615; GO:0009410; GO:0030020; GO:0030198; GO:0030938; GO:0043534; GO:0043536; GO:0051599; GO:0062023; GO:0072577; GO:0101023; GO:1905564; GO:2000353	29.4207	29.5153	29.3143	29.3888	29.4169	29.1267	-0.00869644	20.4099	-0.852338	0.0310962	0.00266805	0.00869644	TRUE
Col1a1	GO:0001501; GO:0001503; GO:0001568; GO:0001649; GO:0001957; GO:0001958; GO:0002020; GO:0005201; GO:0005576; GO:0005581; GO:0005584; GO:0005587; GO:0005615; GO:0005737; GO:0007584; GO:0007601; GO:0007605; GO:0009410; GO:0009612; GO:0010718; GO:0010812; GO:0014070; GO:0015031; GO:0030020; GO:0030141; GO:0030198; GO:0030199; GO:0030335; GO:0031012; GO:0031667; GO:0032355; GO:0032868; GO:0032964; GO:…	20.2499	21.2065	19.5835	21.3249	19.935	20.3227	-0.00705519	14.2118	-0.132382	0.802586	0.0264125	0.00705519	TRUE
Col1a2	GO:0001501; GO:0001568; GO:0002020; GO:0005584; GO:0005587; GO:0005615; GO:0007179; GO:0007266; GO:0008217; GO:0030020; GO:0030199; GO:0030282; GO:0030674; GO:0032963; GO:0042802; GO:0043589; GO:0046332; GO:0048407; GO:0070208; GO:0071230; GO:0085029	20.496	22.5025	20.4168	22.5682	20.9438	21.4624	0.00293347	14.8131	0.0399364	0.940127	0.0366975	-0.00293347	TRUE
Col3a1	GO:0001501; GO:0001568; GO:0001701; GO:0001764; GO:0001894; GO:0002020; GO:0002062; GO:0005178; GO:0005201; GO:0005581; GO:0005586; GO:0005615; GO:0007160; GO:0007179; GO:0007229; GO:0007507; GO:0009314; GO:0009612; GO:0010467; GO:0021819; GO:0021987; GO:0030020; GO:0030198; GO:0030199; GO:0030324; GO:0031012; GO:0032905; GO:0034097; GO:0035025; GO:0035264; GO:0035904; GO:0036022; GO:0042060; GO:…	21.4303	22.0422	21.6654	21.5682	22.0005	22.6826	0.0306213	14.9796	0.87934	0.0209601	0.00829128	-0.0306213	TRUE
Col4a1	GO:0001569; GO:0005201; GO:0005576; GO:0005587; GO:0005604; GO:0005615; GO:0007420; GO:0007528; GO:0016020; GO:0030020; GO:0030198; GO:0030855; GO:0038063; GO:0048407; GO:0048514; GO:0061304; GO:0061333; GO:0071230; GO:0071711	29.9182	30.1663	29.924	30.0009	30.0381	29.5815	-0.0124323	20.8324	-0.822553	0.0444375	0.00429764	0.0124323	TRUE
Col4a2	GO:0005576; GO:0005587; GO:0005604; GO:0005615; GO:0006351; GO:0014823; GO:0016020; GO:0016525; GO:0030020; GO:0030198; GO:0032836; GO:0035987; GO:0038063; GO:0060090; GO:0071560	29.864	30.0901	29.8136	29.8177	29.8613	29.5019	-0.0123191	20.753	-0.851059	0.031623	0.00380018	0.0123191	TRUE
Col5a2	GO:0001501; GO:0001503; GO:0005201; GO:0005581; GO:0005588; GO:0005615; GO:0030020; GO:0030198; GO:0030199; GO:0043588; GO:0046332; GO:0046872; GO:0048592; GO:0062023; GO:0071230; GO:1903225	20.89	21.0377	20.9514	21.0637	21.1632	21.2265	0.00812383	14.5417	0.839252	0.0366832	0.00263168	-0.00812383	TRUE
Col6a1	GO:0000302; GO:0000902; GO:0001503; GO:0001942; GO:0002023; GO:0003012; GO:0003016; GO:0005518; GO:0005576; GO:0005604; GO:0005615; GO:0005739; GO:0005764; GO:0006096; GO:0006099; GO:0006103; GO:0006112; GO:0006914; GO:0006915; GO:0006954; GO:0006996; GO:0007005; GO:0007338; GO:0007422; GO:0007507; GO:0007517; GO:0007519; GO:0007623; GO:0008286; GO:0008361; GO:0009410; GO:0009411; GO:0009611; GO:…	24.4603	26.9585	25.1467	25.9727	25.7302	25.5868	0.001716	17.7629	0.0267318	0.959912	0.0320852	-0.001716	TRUE
Col6a2	GO:0005518; GO:0005576; GO:0009411; GO:0009749; GO:0031012; GO:0032991; GO:0042383; GO:0043491; GO:0051402; GO:0062023; GO:0005518; GO:0005576; GO:0009411; GO:0009749; GO:0031012; GO:0032991; GO:0042383; GO:0043491; GO:0051402; GO:0062023	24.8007	27.4608	25.6464	26.3988	26.0425	25.8747	-0.00301549	18.0673	-0.0446684	0.933042	0.0337205	0.00301549	TRUE
Col6a3	GO:0004867; GO:0005581; GO:0005615; GO:0007155; GO:0009411; GO:0009749; GO:0030020; GO:0031012; GO:0042383; GO:0043491; GO:0051402; GO:0062023	22.5171	24.5114	22.7562	23.4172	23.2735	23.0005	-0.00799671	16.1649	-0.148403	0.779029	0.0266442	0.00799671	TRUE
Col8a1	GO:0001935; GO:0005615; GO:0010811; GO:0030020; GO:0030198; GO:0035987; GO:0048593; GO:0062023	23.6165	23.7148	23.6121	23.5348	23.7288	23.8724	0.00736679	16.3658	0.808856	0.0513121	0.00267768	-0.00736679	TRUE
Colgalt1	GO:0005788; GO:0050211; GO:1904028	23.7214	23.5844	23.4811	23.4008	23.2641	23.5029	-0.00318677	16.3044	-0.266096	0.610277	0.00577211	0.00318677	FALSE
Colgalt2	GO:0050211	22.2438	22.0582	21.8529	21.9979	21.9296	21.982	-0.00281953	15.275	-0.275149	0.597692	0.00492588	0.00281953	FALSE
Commd10	Unknown	20.6456	20.3835	20.5206	20.6068	20.5084	20.4766	-0.00180868	14.2376	-0.251387	0.630863	0.00348189	0.00180868	FALSE
Commd2	Unknown	22.2008	22.2763	22.2784	22.2746	22.2578	22.4254	0.00521653	15.4132	0.911853	0.0113124	0.00117424	-0.00521653	FALSE
Commd3	GO:0005634; GO:0005737; GO:0006814	21.3442	21.3039	21.5094	21.321	21.3721	21.4711	0.00305929	14.8044	0.473802	0.342479	0.00284308	-0.00305929	FALSE
Commd4	Unknown; GO:0005829; GO:0005886; GO:0043231; Unknown	22.9964	23.3723	23.4242	23.5738	23.3691	23.2553	-0.000589912	16.1762	-0.0395735	0.940671	0.00744754	0.000589912	TRUE
Commd5	GO:0005634; GO:0030307; GO:0030858; GO:0072158	20.2435	19.3519	20.0588	20.0923	20.3584	20.3695	0.0144421	13.8239	0.496109	0.316888	0.0126379	-0.0144421	FALSE
Commd9	GO:0042632	21.0869	20.5886	20.9279	20.3959	20.5125	20.6003	-0.00713242	14.3844	-0.350921	0.495226	0.00951616	0.00713242	FALSE
Comt	GO:0000287; GO:0001662; GO:0001666; GO:0001822; GO:0001963; GO:0001964; GO:0001975; GO:0002001; GO:0005829; GO:0005977; GO:0006584; GO:0006693; GO:0006979; GO:0007565; GO:0007611; GO:0007612; GO:0007613; GO:0007614; GO:0008210; GO:0008217; GO:0008542; GO:0009266; GO:0009410; GO:0009611; GO:0009636; GO:0009712; GO:0010033; GO:0010035; GO:0010467; GO:0014046; GO:0014070; GO:0016020; GO:0016036; GO:…	23.3316	23.3052	23.5018	23.0029	23.1102	22.8361	-0.0149731	16.1654	-0.800516	0.0557218	0.00560486	0.0149731	FALSE
Comtd1	GO:0008171; GO:0008757; GO:0016020; GO:0032259; GO:0008171; GO:0008757; GO:0032259	22.2365	22.0473	22.1061	21.9906	21.9755	21.6827	-0.0133378	15.3404	-0.940557	0.00519523	0.00240816	0.0133378	FALSE
Copa	GO:0000139; GO:0003729; GO:0005198; GO:0005615; GO:0005737; GO:0005794; GO:0006886; GO:0006888; GO:0006890; GO:0006891; GO:0030126; GO:0030137; GO:0030157; GO:0030426; GO:0099612; GO:1902463; GO:0000139; GO:0003729; GO:0005198; GO:0005615; GO:0005737; GO:0005794; GO:0006886; GO:0006888; GO:0006890; GO:0006891; GO:0030126; GO:0030137; GO:0030157; GO:0030426; GO:0099612; GO:1902463	25.8476	25.6253	25.8405	25.7008	25.6762	26.1151	0.0102844	17.817	0.751405	0.0850177	0.00451559	-0.0102844	TRUE
Copb1	GO:0000139; GO:0005198; GO:0005783; GO:0005793; GO:0005794; GO:0005798; GO:0005829; GO:0005886; GO:0006886; GO:0006888; GO:0006890; GO:0006891; GO:0030126; GO:0030137	25.7284	25.6807	25.8137	25.6866	25.6644	26.0465	0.00927767	17.8021	0.829233	0.041252	0.00312657	-0.00927767	TRUE
Copb2	GO:0000139; GO:0005198; GO:0006886; GO:0016192; GO:0030117; GO:0030663; GO:0000139; GO:0005198; GO:0006886; GO:0006890; GO:0006891; GO:0030126	24.0764	23.9115	23.929	24.0832	24.0844	24.2091	0.00661177	16.6265	0.772672	0.0716429	0.00271602	-0.00661177	FALSE
Cope	GO:0000139; GO:0005198; GO:0006888; GO:0006890; GO:0006891; GO:0015031; GO:0030126; GO:0030137; GO:0099612	23.7034	23.7518	23.8994	23.9185	23.7292	24.0216	0.0066708	16.4794	0.68115	0.13629	0.0035851	-0.0066708	FALSE
Copg1	GO:0000139; GO:0005198; GO:0006886; GO:0016192; GO:0030126	24.6486	24.4169	24.605	24.4255	24.5547	24.7687	0.00678378	16.9865	0.653364	0.159409	0.00393014	-0.00678378	FALSE
Copg2	GO:0000139; GO:0005198; GO:0005783; GO:0005793; GO:0006886; GO:0006888; GO:0006891; GO:0009306; GO:0030126; GO:0072384	23.5169	23.2788	23.5297	23.4724	23.523	23.7562	0.009458	16.2364	0.808607	0.0514413	0.00344086	-0.009458	FALSE
Cops2	GO:0000122; GO:0000338; GO:0001833; GO:0001834; GO:0003714; GO:0005634; GO:0005737; GO:0008180; GO:0030182; GO:0035914; GO:0045892	22.1884	21.7628	22.1647	21.907	21.927	22.3732	0.0101944	15.2203	0.588192	0.21946	0.00700829	-0.0101944	FALSE
Cops3	GO:0000338; GO:0001701; GO:0005634; GO:0005654; GO:0005737; GO:0005829; GO:0006511; GO:0008180; GO:0048471; GO:1902162	21.5307	21.0689	21.6073	21.3454	21.2472	21.5047	0.00302488	14.8026	0.194367	0.712121	0.00763295	-0.00302488	FALSE
Cops4	GO:0000338; GO:0005634; GO:0005737; GO:0005829; GO:0008021; GO:0008180	22.9979	22.8487	23.015	22.7688	22.929	23.1696	0.00717581	15.8644	0.667092	0.147794	0.0040068	-0.00717581	FALSE
Cops5	GO:0000338; GO:0000785; GO:0005634; GO:0005654; GO:0005737; GO:0005829; GO:0008021; GO:0008180; GO:0008237; GO:0019784; GO:0019899; GO:0035718; GO:0043066; GO:0045944; GO:0046328; GO:0048471; GO:0051726; GO:0140492; GO:1903894; GO:1990182	21.7221	21.5265	21.6025	21.1785	21.3189	21.4965	-0.00268562	14.9022	-0.178182	0.735555	0.00741556	0.00268562	FALSE
Cops6	GO:0000338; GO:0005634; GO:0005654; GO:0005737; GO:0008180; GO:0008237; GO:0016020	22.8004	22.7057	22.9135	22.5106	22.6253	22.7491	-0.000720218	15.7512	-0.0670911	0.899514	0.00535537	0.000720218	FALSE
Cops7a	GO:0000338; GO:0005634; GO:0005737; GO:0008180; GO:0010387; GO:0000338; GO:0005634; GO:0005737; GO:0008180; GO:0010387; GO:0000338; GO:0005634; GO:0005654; GO:0005737; GO:0005829; GO:0008180; GO:0010387; GO:0000338; GO:0005634; GO:0005737; GO:0008180; GO:0010387	22.1879	21.7268	22.1933	21.8833	21.9532	22.3316	0.00924541	15.221	0.527696	0.281928	0.00744118	-0.00924541	FALSE
Cops8	GO:0000338; GO:0005634; GO:0005654; GO:0005737; GO:0005829; GO:0008180; GO:0008285; GO:0010387; GO:0048471	22.6094	22.3867	22.6694	22.4949	22.5219	22.9074	0.0107597	15.594	0.778376	0.0682327	0.0043391	-0.0107597	FALSE
Copz1	GO:0000139; GO:0006886; GO:0006890; GO:0006891; GO:0030126	23.269	22.6343	22.7036	22.2966	22.4761	22.7904	-0.00187032	15.7431	-0.0735136	0.889928	0.0126865	0.00187032	FALSE
Copz2	GO:0000139; GO:0006886; GO:0006890; GO:0006891; GO:0030126	19.1831	19.9037	20.0632	19.9711	19.7797	20.1899	0.0146635	13.6626	0.538808	0.27	0.0114632	-0.0146635	FALSE
Coq8b	GO:0005524; GO:0005739; GO:0005829; GO:0005886; GO:0006744; GO:0016301; GO:0016310; GO:0021692; GO:0031966	20.1653	20.6136	20.4736	20.4511	20.2212	20.7131	0.00868195	14.1112	0.528018	0.28158	0.00698178	-0.00868195	TRUE
Coq9	GO:0005743; GO:0006120; GO:0006744; GO:0008289; GO:0042803; GO:0110142	19.6608	19.9583	19.7664	20.1339	20.0127	19.6616	-0.0046826	13.8002	-0.308379	0.552094	0.00722226	0.0046826	FALSE
Coro1b	GO:0001725; GO:0001725; GO:0005829; GO:0005884; GO:0005886; GO:0030027; GO:0031529; GO:0034316; GO:0035767; GO:0036120; GO:0042060; GO:0042802; GO:0048471; GO:0051015; GO:0051017; GO:0071672; GO:0071933; GO:0090135; GO:0098978; GO:1902463; GO:2000394	23.3996	22.9308	23.332	23.1534	23.3845	23.1972	-0.000111989	16.1046	-0.00816759	0.987749	0.00685546	0.000111989	TRUE
Coro1c	GO:0001755; GO:0001932; GO:0001933; GO:0005856; GO:0007015; GO:0010008; GO:0010632; GO:0010633; GO:0010762; GO:0015629; GO:0016197; GO:0016328; GO:0016600; GO:0021591; GO:0022038; GO:0030027; GO:0031267; GO:0045184; GO:0051015; GO:0051893; GO:0051895; GO:0090148; GO:0097750; GO:0140285; GO:1900024; GO:1900025; GO:1900027; GO:2000394	24.5359	24.0606	24.2647	24.0522	24.1357	23.5589	-0.0215231	16.8457	-0.873467	0.023003	0.00599864	0.0215231	TRUE
Coro7	GO:0000139; GO:0003779; GO:0005794; GO:0005802; GO:0005829; GO:0006895; GO:0007015; GO:0007030; GO:0015031; GO:0016020; GO:0016477; GO:0030010; GO:0030041; GO:0031410; GO:0035332; GO:0051015	22.2418	22.1794	21.846	22.0693	22.0001	21.9828	-0.0039781	15.312	-0.36198	0.480746	0.00512229	0.0039781	FALSE
Cotl1	GO:0003779; GO:0005634; GO:0005884; GO:0019899; GO:0030427; GO:0030833; GO:0030864; GO:0050832; GO:0051015	20.7887	20.287	20.3662	20.0609	20.6804	20.5034	0.00225238	14.1587	0.110004	0.835659	0.0101756	-0.00225238	FALSE
Cox15	GO:0005654; GO:0005739; GO:0005743; GO:0006784; GO:0008535; GO:0016653; GO:0030234; GO:0060090; GO:0070069; GO:1902600	21.5338	21.9296	22.0585	22.019	21.8602	22.4977	0.0197426	15.1092	0.820015	0.0456767	0.00688983	-0.0197426	FALSE
Cox4i1	GO:0005739; GO:0005743; GO:0005751; GO:0005829; GO:0006123; GO:0007584; GO:0031966	24.882	24.5707	24.4203	24.3945	24.1932	24.3329	-0.00958358	17.0206	-0.524375	0.285531	0.00778096	0.00958358	FALSE
Cox5a	GO:0004129; GO:0005739; GO:0005743; GO:0005751; GO:0006123; GO:0031966; GO:0046872	23.9937	23.432	23.2247	23.4889	23.432	23.4662	-0.00384501	16.3183	-0.194995	0.711215	0.00966999	0.00384501	FALSE
Cox5b	GO:0004129; GO:0005739; GO:0005751; GO:0006123; GO:0009725; GO:0031966; GO:0043434; GO:0046872	24.3111	23.9494	23.8582	23.7855	23.605	23.7787	-0.00856522	16.609	-0.466476	0.351039	0.00812071	0.00856522	FALSE
Cox6c2	GO:0004129; GO:0005751; GO:0006119; GO:0031966	21.661	22.1361	21.8018	22.1981	22.2499	22.6812	0.024065	15.1769	0.869233	0.024532	0.00684387	-0.024065	FALSE
Cox7a2	GO:0002082; GO:0005746; GO:0005751; GO:0006123; GO:0016491; GO:0031966; GO:0097250	21.5776	21.3328	21.0757	21.2445	21.3355	20.9227	-0.0125638	14.8098	-0.71899	0.107354	0.00607247	0.0125638	FALSE
Cox7a2l	GO:0002082; GO:0005746; GO:0005751; GO:0006123; GO:0097250	20.3901	20.519	20.15	20.4428	20.1617	20.5398	0.00428092	14.0897	0.323543	0.531619	0.00625985	-0.00428092	FALSE
Cpeb2	GO:0000900; GO:0003730; GO:0005095; GO:0005634; GO:0005737; GO:0005840; GO:0008135; GO:0008187; GO:0032869; GO:0034599; GO:0035925; GO:0043005; GO:0043022; GO:0043023; GO:0043024; GO:0045202; GO:0045900; GO:0071243; GO:0071456; GO:0098978; GO:0099547; GO:1900248; GO:1990124; GO:2000766; GO:0000900; GO:0003730; GO:0005634; GO:0005737; GO:0005840; GO:0008135; GO:0008187; GO:0032869; GO:0035925; GO:…	21.0582	20.5962	21.113	21.4406	21.114	20.9602	-0.000497967	14.5919	-0.0236917	0.964469	0.0105064	0.000497967	FALSE
Cpeb4	GO:0000900; GO:0002931; GO:0003723; GO:0003730; GO:0005634; GO:0005737; GO:0005783; GO:0008135; GO:0014069; GO:0030425; GO:0043005; GO:0043022; GO:0045202; GO:0071230; GO:0098794; GO:1990124; GO:2000766; GO:0000900; GO:0002931; GO:0003723; GO:0003730; GO:0005634; GO:0005737; GO:0005783; GO:0008135; GO:0014069; GO:0030425; GO:0043005; GO:0043022; GO:0045202; GO:0071230; GO:0098794; GO:1990124; GO:…	19.6658	19.9014	19.9876	19.809	19.8418	19.4864	-0.0101652	13.7779	-0.736269	0.0951595	0.00467131	0.0101652	FALSE
Cpne1	GO:0001786; GO:0004175; GO:0005509; GO:0005544; GO:0005634; GO:0005737; GO:0005829; GO:0005886; GO:0006508; GO:0010629; GO:0016020; GO:0042802; GO:0043122; GO:0045666; GO:0051059; GO:0051897; GO:0071277; GO:1901223; GO:1903265; GO:1990138	22.8505	22.5128	22.6849	22.6831	22.5649	22.3473	-0.0105693	15.7388	-0.796712	0.0577886	0.00400877	0.0105693	TRUE
Cpne2	GO:0005544; GO:0005634; GO:0005737; GO:0005886; GO:0071277; GO:0005544; GO:0005634; GO:0005737; GO:0005886; GO:0071277; GO:0005544; GO:0005634; GO:0005737; GO:0005886; GO:0071277	21.9136	21.6619	21.3954	21.483	21.4972	21.786	0.00329221	14.9664	0.214513	0.683166	0.00749506	-0.00329221	TRUE
Cpne3	GO:0004674; GO:0005544; GO:0005634; GO:0005654; GO:0005730; GO:0005737; GO:0005739; GO:0005829; GO:0005886; GO:0005925; GO:0030054; GO:0030335; GO:0030971; GO:0038128; GO:0048306; GO:0071277; GO:0071363	23.4421	23.4423	23.124	23.1447	23.0764	22.9229	-0.0126898	16.158	-0.791845	0.0604833	0.00489358	0.0126898	TRUE
Cpne8	GO:0005544; GO:0005886; GO:0071277; GO:0005544; GO:0005886; GO:0071277	18.5524	18.7966	18.3227	18.1948	18.1309	18.3386	-0.00644719	12.7884	-0.340479	0.509017	0.00890215	0.00644719	TRUE
Cpox	GO:0004109; GO:0005212; GO:0005737; GO:0005739; GO:0005743; GO:0005758; GO:0006782; GO:0006783; GO:0006784; GO:0006785; GO:0010035; GO:0010039; GO:0010288; GO:0016020; GO:0017085; GO:0042802; GO:0042803; GO:0046685; GO:0048034; GO:0051597	19.8609	20.0333	19.902	20.1426	19.9421	19.3662	-0.0176423	13.8906	-0.855271	0.0299039	0.00534444	0.0176423	FALSE
Cpsf1	GO:0005634; GO:0005654; GO:0005847; GO:0006378; GO:0019899; GO:0035925	22.3285	22.4283	22.4459	22.8059	22.8348	22.2511	-0.00487483	15.6384	-0.257659	0.622064	0.00914044	0.00487483	FALSE
Cpsf2	GO:0003723; GO:0005847; GO:0006378; GO:0006398; GO:0098794; GO:0098978; GO:0003723; GO:0005847; GO:0006378; GO:0006398; GO:0098794; GO:0098978	21.3608	21.8158	21.6855	22.0371	22.166	21.4904	-0.00370444	15.1065	-0.155345	0.768856	0.0117785	0.00370444	FALSE
Cpsf3	GO:0003723; GO:0004521; GO:0004534; GO:0005847; GO:0006378; GO:0006398; GO:0031124; GO:0046872; GO:0180010; GO:1900087; GO:0003723; GO:0004521; GO:0004534; GO:0005847; GO:0006398; GO:0031124; GO:0046872; GO:0180010; GO:1900087	21.2753	21.6696	21.5795	21.5806	21.7895	21.131	-0.010301	14.9726	-0.537107	0.271813	0.00808871	0.010301	FALSE
Cpsf4	GO:0003723; GO:0005847; GO:0006397; GO:0008270; GO:1990837	21.731	22.0943	22.1041	22.3836	22.3378	21.8136	-0.00502214	15.3355	-0.246448	0.637812	0.00987475	0.00502214	FALSE
Cpsf7	GO:0003729; GO:0005634; GO:0005737; GO:0005847; GO:0005849; GO:0031124; GO:0051262; GO:0051290; GO:0110104; GO:1990120	20.7276	20.2729	20.4472	20.3506	20.6992	20.3512	-0.00327425	14.2133	-0.220805	0.674176	0.00723136	0.00327425	FALSE
Cpt1a	GO:0001666; GO:0001676; GO:0004095; GO:0005739; GO:0005741; GO:0006006; GO:0006631; GO:0006635; GO:0006641; GO:0007584; GO:0009410; GO:0009437; GO:0010883; GO:0014070; GO:0030855; GO:0031667; GO:0031998; GO:0032000; GO:0042755; GO:0042802; GO:0043279; GO:0045471; GO:0046222; GO:0046320; GO:0050796; GO:0071398; GO:0097421; GO:1904772; GO:1990698	23.8959	23.9482	23.9664	24.0321	24.0456	24.4995	0.0167407	16.5715	0.990686	0.000129722	0.00115048	-0.0167407	FALSE
Cpt2	GO:0001676; GO:0001701; GO:0004095; GO:0005739; GO:0005743; GO:0006635; GO:0008458; GO:0009437; GO:0015909; GO:0016746; GO:0070542; GO:0120162	21.7451	21.8485	21.6356	21.7942	21.5309	21.7941	0.000572084	15.0547	0.0625824	0.906249	0.00456168	-0.000572084	FALSE
Crabp2	GO:0001972; GO:0002138; GO:0005504; GO:0005634; GO:0005737; GO:0005783; GO:0005829; GO:0006869; GO:0008289; GO:0015908; GO:0016918; GO:0019841; GO:0030332; GO:0035115; GO:0042573; GO:0048672	21.0524	21.4826	22.0081	21.3412	21.8457	21.3873	-0.000576904	14.92	-0.0214424	0.967841	0.0134493	0.000576904	FALSE
Cracr2b	GO:0002115; GO:0005509; GO:0005737; GO:0032588; GO:2001256	23.0662	23.3645	23.2226	23.367	23.5394	23.3256	0.00366043	16.1364	0.300281	0.563116	0.00581373	-0.00366043	FALSE
Crat	GO:0003997; GO:0004092; GO:0005739; GO:0005743; GO:0005777; GO:0005783; GO:0006631; GO:0008458; GO:0019254; GO:0033540; GO:0046459; GO:0051791	21.1138	21.126	21.2693	20.997	20.9815	20.8783	-0.00815513	14.6514	-0.773862	0.0709255	0.00333721	0.00815513	FALSE
Crk	GO:0001764; GO:0001784; GO:0001878; GO:0002685; GO:0005159; GO:0005829; GO:0005886; GO:0006629; GO:0007165; GO:0007167; GO:0008092; GO:0008283; GO:0008360; GO:0009966; GO:0014911; GO:0015629; GO:0016020; GO:0016358; GO:0016477; GO:0017124; GO:0019899; GO:0019900; GO:0019904; GO:0021766; GO:0021987; GO:0030010; GO:0030036; GO:0030159; GO:0030674; GO:0030971; GO:0031594; GO:0031625; GO:0032956; GO:…	20.1806	19.9875	19.7915	19.791	19.8269	19.665	-0.00980738	13.8392	-0.700073	0.121444	0.00500173	0.00980738	TRUE
Crkl	GO:0001558; GO:0001568; GO:0001655; GO:0001764; GO:0001783; GO:0001784; GO:0001933; GO:0001934; GO:0002685; GO:0003151; GO:0005654; GO:0005829; GO:0006629; GO:0007165; GO:0007167; GO:0007283; GO:0007338; GO:0007389; GO:0007507; GO:0008284; GO:0008543; GO:0008584; GO:0009887; GO:0009952; GO:0010468; GO:0010629; GO:0016358; GO:0016477; GO:0021766; GO:0021987; GO:0030010; GO:0030971; GO:0031594; GO:…	21.8746	21.87	21.6948	21.8749	21.6657	21.8856	0.00121267	15.1103	0.155196	0.769076	0.00385958	-0.00121267	FALSE
Crmp1	GO:0005813; GO:0005819; GO:0005829; GO:0010977; GO:0015629; GO:0016812; GO:0030425; GO:0030426; GO:0030496; GO:0031005; GO:0042802; GO:0043025; GO:0043204; GO:0048666; GO:0051219; GO:0071526	25.396	25.3933	25.2283	25.203	25.4283	26.5983	0.0380025	17.4568	0.940249	0.00524859	0.00688082	-0.0380025	FALSE
Crnkl1	GO:0000245; GO:0000398; GO:0000974; GO:0003723; GO:0005634; GO:0005681; GO:0016607; GO:0021987; GO:0071007; GO:0071011; GO:0071013; GO:0071014; GO:1990416; GO:1990830	23.5074	24.1934	24.1782	24.3476	24.4827	24.2652	0.00992047	16.6836	0.380123	0.457279	0.0120695	-0.00992047	FALSE
Crocc	GO:0001917; GO:0003779; GO:0005198; GO:0005200; GO:0005813; GO:0005814; GO:0007098; GO:0008104; GO:0010457; GO:0010669; GO:0019725; GO:0019894; GO:0032053; GO:0033365; GO:0035253; GO:0045494; GO:0045724; GO:0051649; GO:0051656; GO:0060271; GO:0097729; GO:0120219; GO:1903566; GO:0001917; GO:0003779; GO:0005198; GO:0005200; GO:0005813; GO:0005814; GO:0005829; GO:0005886; GO:0007098; GO:0008104; GO:…	24.5434	24.9736	24.7354	24.8602	24.8873	24.8145	0.00210467	17.178	0.183503	0.727835	0.00563731	-0.00210467	TRUE
Crtap	GO:0005518; GO:0005615; GO:0005783; GO:0007283; GO:0030199; GO:0050821; GO:1901874	21.1604	21.0625	21.5456	20.8423	21.1652	21.7287	0.0162486	14.6243	0.648076	0.163982	0.00954713	-0.0162486	TRUE
Crtc3	GO:0005634; GO:0005737; GO:0008140; GO:0016042; GO:0042116; GO:0045944; GO:0050995; GO:0051289; GO:0071878; GO:0097009	18.6678	18.3924	18.3558	18.9265	19.1262	18.5047	0.000181387	12.9345	0.00765104	0.988524	0.0118534	-0.000181387	FALSE
Cryab	GO:0001540; GO:0001666; GO:0002088; GO:0005198; GO:0005212; GO:0005576; GO:0005634; GO:0005737; GO:0005739; GO:0005764; GO:0005829; GO:0005886; GO:0006457; GO:0007021; GO:0007517; GO:0008017; GO:0008092; GO:0009408; GO:0009986; GO:0010629; GO:0030018; GO:0030308; GO:0030424; GO:0031109; GO:0031333; GO:0031430; GO:0031674; GO:0032355; GO:0032387; GO:0032432; GO:0032991; GO:0042026; GO:0042542; GO:…	24.9934	24.5916	24.7664	24.9261	25.0401	25.2704	0.0141464	17.1891	0.788102	0.0625941	0.00552452	-0.0141464	TRUE
Crybg3	GO:0002088; GO:0005212; GO:0007601; GO:0032991; GO:0051018	21.4507	21.5077	21.5	21.6296	21.3975	21.3223	-0.00562924	14.917	-0.697706	0.123261	0.00288997	0.00562924	FALSE
Cs	GO:0004108; GO:0005759; GO:0005975; GO:0006099; GO:0006101; GO:0042802; GO:0004108; GO:0005759; GO:0006099; GO:0006101; GO:0004108; GO:0005759; GO:0006099; GO:0006101	25.9113	25.6461	25.2057	25.394	25.1375	24.9758	-0.0197404	17.7193	-0.738563	0.0935897	0.00900987	0.0197404	FALSE
Csde1	GO:0000932; GO:0005829; GO:0010494; GO:0034063; GO:0035613; GO:0070934; GO:0070937; GO:0070966; GO:0075522; GO:0106002; GO:1900152; GO:1905172; GO:2000767	23.5369	23.4963	23.4395	23.4115	23.411	23.4643	-0.000821617	16.2665	-0.21474	0.682841	0.00186842	0.000821617	FALSE
Cse1l	GO:0005049; GO:0005635; GO:0005654; GO:0005829; GO:0006606; GO:0006611; GO:0031267	24.1087	24.1303	24.2893	24.1666	24.1989	24.8269	0.0197755	16.7058	0.946813	0.00416812	0.00336046	-0.0197755	FALSE
Csk	GO:0002250; GO:0004713; GO:0004715; GO:0005524; GO:0005737; GO:0005886; GO:0005911; GO:0008285; GO:0010989; GO:0016310; GO:0019903; GO:0032715; GO:0034236; GO:0034332; GO:0042802; GO:0042997; GO:0045779; GO:0046872; GO:0048709; GO:0050765; GO:0060368; GO:0070064; GO:0070373; GO:0071375; GO:1990782	24.4804	24.7581	24.7782	24.4781	24.5311	24.7554	0.00344766	17.05	0.303684	0.558478	0.00540832	-0.00344766	TRUE
Csnk1a1	GO:0004674; GO:0005524; GO:0005737; GO:0006468; GO:0016055	22.8663	22.8608	22.8867	22.7228	22.8326	22.6649	-0.0055751	15.844	-0.80501	0.0533245	0.00205431	0.0055751	FALSE
Csnk1d	GO:0004674; GO:0005524; GO:0016055	21.8085	21.2866	21.3561	21.1761	21.4978	21.3541	-0.0032834	14.8638	-0.194225	0.712325	0.00829159	0.0032834	FALSE
Csnk1g1	GO:0004674; GO:0005524; GO:0005634; GO:0005737; GO:0005886; GO:0006468; GO:0006897; GO:0007165; GO:0016055; GO:0044024; GO:0090263; GO:0106310	19.9	19.6349	19.7786	19.7115	19.7051	19.9623	0.00556924	13.6757	0.577143	0.230407	0.00394016	-0.00556924	TRUE
Csnk1g3	GO:0004674; GO:0005524; GO:0005634; GO:0005737; GO:0005886; GO:0006897; GO:0007165; GO:0016055; GO:0016310; GO:0090263; GO:0106310	22.2295	21.7575	21.9022	21.9835	22.2223	22.1631	0.00597336	15.2402	0.403141	0.428048	0.00677982	-0.00597336	TRUE
Csnk2a1	GO:0000785; GO:0004674; GO:0005524; GO:0005634; GO:0005829; GO:0005956; GO:0006302; GO:0006468; GO:0006915; GO:0006974; GO:0007049; GO:0008013; GO:0008284; GO:0016055; GO:0016301; GO:0016605; GO:0017148; GO:0018105; GO:0019888; GO:0021987; GO:0030177; GO:0030307; GO:0031519; GO:0033574; GO:0042802; GO:0043021; GO:0043154; GO:0045732; GO:0048511; GO:0050821; GO:0051726; GO:0070822; GO:0075342; GO:…	22.8039	22.9491	22.8407	22.7241	22.9406	23.0062	0.00506935	15.8245	0.624002	0.185483	0.00317411	-0.00506935	FALSE
Csnk2a2	GO:0000785; GO:0001669; GO:0004672; GO:0004674; GO:0005524; GO:0005634; GO:0005829; GO:0005956; GO:0006302; GO:0007283; GO:0021987; GO:0031519; GO:0051726; GO:0097421; GO:1905818; GO:2000059	21.169	21.195	21.2731	21.3222	21.3617	21.4362	0.00675261	14.7152	0.867059	0.0253352	0.00194	-0.00675261	FALSE
Csnk2b	GO:0000785; GO:0003682; GO:0004674; GO:0005102; GO:0005634; GO:0005737; GO:0005956; GO:0006359; GO:0016055; GO:0016363; GO:0016605; GO:0019887; GO:0019904; GO:0030674; GO:0031519; GO:0032927; GO:0033211; GO:0033574; GO:0034456; GO:0042802; GO:0042995; GO:0043021; GO:0043537; GO:0046872; GO:0060391; GO:0061154; GO:0061629; GO:0075342; GO:0097421; GO:1903901	21.6185	21.8797	22.0586	21.8915	21.7376	22.1711	0.00977961	15.1114	0.629953	0.180066	0.00602836	-0.00977961	FALSE
Csrp1	GO:0005634; GO:0005737; GO:0007399; GO:0008307; GO:0030018; GO:0042805; GO:0045214; GO:0046872; GO:0060537	26.3729	26.1702	26.3679	26.2027	26.1912	25.9436	-0.0105845	18.2349	-0.873929	0.022839	0.0029434	0.0105845	FALSE
Csrp2	GO:0005634; GO:0005737; GO:0008307; GO:0030018; GO:0042805; GO:0045214; GO:0045445; GO:0046872; GO:0060537	23.7156	23.6206	23.6259	23.7774	23.9583	23.793	0.0042357	16.4337	0.438046	0.384959	0.00434623	-0.0042357	FALSE
Cstb	GO:0002020; GO:0004866; GO:0004869; GO:0005615; GO:0005634; GO:0005730; GO:0005737; GO:0005829; GO:0008344; GO:0045861; GO:1990000	24.0898	24.1269	23.9468	23.9899	24.0019	23.4177	-0.0190568	16.7101	-0.957833	0.00262961	0.00285828	0.0190568	TRUE
Cstf1	GO:0003723; GO:0005654; GO:0005848; GO:0031124	19.3293	19.9685	19.6531	20.2029	20.112	19.5445	-0.00376938	13.75	-0.142146	0.788217	0.0131242	0.00376938	FALSE
Cstf2	GO:0003723; GO:0003729; GO:0005847; GO:0031124; GO:0071920; GO:1990090	20.9878	21.329	21.0131	21.278	21.4651	21.7563	0.0194728	14.6408	0.878841	0.02113	0.0052858	-0.0194728	FALSE
Cstf3	GO:0003729; GO:0005634; GO:0005654; GO:0005848; GO:0031123; GO:0180010	20.6931	20.7235	21.132	20.788	21.0457	20.7726	-0.000781573	14.4636	-0.0555715	0.916729	0.00702128	0.000781573	FALSE
Ctbp1	GO:0000122; GO:0001221; GO:0001222; GO:0003682; GO:0003713; GO:0003714; GO:0005634; GO:0005737; GO:0006357; GO:0016616; GO:0016746; GO:0017053; GO:0019904; GO:0030165; GO:0042802; GO:0042803; GO:0043005; GO:0045892; GO:0048488; GO:0050872; GO:0051287; GO:0051726; GO:0061025; GO:0061629; GO:0097091; GO:0098793; GO:0098831; GO:0098894; GO:0098978; GO:0098982; GO:0099526; GO:0140297	23.8889	23.8999	23.7215	23.903	23.8417	23.6448	-0.00626775	16.5492	-0.75273	0.0841546	0.00274086	0.00626775	TRUE
Ctbp2	GO:0001221; GO:0001222; GO:0003682; GO:0003713; GO:0003714; GO:0005634; GO:0006357; GO:0016081; GO:0016616; GO:0017053; GO:0019901; GO:0042974; GO:0044877; GO:0045202; GO:0045892; GO:0045944; GO:0048386; GO:0050872; GO:0051287; GO:0097470; GO:0098684; GO:0098831; GO:0098882; GO:0098978; GO:0098982; GO:0099523; GO:0140297; GO:1990830	22.7584	22.4844	22.4848	22.5837	22.6077	22.1782	-0.0122556	15.6867	-0.823483	0.0439873	0.00422177	0.0122556	FALSE
Ctc1	GO:0000723; GO:0000781; GO:0003697; GO:0005634; GO:0005654; GO:0005829; GO:0006974; GO:0010389; GO:0010833; GO:0032211; GO:0035264; GO:0042162; GO:0045740; GO:0048146; GO:0048536; GO:0048538; GO:0048539; GO:0051276; GO:0071425; GO:0090399; GO:0098505; GO:1990879; GO:0000723; GO:0000781; GO:0003697; GO:0005634; GO:0006974; GO:0010389; GO:0010833; GO:0032211; GO:0035264; GO:0042162; GO:0045740; GO:…	23.164	23.157	23.0531	23.002	23.0691	23.0706	-0.00141874	16.0112	-0.29369	0.572131	0.00230885	0.00141874	FALSE
Ctcf	GO:0000122; GO:0000775; GO:0000793; GO:0000976; GO:0000978; GO:0001221; GO:0001227; GO:0001651; GO:0001652; GO:0001673; GO:0003677; GO:0003682; GO:0003700; GO:0005634; GO:0005654; GO:0005730; GO:0006355; GO:0007059; GO:0008285; GO:0010628; GO:0010629; GO:0040029; GO:0043035; GO:0043565; GO:0044027; GO:0045892; GO:0045893; GO:0045944; GO:0046872; GO:0071459; GO:0071514; GO:0140297; GO:0140588; GO:…	22.5984	22.6765	22.4528	22.9575	23.1166	22.8515	0.00771198	15.7367	0.409694	0.419843	0.00858574	-0.00771198	FALSE
Ctdp1	GO:0000922; GO:0001096; GO:0005634; GO:0005654; GO:0005813; GO:0005819; GO:0008420; GO:0010458; GO:0017018; GO:0030496; GO:0030957; GO:0032991; GO:0043923; GO:0051233; GO:0061052	18.1475	18.6342	18.2972	18.4076	17.7963	18.66	0.00755432	12.652	0.303208	0.559126	0.0118709	-0.00755432	FALSE
Ctdspl2	GO:0004721; GO:0005634; GO:0006611; GO:0008420; GO:0030514; GO:0046827	22.1831	22.8098	22.2425	23.3361	23.616	23.5559	0.0333004	15.6963	0.674441	0.141731	0.0182275	-0.0333004	FALSE
Ctif	GO:0000184; GO:0003723; GO:0005829; GO:0006446; GO:0008494; GO:0048471	20.8745	20.6245	20.5655	20.6793	20.903	20.7914	0.00313398	14.3553	0.296493	0.568293	0.00504744	-0.00313398	FALSE
Ctnna1	GO:0001541; GO:0001669; GO:0005198; GO:0005886; GO:0005911; GO:0005912; GO:0005915; GO:0006915; GO:0007163; GO:0007224; GO:0007229; GO:0007405; GO:0007406; GO:0008013; GO:0008104; GO:0008584; GO:0014070; GO:0014704; GO:0015629; GO:0016264; GO:0016342; GO:0016477; GO:0016600; GO:0017166; GO:0030027; GO:0031103; GO:0042127; GO:0042475; GO:0042802; GO:0043066; GO:0043297; GO:0043627; GO:0044877; GO:…	24.2337	24.1828	23.9785	24.1997	24.1511	24.0413	-0.00336341	16.7483	-0.439518	0.383176	0.00343686	0.00336341	TRUE
Ctnnb1	GO:0000122; GO:0000165; GO:0000209; GO:0000578; GO:0000791; GO:0001222; GO:0001569; GO:0001649; GO:0001658; GO:0001701; GO:0001702; GO:0001708; GO:0001711; GO:0001764; GO:0001840; GO:0002052; GO:0002053; GO:0002062; GO:0002089; GO:0003151; GO:0003266; GO:0003338; GO:0003340; GO:0003682; GO:0003713; GO:0005102; GO:0005813; GO:0005829; GO:0005912; GO:0005916; GO:0005923; GO:0006366; GO:0007160; GO:…	26.3037	26.126	26.016	25.935	25.5181	24.8957	-0.0384836	18.1327	-0.974737	0.000949271	0.00440916	0.0384836	TRUE
Ctnnbl1	GO:0000974; GO:0002250; GO:0005634; GO:0005681; GO:0006397; GO:0008380; GO:0016445; GO:0019899; GO:0043065	21.1304	21.373	21.4366	21.383	21.4944	21.1895	-0.00299986	14.8074	-0.272852	0.600879	0.00528866	0.00299986	FALSE
Ctnnd1	GO:0001738; GO:0001822; GO:0005102; GO:0005634; GO:0005737; GO:0005829; GO:0005886; GO:0005911; GO:0005912; GO:0005915; GO:0005923; GO:0007043; GO:0007155; GO:0007435; GO:0008013; GO:0009986; GO:0010954; GO:0016020; GO:0016327; GO:0016342; GO:0016600; GO:0019901; GO:0019903; GO:0019904; GO:0030027; GO:0030426; GO:0030496; GO:0043197; GO:0044331; GO:0045296; GO:0050821; GO:0050839; GO:0060690; GO:…	25.9966	25.9385	25.9138	25.8971	25.9621	25.9675	0.00064622	17.9801	0.22887	0.66269	0.00137429	-0.00064622	TRUE
Ctps1	GO:0003883; GO:0005524; GO:0005737; GO:0006241; GO:0006541; GO:0019856; GO:0042098; GO:0042100; GO:0042802; GO:0044210; GO:0097268; GO:0003883; GO:0005524; GO:0005737; GO:0006241; GO:0006541; GO:0019856; GO:0042098; GO:0042100; GO:0042802; GO:0044210; GO:0097268	22.7073	22.577	22.8549	22.3946	22.4587	22.3699	-0.00925816	15.6979	-0.630802	0.179298	0.00569419	0.00925816	FALSE
Ctps2	GO:0003883; GO:0005524; GO:0005737; GO:0006241; GO:0006541; GO:0019856; GO:0042802; GO:0044210; GO:0097268	21.0489	20.9649	21.0645	21.0919	21.063	20.9103	-0.00360566	14.5961	-0.666572	0.148227	0.00201614	0.00360566	FALSE
Ctr9	GO:0000122; GO:0000791; GO:0000993; GO:0001711; GO:0001826; GO:0001829; GO:0001832; GO:0001835; GO:0005634; GO:0006325; GO:0006368; GO:0007259; GO:0016593; GO:0019827; GO:0042169; GO:0045638; GO:0045814; GO:0045944; GO:0070102; GO:0071222; GO:0000122; GO:0000791; GO:0000993; GO:0001711; GO:0001826; GO:0001829; GO:0001832; GO:0001835; GO:0005634; GO:0006325; GO:0006368; GO:0007259; GO:0016593; GO:…	19.789	20.3372	19.9506	20.0417	19.874	19.9362	-0.00284144	13.8732	-0.194253	0.712286	0.00717446	0.00284144	FALSE
Ctsa	GO:0004185; GO:0006508; GO:0031647; GO:0043231; GO:1904715; GO:0004185; GO:0006508; GO:0031647; GO:1904715	20.4405	20.2123	19.8302	20.2489	20.0316	19.9004	-0.00949874	14.0014	-0.534958	0.27411	0.00750085	0.00949874	FALSE
Ctsb	GO:0004197; GO:0005518; GO:0005615; GO:0005764; GO:0006590; GO:0009897; GO:0016324; GO:0030574; GO:0030855; GO:0043394; GO:0046697; GO:0046718; GO:0048471; GO:0051603; GO:0097067; GO:1904090	22.4663	22.5292	22.1919	22.2032	21.8722	21.6288	-0.0238149	15.5071	-0.89745	0.0152356	0.00585279	0.0238149	TRUE
Ctsd	GO:0000045; GO:0004175; GO:0004190; GO:0005615; GO:0005764; GO:0005765; GO:0006508; GO:0008233; GO:0010008; GO:0016787; GO:0030163; GO:0031667; GO:0031904; GO:0038020; GO:0042159; GO:0042277; GO:0042470; GO:0043065; GO:0045121; GO:0070001; GO:0070201; GO:0098830; GO:0098982; GO:1901143	21.87	22.0062	21.6159	21.5103	21.4845	21.5697	-0.00772369	15.0749	-0.473467	0.342869	0.00718436	0.00772369	TRUE
Ctsl	GO:0001968; GO:0002250; GO:0004175; GO:0004177; GO:0004197; GO:0005518; GO:0005615; GO:0005634; GO:0005730; GO:0005764; GO:0005771; GO:0005886; GO:0005902; GO:0006508; GO:0006590; GO:0006955; GO:0007283; GO:0008234; GO:0008584; GO:0008656; GO:0009267; GO:0009749; GO:0009897; GO:0010839; GO:0014070; GO:0016324; GO:0016540; GO:0016807; GO:0019064; GO:0019065; GO:0021675; GO:0030163; GO:0030574; GO:…	20.9049	21.3174	21.1618	21.3744	21.107	21.1419	-0.000251197	14.6741	-0.0196539	0.970523	0.00638928	0.000251197	TRUE
Cttn	GO:0005884; GO:0005886; GO:0030027; GO:0030427; GO:0030833; GO:0030864; GO:0051015	26.2705	26.4473	26.3793	26.6277	26.7216	26.5834	0.00645964	18.3298	0.498835	0.313812	0.00561163	-0.00645964	TRUE
Cttn	GO:0001726; GO:0002102; GO:0005522; GO:0005794; GO:0005829; GO:0005884; GO:0006886; GO:0006930; GO:0008076; GO:0030027; GO:0030427; GO:0030838; GO:0030864; GO:0045987; GO:0051015; GO:0097062; GO:0097191; GO:1901524; GO:1990023; GO:2001237	24.6256	24.6703	24.7272	24.9868	25.1025	25.6651	0.0294268	17.1117	0.977893	0.000727705	0.00314624	-0.0294268	FALSE
Cttnbp2	GO:0005938; GO:0008021; GO:0017124; GO:0043197; GO:0050807; GO:0051721; GO:0098871; GO:0098978; GO:1905274	19.8181	20.4641	20.2288	19.9796	19.6365	19.3228	-0.0250812	13.9624	-0.796229	0.0580532	0.00952868	0.0250812	TRUE
Cttnbp2nl	GO:0015629; GO:0034763; GO:0051721	22.9227	22.946	22.6056	22.7374	22.7608	22.0451	-0.0235398	15.8664	-0.926518	0.00790093	0.00477964	0.0235398	FALSE
Ctu2	GO:0000049; GO:0002098; GO:0005737; GO:0016779; GO:0032447; GO:0032991; GO:0034227	20.3091	20.3516	20.5283	20.4383	20.4129	20.5301	0.00421873	14.1325	0.608349	0.200048	0.00275194	-0.00421873	FALSE
Cul1	GO:0005886; GO:0006513; GO:0006915; GO:0008283; GO:0009887; GO:0016567; GO:0019005; GO:0030674; GO:0031146; GO:0031461; GO:0031625; GO:0043123; GO:0043161; GO:0070936; GO:0160072; GO:1990452	22.5354	22.4559	22.5731	22.4107	22.4363	22.4893	-0.000638437	15.5885	-0.13471	0.799157	0.00234807	0.000638437	TRUE
Cul2	GO:0005654; GO:0005730; GO:0016567; GO:0019005; GO:0030163; GO:0030674; GO:0030891; GO:0031146; GO:0031462; GO:0031625; GO:0044877; GO:0140627; GO:0160072	24.4015	24.2819	24.4874	24.3688	24.4228	24.8549	0.0141502	16.869	0.919268	0.00951339	0.00302957	-0.0141502	FALSE
Cul3	GO:0000122; GO:0000209; GO:0000278; GO:0000902; GO:0000922; GO:0001701; GO:0001831; GO:0005112; GO:0005634; GO:0005737; GO:0005794; GO:0005813; GO:0005827; GO:0005886; GO:0006357; GO:0006511; GO:0006513; GO:0006888; GO:0006954; GO:0007080; GO:0007229; GO:0007369; GO:0010467; GO:0016055; GO:0016477; GO:0016567; GO:0017145; GO:0030030; GO:0030163; GO:0030332; GO:0031145; GO:0031208; GO:0031398; GO:…	22.2098	21.951	22.0193	21.8823	21.925	21.9846	-0.00216009	15.26	-0.244203	0.640976	0.00428883	0.00216009	TRUE
Cul4a	GO:0001701; GO:0005634; GO:0005737; GO:0006511; GO:0006974; GO:0007283; GO:0008283; GO:0008284; GO:0016567; GO:0030097; GO:0030853; GO:0031464; GO:0031625; GO:0034644; GO:0035019; GO:0042110; GO:0042254; GO:0043161; GO:0045732; GO:0051246; GO:0061630; GO:0080008; GO:0140627; GO:0160072; GO:1900087; GO:2000001; GO:2000819	23.616	23.4973	23.7404	23.6741	23.7406	24.1101	0.0149358	16.3511	0.938257	0.0056006	0.00275345	-0.0149358	FALSE
Cul4b	GO:0000209; GO:0006511; GO:0006974; GO:0010467; GO:0010498; GO:0016567; GO:0031175; GO:0031464; GO:0031465; GO:0031625; GO:0042254; GO:0045732; GO:0048708; GO:0070914; GO:0080008; GO:1900087; GO:0000209; GO:0003684; GO:0005654; GO:0005829; GO:0006511; GO:0006974; GO:0010467; GO:0010498; GO:0016567; GO:0031175; GO:0031464; GO:0031465; GO:0031625; GO:0042254; GO:0045732; GO:0048708; GO:0070914; GO:…	22.3151	22.2392	22.3928	22.2957	22.34	22.2684	-0.00112916	15.4704	-0.271028	0.603412	0.00200514	0.00112916	FALSE
Cul5	GO:0000209; GO:0004842; GO:0005000; GO:0005634; GO:0016567; GO:0019005; GO:0021799; GO:0021942; GO:0030674; GO:0031146; GO:0031466; GO:0031625; GO:0051480; GO:0090734	21.7386	21.5743	21.8424	21.4945	21.5961	21.8776	0.00555397	14.9964	0.464714	0.353108	0.00529123	-0.00555397	FALSE
Cul7	GO:0005737; GO:0006511; GO:0031625; GO:0000226; GO:0000281; GO:0001570; GO:0001837; GO:0001890; GO:0005794; GO:0005813; GO:0006511; GO:0007088; GO:0016567; GO:0031467; GO:0031625; GO:0046627; GO:0048471; GO:0050775; GO:0160072; GO:1990393	20.6744	20.5664	20.9595	20.838	20.7725	21.3912	0.0197214	14.3357	0.88558	0.018889	0.00517194	-0.0197214	FALSE
Cwc15	GO:0000398; GO:0000974; GO:0003723; GO:0005634; GO:0005681; GO:0045292; GO:0071007; GO:0071013	25.2307	26.1	26.0182	26.2903	26.4566	25.9919	0.00712113	17.9857	0.219379	0.676211	0.0158348	-0.00712113	FALSE
Cwc22	GO:0000398; GO:0003723; GO:0005634; GO:0005681; GO:0005829; GO:0016607; GO:0071005; GO:0071006; GO:0071007; GO:0071013	23.1251	23.7785	23.7419	23.968	24.0964	23.4726	-0.0015968	16.436	-0.0591029	0.911449	0.013485	0.0015968	FALSE
Cwc25	GO:0000398; GO:0005634; GO:0005684; GO:0071006	20.0396	20.5829	20.5215	21.008	20.9477	20.5128	0.00351356	14.2574	0.130431	0.805463	0.013354	-0.00351356	FALSE
Cwf19l1	GO:0000398; GO:0061632; GO:0071014	21.2973	21.3616	21.1843	21.3279	21.4487	21.6196	0.010115	14.7491	0.88789	0.0181483	0.0026205	-0.010115	FALSE
Cwf19l2	GO:0000398; GO:0071014; GO:0000398; GO:0071014	19.3086	19.8756	19.5165	20.1261	20.2655	19.3519	-0.00664354	13.7264	-0.212332	0.686289	0.0152875	0.00664354	FALSE
Cxcr4	GO:0001569; GO:0001666; GO:0001764; GO:0001822; GO:0001934; GO:0002064; GO:0003281; GO:0003779; GO:0005764; GO:0005768; GO:0005769; GO:0005770; GO:0005886; GO:0005911; GO:0006955; GO:0007186; GO:0007204; GO:0007281; GO:0007420; GO:0008038; GO:0008045; GO:0008354; GO:0009897; GO:0009986; GO:0014070; GO:0014823; GO:0016477; GO:0016493; GO:0016494; GO:0019722; GO:0019957; GO:0022008; GO:0022029; GO:…	22.2661	21.3207	21.6818	22.0919	21.9109	22.4601	0.0189277	15.0952	0.598028	0.209897	0.0126834	-0.0189277	TRUE
Cxxc1	GO:0000987; GO:0005634; GO:0005829; GO:0006355; GO:0008270; GO:0016363; GO:0016607; GO:0035064; GO:0035097; GO:0045322; GO:0045893; GO:0048188	19.7734	20.4521	20.3875	20.8685	20.718	20.2205	1.09481e-05	14.1424	0.000368603	0.999447	0.0148508	-1.09481e-05	FALSE
Cyb5a	GO:0005741; GO:0005783; GO:0005789; GO:0009055; GO:0016020; GO:0019899; GO:0020037; GO:0043231; GO:0046686; GO:0046872	22.3611	22.5454	22.2907	22.3228	22.42	22.6304	0.0071445	15.4997	0.696587	0.124123	0.00367935	-0.0071445	FALSE
Cyb5r1	GO:0004128; GO:0005739; GO:0016020; GO:0016126; GO:0071949	23.7352	23.6013	23.6345	23.4719	23.3123	23.6142	-0.00153765	16.3416	-0.135024	0.798695	0.00564184	0.00153765	FALSE
Cyb5r3	GO:0004128; GO:0005739; GO:0005741; GO:0005789; GO:0005811; GO:0006695; GO:0006809; GO:0016208; GO:0031966; GO:0043531; GO:0050421; GO:0050660; GO:0051287; GO:0071949; GO:1903958	24.9308	24.9503	24.8653	24.7741	24.6656	24.7297	-0.00567789	17.2403	-0.646673	0.165205	0.0033486	0.00567789	FALSE
Cybc1	GO:0005783; GO:0005789; GO:0045087; GO:0045728	22.4518	22.2672	22.4215	22.3623	22.3767	22.6391	0.0077254	15.49	0.807679	0.0519245	0.00281986	-0.0077254	FALSE
Cyc1	GO:0005739; GO:0005743; GO:0005750; GO:0006122; GO:0009055; GO:0020037; GO:0033762; GO:0046872	22.0234	22.2702	22.2025	21.9955	21.8194	22.364	0.00605729	15.2879	0.390812	0.443628	0.00713331	-0.00605729	FALSE
Cycs	GO:0002931; GO:0005739; GO:0005758; GO:0005829; GO:0006122; GO:0006123; GO:0006915; GO:0006979; GO:0009055; GO:0009629; GO:0010730; GO:0019899; GO:0020037; GO:0034349; GO:0034465; GO:0042743; GO:0043293; GO:0046688; GO:0046872; GO:0070469; GO:1901857	21.2519	20.9074	20.7942	20.6436	20.7036	20.8059	-0.00536126	14.4877	-0.322836	0.532569	0.00785877	0.00536126	FALSE
Cyfip1	GO:0000340; GO:0000902; GO:0006417; GO:0007411; GO:0010592; GO:0016601; GO:0030027; GO:0030032; GO:0030371; GO:0030833; GO:0031175; GO:0031209; GO:0031267; GO:0031641; GO:0032433; GO:0032869; GO:0043005; GO:0043025; GO:0043195; GO:0043197; GO:0044294; GO:0044295; GO:0045202; GO:0045773; GO:0048471; GO:0048675; GO:0050772; GO:0050890; GO:0051388; GO:0051602; GO:0060076; GO:0090724; GO:0090725; GO:…	24.3619	23.9837	24.1321	24.0024	24.0061	23.9663	-0.00585866	16.7259	-0.501489	0.310826	0.00505365	0.00585866	FALSE
Cyfip2	GO:0000902; GO:0005737; GO:0006915; GO:0007411; GO:0030031; GO:0030833; GO:0031175; GO:0031209; GO:0031267; GO:0043005; GO:0045202; GO:0045862; GO:0048471; GO:0051388; GO:0097484; GO:0098609; GO:0000902; GO:0005737; GO:0006915; GO:0007411; GO:0030031; GO:0030833; GO:0031175; GO:0031209; GO:0031267; GO:0043005; GO:0045202; GO:0045862; GO:0048471; GO:0051388; GO:0097484; GO:0098609	21.7936	21.5701	21.5693	21.5548	21.4311	21.3411	-0.00957288	14.9949	-0.812682	0.0493456	0.00343196	0.00957288	FALSE
Cyld	GO:0004843; GO:0005813; GO:0005819; GO:0005829; GO:0005874; GO:0005886; GO:0006508; GO:0007346; GO:0008270; GO:0010803; GO:0016055; GO:0016579; GO:0019901; GO:0032088; GO:0036064; GO:0043369; GO:0045087; GO:0045577; GO:0045582; GO:0046329; GO:0048471; GO:0048872; GO:0050727; GO:0050728; GO:0050862; GO:0060544; GO:0061578; GO:0061815; GO:0070064; GO:0070266; GO:0070507; GO:0090090; GO:0097542; GO:…	18.2551	18.8227	18.8698	18.699	18.8374	18.9092	0.00905301	12.9253	0.482801	0.332069	0.00821042	-0.00905301	TRUE
Cyp20a1	GO:0004497; GO:0005506; GO:0016020; GO:0016705; GO:0020037	23.6206	23.8025	23.852	23.7691	23.7614	24.3775	0.0187858	16.4191	0.929554	0.00726916	0.00372548	-0.0187858	FALSE
Cyp2d4	GO:0004497; GO:0005506; GO:0005737; GO:0005739; GO:0005789; GO:0006587; GO:0006805; GO:0007565; GO:0008202; GO:0008207; GO:0008210; GO:0008391; GO:0009804; GO:0009820; GO:0009822; GO:0016098; GO:0016491; GO:0016712; GO:0019369; GO:0020037; GO:0033076; GO:0042178; GO:0042416; GO:0042417; GO:0042572; GO:0043231; GO:0062187; GO:0062188; GO:0062189; GO:0070330; GO:0070989; GO:0090350; GO:0106309; GO:…	19.3967	19.9836	19.6076	19.617	19.6018	19.7948	0.00433235	13.6039	0.282219	0.58791	0.00736349	-0.00433235	FALSE
Cyp4f17	GO:0004497; GO:0005506; GO:0005783; GO:0016020; GO:0016705; GO:0020037; GO:0044281; GO:0004497; GO:0005506; GO:0005783; GO:0016020; GO:0016705; GO:0020037; GO:0044281	21.2614	20.6241	20.702	20.7179	20.9622	20.9656	0.0029875	14.4481	0.163654	0.75671	0.0090044	-0.0029875	FALSE
Cyp4f5	GO:0005506; GO:0005789; GO:0006691; GO:0020037; GO:0070330; GO:1904681	20.9204	21.0596	20.4968	20.6255	20.3695	20.2476	-0.0182393	14.4112	-0.751075	0.0852331	0.00801642	0.0182393	FALSE
Cyp51a1	GO:0001669; GO:0005506; GO:0005789; GO:0006694; GO:0006699; GO:0007283; GO:0008387; GO:0008396; GO:0008398; GO:0010288; GO:0016125; GO:0016491; GO:0020037; GO:0032868; GO:0033488; GO:0042177; GO:0042632; GO:0044752; GO:0045540; GO:0050709; GO:0060282; GO:1900222	21.1912	21.0103	20.9909	20.6905	21.0573	21.0014	-0.000635892	14.5535	-0.0503553	0.924531	0.00630605	0.000635892	FALSE
Cyp7b1	GO:0005506; GO:0005789; GO:0006699; GO:0007613; GO:0007623; GO:0008203; GO:0008396; GO:0009410; GO:0020037; GO:0030520; GO:0033147; GO:0033783; GO:0035754; GO:0042632; GO:0047092; GO:0050673; GO:0050679; GO:0051591; GO:0060740	19.5607	19.9881	20.0172	19.7895	19.4897	19.6927	-0.00471787	13.7247	-0.28265	0.587316	0.00800548	0.00471787	FALSE
Cyrib	GO:0001916; GO:0005739; GO:0005929; GO:0016020; GO:0023030; GO:0030334; GO:0030837; GO:0031267; GO:0032729; GO:0050870; GO:0050920; GO:0051058; GO:0071219; GO:0090140; GO:2000114; GO:2000568	20.9175	20.9933	21.2396	21.2034	21.4357	22.0905	0.0318478	14.5663	0.980106	0.000589742	0.00322467	-0.0318478	FALSE
Cyth2	GO:0001726; GO:0005085; GO:0005737; GO:0005886; GO:0005912; GO:0005923; GO:0008289; GO:0030426; GO:0032012; GO:0070679; GO:0098794; GO:0098892; GO:0098978; GO:2000171	20.5912	20.6048	20.4037	20.6931	20.6568	20.3672	-0.0056259	14.2827	-0.542065	0.266541	0.00436078	0.0056259	TRUE
Cyth3	GO:0001726; GO:0005085; GO:0005547; GO:0005737; GO:0005829; GO:0005886; GO:0005912; GO:0005923; GO:0032012; GO:0045785; GO:0048193; GO:0090162	21.4234	21.5923	21.4249	21.3696	21.4807	21.4212	-0.00128134	14.8777	-0.216199	0.680755	0.00289326	0.00128134	TRUE
D2hgdh	GO:0005739; GO:0006108; GO:0008270; GO:0010042; GO:0010043; GO:0019516; GO:0019538; GO:0022904; GO:0032025; GO:0051990; GO:0071949	20.0585	20.2823	20.0483	19.9012	19.712	19.3551	-0.0231668	13.9393	-0.931027	0.0069718	0.00454053	0.0231668	FALSE
Daam1	GO:0001725; GO:0003779; GO:0005829; GO:0005886; GO:0030036; GO:0031267; GO:0031514; GO:0036064; GO:0042802; GO:0048471	21.9524	21.6948	21.6449	21.595	21.5466	21.6302	-0.00434366	15.0538	-0.393891	0.439719	0.00506803	0.00434366	TRUE
Dab2	GO:0000122; GO:0001650; GO:0005886; GO:0005905; GO:0007179; GO:0010718; GO:0030136; GO:0030335; GO:0032436; GO:0035026; GO:0035615; GO:0038024; GO:0043066; GO:0045944; GO:0046332; GO:0060391; GO:0060766; GO:0090090; GO:1903077; GO:2000096; GO:2000370; GO:2000643	20.4287	20.8585	20.8386	20.5745	20.7019	20.7286	0.00184773	14.3281	0.147159	0.780854	0.00620963	-0.00184773	TRUE
Dab2ip	GO:0005096; GO:0005096; GO:0005096; GO:0005096	20.6417	20.832	20.6932	20.9065	20.9472	20.9474	0.00658106	14.3941	0.647705	0.164306	0.00387063	-0.00658106	FALSE
Dad1	GO:0001824; GO:0006486; GO:0006487; GO:0006915; GO:0007584; GO:0008047; GO:0008250; GO:0009410; GO:0018279; GO:0031647; GO:0043066	23.6601	23.0518	23.2918	22.8737	22.975	23.8554	0.0159197	16.0362	0.523031	0.286994	0.0129711	-0.0159197	FALSE
Dag1	GO:0001618; GO:0001954; GO:0002009; GO:0002011; GO:0002162; GO:0003007; GO:0003779; GO:0005509; GO:0005576; GO:0005604; GO:0005615; GO:0005654; GO:0005737; GO:0005856; GO:0005886; GO:0005911; GO:0005912; GO:0005925; GO:0006509; GO:0007411; GO:0007507; GO:0008307; GO:0009897; GO:0009986; GO:0010470; GO:0010717; GO:0014037; GO:0014044; GO:0014850; GO:0014894; GO:0015031; GO:0015631; GO:0016010; GO:…	20.7353	20.3041	20.6354	20.4088	19.9057	19.7901	-0.0240639	14.2249	-0.820702	0.0453399	0.00837643	0.0240639	TRUE
Dalrd3	GO:0000049; GO:0004814; GO:0005524; GO:0006420; GO:0106217	19.3545	19.6213	19.5167	19.5136	19.3326	19.8565	0.0104741	13.4708	0.70896	0.11473	0.00520962	-0.0104741	FALSE
Dap3	GO:0003735; GO:0005739; GO:0005759; GO:0005763; GO:0008637; GO:0003735; GO:0005739; GO:0005759; GO:0005763; GO:0008637; GO:0003735; GO:0005739; GO:0005759; GO:0005763; GO:0008637	21.8939	21.8568	22.1018	21.8271	21.8848	22.0358	0.00323974	15.182	0.385424	0.450491	0.00387812	-0.00323974	FALSE
Dapk3	GO:0000775; GO:0004674; GO:0005524; GO:0005634; GO:0005737; GO:0005815; GO:0005884; GO:0006325; GO:0006915; GO:0007346; GO:0008360; GO:0016301; GO:0016605; GO:0017148; GO:0030182; GO:0030335; GO:0031267; GO:0032956; GO:0035556; GO:0042802; GO:0042803; GO:0043065; GO:0043519; GO:0043522; GO:0045121; GO:0046777; GO:0051893; GO:0071346; GO:0090263; GO:0097190; GO:0106310; GO:0140297; GO:2001241	23.8409	24.0728	23.8238	23.8602	23.8404	23.3154	-0.0177664	16.607	-0.919811	0.0093877	0.0037893	0.0177664	FALSE
Dars1	GO:0003723; GO:0004815; GO:0005524; GO:0005737; GO:0005829; GO:0006422; GO:0017101; GO:0045202	24.8081	24.6097	24.7724	24.5346	24.5494	24.8869	0.00497879	17.0839	0.437548	0.385562	0.0051159	-0.00497879	FALSE
Dars2	GO:0003676; GO:0004815; GO:0005524; GO:0005654; GO:0005739; GO:0005759; GO:0006422; GO:0031966; GO:0042803; GO:0043039; GO:0050560; GO:0070145	20.5687	20.4828	20.2262	20.0549	20.2008	20.1417	-0.00803827	14.1087	-0.519013	0.291385	0.00661914	0.00803827	FALSE
Dazap1	GO:0001673; GO:0001893; GO:0003730; GO:0005634; GO:0005737; GO:0006417; GO:0007283; GO:0007417; GO:0008266; GO:0032991; GO:0034046; GO:0035613; GO:0048026; GO:0048144; GO:1990904	23.2383	23.4623	23.1832	23.1535	23.3561	23.215	-0.00170637	16.1393	-0.188506	0.720591	0.00444489	0.00170637	FALSE
Dbn1	GO:0001701; GO:0005522; GO:0005737; GO:0005856; GO:0005884; GO:0005886; GO:0005911; GO:0005921; GO:0007015; GO:0007283; GO:0007399; GO:0008092; GO:0009410; GO:0010643; GO:0010644; GO:0010811; GO:0010976; GO:0014069; GO:0014823; GO:0015629; GO:0016020; GO:0030027; GO:0030175; GO:0030425; GO:0030426; GO:0030427; GO:0030833; GO:0030864; GO:0031915; GO:0032232; GO:0032279; GO:0032507; GO:0043025; GO:…	26.0501	26.2345	26.1184	26.3935	26.3565	26.0002	-0.00441259	18.1837	-0.353992	0.491191	0.00582903	0.00441259	TRUE
Dbnl	GO:0000139; GO:0001726; GO:0002102; GO:0002250; GO:0003779; GO:0005737; GO:0005769; GO:0005829; GO:0005884; GO:0005938; GO:0006897; GO:0007416; GO:0014069; GO:0016601; GO:0019904; GO:0030027; GO:0030425; GO:0030427; GO:0030665; GO:0030833; GO:0030864; GO:0043204; GO:0045211; GO:0045773; GO:0048812; GO:0051015; GO:0061003; GO:0070161; GO:0071800; GO:0098793; GO:0098794; GO:0098973; GO:0098974; GO:…	22.4573	21.909	22.2536	22.4147	22.5005	21.8505	-0.0110833	15.4814	-0.506231	0.30552	0.00944054	0.0110833	TRUE
Dbt	GO:0005737; GO:0005739; GO:0005829; GO:0009083; GO:0015630; GO:0016407; GO:0031405; GO:0031625; GO:0042645; GO:0047101; GO:1990204; GO:0005737; GO:0005739; GO:0009083; GO:0016407; GO:0031405; GO:0031625; GO:0042645; GO:1990204	23.1357	22.8812	22.6718	22.7854	22.8252	22.7903	-0.00365158	15.8609	-0.303607	0.558583	0.0057298	0.00365158	FALSE
Dcaf1	GO:0000122; GO:0001650; GO:0005634; GO:0005654; GO:0008180; GO:0016567; GO:0030183; GO:0030331; GO:0033151; GO:0035212; GO:0043687; GO:0045732; GO:0080008; GO:1990244; GO:1990756	18.9771	18.8019	18.9559	18.7542	18.9225	18.8059	-0.00248659	13.0956	-0.346076	0.50161	0.00337055	0.00248659	FALSE
Dcaf13	GO:0000462; GO:0001555; GO:0005654; GO:0005730; GO:0005813; GO:0005829; GO:0006364; GO:0007056; GO:0030054; GO:0030331; GO:0032040; GO:0043161; GO:0044725; GO:0046697; GO:0080008; GO:1990756	24.0697	24.2195	24.1617	24.2676	24.3122	24.1648	0.000504462	16.7704	0.0761628	0.885977	0.00330211	-0.000504462	TRUE
Dcaf5	GO:0005737; GO:0016567; GO:0045717; GO:0080008	19.9768	19.4906	19.6788	20.0453	19.762	19.4226	-0.0105057	13.7436	-0.544446	0.264024	0.00809277	0.0105057	FALSE
Dcaf7	GO:0005634; GO:0016363; GO:0032991; GO:0080008	22.353	22.6064	22.4067	22.3921	22.5037	22.2581	-0.00539034	15.5754	-0.579353	0.2282	0.00379177	0.00539034	FALSE
Dcakd	GO:0004140; GO:0005524; GO:0015937	20.4133	20.5691	20.5111	20.293	19.9875	20.3505	-0.00464854	14.1386	-0.293655	0.572179	0.00756602	0.00464854	FALSE
Dchs1	GO:0001658; GO:0001822; GO:0003007; GO:0003183; GO:0003192; GO:0003273; GO:0005509; GO:0007156; GO:0007157; GO:0007389; GO:0008013; GO:0009653; GO:0016342; GO:0016477; GO:0021915; GO:0022008; GO:0035329; GO:0036342; GO:0043931; GO:0045177; GO:0045296; GO:0048565; GO:0072006; GO:0072137; GO:0072659; GO:0090102; GO:0098609; GO:0098742	21.1631	20.8291	20.5787	20.53	20.3005	20.9483	0.00169672	14.3544	0.0704271	0.894534	0.012016	-0.00169672	FALSE
Dck	GO:0004136; GO:0004137; GO:0004138; GO:0005524; GO:0005654; GO:0042803; GO:0043771; GO:0106383	20.8398	20.8439	20.6765	20.9817	20.8534	21.274	0.0135669	14.4066	0.873445	0.0230107	0.0037816	-0.0135669	FALSE
Dclk1	GO:0001764; GO:0004672; GO:0005524; GO:0009615; GO:0014069; GO:0021952; GO:0030900; GO:0034504; GO:0035556; GO:0048675; GO:0048813; GO:1900181	22.6826	22.6939	23.1187	22.9494	22.8854	23.0986	0.00832165	15.8223	0.571983	0.235592	0.00596693	-0.00832165	FALSE
Dcp1a	GO:0000184; GO:0000290; GO:0000932; GO:0003729; GO:0005737; GO:0008047; GO:0019894; GO:0030425; GO:0031087; GO:0042802; GO:0110156; GO:1903608; GO:0000184; GO:0000290; GO:0000932; GO:0003729; GO:0005737; GO:0008047; GO:0019894; GO:0030425; GO:0031087; GO:0042802; GO:0110156; GO:1903608	20.5963	20.5368	20.4001	20.3196	20.5993	20.7716	0.00845962	14.1804	0.687481	0.13124	0.00446804	-0.00845962	FALSE
Dcp1b	GO:0000184; GO:0000290; GO:0000932; GO:0003729; GO:0008047; GO:0031087; GO:0034504; GO:0097398; GO:0110012	17.7193	18.2525	18.3128	18.287	18.7051	18.2465	0.00626266	12.6119	0.259489	0.619503	0.011654	-0.00626266	FALSE
Dctn1	GO:0000132; GO:0000776; GO:0000922; GO:0005634; GO:0005737; GO:0030286; GO:0030424; GO:0031122; GO:0035371; GO:0051010; GO:0051286	23.7544	23.5772	23.7606	23.536	23.6247	23.6785	-4.9912e-05	16.3969	-0.00703251	0.989451	0.00354858	4.9912e-05	FALSE
Dctn2	GO:0000776; GO:0005737; GO:0005813; GO:0005869; GO:0005874; GO:0007052; GO:0007080; GO:0016020; GO:0019901; GO:0030286; GO:0030426; GO:0030507; GO:0031982; GO:0032402; GO:0042802; GO:0071539	22.2812	22.2784	22.0717	22.3075	22.3815	22.0304	-0.00569034	15.4423	-0.527576	0.282057	0.00458131	0.00569034	FALSE
Dctn3l1	GO:0005869; GO:0061640	21.1598	20.8209	20.9988	20.8827	21.0172	21.1183	0.00398337	14.5299	0.396344	0.436615	0.0046136	-0.00398337	FALSE
Dctn4	GO:0001725; GO:0005813; GO:0005869; GO:0005938; GO:0030017	21.4334	21.3983	21.4313	21.3223	21.1407	21.1119	-0.00950115	14.8302	-0.851009	0.031644	0.00293155	0.00950115	TRUE
Dctn5	GO:0003281; GO:0005813; GO:0005869; GO:0035904; GO:0060976	19.6714	19.4853	19.3862	19.2755	19.012	17.967	-0.0468087	13.5662	-0.996214	2.1477e-05	0.00204247	0.0468087	FALSE
Dcun1d3	GO:0000151; GO:0005634; GO:0005737; GO:0005886; GO:0010225; GO:0010332; GO:0010564; GO:0030308; GO:0031624; GO:0032182; GO:0043065; GO:0045116; GO:0048471; GO:0097602; GO:2000134; GO:2000434; GO:2000435; GO:2000436	20.0404	19.6509	19.4203	19.5595	19.7516	19.6242	-0.00268935	13.6548	-0.166705	0.75226	0.00795334	0.00268935	TRUE
Dcxr	GO:0004090; GO:0005829; GO:0005881; GO:0005902; GO:0005903; GO:0005997; GO:0006006; GO:0006739; GO:0016020; GO:0016614; GO:0016655; GO:0019640; GO:0042732; GO:0042802; GO:0050038; GO:2000379	21.9186	21.8668	21.763	21.8595	21.7675	21.6486	-0.00649605	15.1556	-0.869796	0.0243259	0.00184252	0.00649605	FALSE
Ddb1	GO:0003684; GO:0005654; GO:0005730; GO:0005737; GO:0006915; GO:0007056; GO:0016055; GO:0016567; GO:0019076; GO:0031464; GO:0031465; GO:0035234; GO:0042752; GO:0043066; GO:0043161; GO:0044725; GO:0044877; GO:0045070; GO:0045722; GO:0045732; GO:0046726; GO:0051093; GO:0051702; GO:0070914; GO:0071987; GO:0097602; GO:0160072; GO:1901990; GO:2000242	20.7722	19.4398	19.6698	19.9968	20.0743	19.7677	-0.00748138	13.8793	-0.211061	0.688109	0.017324	0.00748138	FALSE
Ddb1	GO:0003684; GO:0005634; GO:0005730; GO:0005737; GO:0006281; GO:0006511; GO:0006915; GO:0006974; GO:0007056; GO:0010498; GO:0016055; GO:0016567; GO:0019076; GO:0030674; GO:0031464; GO:0031465; GO:0032991; GO:0034644; GO:0035234; GO:0035861; GO:0042752; GO:0043066; GO:0043161; GO:0044725; GO:0044877; GO:0045070; GO:0045722; GO:0045732; GO:0046726; GO:0048511; GO:0051093; GO:0051702; GO:0070914; GO:…	21.1774	21.1759	21.2066	21.4316	21.4324	21.4084	0.00623728	14.7272	0.620885	0.188348	0.00393746	-0.00623728	FALSE
Ddhd2	GO:0000266; GO:0004806; GO:0005829; GO:0007626; GO:0008542; GO:0016020; GO:0019433; GO:0030134; GO:0034389; GO:0034451; GO:0046872; GO:0090141	18.4722	18.5678	18.9605	18.629	18.5251	18.7293	0.00248817	12.9092	0.182839	0.728797	0.00668956	-0.00248817	FALSE
Ddi2	GO:0004190; GO:0010498; GO:0016485; GO:0031647; GO:0042802; GO:0043130; GO:0072711; GO:0097752; GO:0004190; GO:0010498; GO:0016485; GO:0031647; GO:0042802; GO:0043130; GO:0072711; GO:0097752	19.0939	19.2732	19.093	18.7615	18.9274	18.6775	-0.0130777	13.2348	-0.756823	0.0815127	0.00564719	0.0130777	FALSE
Ddost	GO:0005886; GO:0006486; GO:0006487; GO:0008047; GO:0008250; GO:0018279; GO:0031647; GO:0034097; GO:0042110; GO:0043231	24.4611	24.2486	24.2494	24.1641	24.119	24.3193	-0.00022268	16.8174	-0.0239556	0.964073	0.00464644	0.00022268	TRUE
Ddrgk1	GO:0005730; GO:0005783; GO:0005789; GO:0008284; GO:0010628; GO:0010629; GO:0030335; GO:0031647; GO:0032435; GO:0032436; GO:0033146; GO:0034976; GO:0043066; GO:0044389; GO:0045944; GO:0051216; GO:0061629; GO:0061709; GO:0070972; GO:0071569; GO:1901800; GO:1903721; GO:1903895; GO:1905552	21.2024	20.6988	20.4729	20.3191	20.717	20.389	-0.0114001	14.3759	-0.460726	0.35781	0.0109806	0.0114001	FALSE
Ddx1	GO:0002735; GO:0003677; GO:0003682; GO:0003712; GO:0003724; GO:0003725; GO:0004518; GO:0004527; GO:0005524; GO:0005634; GO:0005730; GO:0005737; GO:0005739; GO:0005829; GO:0006302; GO:0006364; GO:0006388; GO:0006397; GO:0008143; GO:0009615; GO:0010494; GO:0016887; GO:0032508; GO:0033677; GO:0043123; GO:0043330; GO:0045087; GO:0051607; GO:0071920; GO:0072669; GO:0090304; GO:1903608; GO:1990904	24.0701	24.2217	24.0714	24.1822	24.2748	23.6864	-0.0128052	16.7773	-0.788921	0.0621294	0.00498704	0.0128052	FALSE
Ddx10	GO:0003723; GO:0003724; GO:0005524; GO:0005634; GO:0006364; GO:0016787; GO:0097065	23.684	23.8353	23.8351	23.8371	23.768	23.341	-0.0132176	16.5251	-0.889251	0.0177188	0.00339947	0.0132176	FALSE
Ddx17	GO:0000380; GO:0000381; GO:0001837; GO:0003713; GO:0003724; GO:0003730; GO:0005524; GO:0005634; GO:0005737; GO:0006357; GO:0010467; GO:0010586; GO:0016787; GO:0030520; GO:0030521; GO:0031490; GO:0043021; GO:0045445; GO:0045944; GO:0061614; GO:0106222; GO:1990904; GO:2001014; GO:0000380; GO:0000381; GO:0001837; GO:0003713; GO:0003724; GO:0003730; GO:0005524; GO:0005634; GO:0005737; GO:0006357; GO:…	25.5738	25.6794	25.6073	25.7245	25.7278	25.461	-0.00485165	17.7962	-0.612642	0.196008	0.00312952	0.00485165	FALSE
Ddx19a	GO:0003724; GO:0003729; GO:0005524; GO:0005634; GO:0010043; GO:0010494; GO:0016787; GO:0016973; GO:0043065	24.0251	24.0069	24.1478	23.9313	23.9801	24.3175	0.00821953	16.6293	0.754644	0.0829142	0.00357329	-0.00821953	FALSE
Ddx20	GO:0000122; GO:0000387; GO:0003724; GO:0003729; GO:0005524; GO:0005829; GO:0008285; GO:0016604; GO:0016787; GO:0017053; GO:0019904; GO:0030674; GO:0032797; GO:0034719; GO:0042826; GO:0043065; GO:0045892; GO:0048477; GO:0050810; GO:0090571; GO:0140297	21.1912	20.6935	21.1386	21.4587	21.2987	21.2717	0.00659295	14.6348	0.329998	0.522971	0.00942979	-0.00659295	FALSE
Ddx21	GO:0002735; GO:0003724; GO:0003725; GO:0003729; GO:0005524; GO:0005654; GO:0005730; GO:0005739; GO:0005829; GO:0005840; GO:0006364; GO:0006366; GO:0009409; GO:0009615; GO:0016887; GO:0019843; GO:0030515; GO:0033592; GO:0035198; GO:0042802; GO:0043123; GO:0043330; GO:0045087; GO:0045945; GO:0051607; GO:0062176; GO:0097322; GO:0110016	27.8621	28.1016	27.9898	28.0108	28.1301	27.5362	-0.0128682	19.4491	-0.766785	0.0752419	0.00538624	0.0128682	FALSE
Ddx23	GO:0000398; GO:0000785; GO:0003729; GO:0005524; GO:0005634; GO:0005654; GO:0005682; GO:0005730; GO:0016787; GO:0046540; GO:0062176; GO:0071013	22.3004	22.2011	22.3307	22.3615	22.4972	22.3827	0.00339014	15.4668	0.4518	0.368411	0.00334706	-0.00339014	FALSE
Ddx24	GO:0003723; GO:0003724; GO:0005524; GO:0005730; GO:0016787; GO:0003723; GO:0003724; GO:0005524; GO:0005730; GO:0016787	22.6155	22.8835	22.8842	22.9829	22.9076	22.7195	-0.00228493	15.8409	-0.217781	0.678493	0.00512002	0.00228493	FALSE
Ddx27	GO:0003676; GO:0003724; GO:0005524; GO:0005694; GO:0005730; GO:0006364; GO:0016787; GO:0003676; GO:0003724; GO:0005524; GO:0005694; GO:0005730; GO:0006364; GO:0016787	24.2571	24.5029	24.3812	24.6355	24.6711	24.131	-0.00755539	16.9826	-0.46146	0.356943	0.00726265	0.00755539	FALSE
Ddx31	GO:0003723; GO:0004386; GO:0005524; GO:0005634; GO:0016787; GO:0042254	22.586	22.2998	22.347	22.4214	22.296	21.8387	-0.0177761	15.5714	-0.927597	0.0076735	0.0035796	0.0177761	FALSE
Ddx39a	GO:0000398; GO:0003724; GO:0003729; GO:0005524; GO:0005634; GO:0005737; GO:0006406; GO:0016887; GO:0042802	25.8964	25.8304	26.0082	25.5794	25.7788	26.2184	0.0103935	17.8748	0.62561	0.184013	0.00648037	-0.0103935	FALSE
Ddx39b	GO:0000245; GO:0000346; GO:0000398; GO:0001889; GO:0003724; GO:0003729; GO:0005524; GO:0005634; GO:0005681; GO:0005687; GO:0005688; GO:0005737; GO:0006406; GO:0008186; GO:0008380; GO:0010501; GO:0016363; GO:0016607; GO:0016887; GO:0017070; GO:0030621; GO:0032991; GO:0042802; GO:0043008; GO:0044877; GO:0045727; GO:0061051; GO:1904707; GO:2000573	24.5548	24.373	24.589	24.1333	24.2677	25.2258	0.0224729	16.8526	0.761421	0.0785897	0.00956648	-0.0224729	FALSE
Ddx3x	GO:0003677; GO:0003678; GO:0003723; GO:0003724; GO:0003729; GO:0003924; GO:0005524; GO:0005634; GO:0005737; GO:0005813; GO:0005852; GO:0005886; GO:0006413; GO:0007059; GO:0007276; GO:0008143; GO:0008190; GO:0008625; GO:0009615; GO:0010494; GO:0010501; GO:0010628; GO:0010629; GO:0016055; GO:0016887; GO:0017111; GO:0017148; GO:0022627; GO:0030154; GO:0030307; GO:0030308; GO:0031053; GO:0031252; GO:…	28.0318	27.8423	27.8934	27.7781	27.757	27.8033	-0.00359228	19.3282	-0.463365	0.354697	0.00343505	0.00359228	TRUE
Ddx41	GO:0000398; GO:0003677; GO:0003724; GO:0003729; GO:0005524; GO:0005634; GO:0005681; GO:0005783; GO:0008283; GO:0016787; GO:0030154; GO:0035458; GO:0045944; GO:0051607; GO:0071013; GO:0000398; GO:0003677; GO:0003724; GO:0003729; GO:0005524; GO:0005634; GO:0005681; GO:0005783; GO:0008283; GO:0016787; GO:0030154; GO:0035458; GO:0045944; GO:0051607; GO:0071013	23.2179	23.8208	23.5293	23.9044	24.1246	23.862	0.0105424	16.389	0.428536	0.396545	0.0111138	-0.0105424	FALSE
Ddx42	GO:0003723; GO:0003724; GO:0005524; GO:0005634; GO:0005737; GO:0005829; GO:0008104; GO:0016607; GO:0016787; GO:0042981; GO:0071004; GO:1903241; GO:0003723; GO:0003724; GO:0005524; GO:0005634; GO:0005737; GO:0005829; GO:0008104; GO:0042981; GO:0071004; GO:1903241	22.6396	22.1016	22.1571	22.0275	22.1989	22.2705	-0.00078106	15.4155	-0.0471092	0.929388	0.00828069	0.00078106	FALSE
Ddx46	GO:0001650; GO:0003676; GO:0003724; GO:0005524; GO:0005829; GO:0016607; GO:0016787	22.0142	21.8388	21.83	21.6638	21.6237	21.9912	0.00285943	15.1107	0.230832	0.659902	0.00602649	-0.00285943	FALSE
Ddx47	GO:0003676; GO:0003724; GO:0005524; GO:0005634; GO:0006364; GO:0008380; GO:0008625; GO:0016787	21.5313	21.53	21.5024	21.6827	21.6582	21.0197	-0.0153144	14.9935	-0.828201	0.0417369	0.00518149	0.0153144	FALSE
Ddx49	GO:0003676; GO:0003724; GO:0005524; GO:0005634; GO:0006364; GO:0016787; GO:0030307; GO:0044357; GO:0003676; GO:0003724; GO:0005524; GO:0005634; GO:0006364; GO:0016787; GO:0030307; GO:0044357	21.5544	21.7799	21.9872	21.7101	21.7106	21.5267	-0.00650997	15.0916	-0.507563	0.304035	0.00552551	0.00650997	FALSE
Ddx5	GO:0000122; GO:0000380; GO:0000381; GO:0000956; GO:0001837; GO:0003712; GO:0003723; GO:0003724; GO:0003730; GO:0005516; GO:0005524; GO:0005634; GO:0005730; GO:0005737; GO:0006357; GO:0006606; GO:0007623; GO:0009299; GO:0016607; GO:0016787; GO:0019899; GO:0030509; GO:0030520; GO:0030521; GO:0031053; GO:0035500; GO:0036002; GO:0043021; GO:0043517; GO:0045069; GO:0045445; GO:0045667; GO:0045893; GO:…	27.8343	27.752	27.8338	27.8699	27.966	27.5044	-0.00886197	19.3225	-0.732416	0.0978222	0.00411907	0.00886197	FALSE
Ddx50	GO:0003724; GO:0003729; GO:0005524; GO:0005730; GO:0005829; GO:0005840; GO:0005886; GO:0009409; GO:0016787; GO:0033592	23.8226	24.2228	24.2094	24.3445	24.4111	24.005	-0.00199501	16.7658	-0.118393	0.82324	0.00836612	0.00199501	TRUE
Ddx51	GO:0003723; GO:0004386; GO:0005524; GO:0005634; GO:0016787	23.7975	23.9694	24.0085	24.2067	24.1905	23.9934	0.0018714	16.6426	0.159685	0.762508	0.00578445	-0.0018714	FALSE
Ddx52	GO:0003723; GO:0003724; GO:0005524; GO:0005730; GO:0006364; GO:0016887; GO:0030490	22.3286	22.395	22.4986	22.5145	22.5858	22.227	-0.00508248	15.5768	-0.497015	0.315864	0.00443676	0.00508248	FALSE
Ddx54	GO:0003714; GO:0003723; GO:0003724; GO:0005102; GO:0005524; GO:0005634; GO:0005654; GO:0005730; GO:0005794; GO:0006364; GO:0006396; GO:0016070; GO:0016787; GO:0030331	23.6937	23.9019	23.7432	23.95	23.9046	23.3272	-0.0137889	16.5542	-0.7744	0.0706019	0.00563284	0.0137889	FALSE
Ddx55	GO:0003723; GO:0003724; GO:0005524; GO:0005654; GO:0005730; GO:0005829; GO:0016787	20.4334	20.0615	20.3022	20.4056	20.3135	20.2208	-0.00203381	14.0768	-0.195681	0.710224	0.00509627	0.00203381	FALSE
Ddx56	GO:0003724; GO:0005524; GO:0005634; GO:0005730; GO:0005829; GO:0010976; GO:0016787; GO:0032480; GO:0035613; GO:0044830; GO:0051607; GO:0140311	24.8163	24.9039	24.8798	25.1455	25.154	24.4741	-0.012031	17.3345	-0.625756	0.18388	0.00749848	0.012031	FALSE
Ddx6	GO:0000792; GO:0000932; GO:0001520; GO:0003724; GO:0003729; GO:0005524; GO:0005634; GO:0005737; GO:0005912; GO:0007283; GO:0010494; GO:0016442; GO:0016787; GO:0017148; GO:0019074; GO:0019827; GO:0019904; GO:0030182; GO:0033391; GO:0033962; GO:0034063; GO:0035278; GO:0045665; GO:0048471; GO:0048515; GO:0061830; GO:0097227	24.208	23.9212	23.9812	24.0009	23.9871	24.1257	0.0022845	16.6466	0.277627	0.594259	0.00395259	-0.0022845	TRUE
Decr1	GO:0005739; GO:0006635; GO:0008670; GO:0042802; GO:0070402; GO:0120162; GO:1902494	20.7622	20.6362	20.6128	20.6274	20.5604	20.8767	0.00578963	14.2962	0.642042	0.169267	0.00345673	-0.00578963	FALSE
Decr2	GO:0005777; GO:0005778; GO:0006631; GO:0006636; GO:0008670; GO:0009062; GO:0019166	20.0423	19.9018	19.9908	19.9883	19.5442	19.966	-0.00160236	13.8079	-0.114183	0.829471	0.00697077	0.00160236	FALSE
Degs1	GO:0005789; GO:0006633; GO:0016859; GO:0031966; GO:0042284; GO:0043065; GO:0043217; GO:0046513; GO:0050251	22.7174	22.9604	23.0591	22.8011	22.669	22.5825	-0.00938335	15.8635	-0.674567	0.141627	0.00513434	0.00938335	FALSE
Dek	GO:0003677; GO:0005634; GO:0006325; GO:0042393; GO:0043292; GO:0045945; GO:0110016; GO:2000779; GO:2001032	22.5803	22.1324	22.3833	22.6946	22.7381	22.9998	0.0181035	15.5392	0.783285	0.0653593	0.00718403	-0.0181035	FALSE
Dennd10	GO:0005085; GO:0005770; GO:0015031; GO:0031267; GO:0032509; GO:2000641	22.0794	21.999	22.4089	22.2468	22.1226	22.4085	0.00742465	15.3471	0.559206	0.248626	0.00550356	-0.00742465	FALSE
Dennd3	GO:0005085; GO:0008333; GO:0030163; GO:0031410; GO:0032483; GO:0005085; GO:0008333; GO:0030163; GO:0031410; GO:0032483	21.6023	21.4469	21.2775	21.5589	21.4891	21.6048	0.00391079	14.8749	0.409634	0.419917	0.00435465	-0.00391079	FALSE
Dennd4c	GO:0005085; GO:0005794; GO:0005829; GO:0005886; GO:0030904; GO:0031410; GO:0032483; GO:0032593; GO:0032869; GO:0072659	20.2418	20.1875	20.246	20.0083	20.2114	20.312	0.00348043	13.9797	0.438623	0.384259	0.00356544	-0.00348043	TRUE
Dennd5a	GO:0000139; GO:0005085; GO:0005794; GO:0005802; GO:0005829; GO:0010977; GO:0030904; GO:0031267; GO:0042147	21.9499	21.8947	21.813	21.7702	21.9269	22.2207	0.0103296	15.133	0.849627	0.032218	0.00320591	-0.0103296	FALSE
Dennd5b	GO:0005085; GO:0016020; GO:0031267; GO:1905885; GO:0005085; GO:0016020; GO:0031267; GO:1905885; GO:0005085; GO:0016020; GO:0031267; GO:1905885	19.105	19.9676	19.4263	19.6537	19.6283	20.2374	0.0221813	13.4898	0.726261	0.102143	0.0104975	-0.0221813	FALSE
Depdc7	GO:0035556	21.2851	21.1338	21.2931	21.3477	21.4619	21.4532	0.00654379	14.7417	0.696985	0.123816	0.00336626	-0.00654379	FALSE
Dera	GO:0004139; GO:0005737; GO:0009264; GO:0016052; GO:0046121; GO:0046386	22.1112	21.3984	22.0308	21.81	21.9748	21.4924	-0.0102019	15.179	-0.449678	0.370948	0.010132	0.0102019	FALSE
Derl1	GO:0000839; GO:0002020; GO:0005047; GO:0005769; GO:0005770; GO:0005783; GO:0005789; GO:0006986; GO:0016020; GO:0030968; GO:0030970; GO:0031398; GO:0031625; GO:0031648; GO:0034620; GO:0036502; GO:0036503; GO:0036513; GO:0042288; GO:0042802; GO:0043161; GO:0044322; GO:0044877; GO:0051117; GO:0051787; GO:0071218; GO:1990381; GO:0000839; GO:0002020; GO:0005047; GO:0005769; GO:0005770; GO:0005783; GO:…	24.1537	24.0208	24.1621	24.0519	24.0315	24.1508	0.00121223	16.6936	0.23561	0.653125	0.00250012	-0.00121223	TRUE
Derl2	GO:0000839; GO:0001967; GO:0005047; GO:0005769; GO:0005770; GO:0005783; GO:0005789; GO:0008284; GO:0030307; GO:0030968; GO:0030970; GO:0044877; GO:0051787; GO:1904153; GO:1990381	21.566	21.5173	21.716	21.1105	21.6292	21.7159	0.00586578	14.894	0.33798	0.512333	0.00816703	-0.00586578	TRUE
Dgat1	GO:0004144; GO:0005789; GO:0003846; GO:0004144; GO:0005789; GO:0006640; GO:0019432; GO:0019915; GO:0034379; GO:0035336; GO:0042802; GO:0046339; GO:0055089	21.4642	21.6555	21.6707	21.9923	21.807	22.2287	0.0180142	14.9956	0.861241	0.0275452	0.00531486	-0.0180142	FALSE
Dgcr8	GO:0003725; GO:0005634; GO:0005829; GO:0014069; GO:0016604; GO:0020037; GO:0031053; GO:0042802; GO:0042803; GO:0070877; GO:0070878; GO:0072091; GO:0098978; GO:0140517; GO:2000633	19.1986	18.7326	19.0343	18.8484	19.2017	18.6447	-0.00937531	13.1915	-0.513423	0.297536	0.00783495	0.00937531	FALSE
Dgka	GO:0004143; GO:0005509; GO:0005524; GO:0005543; GO:0005829; GO:0005886; GO:0006654; GO:0007205; GO:0008289; GO:0016301; GO:0035556; GO:0046339; GO:0046486; GO:0046834; GO:0047649	22.3296	22.2985	22.1774	22.2336	22.2485	22.6161	0.0101839	15.403	0.852363	0.0310862	0.00312407	-0.0101839	TRUE
Dgkh	GO:0004143; GO:0005524; GO:0005737; GO:0005768; GO:0005886; GO:0006654; GO:0007205; GO:0015629; GO:0035556; GO:0046339; GO:0046473; GO:0046834; GO:0046872	18.6264	19.1752	18.9049	18.8695	18.7562	18.9607	0.00198257	13.0752	0.138426	0.793688	0.00709218	-0.00198257	TRUE
Dgkq	GO:0004143; GO:0005524; GO:0005634; GO:0005730; GO:0005737; GO:0005768; GO:0005829; GO:0005856; GO:0005886; GO:0006111; GO:0006357; GO:0006654; GO:0007186; GO:0007189; GO:0007205; GO:0008277; GO:0010628; GO:0010629; GO:0010801; GO:0012506; GO:0016363; GO:0016607; GO:0019900; GO:0019933; GO:0030297; GO:0033198; GO:0035556; GO:0043274; GO:0046339; GO:0046486; GO:0046834; GO:0046872; GO:0050731; GO:…	18.6545	19.2236	19.1705	19.3973	19.1196	19.0135	-0.000560698	13.2403	-0.0290986	0.956364	0.00963036	0.000560698	TRUE
Dglucy	GO:0005759; GO:0006536; GO:0047820; GO:0005759; GO:0006536; GO:0047820	23.1067	22.8536	22.854	22.8404	22.814	22.7788	-0.00507181	15.8884	-0.563358	0.24436	0.00371912	0.00507181	FALSE
Dguok	GO:0004138; GO:0005737; GO:0005739; GO:0005829; GO:0010977; GO:0019136; GO:0042775; GO:0046070; GO:0046122; GO:0106383; GO:0004138; GO:0005737; GO:0005739; GO:0005829; GO:0009157; GO:0009165; GO:0010977; GO:0019136; GO:0042775; GO:0046070; GO:0046122; GO:0106383; GO:0004138; GO:0005524; GO:0005737; GO:0005739; GO:0005829; GO:0009157; GO:0009165; GO:0010977; GO:0019136; GO:0042775; GO:0046070; GO:…	21.282	21.4116	20.8817	20.9751	20.929	20.7518	-0.0135261	14.6707	-0.694957	0.125384	0.00699753	0.0135261	FALSE
Dhcr24	GO:0000139; GO:0000246; GO:0005634; GO:0005737; GO:0005783; GO:0005789; GO:0006695; GO:0007265; GO:0008104; GO:0008202; GO:0008203; GO:0008285; GO:0009725; GO:0009888; GO:0016125; GO:0016491; GO:0016628; GO:0019899; GO:0030539; GO:0031639; GO:0033489; GO:0042605; GO:0042987; GO:0043588; GO:0050614; GO:0061024; GO:0071949	20.636	20.4502	20.8645	20.6649	20.5025	20.9316	0.00832552	14.2767	0.565762	0.241903	0.006067	-0.00832552	FALSE
Dhcr7	GO:0001568; GO:0005640; GO:0005789; GO:0006695; GO:0009791; GO:0016126; GO:0016132; GO:0030324; GO:0035264; GO:0042127; GO:0045540; GO:0047598; GO:0050661; GO:0060487	24.41	23.9868	24.1278	24.1431	24.1493	24.2806	0.00273607	16.7446	0.245534	0.6391	0.0054011	-0.00273607	FALSE
Dhfr	GO:0000900; GO:0003729; GO:0004146; GO:0005542; GO:0005634; GO:0005737; GO:0005739; GO:0006545; GO:0006729; GO:0017148; GO:0031103; GO:0031427; GO:0035094; GO:0035999; GO:0046452; GO:0046653; GO:0046654; GO:0046655; GO:0050661; GO:0051871; GO:0070402; GO:1990825; GO:2000121	22.8541	23.0645	22.8319	22.8026	22.768	23.0748	0.00477132	15.8416	0.459893	0.358794	0.00460629	-0.00477132	FALSE
Dhrs1	GO:0004090; GO:0016616; GO:0004090; GO:0005783; GO:0016616	21.5847	21.4384	21.6331	21.315	21.3268	21.2076	-0.00973832	14.9088	-0.764435	0.0767007	0.0041065	0.00973832	FALSE
Dhrs7	GO:0004090; GO:0005789; GO:0016616; GO:0052650	21.9283	21.6574	21.6154	21.3978	21.3173	21.1696	-0.0169564	15.0228	-0.808289	0.0516065	0.00617581	0.0169564	FALSE
Dhrs7b	GO:0003714; GO:0005634; GO:0005667; GO:0005777; GO:0005789; GO:0006355; GO:0006656; GO:0006954; GO:0008611; GO:0010468; GO:0016020; GO:0016491; GO:0030223; GO:0050873; GO:0060612; GO:0120161; GO:0140297	21.7899	21.4336	21.8139	21.4045	21.4079	21.6317	-0.000896947	14.9641	-0.0610092	0.9086	0.00733722	0.000896947	FALSE
Dhrs9	GO:0002138; GO:0004022; GO:0004745; GO:0005789; GO:0008202; GO:0008209; GO:0042448; GO:0042572; GO:0042573; GO:0042904; GO:0043231; GO:0047023; GO:0047035; GO:0047044	22.8684	22.8916	23.8438	22.6833	22.8503	23.2004	0.00294032	15.9623	0.0910309	0.863831	0.0160831	-0.00294032	FALSE
Dhrsx	GO:0005576; GO:0010508; GO:0016491; GO:0005576; GO:0010508; GO:0016491	21.5535	21.6282	21.5715	21.5849	21.4667	21.4189	-0.00519806	14.9623	-0.860453	0.0278512	0.00153905	0.00519806	TRUE
Dhx15	GO:0003723; GO:0003724; GO:0003725; GO:0004386; GO:0005524; GO:0005681; GO:0005689; GO:0009636; GO:0016607; GO:0016787; GO:0042742; GO:0043123; GO:0043279; GO:0051607; GO:0071008; GO:0140374	25.5071	25.8639	25.7168	25.9431	25.9137	25.5493	-0.00450507	17.8771	-0.311451	0.547929	0.00687266	0.00450507	FALSE
Dhx16	GO:0000398; GO:0003723; GO:0003724; GO:0004386; GO:0005524; GO:0005634; GO:0005654; GO:0005681; GO:0005737; GO:0016787; GO:0038187; GO:0043130; GO:0060090; GO:0071005; GO:0071013; GO:0140374	24.7506	25.1217	25.4023	25.2803	25.4757	25.0279	-0.000608801	17.4549	-0.0296405	0.955552	0.0102652	0.000608801	FALSE
Dhx29	GO:0001731; GO:0003723; GO:0003724; GO:0003743; GO:0004386; GO:0005524; GO:0008494; GO:0016282; GO:0016887; GO:0017111; GO:0022627; GO:0042255; GO:0043024; GO:0045948	21.306	21.2516	21.264	21.2121	21.2623	21.3673	0.0029428	14.7291	0.718331	0.107832	0.00142505	-0.0029428	FALSE
Dhx30	GO:0002151; GO:0003678; GO:0003682; GO:0003723; GO:0003724; GO:0003725; GO:0005524; GO:0005634; GO:0005737; GO:0005739; GO:0007417; GO:0016887; GO:0035770; GO:0042645; GO:1902775	21.3806	21.4715	21.4533	21.538	21.422	21.602	0.00461824	14.8573	0.749132	0.0865077	0.00204184	-0.00461824	FALSE
Dhx33	GO:0000182; GO:0003724; GO:0003725; GO:0003729; GO:0004386; GO:0005524; GO:0005634; GO:0005654; GO:0005730; GO:0005737; GO:0006413; GO:0016787; GO:0032481; GO:0043023; GO:0043410; GO:0045943; GO:0072559; GO:0140297; GO:1900227	22.0157	22.5191	22.3404	22.4313	22.2541	21.8499	-0.0132913	15.4986	-0.676731	0.139863	0.00722993	0.0132913	FALSE
Dhx34	GO:0000184; GO:0000956; GO:0003723; GO:0004386; GO:0005524; GO:0016887; GO:0042327; GO:0044877; GO:2000623	20.8757	19.7758	20.9729	20.7317	20.7836	20.5724	0.000894495	14.286	0.0268095	0.959795	0.0166764	-0.000894495	FALSE
Dhx35	GO:0001701; GO:0003723; GO:0003724; GO:0004386; GO:0016787; GO:0071013	20.875	21.0732	21.1153	21.4416	21.4369	21.1177	0.00255578	14.6619	0.149795	0.776988	0.00843465	-0.00255578	FALSE
Dhx36	GO:0000287; GO:0000781; GO:0000976; GO:0000978; GO:0001503; GO:0002151; GO:0002735; GO:0003678; GO:0003697; GO:0003723; GO:0003724; GO:0003725; GO:0003730; GO:0005524; GO:0005634; GO:0005737; GO:0005739; GO:0005829; GO:0006359; GO:0007283; GO:0008094; GO:0009615; GO:0010494; GO:0010501; GO:0010628; GO:0016607; GO:0016887; GO:0017148; GO:0030154; GO:0030424; GO:0030425; GO:0031442; GO:0032206; GO:…	19.9627	20.5009	20.6188	20.9107	21.0367	20.9295	0.0174284	14.2071	0.570845	0.236741	0.0125338	-0.0174284	FALSE
Dhx37	GO:0000462; GO:0003723; GO:0004386; GO:0005524; GO:0005730; GO:0005737; GO:0007420; GO:0031965; GO:0032040; GO:0034511; GO:0042254; GO:0042255; GO:0042274; GO:2000020	22.5487	22.5291	22.4117	22.5814	22.5817	21.9789	-0.0157826	15.6558	-0.879433	0.0209284	0.00427144	0.0157826	FALSE
Dhx38	GO:0000398; GO:0003723; GO:0005524; GO:0005681; GO:0016787; GO:0034458; GO:0071013	20.8279	21.6636	21.7	21.7615	21.8343	21.5639	0.00601316	14.9042	0.212047	0.686697	0.0138564	-0.00601316	FALSE
Dhx8	GO:0000390; GO:0000398; GO:0003723; GO:0003724; GO:0005524; GO:0005634; GO:0005829; GO:0016604; GO:0016787; GO:0042802; GO:0071007; GO:0071013	22.1236	23.0215	22.9561	23.3459	23.4283	22.972	0.00861382	15.8688	0.242466	0.643429	0.0172329	-0.00861382	FALSE
Dhx9	GO:0000380; GO:0000978; GO:0000993; GO:0001069; GO:0003678; GO:0003688; GO:0003690; GO:0003697; GO:0003712; GO:0003713; GO:0003723; GO:0003724; GO:0003725; GO:0003727; GO:0003729; GO:0005524; GO:0005634; GO:0005654; GO:0005726; GO:0005730; GO:0005737; GO:0005813; GO:0005829; GO:0006353; GO:0006357; GO:0007623; GO:0010501; GO:0015629; GO:0016442; GO:0016604; GO:0016887; GO:0031490; GO:0032508; GO:…	26.6902	27.1467	26.9573	27.3295	27.4578	27.0939	0.00494314	18.7609	0.23658	0.65175	0.0101505	-0.00494314	FALSE
Diaph1	GO:0003779; GO:0005522; GO:0005634; GO:0005737; GO:0005813; GO:0005884; GO:0005903; GO:0007010; GO:0007420; GO:0007605; GO:0008104; GO:0008360; GO:0010467; GO:0016199; GO:0030036; GO:0030041; GO:0030335; GO:0031175; GO:0031267; GO:0032587; GO:0032886; GO:0035372; GO:0042802; GO:0043005; GO:0044325; GO:0045010; GO:0045202; GO:0048013; GO:0048488; GO:0051279; GO:0051493; GO:0070571; GO:0071420; GO:…	23.147	23.0374	23.1667	23.0431	23.1388	23.3318	0.00679546	15.9981	0.826416	0.0425821	0.00231497	-0.00679546	TRUE
Diaph2	GO:0003779; GO:0005884; GO:0008104; GO:0016199; GO:0030041; GO:0031267; GO:0048013; GO:0070571; GO:0071965; GO:0106028	21.9978	21.841	21.9078	21.8943	21.9677	22.1966	0.00843683	15.1719	0.877949	0.0214357	0.00230035	-0.00843683	FALSE
Diaph3	GO:0000226; GO:0000813; GO:0000922; GO:0001701; GO:0003779; GO:0005634; GO:0005737; GO:0005815; GO:0005884; GO:0006996; GO:0007010; GO:0007015; GO:0007026; GO:0007059; GO:0007229; GO:0007283; GO:0007605; GO:0008017; GO:0008092; GO:0010467; GO:0016197; GO:0030010; GO:0030030; GO:0030036; GO:0030041; GO:0030182; GO:0030218; GO:0030225; GO:0031267; GO:0031941; GO:0032154; GO:0032432; GO:0034367; GO:…	20.5694	20.8416	20.9074	21.1326	21.3356	21.2736	0.0153872	14.463	0.688561	0.130387	0.00810276	-0.0153872	FALSE
Dicer1	GO:0000122; GO:0000212; GO:0001525; GO:0001834; GO:0001932; GO:0001942; GO:0003677; GO:0003723; GO:0003725; GO:0004386; GO:0004521; GO:0004525; GO:0004530; GO:0005524; GO:0005634; GO:0005737; GO:0005793; GO:0006309; GO:0006396; GO:0007284; GO:0008283; GO:0009791; GO:0010070; GO:0010467; GO:0010468; GO:0010595; GO:0010626; GO:0010628; GO:0010629; GO:0010660; GO:0010804; GO:0014040; GO:0014835; GO:…	19.0126	19.1836	19.162	19.1783	19.1159	18.859	-0.00775732	13.2793	-0.790708	0.0611209	0.00300299	0.00775732	TRUE
Dido1	GO:0005634; GO:0006351; GO:0046872; GO:0097190	19.4662	19.8801	19.8663	19.5497	20.0681	18.8354	-0.0245326	13.7528	-0.724345	0.103505	0.0116751	0.0245326	FALSE
Dimt1	GO:0000179; GO:0003723; GO:0005654; GO:0005730; GO:0005829; GO:0031167; GO:0032040; GO:0042274; GO:0052909; GO:2000234	22.5277	22.3319	22.4649	22.4785	22.4801	22.445	-6.28922e-05	15.5648	-0.0124046	0.981394	0.00253485	6.28922e-05	FALSE
Dip2a	GO:0003987; GO:0005739; GO:0006085; GO:0009986; GO:0010629; GO:0016020; GO:0043197; GO:0060997; GO:2000758	23.0553	22.8195	22.9375	22.8061	22.8417	23.0505	0.00347991	15.8632	0.397966	0.434565	0.00401098	-0.00347991	TRUE
Dip2b	GO:0005634; GO:0005737; GO:0030424; GO:0030425; GO:0030517; GO:0043014; GO:0043204; GO:2000758	20.4993	20.4441	20.2656	20.2427	20.1631	20.1339	-0.00833788	14.1192	-0.729299	0.1	0.00391111	0.00833788	FALSE
Dipk2a	GO:0000139; GO:0005576; GO:0005615; GO:0030126; GO:0030137; GO:0034392; GO:0051896; GO:0060038	18.772	19.1672	18.4674	18.8486	18.1343	19.1292	0.00731493	12.9511	0.240141	0.646713	0.0147848	-0.00731493	TRUE
Dis3	GO:0000175; GO:0000176; GO:0000177; GO:0003723; GO:0004519; GO:0005085; GO:0005634; GO:0005654; GO:0005829; GO:0006396; GO:0006401; GO:0016075; GO:0071034	22.2108	22.3662	22.3919	22.3392	22.4045	22.3888	0.00240622	15.4763	0.434636	0.389099	0.00249296	-0.00240622	FALSE
Dkc1	GO:0000454; GO:0000455; GO:0000495; GO:0003720; GO:0003723; GO:0005654; GO:0005697; GO:0005730; GO:0007004; GO:0008284; GO:0009982; GO:0015030; GO:0031118; GO:0031120; GO:0031429; GO:0032212; GO:0033979; GO:0034513; GO:0070034; GO:0090661; GO:0090666; GO:0090669; GO:1904851; GO:1904872; GO:1904874; GO:1990481	25.2358	25.7998	25.6975	25.8337	25.8939	25.3394	-0.00659057	17.8105	-0.30962	0.550411	0.01012	0.00659057	FALSE
Dlat	GO:0000166; GO:0004742; GO:0005739; GO:0005759; GO:0005967; GO:0006006; GO:0006086; GO:0006099; GO:0016407; GO:0042802; GO:0045254	23.4701	23.6691	23.2705	23.439	23.2935	23.3559	-0.00405163	16.2573	-0.360261	0.482988	0.0052456	0.00405163	FALSE
Dld	GO:0004148; GO:0005634; GO:0005739; GO:0005759; GO:0005929; GO:0005967; GO:0006086; GO:0006103; GO:0006120; GO:0006508; GO:0007369; GO:0009083; GO:0009106; GO:0031514; GO:0042391; GO:0043159; GO:0043544; GO:0045240; GO:0045252; GO:0045254; GO:0048240; GO:0050660; GO:0051068; GO:0051287; GO:0106077; GO:1902493	21.116	20.8232	20.5819	20.7623	20.1334	20.189	-0.0217702	14.421	-0.742356	0.0910194	0.00982421	0.0217702	FALSE
Dlg1	GO:0000122; GO:0001658; GO:0001771; GO:0001772; GO:0001935; GO:0002088; GO:0005604; GO:0005634; GO:0005789; GO:0005794; GO:0005874; GO:0005923; GO:0007268; GO:0008284; GO:0008360; GO:0009898; GO:0014069; GO:0015459; GO:0016323; GO:0016324; GO:0016328; GO:0019900; GO:0019902; GO:0030041; GO:0030432; GO:0030838; GO:0030866; GO:0030953; GO:0031253; GO:0031579; GO:0031594; GO:0031641; GO:0033268; GO:…	19.3845	19.449	19.3619	19.4571	19.4413	19.8184	0.0123206	13.4261	0.95771	0.00264488	0.00185081	-0.0123206	TRUE
Dlgap5	GO:0005634; GO:0005737; GO:0007052; GO:0007059; GO:0007346; GO:0008017; GO:0023052; GO:0031616; GO:0051382; GO:0051642; GO:0005634; GO:0005737; GO:0005829; GO:0007052; GO:0007059; GO:0007346; GO:0008017; GO:0023052; GO:0031616; GO:0051382; GO:0051642; GO:0072686	18.1527	17.8766	18.1108	18.3207	18.5431	18.3201	0.00816893	12.5765	0.467499	0.349838	0.0077233	-0.00816893	FALSE
Dlst	GO:0004149; GO:0005634; GO:0005739; GO:0005759; GO:0005829; GO:0006099; GO:0006103; GO:0006104; GO:0006734; GO:0016746; GO:0031072; GO:0033512; GO:0045252; GO:0051087; GO:0106077	25.1757	25.4017	24.9455	25.087	24.9485	25.2212	0.000799729	17.4136	0.0595407	0.910794	0.0067039	-0.000799729	FALSE
Dmap1	GO:0000122; GO:0000786; GO:0000812; GO:0003714; GO:0005634; GO:0005657; GO:0005737; GO:0005829; GO:0006281; GO:0006338; GO:0035267; GO:0042307; GO:0045471; GO:0051726; GO:0061629; GO:1905168	21.6426	22.0111	21.7054	22.0409	22.0357	21.657	-0.0041912	15.1717	-0.274259	0.598926	0.00734796	0.0041912	FALSE
Dmtn	GO:0003779; GO:0005102; GO:0005829; GO:0005884; GO:0005886; GO:0008360; GO:0010591; GO:0010763; GO:0010801; GO:0010812; GO:0014069; GO:0014731; GO:0015629; GO:0016020; GO:0030032; GO:0030036; GO:0030194; GO:0030507; GO:0030863; GO:0031095; GO:0031253; GO:0031410; GO:0032956; GO:0033137; GO:0035584; GO:0043621; GO:0048471; GO:0048821; GO:0050732; GO:0051015; GO:0051017; GO:0051489; GO:0051895; GO:…	22.953	23.059	22.8036	23.3133	23.4137	22.7866	-0.00515866	16.014	-0.257236	0.622657	0.00968968	0.00515866	TRUE
Dmxl1	GO:0007035; GO:0043291; GO:0007035; GO:0043291; GO:0007035; GO:0043291	21.5782	21.7791	21.534	21.8381	21.7424	21.8526	0.00593969	15.0171	0.575911	0.231641	0.00421573	-0.00593969	FALSE
Dnaaf5	GO:0003341; GO:0005737; GO:0036158; GO:0036159; GO:0045505	20.4954	20.4252	20.6118	20.6413	20.747	21.0661	0.0167756	14.2145	0.963237	0.00200246	0.00233942	-0.0167756	FALSE
Dnaja1	GO:0001664; GO:0001671; GO:0005524; GO:0005634; GO:0005737; GO:0005739; GO:0005783; GO:0005829; GO:0007283; GO:0009408; GO:0016020; GO:0030317; GO:0030521; GO:0030544; GO:0030957; GO:0031397; GO:0031625; GO:0042026; GO:0043065; GO:0043066; GO:0043508; GO:0046872; GO:0048471; GO:0050750; GO:0051082; GO:0051087; GO:0051223; GO:0055131; GO:0070585; GO:1903748; GO:1905259	22.9489	22.6982	22.6575	22.5567	22.6668	22.7132	-0.00149213	15.7489	-0.148812	0.77843	0.00495763	0.00149213	FALSE
Dnaja2	GO:0001671; GO:0005524; GO:0005829; GO:0009408; GO:0016020; GO:0030544; GO:0042026; GO:0046872; GO:0051082	23.4226	23.1924	23.1498	23.0173	23.0896	23.0701	-0.00537907	16.0862	-0.487037	0.327208	0.00482301	0.00537907	FALSE
Dnaja3	GO:0000122; GO:0005133; GO:0005524; GO:0005634; GO:0005737; GO:0005739; GO:0005759; GO:0005829; GO:0006264; GO:0006457; GO:0006915; GO:0006924; GO:0007005; GO:0007264; GO:0007528; GO:0008285; GO:0009408; GO:0009898; GO:0019901; GO:0030544; GO:0030695; GO:0030971; GO:0031594; GO:0033077; GO:0034341; GO:0042102; GO:0042645; GO:0043066; GO:0043069; GO:0044877; GO:0045211; GO:0046872; GO:0051059; GO:…	22.5761	22.6996	22.5522	22.5336	22.5451	22.6974	0.00274238	15.6478	0.463477	0.354565	0.00262154	-0.00274238	FALSE
Dnajb11	GO:0005102; GO:0005615; GO:0005634; GO:0005737; GO:0005783; GO:0005788; GO:0006457; GO:0016556; GO:0034663; GO:0050768; GO:0051082; GO:0051604; GO:0051787; GO:0101031	23.6594	23.7419	23.2951	23.3333	23.472	23.5527	-0.000251353	16.2969	-0.0184896	0.972269	0.00679598	0.000251353	TRUE
Dnajb12	GO:0005783; GO:0005789; GO:0030544; GO:0031965; GO:0036503; GO:0051085; GO:0065003; GO:0071218	19.5619	18.9356	19.0544	18.4751	18.8129	18.8161	-0.00974453	13.1934	-0.352714	0.492869	0.0129259	0.00974453	FALSE
Dnajb2	GO:0001671; GO:0005634; GO:0005829; GO:0008285; GO:0030308; GO:0030544; GO:0031396; GO:0031965; GO:0032436; GO:0036503; GO:0042026; GO:0043130; GO:0051082; GO:0051087; GO:0061077; GO:0090084; GO:0140036; GO:1903644	22.2037	21.9288	21.9375	22.0654	22.1873	21.6863	-0.0102455	15.3169	-0.687747	0.13103	0.00540733	0.0102455	FALSE
Dnajb4	GO:0000122; GO:0001671; GO:0005654; GO:0005829; GO:0005886; GO:0030018; GO:0051082; GO:0051085; GO:0051087	22.0865	21.9527	22.0553	21.7307	21.931	22.0655	0.00198108	15.2158	0.193323	0.713629	0.00502711	-0.00198108	TRUE
Dnajb6	GO:0030544; GO:0051082; GO:0061077	22.3936	22.1321	22.5541	21.9962	21.6232	20.4726	-0.0562402	15.5191	-0.971909	0.00117258	0.00680956	0.0562402	FALSE
Dnajb6	GO:0001671; GO:0003677; GO:0005634; GO:0005737; GO:0005829; GO:0006457; GO:0030018; GO:0030036; GO:0030198; GO:0030544; GO:0031072; GO:0032880; GO:0034504; GO:0044183; GO:0045109; GO:0045892; GO:0048471; GO:0051082; GO:0051087; GO:0060710; GO:0060715; GO:0060717; GO:0061077; GO:0090084	19.6418	19.9904	19.9852	19.9054	20.2235	20.3067	0.0142665	13.7763	0.783615	0.0651681	0.0056552	-0.0142665	FALSE
Dnajc10	GO:0001671; GO:0001933; GO:0005783; GO:0005788; GO:0015035; GO:0015036; GO:0016671; GO:0030544; GO:0034663; GO:0034975; GO:0034976; GO:0036498; GO:0036503; GO:0051087; GO:0051117; GO:0051787; GO:0070059	22.9415	22.4127	22.8916	22.7145	22.6595	22.9392	0.00550737	15.7401	0.3458	0.501974	0.00747196	-0.00550737	FALSE
Dnajc11	GO:0001401; GO:0005739; GO:0042407; GO:0061617	21.1681	21.1113	21.1062	20.8122	20.9898	20.911	-0.00558906	14.6038	-0.531979	0.277307	0.00444809	0.00558906	FALSE
Dnajc13	GO:0005829; GO:0006898; GO:0007032; GO:0010008; GO:0031901; GO:0071203; GO:1902954; GO:2000641	23.8397	23.8852	23.964	23.9047	23.8978	24.1581	0.00797214	16.5432	0.916171	0.0102463	0.00174374	-0.00797214	FALSE
Dnajc16	GO:0005789; GO:0016243	20.3293	20.0942	20.0949	20.1599	20.0753	20.3049	0.00334056	13.9635	0.385199	0.450779	0.00400155	-0.00334056	FALSE
Dnajc2	GO:0003682; GO:0005634; GO:0005730; GO:0005737; GO:0005829; GO:0006260; GO:0006325; GO:0006450; GO:0030308; GO:0030544; GO:0042393; GO:0043022; GO:0045893; GO:0051083; GO:0061649; GO:2000279	19.3409	19.3453	19.457	19.4976	19.3391	19.6852	0.00864786	13.4215	0.827704	0.0419717	0.00293153	-0.00864786	FALSE
Dnajc3	GO:0004860; GO:0005737; GO:0005783; GO:0005788; GO:0005790; GO:0005829; GO:0006986; GO:0019901; GO:0034975; GO:0034976; GO:0036494; GO:0043066; GO:0051087; GO:0051603; GO:0051787; GO:0070417; GO:1903912	20.3177	19.8203	19.9567	20.1547	20.0381	20.0238	-0.00135122	13.9077	-0.103384	0.845477	0.00649996	0.00135122	FALSE
Dnajc7	GO:0005654; GO:0005737; GO:0005829; GO:0031072; GO:0051085; GO:0005737; GO:0031072; GO:0051085	19.6652	19.7476	19.5614	19.1858	19.4536	19.7779	0.0048782	13.5299	0.287045	0.581259	0.00813969	-0.0048782	FALSE
Dnase1l1	GO:0003677; GO:0004530; GO:0005634; GO:0005783; GO:0006308	20.3343	19.8567	20.0169	19.6396	19.3417	18.5146	-0.0468479	13.9022	-0.959138	0.00247046	0.00690991	0.0468479	FALSE
Dnm1l	GO:0000266; GO:0003924; GO:0005525; GO:0005741; GO:0005777; GO:0005794; GO:0005829; GO:0005874; GO:0005905; GO:0008017; GO:0030672; GO:0043653; GO:0048511	23.6141	23.271	23.5897	23.4083	23.4022	23.8241	0.00998188	16.2367	0.659154	0.154465	0.005694	-0.00998188	FALSE
Dnm2	GO:0000139; GO:0001891; GO:0001917; GO:0001931; GO:0002031; GO:0002102; GO:0003281; GO:0003924; GO:0005525; GO:0005546; GO:0005737; GO:0005768; GO:0005802; GO:0005813; GO:0005814; GO:0005829; GO:0005874; GO:0005886; GO:0005905; GO:0006893; GO:0006897; GO:0006898; GO:0006909; GO:0006914; GO:0007098; GO:0007283; GO:0008017; GO:0009416; GO:0010592; GO:0014069; GO:0016185; GO:0017124; GO:0019901; GO:…	24.9855	24.7954	24.982	24.6693	24.6969	24.7602	-0.0042925	17.2283	-0.404548	0.426282	0.00485179	0.0042925	TRUE
Dnm3	GO:0003924; GO:0005525	23.799	23.8545	24.1092	23.8153	24.0276	24.4041	0.015632	16.535	0.873488	0.0229955	0.0043563	-0.015632	FALSE
Dnmt1	GO:0000122; GO:0001674; GO:0003723; GO:0003886; GO:0005657; GO:0005721; GO:0006346; GO:0006351; GO:0008270; GO:0008327; GO:0010628; GO:0032259; GO:0043045; GO:0044027; GO:0071230; GO:1903926; GO:1904707; GO:1905460; GO:1905931; GO:1990841	23.7655	23.793	23.8325	24.0809	24.1494	23.5119	-0.00868146	16.5918	-0.488584	0.32544	0.00775171	0.00868146	FALSE
Dnmt3a	GO:0000122; GO:0000775; GO:0000791; GO:0000792; GO:0000978; GO:0001741; GO:0003677; GO:0003682; GO:0003886; GO:0005634; GO:0005654; GO:0005737; GO:0006346; GO:0007283; GO:0009410; GO:0009636; GO:0010212; GO:0010288; GO:0016363; GO:0030182; GO:0031667; GO:0032259; GO:0032355; GO:0033189; GO:0042220; GO:0042802; GO:0043045; GO:0044027; GO:0045322; GO:0045471; GO:0045892; GO:0046500; GO:0046872; GO:…	20.8852	21.0808	20.8368	21.1851	21.2839	20.8446	-0.00292422	14.5885	-0.199037	0.705387	0.00719896	0.00292422	FALSE
Dnpep	GO:0006508; GO:0008270; GO:0042802; GO:0070006; GO:0006508; GO:0008270; GO:0042802; GO:0070006; GO:0006508; GO:0008270; GO:0042802; GO:0070006	24.5911	24.2677	24.4458	24.4613	24.334	24.5218	0.00197216	16.9256	0.215733	0.681421	0.00446322	-0.00197216	FALSE
Dnttip1	GO:0000118; GO:0003677; GO:0005634; GO:0031491; GO:0042803	21.2667	21.6333	21.5523	21.6135	21.6778	21.1858	-0.00844905	14.9494	-0.527858	0.281753	0.00679734	0.00844905	FALSE
Dnttip2	GO:0003723; GO:0005654; GO:0005694; GO:0005730; GO:0006396; GO:0032040; GO:0042274	24.3409	24.6251	24.481	24.6712	24.7316	24.3242	-0.00463512	17.0323	-0.348414	0.498527	0.00623495	0.00463512	FALSE
Dock4	GO:0005085; GO:0005096; GO:0005737; GO:0005829; GO:0005886; GO:0007264; GO:0016020; GO:0030165; GO:0030971; GO:0031267; GO:0032420; GO:0032421; GO:0060326; GO:1904694; GO:1904754	22.5922	22.6029	22.6418	22.7382	22.6087	22.7385	0.00329578	15.6809	0.634949	0.175569	0.00200502	-0.00329578	TRUE
Dock5	GO:0002102; GO:0005085; GO:0005096; GO:0005737; GO:0005829; GO:0005886; GO:0007520; GO:0010634; GO:0016477; GO:0016601; GO:0031267; GO:0046849; GO:0071800; GO:1900026; GO:1904694; GO:1904754	20.7977	20.9311	21.407	21.039	21.1604	21.3744	0.0111535	14.5656	0.598254	0.209679	0.00746954	-0.0111535	TRUE
Dock6	GO:0005085; GO:0005829; GO:0007264; GO:0005085; GO:0005829; GO:0007264	24.4196	24.3908	24.2926	24.4016	24.3436	24.3628	-0.000565665	16.8946	-0.159875	0.762231	0.00174633	0.000565665	FALSE
Dock7	GO:0000226; GO:0002244; GO:0005085; GO:0007264; GO:0007409; GO:0008180; GO:0022027; GO:0031175; GO:0031267; GO:0031594; GO:0033138; GO:0043473; GO:0045200; GO:0050767; GO:0098698; GO:0120163; GO:1904754; GO:0000226; GO:0002244; GO:0005085; GO:0007264; GO:0007409; GO:0008180; GO:0022027; GO:0031175; GO:0031267; GO:0031594; GO:0033138; GO:0043473; GO:0045200; GO:0050767; GO:0098698; GO:0120163; GO:…	21.0933	21.7048	21.7658	21.7058	21.8244	21.7967	0.00932925	14.9449	0.439962	0.382638	0.00952106	-0.00932925	FALSE
Dock8	GO:0001771; GO:0005085; GO:0005737; GO:0005829; GO:0007264; GO:0031252; GO:0031256; GO:0036336; GO:0061485; GO:0070233; GO:1903905; GO:1990869; GO:2000406; GO:0001771; GO:0005085; GO:0005737; GO:0007264; GO:0031252; GO:0031256; GO:0036336; GO:0061485; GO:0070233; GO:1903905; GO:1990869; GO:2000406; GO:0001771; GO:0005085; GO:0005737; GO:0007264; GO:0031252; GO:0031256; GO:0036336; GO:0061485; GO:…	17.4404	18.6424	18.3394	18.8923	18.5176	18.5194	0.0105668	12.6796	0.274885	0.598058	0.0184799	-0.0105668	FALSE
Dock9	GO:0005085; GO:0007264	24.7469	24.6701	24.5974	24.5858	24.5824	24.9317	0.00762857	17.0613	0.728731	0.100399	0.00358435	-0.00762857	FALSE
Dock9	GO:0005085; GO:0007264; GO:0005085; GO:0007264	23.4395	23.3563	23.3513	23.4131	23.2729	24.1107	0.0211201	16.1452	0.889693	0.0175802	0.00541903	-0.0211201	FALSE
Dohh	GO:0005506; GO:0008612; GO:0019135	21.5099	21.1843	21.7543	21.7263	21.5933	21.6206	0.00376382	14.9231	0.237122	0.650983	0.00771011	-0.00376382	FALSE
Dok1	GO:0005634; GO:0005737; GO:0007169; GO:0007265; GO:0035556; GO:0038145; GO:0043410	20.2989	20.2448	20.523	20.0939	20.0386	20.0267	-0.0091034	14.0637	-0.619169	0.189932	0.00577267	0.0091034	FALSE
Dolk	GO:0004168; GO:0005789; GO:0006487; GO:0019348; GO:0035268; GO:0043048; GO:0180047	20.1729	19.6899	20.2152	19.7776	20.0654	19.7615	-0.00664399	13.8694	-0.375049	0.463804	0.00821094	0.00664399	FALSE
Dpagt1	GO:0003975; GO:0003976; GO:0005789; GO:0006047; GO:0006487; GO:0006488; GO:0016020; GO:0016757; GO:0019348; GO:0043231	19.899	19.2097	19.5208	19.1765	19.0698	19.2684	-0.00847129	13.4726	-0.361705	0.481104	0.0109174	0.00847129	FALSE
Dpf2	GO:0000785; GO:0005634; GO:0005654; GO:0005737; GO:0005813; GO:0005829; GO:0007399; GO:0046872; GO:0062072; GO:0070577; GO:0071565; GO:1905454	21.3001	21.875	21.7611	21.7483	21.9397	21.4862	-0.00364081	15.0546	-0.194096	0.712512	0.00920053	0.00364081	FALSE
Dpm1	GO:0004169; GO:0004582; GO:0005537; GO:0005783; GO:0005789; GO:0006488; GO:0006506; GO:0016020; GO:0019348; GO:0019673; GO:0033185; GO:0035268; GO:0035269; GO:0043178	24.171	24.1656	24.3643	24.186	24.2293	24.8848	0.0199049	16.7373	0.925716	0.00807229	0.00406628	-0.0199049	FALSE
Dpp3	GO:0004177; GO:0005737; GO:0005829; GO:0006508; GO:0008235; GO:0008239; GO:0008270; GO:0030163	23.4929	23.3887	23.0985	23.0185	22.9681	23.0549	-0.0083674	16.1148	-0.503572	0.308491	0.00717776	0.0083674	FALSE
Dpp8	GO:0005737; GO:0005829; GO:0006508; GO:0008236; GO:0008239; GO:0043069	19.4026	19.3918	19.4361	19.3476	19.317	19.1257	-0.00838388	13.4577	-0.978168	0.000709763	0.000890598	0.00838388	FALSE
Dpy19l1	GO:0000030; GO:0005637; GO:0005789; GO:0006486	21.1115	21.1861	21.4684	21.3691	21.4731	21.7576	0.0156302	14.7278	0.879867	0.0207809	0.00422097	-0.0156302	FALSE
Dpy19l3	GO:0000030; GO:0005789	20.7784	20.5254	20.6261	20.4007	20.3656	20.5935	-0.00141841	14.2522	-0.120898	0.819536	0.00582312	0.00141841	FALSE
Dpysl2	GO:0001975; GO:0005829; GO:0005856; GO:0006897; GO:0007010; GO:0009410; GO:0010975; GO:0014049; GO:0016020; GO:0016812; GO:0019901; GO:0021510; GO:0021772; GO:0030154; GO:0030424; GO:0030425; GO:0030426; GO:0030516; GO:0032991; GO:0042220; GO:0042802; GO:0043025; GO:0043209; GO:0045202; GO:0045664; GO:0048489; GO:0098793	24.9993	25.1952	25.1155	25.1406	25.2589	26.3483	0.0374948	17.3227	0.976548	0.000818527	0.00413322	-0.0374948	TRUE
Dpysl3	GO:0005615; GO:0005829; GO:0007399; GO:0010976; GO:0010977; GO:0016812; GO:0017124; GO:0030027; GO:0030336; GO:0030426; GO:0031005; GO:0031941; GO:0035374; GO:0042802; GO:0044297; GO:0045202; GO:0048666; GO:0048678; GO:0051017; GO:0051219; GO:0051491; GO:0051764; GO:0071345	25.2179	25.0642	25.0906	25.1548	25.2551	26.2958	0.0348631	17.3422	0.964546	0.00186316	0.00476952	-0.0348631	TRUE
Drg1	GO:0002181; GO:0003924; GO:0005525; GO:0005634; GO:0005737; GO:0005829; GO:0008017; GO:0016604; GO:0030955; GO:0031116; GO:0042802; GO:1901673	21.8295	21.2401	21.7452	21.1067	21.3091	21.5174	-0.00138356	14.8825	-0.0623901	0.906536	0.0110663	0.00138356	FALSE
Drg2	GO:0002181; GO:0003723; GO:0003924; GO:0005525; GO:0005634; GO:0005654; GO:0005737; GO:0005829	24.188	24.1368	24.251	23.9307	23.8606	23.8876	-0.00868572	16.7214	-0.66868	0.146474	0.00482911	0.00868572	FALSE
Dsg1	GO:0005509; GO:0005634; GO:0005737; GO:0005886; GO:0007156; GO:0009898; GO:0016324; GO:0016328; GO:0030057; GO:0032570; GO:0045295; GO:0050821; GO:0060135; GO:0098609	21.8239	19.3641	19.9841	19.3969	19.9615	20.5617	0.00508972	13.956	0.0722154	0.891865	0.0351479	-0.00508972	TRUE
Dsp	GO:0001533; GO:0002934; GO:0003223; GO:0005080; GO:0005198; GO:0005737; GO:0005882; GO:0005886; GO:0005911; GO:0005912; GO:0005916; GO:0014704; GO:0016323; GO:0030057; GO:0030216; GO:0034332; GO:0042060; GO:0043588; GO:0045104; GO:0045109; GO:0086073; GO:0086091; GO:0090136; GO:0097110; GO:0098609; GO:0098911; GO:0150105	24.4239	22.8755	23.1086	23.0028	23.5977	24.0732	0.018049	16.1811	0.373472	0.465838	0.0224153	-0.018049	TRUE
Dst	GO:0001725; GO:0003779; GO:0005178; GO:0005198; GO:0005509; GO:0005634; GO:0005635; GO:0005737; GO:0005789; GO:0005882; GO:0005925; GO:0007010; GO:0007409; GO:0008017; GO:0008090; GO:0009611; GO:0009898; GO:0014069; GO:0014704; GO:0015629; GO:0015630; GO:0016020; GO:0030011; GO:0030018; GO:0030056; GO:0030424; GO:0031252; GO:0031410; GO:0031581; GO:0031673; GO:0035371; GO:0042060; GO:0042383; GO:…	24.5268	24.9755	24.9616	25.1047	25.0651	24.824	0.000237505	17.2645	0.0146417	0.978039	0.00810968	-0.000237505	TRUE
Dstn	GO:0005737; GO:0015629; GO:0030042; GO:0030043; GO:0030836; GO:0030864; GO:0048870; GO:0051014; GO:0051015	27.4053	27.0295	27.0477	26.5206	26.7609	25.8872	-0.0368179	18.7985	-0.909657	0.0118742	0.00840577	0.0368179	FALSE
Dtx3l	GO:0000077; GO:0002230; GO:0004842; GO:0004857; GO:0005634; GO:0005654; GO:0005737; GO:0005764; GO:0005769; GO:0005829; GO:0006302; GO:0006511; GO:0007219; GO:0008333; GO:0019899; GO:0032991; GO:0042393; GO:0044389; GO:0045893; GO:0046872; GO:0051865; GO:0070936; GO:0097677; GO:0140768; GO:0140852; GO:0140861; GO:0141000; GO:1900182; GO:1902966; GO:2000646	21.3255	21.494	21.5427	21.5876	21.718	21.946	0.0151178	14.8753	0.931075	0.00696235	0.00296186	-0.0151178	TRUE
Dtymk	GO:0004550; GO:0004798; GO:0005524; GO:0005634; GO:0005737; GO:0005739; GO:0005759; GO:0005829; GO:0006227; GO:0006233; GO:0006235; GO:0009165; GO:0043627; GO:0045445; GO:0046105; GO:0046686; GO:0071363	20.5151	20.8615	20.7807	20.9497	20.7606	21.092	0.0106784	14.3665	0.712815	0.11187	0.00525336	-0.0106784	FALSE
Dus3l	GO:0002943; GO:0006397; GO:0006417; GO:0017150; GO:0046872; GO:0050660; GO:0106414	19.8811	20.3309	20.3005	20.4311	20.5901	20.1499	5.15378e-05	14.0571	0.00274931	0.995876	0.00937281	-5.15378e-05	FALSE
Dusp11	GO:0003723; GO:0004651; GO:0004725; GO:0016607; GO:0016791	19.8225	20.2081	20.055	19.8775	20.3754	20.1244	0.0047781	13.8854	0.301153	0.561927	0.00756474	-0.0047781	FALSE
Dusp16	GO:0004721; GO:0005634; GO:0005654; GO:0005737; GO:0008330; GO:0008432; GO:0016311; GO:0016791; GO:0017017; GO:0017018; GO:0033550; GO:0043409; GO:0048273; GO:0051019; GO:0140597	18.3826	18.3721	17.8551	17.9273	18.0079	17.4133	-0.0237349	12.6261	-0.854085	0.0303832	0.0072272	0.0237349	FALSE
Dusp3	GO:0001701; GO:0001772; GO:0004721; GO:0004725; GO:0005634; GO:0005737; GO:0005829; GO:0008092; GO:0008138; GO:0016311; GO:0016791; GO:0019901; GO:0030336; GO:0030971; GO:0033549; GO:0042059; GO:0043409; GO:0045931; GO:0046329; GO:0050860; GO:0050868; GO:0050922; GO:0051893; GO:0070373; GO:0071364; GO:0120183; GO:1990782; GO:0001701; GO:0001772; GO:0004721; GO:0004725; GO:0005634; GO:0005737; GO:…	22.6651	22.9103	23.1136	23.1465	23.1755	23.7318	0.0252795	15.8639	0.928364	0.00751376	0.00506035	-0.0252795	FALSE
Dvl1	GO:0001947; GO:0003151; GO:0005109; GO:0005737; GO:0005829; GO:0005874; GO:0005886; GO:0006355; GO:0007269; GO:0007409; GO:0007411; GO:0007528; GO:0008013; GO:0010976; GO:0014069; GO:0015630; GO:0016055; GO:0016079; GO:0016328; GO:0019899; GO:0019901; GO:0021915; GO:0022007; GO:0030136; GO:0030424; GO:0030425; GO:0030426; GO:0031122; GO:0031267; GO:0031410; GO:0032436; GO:0032880; GO:0034504; GO:…	19.0341	19.3917	19.6014	19.5471	19.7346	19.9916	0.0204206	13.4184	0.822404	0.04451	0.00706305	-0.0204206	TRUE
Dvl2	GO:0001843; GO:0001934; GO:0001947; GO:0003007; GO:0003151; GO:0005109; GO:0005634; GO:0005737; GO:0005829; GO:0005886; GO:0006355; GO:0007379; GO:0007507; GO:0008104; GO:0016055; GO:0016235; GO:0016328; GO:0016604; GO:0019901; GO:0019904; GO:0022007; GO:0030136; GO:0030674; GO:0031267; GO:0031410; GO:0035282; GO:0035556; GO:0035567; GO:0042127; GO:0042802; GO:0045177; GO:0045944; GO:0046330; GO:…	20.2557	20.567	20.3922	20.3929	20.2182	20.3749	-0.00108653	14.1243	-0.114853	0.828478	0.00469878	0.00108653	TRUE
Dym	GO:0005737; GO:0005794; GO:0007030; GO:0016020; GO:0019899; GO:0060348	21.5281	21.3267	21.3799	21.2379	21.3172	21.5371	0.00398411	14.799	0.428767	0.396263	0.00419728	-0.00398411	FALSE
Dync1h1	GO:0005524; GO:0005813; GO:0005858; GO:0005868; GO:0005874; GO:0007018; GO:0008569; GO:0016887; GO:0030175; GO:0032388; GO:0033962; GO:0034063; GO:0045505; GO:0051293; GO:0051959; GO:0060236; GO:0090235; GO:0120162; GO:1905832	30.0404	29.806	30.0028	29.7462	29.7685	30.1317	0.00575665	20.6987	0.461068	0.357406	0.00553959	-0.00575665	FALSE
Dync1i2	GO:0005737; GO:0005868; GO:0007018; GO:0005737; GO:0005868; GO:0007018	22.591	22.126	22.0863	21.8493	22.0712	21.7868	-0.0138993	15.3986	-0.638127	0.172734	0.00838509	0.0138993	FALSE
Dync1li1	GO:0000226; GO:0000776; GO:0000922; GO:0005524; GO:0005813; GO:0005868; GO:0005874; GO:0007018; GO:0007049; GO:0019003; GO:0030666; GO:0042802; GO:0045504; GO:0046605; GO:0051301; GO:0055038; GO:0060090; GO:0060627; GO:0090267; GO:1990090	23.3667	23.2632	23.3639	23.3026	23.3726	23.4715	0.00439767	16.1611	0.805873	0.0528703	0.00161552	-0.00439767	TRUE
Dync1li2	GO:0000226; GO:0000776; GO:0005524; GO:0005737; GO:0005813; GO:0005868; GO:0005874; GO:0007018; GO:0030286; GO:0042802; GO:0045504; GO:0051642; GO:1990090	24.1283	24.1468	24.2979	24.0584	24.1736	24.4432	0.00831534	16.7257	0.7773	0.0688705	0.00336513	-0.00831534	FALSE
Dynll1	GO:0000776; GO:0004857; GO:0005634; GO:0005737; GO:0005739; GO:0005813; GO:0005829; GO:0005856; GO:0005868; GO:0005874; GO:0005929; GO:0006915; GO:0007286; GO:0008180; GO:0016020; GO:0019899; GO:0019904; GO:0030141; GO:0030235; GO:0030286; GO:0035721; GO:0035774; GO:0035861; GO:0036487; GO:0042326; GO:0042802; GO:0044458; GO:0044877; GO:0045019; GO:0045505; GO:0051881; GO:0072686; GO:0097110; GO:…	25.8532	25.4723	25.6882	25.251	25.5307	24.9708	-0.0197034	17.7763	-0.815699	0.0478204	0.00698663	0.0197034	FALSE
Dynll2	GO:0005737; GO:0005813; GO:0005856; GO:0005868; GO:0005874; GO:0007017; GO:0014069; GO:0031475; GO:0042802; GO:0044877; GO:0045505; GO:0097110; GO:0097731; GO:0098794; GO:0098978	22.3632	23.1503	22.9259	23.0744	22.9198	22.827	0.000531381	15.8535	0.0249599	0.962568	0.0106414	-0.000531381	FALSE
Dyrk1a	GO:0000381; GO:0003713; GO:0004672; GO:0004674; GO:0004712; GO:0004713; GO:0004715; GO:0005524; GO:0005634; GO:0005737; GO:0005856; GO:0006468; GO:0006606; GO:0007623; GO:0008353; GO:0016607; GO:0018105; GO:0018107; GO:0018108; GO:0030424; GO:0030425; GO:0031115; GO:0033120; GO:0033173; GO:0034205; GO:0042802; GO:0043518; GO:0045893; GO:0046777; GO:0048025; GO:0048156; GO:0061050; GO:0090310; GO:…	18.0756	17.5976	18.5226	18.5306	18.3715	18.5496	0.0139794	12.5761	0.483165	0.33165	0.0126658	-0.0139794	FALSE
Dysf	GO:0000209; GO:0001525; GO:0001778; GO:0001938; GO:0002280; GO:0002281; GO:0005509; GO:0005543; GO:0005544; GO:0005634; GO:0005737; GO:0005768; GO:0005769; GO:0005770; GO:0005794; GO:0005874; GO:0005886; GO:0006071; GO:0006906; GO:0007519; GO:0008017; GO:0010629; GO:0019915; GO:0030027; GO:0030139; GO:0030163; GO:0030315; GO:0030659; GO:0031410; GO:0033292; GO:0034451; GO:0042177; GO:0042383; GO:…	22.6784	22.5594	22.1512	22.3325	22.1817	22.4565	-0.00125443	15.53	-0.0778935	0.883396	0.00802774	0.00125443	TRUE
Ebna1bp2	GO:0005694; GO:0005730; GO:0006364; GO:0030687; GO:0034399; GO:0042273; GO:0005730; GO:0006364; GO:0030687; GO:0034399; GO:0042273	25.0252	25.32	25.2082	25.5861	25.4761	25.077	-0.00385151	17.5493	-0.2266	0.665918	0.00827743	0.00385151	FALSE
Ebp	GO:0000247; GO:0004769; GO:0005635; GO:0005783; GO:0005789; GO:0006695; GO:0008203; GO:0016126; GO:0030097; GO:0031410; GO:0031965; GO:0042802; GO:0043931; GO:0047750	21.8592	21.8799	22.3689	22.3996	22.3365	22.5471	0.0153029	15.3105	0.68767	0.131091	0.0080782	-0.0153029	FALSE
Ece1	GO:0001666; GO:0001921; GO:0004175; GO:0004222; GO:0005768; GO:0005769; GO:0005886; GO:0007411; GO:0007507; GO:0008217; GO:0008270; GO:0009410; GO:0009897; GO:0010467; GO:0010613; GO:0010814; GO:0010815; GO:0010816; GO:0016020; GO:0016485; GO:0016486; GO:0030141; GO:0031175; GO:0031982; GO:0033093; GO:0034959; GO:0035050; GO:0035994; GO:0042447; GO:0042733; GO:0042802; GO:0042803; GO:0043583; GO:…	21.4274	21.0388	20.9221	21.0569	20.9818	20.5334	-0.0186708	14.6729	-0.84785	0.0329632	0.00583826	0.0186708	TRUE
Ech1	GO:0005739; GO:0005777; GO:0006635; GO:0051750	24.4473	24.0473	23.9044	23.8398	23.5324	23.5962	-0.0171879	16.6742	-0.67367	0.142361	0.00942776	0.0171879	FALSE
Echdc1	GO:0004492; GO:0005829; GO:0006635; GO:0016831	23.0179	23.1439	23.1806	22.7308	22.9405	22.7916	-0.00813857	15.9728	-0.580419	0.227139	0.00570913	0.00813857	FALSE
Echs1	GO:0004165; GO:0004300; GO:0005739; GO:0005759; GO:0006635; GO:0043956; GO:0120092	24.1444	23.8288	23.624	23.6925	23.39	23.403	-0.0151348	16.5124	-0.695238	0.125167	0.00782365	0.0151348	FALSE
Eci1	GO:0004165; GO:0005739; GO:0005759; GO:0006635; GO:0016863; GO:0042802	24.3587	24.1603	23.8854	23.8339	23.5694	23.6789	-0.0145394	16.6707	-0.638574	0.172337	0.00876089	0.0145394	FALSE
Eci2	GO:0000062; GO:0004165; GO:0005739; GO:0005777; GO:0005782; GO:0006635; GO:0016863	22.603	22.6311	22.163	22.3367	22.0624	22.0219	-0.0144403	15.5531	-0.705499	0.117325	0.00725304	0.0144403	FALSE
Eci3	GO:0000062; GO:0004165; GO:0005777; GO:0004165; GO:0005739; GO:0005782; GO:0006635	24.1759	23.7487	23.8434	23.865	23.7455	24.0631	0.0034067	16.5489	0.253157	0.628377	0.00650927	-0.0034067	FALSE
Ecm1	GO:0001503; GO:0001525; GO:0001938; GO:0001960; GO:0002020; GO:0002063; GO:0002828; GO:0003416; GO:0005134; GO:0005615; GO:0006357; GO:0006954; GO:0007165; GO:0010466; GO:0030500; GO:0030502; GO:0031214; GO:0045766; GO:0062023; GO:2000404	21.8206	22.0113	21.5165	21.7588	21.7157	21.5325	-0.0080364	15.1115	-0.562936	0.244792	0.00589951	0.0080364	TRUE
Ecpas	GO:0005634; GO:0005769; GO:0005770; GO:0005771; GO:0005783; GO:0005813; GO:0030134; GO:0030139; GO:0031410; GO:0036503; GO:0043248; GO:0060090; GO:0070628; GO:0005634; GO:0005769; GO:0005770; GO:0005771; GO:0005783; GO:0005813; GO:0030134; GO:0030139; GO:0031410; GO:0036503; GO:0043248; GO:0060090; GO:0070628; GO:0005634; GO:0005769; GO:0005770; GO:0005771; GO:0005783; GO:0005813; GO:0030134; GO:…	22.6899	22.768	22.9026	22.8816	22.9481	23.1602	0.0114845	15.7927	0.922233	0.0088365	0.00240737	-0.0114845	TRUE
Ecsit	GO:0001707; GO:0003682; GO:0003700; GO:0005634; GO:0005654; GO:0005667; GO:0005737; GO:0005739; GO:0005829; GO:0006357; GO:0007178; GO:0030509; GO:0034142; GO:0045087; GO:0051341; GO:0060090; GO:0061635	21.4153	21.014	21.1649	20.8648	20.6461	20.4181	-0.0236357	14.6546	-0.857668	0.0289457	0.00708523	0.0236357	FALSE
Edc3	GO:0000932; GO:0003729; GO:0031087; GO:0033962; GO:0042802	20.6944	20.5654	20.5852	20.7834	20.8526	20.634	0.000269243	14.3366	0.0308214	0.953783	0.00436572	-0.000269243	FALSE
Edc4	GO:0000932; GO:0005634; GO:0031087	23.039	23.1543	23.0534	23.1457	23.0393	23.1226	0.000846671	16.0009	0.202851	0.699897	0.00204354	-0.000846671	FALSE
Edem3	GO:0004571; GO:0005509; GO:0005783; GO:0005788; GO:0005975; GO:0006058; GO:0006516; GO:0016020; GO:0036503; GO:0043161; GO:0004571; GO:0005509; GO:0005783; GO:0005788; GO:0005975; GO:0006058; GO:0006516; GO:0016020; GO:0036503; GO:0043161	20.7768	20.6402	20.6278	20.934	20.4864	20.7981	0.00164252	14.3448	0.135823	0.797519	0.00599055	-0.00164252	FALSE
Eea1	GO:0005545; GO:0005768; GO:0005769; GO:0005829; GO:0005969; GO:0006897; GO:0006906; GO:0030742; GO:0031410; GO:0031901; GO:0042803; GO:0044308; GO:0046872; GO:0055037; GO:0098685; GO:0098794; GO:0098978; GO:0099565; GO:0005545; GO:0005768; GO:0005769; GO:0005829; GO:0005969; GO:0006897; GO:0006906; GO:0030742; GO:0031410; GO:0031901; GO:0042803; GO:0044308; GO:0046872; GO:0055037; GO:0098685; GO:…	21.4856	21.4156	21.3979	21.3789	21.4045	21.6852	0.0075152	14.827	0.846449	0.0335566	0.00236376	-0.0075152	TRUE
Eed	GO:0000122; GO:0000978; GO:0001222; GO:0001739; GO:0003682; GO:0005634; GO:0005677; GO:0005829; GO:0008047; GO:0021510; GO:0031491; GO:0035098; GO:0042054; GO:0042802; GO:0045120; GO:0048709; GO:0071514; GO:0140718; GO:1990830; GO:2000011	21.5555	21.6182	21.4201	21.6784	21.8707	21.5557	0.000736466	14.9786	0.0634059	0.905019	0.00579587	-0.000736466	FALSE
Eef1b2	GO:0003746; GO:0005085; GO:0005737; GO:0005829; GO:0005853; GO:0006414; GO:0045471	24.2355	23.947	24.1998	23.9311	24.1504	24.0756	-0.000710611	16.7025	-0.0719107	0.89232	0.00492814	0.000710611	FALSE
Eef1d	GO:0003746; GO:0005085; GO:0005829; GO:0005853	24.8074	24.1833	24.4605	24.4216	24.5225	24.715	0.00665718	16.9516	0.389931	0.444747	0.00786065	-0.00665718	FALSE
Eef1e1	GO:0005634; GO:0005737; GO:0005829; GO:0008285; GO:0017101; GO:0043065; GO:0043517; GO:1990830; GO:2000774; GO:2001235	22.8803	22.5029	22.7374	22.5908	22.5982	22.7618	0.00160939	15.7091	0.1512	0.774929	0.00526088	-0.00160939	FALSE
Eef1g	GO:0003746; GO:0005634; GO:0005737; GO:0006414; GO:0009615	25.5632	25.1496	25.5649	24.9443	24.9982	25.3804	-0.000395682	17.5162	-0.0187059	0.971944	0.0105745	0.000395682	FALSE
Eef2	GO:0002039; GO:0002244; GO:0002931; GO:0003009; GO:0003723; GO:0003746; GO:0003924; GO:0005525; GO:0005737; GO:0005829; GO:0005840; GO:0006414; GO:0008097; GO:0009410; GO:0014009; GO:0019901; GO:0032355; GO:0034976; GO:0035914; GO:0042542; GO:0043022; GO:0045202; GO:0045471; GO:0045727; GO:0051015; GO:0051593; GO:0098794; GO:0098978; GO:0140242; GO:1990416; GO:1990904; GO:2000767	26.315	26.0124	26.157	25.897	25.9485	26.0989	-0.00154811	18.0814	-0.13213	0.802958	0.00580692	0.00154811	FALSE
Eefsec	GO:0000049; GO:0001514; GO:0003746; GO:0003924; GO:0005525; GO:0035368; GO:0043021; GO:1990904; GO:0000049; GO:0001514; GO:0003746; GO:0003924; GO:0005525; GO:0035368; GO:0043021; GO:1990904	20.5953	20.5049	20.6178	20.509	20.6598	20.8359	0.00836716	14.2386	0.893455	0.0164232	0.00210315	-0.00836716	FALSE
Efhd2	GO:0005509; GO:0045121	25.1187	25.3145	25.2672	25.4807	25.6169	25.3121	0.00252086	17.5561	0.1887	0.72031	0.00655956	-0.00252086	FALSE
Efl1	GO:0003746; GO:0003924; GO:0005525; GO:0005829; GO:0042256; GO:0043022; GO:0046039; GO:1990904	21.4941	21.6085	21.3299	21.249	21.2493	21.3707	-0.00306968	14.8419	-0.279944	0.591054	0.00526346	0.00306968	FALSE
Efnb1	GO:0001755; GO:0005634; GO:0005737; GO:0005886; GO:0007411; GO:0009880; GO:0009986; GO:0031295; GO:0042098; GO:0042102; GO:0045121; GO:0046875; GO:0048013; GO:2000785	22.0738	22.0699	22.5133	21.7911	21.4183	20.5355	-0.0495873	15.3869	-0.937126	0.00580536	0.00923328	0.0495873	TRUE
Efnb2	GO:0001945; GO:0002042; GO:0005102; GO:0005886; GO:0007155; GO:0007411; GO:0008284; GO:0009887; GO:0010839; GO:0010977; GO:0030425; GO:0031295; GO:0034332; GO:0042734; GO:0043616; GO:0046875; GO:0048013; GO:0048514; GO:0048845; GO:0050920; GO:0071222; GO:0072178; GO:0098685; GO:0098839; GO:0098978; GO:0099054; GO:0099072; GO:0099149; GO:1903849; GO:2000727	21.0697	20.0689	20.5668	20.3617	19.6223	18.3942	-0.0671098	14.3088	-0.940227	0.00525238	0.0121535	0.0671098	TRUE
Efr3a	GO:0005829; GO:0005886; GO:0072659; GO:0005886; GO:0072659	21.7472	21.8757	21.9474	21.9566	21.7483	22.3487	0.014283	15.1129	0.839675	0.0364957	0.004619	-0.014283	TRUE
Eftud2	GO:0000398; GO:0003924; GO:0005525; GO:0005634; GO:0005829; GO:0015030; GO:0016607; GO:0030623; GO:0042220; GO:0046540; GO:0071005; GO:0071007; GO:0071013; GO:0071466; GO:0000398; GO:0003924; GO:0005525; GO:0005634; GO:0005829; GO:0015030; GO:0016607; GO:0030623; GO:0042220; GO:0046540; GO:0071005; GO:0071007; GO:0071013; GO:0071466	25.4149	26.0566	25.8469	26.1657	26.2813	26.0706	0.00922597	17.9429	0.389427	0.445389	0.0109105	-0.00922597	FALSE
Ehbp1l1	GO:0005815; GO:0030036; GO:0031941; GO:0005815; GO:0030036; GO:0031941	22.2001	22.1473	22.2193	22.0732	22.1198	22.0786	-0.00293363	15.3652	-0.626677	0.18304	0.001824	0.00293363	FALSE
Ehd1	GO:0005509; GO:0005524; GO:0005525; GO:0005634; GO:0005737; GO:0005768; GO:0005769; GO:0005811; GO:0005886; GO:0006886; GO:0006897; GO:0010008; GO:0010886; GO:0010976; GO:0016197; GO:0020018; GO:0030132; GO:0030139; GO:0031095; GO:0031175; GO:0031267; GO:0031901; GO:0032456; GO:0034383; GO:0042632; GO:0042802; GO:0045296; GO:0048471; GO:0051260; GO:0055038; GO:0060271; GO:0061512; GO:0072659; GO:…	24.9991	25.1444	25.1358	25.0968	25.1694	25.622	0.0161536	17.3586	0.966274	0.00168695	0.00215249	-0.0161536	TRUE
Ehd2	GO:0005509; GO:0005524; GO:0005525; GO:0005634; GO:0005737; GO:0005769; GO:0005829; GO:0005886; GO:0005901; GO:0006897; GO:0015630; GO:0016020; GO:0016787; GO:0019904; GO:0030132; GO:0030139; GO:0030866; GO:0032456; GO:0042802; GO:0045171; GO:0045296; GO:0048471; GO:0055038; GO:0060271; GO:0072659; GO:0097320; GO:1901741; GO:2001137	27.7551	27.6919	27.6603	27.6258	27.663	28.2788	0.0172204	19.1431	0.902261	0.0138626	0.00411481	-0.0172204	TRUE
Ehd3	GO:0001881; GO:0005509; GO:0005524; GO:0005525; GO:0005634; GO:0005737; GO:0005769; GO:0005829; GO:0005886; GO:0006897; GO:0015031; GO:0020018; GO:0030132; GO:0030139; GO:0032456; GO:0034498; GO:0045296; GO:0048471; GO:0051260; GO:0055038; GO:0055117; GO:0060271; GO:0072659; GO:0086036; GO:0090160; GO:1903358; GO:1903779	23.8622	24.0728	24.4865	24.0625	24.2604	24.965	0.026242	16.6624	0.867071	0.0253309	0.00753882	-0.026242	TRUE
Ehd4	GO:0005509; GO:0005524; GO:0005525; GO:0005634; GO:0005737; GO:0005769; GO:0005783; GO:0005886; GO:0006897; GO:0006907; GO:0030100; GO:0030132; GO:0030139; GO:0032456; GO:0045296; GO:0048471; GO:0050731; GO:0051260; GO:0055038; GO:0060271; GO:0071363; GO:0072659	27.6154	27.3746	27.5346	27.3924	27.3931	27.9545	0.0133479	19.0054	0.780271	0.0671167	0.00534964	-0.0133479	TRUE
Ehmt1	GO:0000122; GO:0000785; GO:0001222; GO:0002039; GO:0005634; GO:0006325; GO:0008168; GO:0008270; GO:0016279; GO:0045892; GO:0045995; GO:0046974; GO:0046976; GO:0060992; GO:0070742; GO:0120162; GO:0140718	19.9805	20.2371	20.0956	20.3671	20.5694	20.1077	0.000361888	14.0174	0.0220148	0.966983	0.0082172	-0.000361888	FALSE
Ehmt2	GO:0000122; GO:0000785; GO:0000977; GO:0001222; GO:0002039; GO:0005634; GO:0006275; GO:0006357; GO:0007130; GO:0007286; GO:0007616; GO:0008270; GO:0009267; GO:0009566; GO:0016279; GO:0019899; GO:0031399; GO:0031667; GO:0035265; GO:0036166; GO:0044027; GO:0045471; GO:0046974; GO:0046976; GO:0048148; GO:0048599; GO:0048665; GO:0060992; GO:0070742; GO:0071314; GO:0071466; GO:0140759; GO:1902902; GO:…	20.3867	21.0648	21.0389	21.2164	21.0882	20.8303	0.000130189	14.512	0.00570361	0.991445	0.0114127	-0.000130189	FALSE
Ei24	GO:0005783; GO:0005789; GO:0006914; GO:0008630; GO:0009410; GO:0016236; GO:0030308; GO:0031965; GO:0042308; GO:0050885; GO:0061676; GO:0071494; GO:2001244	24.6812	24.2381	24.3697	24.2147	24.1012	24.2994	-0.00433077	16.8837	-0.282769	0.587152	0.00734527	0.00433077	FALSE
Eif1a	GO:0000049; GO:0003743; GO:0005737; GO:0006413; GO:0043023	20.5833	20.068	20.144	20.3246	20.3475	21.1057	0.0242324	14.0027	0.837041	0.0376696	0.00791987	-0.0242324	FALSE
Eif2a	GO:0000049; GO:0003729; GO:0003743; GO:0005737; GO:0005850; GO:0006412; GO:0006413; GO:0006417; GO:0009967; GO:0022627; GO:0032933; GO:0042255; GO:0043022; GO:1990928	20.9611	20.9068	20.9598	20.4876	21.1917	21.1358	0.00832183	14.4607	0.436481	0.386857	0.00857686	-0.00832183	FALSE
Eif2ak2	GO:0001819; GO:0003725; GO:0004672; GO:0004694; GO:0004715; GO:0005524; GO:0005634; GO:0005737; GO:0006412; GO:0006468; GO:0009612; GO:0009615; GO:0009636; GO:0010033; GO:0016301; GO:0017148; GO:0030968; GO:0032496; GO:0032722; GO:0032874; GO:0033197; GO:0033689; GO:0034198; GO:0035455; GO:0042802; GO:0043065; GO:0043066; GO:0043330; GO:0043410; GO:0045071; GO:0046777; GO:0048471; GO:0051092; GO:…	22.9293	22.6301	22.7487	23.0566	23.0241	23.1723	0.0111164	15.8194	0.712709	0.111948	0.00547048	-0.0111164	FALSE
Eif2ak4	GO:0000049; GO:0000077; GO:0001934; GO:0002230; GO:0002286; GO:0002821; GO:0004674; GO:0004694; GO:0005524; GO:0005634; GO:0005737; GO:0005829; GO:0006446; GO:0006468; GO:0007049; GO:0007612; GO:0007616; GO:0009267; GO:0010628; GO:0010998; GO:0017148; GO:0019081; GO:0030968; GO:0032057; GO:0032792; GO:0034198; GO:0034644; GO:0034976; GO:0043558; GO:0044828; GO:0045665; GO:0045947; GO:0060259; GO:…	21.1179	21.0421	21.0103	21.187	21.1245	21.364	0.00858032	14.598	0.886267	0.0186674	0.0022421	-0.00858032	FALSE
Eif2b1	GO:0002183; GO:0003743; GO:0005085; GO:0005525; GO:0005737; GO:0005829; GO:0005850; GO:0005851; GO:0005886; GO:0006412; GO:0006413; GO:0009408; GO:0009749; GO:0014003; GO:0016020; GO:0019003; GO:0042802; GO:0043434; GO:0050852; GO:1990928	21.8557	21.5152	21.6885	21.412	21.4262	20.9222	-0.0225318	15.0283	-0.924357	0.00836634	0.00464999	0.0225318	TRUE
Eif2b2	GO:0005829; GO:0001541; GO:0002183; GO:0003743; GO:0005085; GO:0005524; GO:0005525; GO:0005829; GO:0005851; GO:0014003; GO:0042552; GO:0050852	21.2399	21.4534	21.5882	21.1062	21.2243	21.1842	-0.00579236	14.8013	-0.412891	0.415858	0.00638857	0.00579236	FALSE
Eif2b3	GO:0002183; GO:0003743; GO:0005085; GO:0005737; GO:0005829; GO:0005851; GO:0006412; GO:0006413; GO:0009408; GO:0009749; GO:0014003; GO:0021766; GO:0032045; GO:0043434; GO:0050852	22.2255	21.9282	22.0952	21.7815	21.8757	22.106	0.001216	15.2427	0.0948207	0.858195	0.00638322	-0.001216	FALSE
Eif2b4	GO:0001541; GO:0002183; GO:0003743; GO:0005085; GO:0005737; GO:0005829; GO:0005851; GO:0006413; GO:0009408; GO:0009749; GO:0014003; GO:0021766; GO:0031369; GO:0042552; GO:0043434; GO:0050852	21.8775	21.4616	21.7756	21.6535	21.8727	22.0312	0.0101863	15.0296	0.665702	0.148953	0.00570919	-0.0101863	FALSE
Eif2b5	GO:0001541; GO:0002183; GO:0003743; GO:0005085; GO:0005634; GO:0005737; GO:0005829; GO:0005851; GO:0006413; GO:0009408; GO:0009749; GO:0014002; GO:0014003; GO:0021766; GO:0031369; GO:0034976; GO:0042552; GO:0043065; GO:0043434; GO:0045727; GO:0045948; GO:0048708; GO:0050852	21.8608	21.6624	21.788	21.6914	21.9344	21.8788	0.00385587	15.0874	0.46314	0.354961	0.00368938	-0.00385587	FALSE
Eif2d	GO:0001731; GO:0003723; GO:0003743; GO:0005737; GO:0016604; GO:0022627; GO:0032790; GO:0075522	23.1167	22.8523	22.6706	22.7617	22.7814	23.1027	0.00612535	15.82	0.427719	0.397546	0.00647244	-0.00612535	FALSE
Eif2s1	GO:0003723; GO:0003743; GO:0005634; GO:0005737; GO:0005829; GO:0005850; GO:0006412; GO:0006413; GO:0010494; GO:0032057; GO:0033290; GO:0034063; GO:0034198; GO:0034599; GO:0034605; GO:0034644; GO:0034976; GO:0036490; GO:0036499; GO:0043022; GO:0043558; GO:0044207; GO:0045202; GO:0097451; GO:1904373; GO:1990737; GO:2000676	23.897	23.5807	23.7107	23.6625	23.7567	24.1577	0.0127821	16.4098	0.804796	0.053438	0.00471352	-0.0127821	FALSE
Eif2s2	GO:0001701; GO:0001731; GO:0002176; GO:0002183; GO:0003729; GO:0003743; GO:0005737; GO:0005850; GO:0006413; GO:0008584; GO:0031369; GO:0045202; GO:0001701; GO:0001731; GO:0001732; GO:0002176; GO:0002183; GO:0003729; GO:0003743; GO:0005737; GO:0005850; GO:0006413; GO:0008584; GO:0031369; GO:0045202; GO:0001701; GO:0001731; GO:0001732; GO:0002176; GO:0002183; GO:0003729; GO:0003743; GO:0005737; GO:…	24.7734	24.3869	24.7087	24.5834	24.6438	25.2084	0.0175379	17.0188	0.831936	0.0399946	0.00584858	-0.0175379	FALSE
Eif2s3	GO:0001514; GO:0001731; GO:0002183; GO:0003743; GO:0003924; GO:0005525; GO:0005737; GO:0005829; GO:0005850; GO:0006413; GO:0008135; GO:0016259; GO:0035368; GO:0045202; GO:1990856	24.0131	23.7935	23.9743	23.6048	23.8037	24.2798	0.0114923	16.4995	0.644687	0.166942	0.00681357	-0.0114923	FALSE
Eif3a	GO:0001732; GO:0002188; GO:0003723; GO:0003729; GO:0003743; GO:0005654; GO:0005730; GO:0005829; GO:0005852; GO:0005874; GO:0014069; GO:0016282; GO:0030971; GO:0033290; GO:0043614; GO:0070373; GO:0071540; GO:0071541; GO:0075522; GO:0075525	24.174	23.8512	24.2308	23.6334	23.6955	23.861	-0.00565284	16.6083	-0.300099	0.563365	0.00898419	0.00565284	FALSE
Eif3b	GO:0001732; GO:0003723; GO:0003743; GO:0005852; GO:0006413; GO:0006446; GO:0010494; GO:0016282; GO:0031369; GO:0033290; GO:0045202; GO:0071541; GO:0075522; GO:0075525	24.139	23.8122	24.1889	23.7392	23.7328	23.971	-0.00166347	16.5982	-0.107907	0.838767	0.00766285	0.00166347	FALSE
Eif3c	GO:0001732; GO:0003723; GO:0003743; GO:0005852; GO:0006413; GO:0016282; GO:0031369; GO:0033290; GO:0043022; GO:0045727; GO:0071541	24.3982	24.0963	24.3957	23.8299	23.9185	24.238	-0.000731548	16.7416	-0.0396605	0.94054	0.00921537	0.000731548	FALSE
Eif3d	GO:0001732; GO:0002191; GO:0003723; GO:0003743; GO:0005852; GO:0006413; GO:0016282; GO:0033290; GO:0045202; GO:0045727; GO:0071541; GO:0075522; GO:0075525; GO:0098808	24.4162	24.3705	24.6597	24.2774	24.3476	24.4194	-0.000928212	16.9293	-0.09252	0.861616	0.00499476	0.000928212	FALSE
Eif3e	GO:0000184; GO:0001732; GO:0003743; GO:0005634; GO:0005737; GO:0005852; GO:0006413; GO:0006874; GO:0014069; GO:0016282; GO:0016605; GO:0033290; GO:0044325; GO:0045727; GO:0071540; GO:0090316	24.4788	24.2284	24.5963	23.9225	23.9443	24.4819	0.00253707	16.8099	0.113554	0.830401	0.0110989	-0.00253707	FALSE
Eif3f	GO:0001732; GO:0003743; GO:0004843; GO:0005852; GO:0006413; GO:0016282; GO:0031369; GO:0033290; GO:0042802; GO:0045202; GO:0071541; GO:0075522; GO:0140492	24.1609	23.6274	24.4687	23.6162	23.5207	24.0155	-0.00101125	16.5739	-0.0351121	0.947354	0.0143915	0.00101125	FALSE
Eif3g	GO:0001732; GO:0003723; GO:0003743; GO:0005737; GO:0005852; GO:0006413; GO:0016282; GO:0033290; GO:0048471; GO:0075525	23.7565	23.5292	23.8403	23.2106	23.2261	23.2501	-0.0126208	16.3494	-0.582761	0.224815	0.0087997	0.0126208	FALSE
Eif3h	GO:0001732; GO:0003743; GO:0016282; GO:0032435; GO:0033290; GO:0071541; GO:0140492	21.5714	21.3761	21.6551	21.2923	21.4547	21.208	-0.00874239	14.9084	-0.67478	0.141453	0.00478085	0.00874239	FALSE
Eif3i	GO:0001732; GO:0002183; GO:0003723; GO:0003743; GO:0005852; GO:0006413; GO:0016282; GO:0033290; GO:0045202; GO:0071541	23.6873	23.2477	23.5913	23.0686	23.1763	23.2452	-0.0069841	16.2207	-0.370364	0.469855	0.00875818	0.0069841	FALSE
Eif3j	GO:0001732; GO:0003743; GO:0005852; GO:0016282; GO:0033290; GO:0042802	21.3755	20.5935	20.8356	20.4508	20.4407	20.8214	-0.00349999	14.4076	-0.130153	0.805872	0.0133313	0.00349999	FALSE
Eif3k	GO:0001732; GO:0003723; GO:0003743; GO:0005634; GO:0005852; GO:0006413; GO:0006446; GO:0016282; GO:0033290; GO:0043022	21.612	21.8196	22.0777	21.8002	21.6908	21.7394	-0.00231304	15.1187	-0.188397	0.720749	0.00602883	0.00231304	FALSE
Eif3l	GO:0001650; GO:0001732; GO:0003743; GO:0005654; GO:0005730; GO:0005852; GO:0006413; GO:0016282; GO:0033290; GO:0045202; GO:0075525	23.8883	23.6262	24.0866	23.1716	23.2751	23.5296	-0.00825824	16.4093	-0.306808	0.554228	0.0128092	0.00825824	FALSE
Eif3m	GO:0001732; GO:0002183; GO:0003743; GO:0005852; GO:0006412; GO:0016282; GO:0031369; GO:0033290; GO:0071541	22.7615	22.55	23.1935	22.7896	22.5577	22.9527	0.00372385	15.7801	0.197692	0.707325	0.00923244	-0.00372385	FALSE
Eif4a1	GO:0002183; GO:0003724; GO:0003725; GO:0003743; GO:0005524; GO:0005737; GO:0016787; GO:0002183; GO:0003724; GO:0003725; GO:0003743; GO:0005524; GO:0005737; GO:0016787	28.4393	28.1878	28.1537	27.8625	27.8968	27.9308	-0.00952758	19.5245	-0.555785	0.252163	0.00712553	0.00952758	FALSE
Eif4a2	GO:0002183; GO:0003723; GO:0003724; GO:0003743; GO:0005524; GO:0016887; GO:0048471; GO:1990830	22.3112	22.2924	22.1458	21.8605	21.8291	21.8206	-0.0124743	15.3603	-0.695015	0.12534	0.00645236	0.0124743	FALSE
Eif4a3	GO:0000184; GO:0000381; GO:0000398; GO:0003724; GO:0003729; GO:0005524; GO:0005634; GO:0005730; GO:0005737; GO:0006364; GO:0008143; GO:0008306; GO:0010629; GO:0014070; GO:0016607; GO:0016887; GO:0017148; GO:0030425; GO:0035145; GO:0035368; GO:0035613; GO:0035640; GO:0043021; GO:0043025; GO:0045727; GO:0045944; GO:0048026; GO:0048701; GO:0051028; GO:0071006; GO:0071013; GO:0072715; GO:0090394; GO:…	27.0385	27.4156	27.2225	27.6699	27.8047	27.8183	0.0175442	18.944	0.708614	0.114988	0.00873472	-0.0175442	FALSE
Eif4e	GO:0000082; GO:0000340; GO:0000932; GO:0001662; GO:0003743; GO:0005634; GO:0005737; GO:0005829; GO:0006406; GO:0006412; GO:0006413; GO:0006417; GO:0010494; GO:0016281; GO:0016442; GO:0016604; GO:0016607; GO:0017148; GO:0019827; GO:0019899; GO:0030182; GO:0030324; GO:0031370; GO:0032991; GO:0033391; GO:0045665; GO:0045931; GO:0048471; GO:0051168; GO:0071549; GO:0098794; GO:0098808; GO:0098978; GO:…	21.6919	21.34	21.7604	21.226	21.3741	21.0471	-0.0152558	14.9371	-0.726537	0.101948	0.00721413	0.0152558	FALSE
Eif4e2	GO:0000340; GO:0000932; GO:0001701; GO:0003743; GO:0005737; GO:0006413; GO:0016281; GO:0017148; GO:0031625; GO:0035278; GO:0045947; GO:0060339; GO:0072344; GO:0000340; GO:0000932; GO:0001701; GO:0003743; GO:0005737; GO:0006413; GO:0016281; GO:0017148; GO:0031625; GO:0035278; GO:0045947; GO:0060339; GO:0072344; GO:0098808; GO:0000340; GO:0000932; GO:0001701; GO:0003743; GO:0005737; GO:0006413; GO:…	19.7222	19.5754	19.3523	19.6204	19.7088	19.0238	-0.0161864	13.6219	-0.783808	0.0650562	0.00641218	0.0161864	FALSE
Eif4enif1	GO:0000932; GO:0003729; GO:0005049; GO:0005634; GO:0005737; GO:0005829; GO:0006412; GO:0006606; GO:0017148; GO:0019827; GO:0019900; GO:0030182; GO:0033962; GO:0035278; GO:0045665; GO:0048255; GO:0060213; GO:0106289; GO:0000932; GO:0003729; GO:0005049; GO:0005634; GO:0005737; GO:0005829; GO:0006412; GO:0006606; GO:0017148; GO:0019827; GO:0019900; GO:0030182; GO:0033962; GO:0035278; GO:0045665; GO:…	19.356	19.3406	19.03	19.2896	19.5058	19.0671	-0.00529638	13.3878	-0.377464	0.460695	0.00649676	0.00529638	FALSE
Eif4g1	GO:0001662; GO:0003729; GO:0003743; GO:0005524; GO:0005634; GO:0005737; GO:0005840; GO:0006412; GO:0006413; GO:0006446; GO:0008135; GO:0008190; GO:0009059; GO:0010494; GO:0010507; GO:0010801; GO:0016281; GO:0030182; GO:0030307; GO:0030324; GO:0031669; GO:0033138; GO:0035278; GO:0036493; GO:0042802; GO:0045471; GO:0045666; GO:0051247; GO:0097009; GO:0098794; GO:1900087; GO:1904377; GO:1905537; GO:…	24.7846	24.6391	24.7282	24.6621	24.6847	24.8858	0.00507058	17.1091	0.719058	0.107306	0.00245029	-0.00507058	FALSE
Eif4g2	GO:0003729; GO:0003743; GO:0005737; GO:0005829; GO:0006413; GO:0006446; GO:0007507; GO:0008135; GO:0009059; GO:0010507; GO:0014069; GO:0016281; GO:0030307; GO:0030424; GO:0045727; GO:0045773; GO:0060999	24.4804	24.4837	24.5652	24.6313	24.6362	24.957	0.0132629	16.983	0.981613	0.000504007	0.00128953	-0.0132629	FALSE
Eif4g3	GO:0001934; GO:0003729; GO:0003743; GO:0006412; GO:0006413; GO:0007283; GO:0007286; GO:0016281; GO:0043232; GO:0045202; GO:0045727; GO:0060903	21.8543	21.8492	21.7894	21.755	21.8588	21.8633	0.0012446	15.1222	0.359803	0.483586	0.00161373	-0.0012446	FALSE
Eif4h	GO:0003723; GO:0003743; GO:0019953; GO:0048471; GO:0048589	21.8825	21.5219	21.7253	21.5115	21.7585	21.7742	0.00261446	15.0213	0.22955	0.661723	0.00554267	-0.00261446	FALSE
Eif5	GO:0001731; GO:0001732; GO:0003743; GO:0005092; GO:0005096; GO:0005525; GO:0005737; GO:0005829; GO:0006446; GO:0042255; GO:0045202; GO:0071074	22.0911	21.9989	22.1329	21.9229	22.036	22.4683	0.0123463	15.2441	0.842622	0.035203	0.00394515	-0.0123463	FALSE
Eif5a	GO:0003723; GO:0003746; GO:0005634; GO:0005642; GO:0005643; GO:0005737; GO:0005789; GO:0006414; GO:0007204; GO:0010666; GO:0017070; GO:0030425; GO:0033209; GO:0043022; GO:0043025; GO:0043065; GO:0043066; GO:0045202; GO:0045901; GO:0045905; GO:0045944; GO:0051149; GO:0097067; GO:0098586; GO:1902255; GO:2000379	23.3096	23.2202	22.9585	22.6545	22.9942	22.5072	-0.0183807	16.0208	-0.766887	0.0751785	0.00769109	0.0183807	FALSE
Eif5a2	GO:0003723; GO:0003746; GO:0005789; GO:0006414; GO:0043022; GO:0045901; GO:0045905	23.0501	22.7666	22.7313	23.1423	23.3066	23.2818	0.0122523	15.895	0.640937	0.170243	0.00733676	-0.0122523	FALSE
Eif5b	GO:0000049; GO:0003743; GO:0003924; GO:0005525; GO:0005737; GO:0005739; GO:0006413; GO:0006446; GO:0042255; GO:0045202; GO:0046872	22.6508	21.9902	21.9868	22.1131	22.1449	22.5661	0.00973688	15.3537	0.434079	0.389777	0.0101038	-0.00973688	FALSE
Eif6	GO:0000054; GO:0000460; GO:0000470; GO:0003743; GO:0005634; GO:0005638; GO:0005730; GO:0005737; GO:0005829; GO:0005882; GO:0006110; GO:0030687; GO:0032868; GO:0035195; GO:0035278; GO:0042256; GO:0042304; GO:0043022; GO:0043023; GO:0045202; GO:0045652; GO:0045727; GO:1902626; GO:2000377	25.2218	25.0774	25.0387	25.0881	25.1699	24.6082	-0.0150765	17.4502	-0.8965	0.0155141	0.00372536	0.0150765	FALSE
Elac2	GO:0004549; GO:0005634; GO:0005739; GO:0042645; GO:0042781; GO:0046872; GO:1990180	20.9321	21.0888	20.9073	20.536	20.4069	20.2677	-0.0207087	14.4757	-0.815426	0.0479575	0.00735044	0.0207087	FALSE
Elavl1	GO:0000932; GO:0003723; GO:0003725; GO:0003729; GO:0003730; GO:0005634; GO:0005654; GO:0005737; GO:0005783; GO:0005829; GO:0006606; GO:0010494; GO:0016441; GO:0016528; GO:0019901; GO:0031410; GO:0032930; GO:0035198; GO:0035925; GO:0042803; GO:0045727; GO:0048255; GO:0051260; GO:0060965; GO:0061157; GO:0070935; GO:0098794; GO:0098978; GO:0106222; GO:1990904; GO:2000036	25.3124	25.4647	25.4311	25.6118	25.6623	25.7013	0.00886201	17.6389	0.761349	0.0786353	0.00377331	-0.00886201	FALSE
Elk3	GO:0000122; GO:0000978; GO:0000981; GO:0001227; GO:0001228; GO:0001525; GO:0003677; GO:0003700; GO:0005634; GO:0006355; GO:0006357; GO:0030154; GO:0032422; GO:0042060; GO:0045944; GO:1990837; GO:0000122; GO:0000978; GO:0000981; GO:0001227; GO:0001228; GO:0001525; GO:0003677; GO:0003700; GO:0005634; GO:0006355; GO:0006357; GO:0030154; GO:0032422; GO:0042060; GO:0045944; GO:1990837; GO:0000122; GO:…	20.9851	21.2859	21.2893	21.6752	21.7062	21.6538	0.013668	14.7671	0.610587	0.197938	0.00886386	-0.013668	FALSE
Ell	GO:0000791; GO:0000987; GO:0001701; GO:0006368; GO:0008023; GO:0015030; GO:0016607; GO:0019902; GO:0032968; GO:0035363; GO:0042795; GO:0042796; GO:0045945; GO:0000791; GO:0000987; GO:0001701; GO:0006368; GO:0008023; GO:0015030; GO:0016607; GO:0019902; GO:0032968; GO:0035363; GO:0042795; GO:0042796; GO:0045945	19.7852	19.4206	19.7263	20.0748	19.7449	19.6011	-0.00295123	13.6919	-0.177535	0.736495	0.00817965	0.00295123	FALSE
Elmo1	GO:0005085; GO:0005737; GO:0005886; GO:0006909; GO:0006911; GO:0006915; GO:0007015; GO:0016601; GO:0017124; GO:0030029; GO:0030036; GO:0032045; GO:0048870	24.0873	23.7517	23.8844	23.7518	23.7379	24.0074	0.00284894	16.527	0.248195	0.635352	0.00555974	-0.00284894	TRUE
Elmo2	GO:0005829; GO:0006909; GO:0006915; GO:0007015; GO:0016020; GO:0017124; GO:0030971; GO:0048870; GO:0060326; GO:0005829; GO:0006909; GO:0006915; GO:0007015; GO:0016020; GO:0017124; GO:0030971; GO:0048870; GO:0060326	21.3326	21.2613	21.6036	21.1628	21.6515	21.524	0.00582746	14.8112	0.382304	0.454482	0.00704254	-0.00582746	FALSE
Elmod2	GO:0005096; GO:0016020; GO:0050688; GO:0005096; GO:0016020; GO:0050688	20.7273	20.077	20.2952	20.1755	20.3208	20.8433	0.0141529	14.0527	0.597815	0.210102	0.00948909	-0.0141529	FALSE
Eloa	GO:0003690; GO:0006357; GO:0006367; GO:0006368; GO:0008023; GO:0070449; GO:0090734	20.6901	20.0867	20.2012	20.2105	20.2212	20.4922	0.00434097	14.0544	0.249435	0.633607	0.00842655	-0.00434097	FALSE
Elob	GO:0001222; GO:0003713; GO:0005667; GO:0006367; GO:0006368; GO:0016567; GO:0030891; GO:0031462; GO:0031466; GO:0031625; GO:0044877; GO:0045944; GO:0070449; GO:0140958	22.5559	22.5166	22.3373	22.3671	22.5649	22.3432	-0.00346422	15.5819	-0.412686	0.416113	0.00382308	0.00346422	FALSE
Elocl1	GO:0006511; GO:0030674; GO:0070449	22.9272	22.4502	22.2334	22.4238	22.4159	22.0164	-0.0165013	15.6415	-0.712158	0.112355	0.00813319	0.0165013	FALSE
Elovl7	GO:0005783; GO:0005789; GO:0006636; GO:0009922; GO:0019367; GO:0030148; GO:0034625; GO:0034626; GO:0035338; GO:0042761	20.2913	20.2563	20.0977	20.3218	20.3599	21.0572	0.0246528	13.9781	0.956513	0.0027955	0.00375893	-0.0246528	FALSE
Elp1	GO:0000049; GO:0002926; GO:0005634; GO:0005829; GO:0033588; GO:0043621	22.8435	22.9699	23.074	22.907	22.8493	23.044	0.00276649	15.8883	0.368011	0.472904	0.00349493	-0.00276649	FALSE
Elp2	GO:0000993; GO:0002098; GO:0005829; GO:0008023; GO:0019901; GO:0033588; GO:0046425	20.5857	21.0936	20.8565	20.5832	20.715	20.97	0.00495732	14.3857	0.308911	0.551372	0.00763142	-0.00495732	FALSE
[truncated: 3,443 more rows]
