# Supplementary material for: Endocytic turnover of endothelial cell-membrane proteins as a driver of rat blood-brain barrier specialization and dysfunction
Source: iScience. 2026 Jun 5;29(6):116231. doi: 10.1016/j.isci.2026.116231 (PMC13264249; doi:10.1016/j.isci.2026.116231)
Supplement: Table S5. Proteins detected specifically in brain (inflamed) endothelia [file mmc6.xlsx]

## Sheet: Inflammation-specific proteins
Table S5. Proteins detected only in inflamed BEC
Abca1
Abcc3
Abl2
Als2
Arg1
Asah1
Bsg
Cd47
Cltb
Ctsb
Dipk2a
Dsg1
Enah
Epn1
Frmd8
Gdpd5
Gja1
Grb2
ifitm3
Inpp5f
Kif2c
Limd1
Lrg1
Lrpap1
Lypla1
Man2b1
Mapkap1
Marcks
Marcksl1
Melk
Msln
Myl12b
Nostrin
Pdpk1
Pip4k2c
Plcb4
Pqbp1
Ptprk
Qsox2
Rabgef1
Rgs3
S1pr1
Serpinb2
Sirt2
Slc38a2
Slc4a4
Slc9a6
Smpdl3b
Sos1
St3gal1
Stbd1
Stx12
Syde1
Synj2bp
Tbc1d2
Tgfbr1
Tmc6
Tnc
Trip10
Vcam1
Washc1
Zdhhc5
