# Supplementary material for: Endocytic turnover of endothelial cell-membrane proteins as a driver of rat blood-brain barrier specialization and dysfunction
Source: iScience. 2026 Jun 5;29(6):116231. doi: 10.1016/j.isci.2026.116231 (PMC13264249; doi:10.1016/j.isci.2026.116231)
Supplement: Table S6. GO term enrichment in proteins with the strongest inflammatory ETOR change [file mmc7.xlsx]

## Sheet: Sheet1
Table S6. GO term enrichment in proteins with strongest inflammatory ETOR change
Biological process GO term	Group	Fold change enrichment	FDR
negative regulation of antigen receptor-mediated signaling pathway (GO:0050858)	Antigen signalling	16.57	0.0274				Proteins analyzed
regulation of antigen receptor-mediated signaling pathway (GO:0050854)	Antigen signalling	11.87	0.0155				Ace
cellular response to biotic stimulus (GO:0071216)	Bacterial stimulation	4.67	0.0273				Acin1
response to molecule of bacterial origin (GO:0002237)	Bacterial stimulation	3.62	0.0301				Acot7
response to xenobiotic stimulus (GO:0009410)	Bacterial stimulation	3.09	0.0302				Acsl3
response to external stimulus (GO:0009605)	Bacterial stimulation	2.71	9.74e-05				Actg2
regulation of response to external stimulus (GO:0032101)	Bacterial stimulation	2.68	0.0182				Actn3
response to external biotic stimulus (GO:0043207)	Bacterial stimulation	2.28	0.0473				Adamtsl4
regulation of immune system process (GO:0002682)	Immune response	2.18	0.0462				Adgrg1
lymphocyte costimulation (GO:0031294)	Leukocyte function	19.25	0.0194				Agrn
positive regulation of leukocyte cell-cell adhesion (GO:1903039)	Leukocyte function	5.46	0.0137				Akr1b1
regulation of lymphocyte proliferation (GO:0050670)	Leukocyte function	5.4	0.0144				Akt2
regulation of leukocyte cell-cell adhesion (GO:1903037)	Leukocyte function	4.93	0.00507				Apoe
regulation of leukocyte proliferation (GO:0070663)	Leukocyte function	4.88	0.022				Arf2
positive regulation of lymphocyte activation (GO:0051251)	Leukocyte function	4.49	0.0328				Arhgdia
regulation of lymphocyte activation (GO:0051249)	Leukocyte function	3.95	0.0108				Atp1b1
regulation of leukocyte activation (GO:0002694)	Leukocyte function	3.4	0.0263				Atp5if1
positive regulation of CD4-positive, alpha-beta T cell proliferation (GO:2000563)	T-cell regulation	33.14	0.0472				Baiap2
regulation of CD4-positive, alpha-beta T cell proliferation (GO:2000561)	T-cell regulation	22.95	0.0132				C1qbp
negative regulation of T cell receptor signaling pathway (GO:0050860)	T-cell regulation	21.31	0.0157				Canx
T cell costimulation (GO:0031295)	T-cell regulation	21.31	0.0156				Cav1
regulation of alpha-beta T cell activation (GO:0046634)	T-cell regulation	7.95	0.0171				Cav2
regulation of T cell proliferation (GO:0042129)	T-cell regulation	6.03	0.0195				Cd151
positive regulation of T cell activation (GO:0050870)	T-cell regulation	5.23	0.0343				Cd34
regulation of T cell activation (GO:0050863)	T-cell regulation	4.81	0.00593				Cd44
negative regulation of cell migration involved in sprouting angiogenesis (GO:0090051)	Angiogenesis	35.09	0.00454				Cd55
regulation of cell migration involved in sprouting angiogenesis (GO:0090049)	Angiogenesis	14.92	0.0347				Chmp2b
sprouting angiogenesis (GO:0002040)	Angiogenesis	11.87	0.0156				Ckb
angiogenesis (GO:0001525)	Angiogenesis	8.21	1.7e-06				Cldn5
vascular process in circulatory system (GO:0003018)	Blood-vessel function	6.68	0.000733				Col18a1
circulatory system development (GO:0072359)	Blood-vessel function	5.79	5.9e-12				Col3a1
regulation of blood circulation (GO:1903522)	Blood-vessel function	5.72	0.00466				Col4a1
circulatory system process (GO:0003013)	Blood-vessel function	4.26	0.00351				Col4a2
blood circulation (GO:0008015)	Blood-vessel function	4.11	0.00855				Dhrsx
endothelial cell proliferation (GO:0001935)	Endothelia proliferation/migration	28.41	1.14e-05				Dsp
negative regulation of blood vessel endothelial cell migration (GO:0043537)	Endothelia proliferation/migration	26.87	0.000125				Ece1
negative regulation of endothelial cell migration (GO:0010596)	Endothelia proliferation/migration	17.44	0.000836				Efnb1
negative regulation of endothelial cell proliferation (GO:0001937)	Endothelia proliferation/migration	16.93	0.00503				Efnb2
regulation of blood vessel endothelial cell migration (GO:0043535)	Endothelia proliferation/migration	12.05	0.000877				Ehd3
endothelial cell migration (GO:0043542)	Endothelia proliferation/migration	9.04	0.0336				Emcn
endothelial cell differentiation (GO:0045446)	Endothelia proliferation/migration	8.55	0.0391				Eno1
regulation of endothelial cell migration (GO:0010594)	Endothelia proliferation/migration	7.86	0.00212				ENSRNOG00000069999
regulation of endothelial cell proliferation (GO:0001936)	Endothelia proliferation/migration	6.86	0.029				Erp29
positive regulation of aorta morphogenesis (GO:1903849)	Vasculature development	99.43	0.00765				Ezr
regulation of aorta morphogenesis (GO:1903847)	Vasculature development	99.43	0.00763				Flrt2
retinal blood vessel morphogenesis (GO:0061304)	Vasculature development	66.29	0.0155				Glul
retina vasculature morphogenesis in camera-type eye (GO:0061299)	Vasculature development	54.24	0.00146				Gpsm1
positive regulation of artery morphogenesis (GO:1905653)	Vasculature development	44.19	0.0299				Gsr
regulation of artery morphogenesis (GO:1905651)	Vasculature development	39.77	0.0352				H4c2
venous blood vessel morphogenesis (GO:0048845)	Vasculature development	33.14	0.0471				Hmgb1l5
venous blood vessel development (GO:0060841)	Vasculature development	31.4	0.00598				Igf1r
retina vasculature development in camera-type eye (GO:0061298)	Vasculature development	27.12	0.00893				Itgb1bp1
glomerulus vasculature development (GO:0072012)	Vasculature development	23.86	0.0121				Jup
kidney vasculature development (GO:0061440)	Vasculature development	22.1	0.0144				Lama1
renal system vasculature development (GO:0061437)	Vasculature development	22.1	0.0144				Lama2
coronary vasculature development (GO:0060976)	Vasculature development	13.48	0.0106				Lgals3
artery morphogenesis (GO:0048844)	Vasculature development	10.47	0.0216				Llgl1
artery development (GO:0060840)	Vasculature development	8.36	0.0147				Lmbr1
blood vessel development (GO:0001568)	Vasculature development	8.01	4.19e-11				Loxl1
vasculature development (GO:0001944)	Vasculature development	7.89	2.01e-11				Loxl2
blood vessel morphogenesis (GO:0048514)	Vasculature development	7.88	2.25e-08				Lrp1
							Magi3
							Man1a1
							Man2a1
							Mrc2
							Myo5a
							Nae1
							Ncam1
							Nin
							Nisch
							Notch1
							Npepps
							Olfml2a
							Palm
							Pgm5
							Pip4k2b
							Pkp1
							Pkp4
							Plau
							Plgrkt
							Plin2
							Ppa1
							Ppp1r9b
							Prag1
							Prnp
							Ptk7
							Rab8a
							Rab8a
							Ralgps2
							Rhoa
							Ripk2
							S100a10
							Scrn1
							Sema3c
							Serpinb10
							Sgpp1
							Slc16a1
							Slc20a1
							Slc39a10
							Slc4a7
							Slc7a5
							Snx13
							Sorbs2
							Sptan1
							Tbc1d10a
							Tgfbrap1
							Tinagl1
							Tnfrsf11b
							Tradd
							Ttc7a
							Ubn1
							Unc13b
							Vcan
							Vipas39
							Vmp1
							Zyx
