# Supplementary material for: Endocytic turnover of endothelial cell-membrane proteins as a driver of rat blood-brain barrier specialization and dysfunction
Source: iScience. 2026 Jun 5;29(6):116231. doi: 10.1016/j.isci.2026.116231 (PMC13264249; doi:10.1016/j.isci.2026.116231)
Supplement: Table S7. GO term enrichment in proteins with the strongest inflammatory abundance change [file mmc8.xlsx]

## Sheet: Sheet1
Table S7. GO enrichment in proteins with strongest inflammatory abundance change
Biological process GO term	Group	Fold change enrichment	FDR
regulation of antigen receptor-mediated signaling pathway (GO:0050854)	Antigen signalling	11.98	0.0122			Proteins analyzed
cellular response to external stimulus (GO:0071496)	Bacterial stimulation	7.66	0.0164			Abcg1
cellular response to lipopolysaccharide (GO:0071222)	Bacterial stimulation	6.32	0.00202			Acin1
cellular response to molecule of bacterial origin (GO:0071219)	Bacterial stimulation	5.99	0.0028			Adamts1
cellular response to biotic stimulus (GO:0071216)	Bacterial stimulation	5.39	0.00521			Adamts4
negative regulation of response to external stimulus (GO:0032102)	Bacterial stimulation	4.59	0.00625			Afdn
positive regulation of response to external stimulus (GO:0032103)	Bacterial stimulation	4.14	0.00169			Agrn
response to lipopolysaccharide (GO:0032496)	Bacterial stimulation	3.78	0.02			Ahnak
response to molecule of bacterial origin (GO:0002237)	Bacterial stimulation	3.65	0.0238			Akap13
regulation of response to external stimulus (GO:0032101)	Bacterial stimulation	3.6	5.48e-05			Amotl2
response to external stimulus (GO:0009605)	Bacterial stimulation	3.32	5.41e-08			Arfgef2
regulation of defense response (GO:0031347)	Bacterial stimulation	2.88	0.0263			Arhgap21
response to external biotic stimulus (GO:0043207)	Bacterial stimulation	2.84	0.000733			Arhgef7
response to biotic stimulus (GO:0009607)	Bacterial stimulation	2.77	0.00102			Atp1b1
defense response to other organism (GO:0098542)	Bacterial stimulation	2.67	0.0304			Atp7a
defense response (GO:0006952)	Bacterial stimulation	2.64	0.00574			Axl
negative regulation of cytokine production involved in immune response (GO:0002719)	Immune response	22.93	0.00141			B2m
negative regulation of production of molecular mediator of immune response (GO:0002701)	Immune response	17.07	0.00392			Ccdc85c
regulation of cytokine production involved in immune response (GO:0002718)	Immune response	9.26	0.00233			Cd151
negative regulation of immune effector process (GO:0002698)	Immune response	8.02	0.00457			Cd55
regulation of production of molecular mediator of immune response (GO:0002700)	Immune response	6.82	0.00358			Cd9
cell activation involved in immune response (GO:0002263)	Immune response	5.52	0.0228			Chmp2a
negative regulation of immune system process (GO:0002683)	Immune response	4.41	0.00102			Cip2a
immune effector process (GO:0002252)	Immune response	4.07	0.00701			Col11a1
regulation of immune effector process (GO:0002697)	Immune response	3.99	0.0148			Col1a1
regulation of immune system process (GO:0002682)	Immune response	3.18	1.16e-05			Col1a2
positive regulation of immune system process (GO:0002684)	Immune response	3.1	0.00261			Col6a1
innate immune response (GO:0045087)	Immune response	2.97	0.0471			Col6a2
regulation of immune response (GO:0050776)	Immune response	2.84	0.0136			Col6a3
immune system process (GO:0002376)	Immune response	2.31	0.00151			Cryab
regulation of leukocyte apoptotic process (GO:2000106)	Leukocyte function	7.5	0.047			Dip2a
leukocyte activation involved in immune response (GO:0002366)	Leukocyte function	5.6	0.0214			Dsp
positive regulation of leukocyte activation (GO:0002696)	Leukocyte function	4.05	0.0424			Ece1
leukocyte activation (GO:0045321)	Leukocyte function	3.88	0.00157			Efnb2
lymphocyte activation (GO:0046649)	Leukocyte function	3.75	0.0122			Emilin1
regulation of leukocyte activation (GO:0002694)	Leukocyte function	3.43	0.0208			Fabp5
negative regulation of macrophage cytokine production (GO:0010936)	Macrophage activity	42.99	0.00204			Fbn1
regulation of T cell receptor signaling pathway (GO:0050856)	T-cell regulation	16.05	0.00477			Fgf2
regulation of T cell cytokine production (GO:0002724)	T-cell regulation	15.84	0.0249			Flnb
regulation of T cell apoptotic process (GO:0070232)	T-cell regulation	11.57	0.05			Fn1
T cell activation (GO:0042110)	T-cell regulation	4.27	0.0186			Fry
angiogenesis (GO:0001525)	Angiogenesis	5.73	0.00149			Gba1
regulation of angiogenesis (GO:0045765)	Angiogenesis	6.51	0.000243			Hcfc2
positive regulation of angiogenesis (GO:0045766)	Angiogenesis	6.65	0.0106			Hfe
cellular response to vascular endothelial growth factor stimulus (GO:0035924)	Angiogenesis	9.33	0.0252			Hras
negative regulation of angiogenesis (GO:0016525)	Angiogenesis	10.47	0.0013			Hspg2
sprouting angiogenesis (GO:0002040)	Angiogenesis	11.98	0.0123			Icam1
regulation of vascular endothelial growth factor receptor signaling pathway (GO:0030947)	Angiogenesis	20.06	0.0147			Ifi35
cell migration involved in sprouting angiogenesis (GO:0002042)	Angiogenesis	23.15	0.0104			Irak3
angiogenesis involved in coronary vascular morphogenesis (GO:0060978)	Angiogenesis	66.87	0.0125			Itpr2
blood circulation (GO:0008015)	Blood-vessel function	4.14	0.00622			Krit1
circulatory system process (GO:0003013)	Blood-vessel function	4.29	0.00252			Lama1
circulatory system development (GO:0072359)	Blood-vessel function	5.84	3.54e-12			Lama5
establishment of endothelial barrier (GO:0061028)	Blood-vessel function	17.2	0.0206			Lamb1
establishment of endothelial intestinal barrier (GO:0090557)	Blood-vessel function	30.86	0.0435			Lamb2
endothelial cell differentiation (GO:0045446)	Endothelia proliferation/migration	8.63	0.0319			Lcp1
endothelial cell migration (GO:0043542)	Endothelia proliferation/migration	11.4	0.00357			Loxl2
endothelial cell development (GO:0001885)	Endothelia proliferation/migration	13.6	0.00811			Lrrk2
blood vessel endothelial cell migration (GO:0043534)	Endothelia proliferation/migration	13.68	0.0347			Ltbp1
negative regulation of endothelial cell apoptotic process (GO:2000352)	Endothelia proliferation/migration	17.7	0.0196			Magi3
blood vessel morphogenesis (GO:0048514)	Vasculature development	5.14	0.000622			Matn2
vasculature development (GO:0001944)	Vasculature development	5.53	4.18e-06			Micall2
blood vessel development (GO:0001568)	Vasculature development	5.88	2.13e-06			Mpdz
regulation of vasculature development (GO:1901342)	Vasculature development	6.37	0.000284			Myo5a
positive regulation of vasculature development (GO:1904018)	Vasculature development	6.54	0.0114			Nck1
negative regulation of vasculature development (GO:1901343)	Vasculature development	10.2	0.00146			Nectin2
negative regulation of blood vessel morphogenesis (GO:2000181)	Vasculature development	10.29	0.00141			Nid2
coronary vasculature development (GO:0060976)	Vasculature development	13.6	0.00809			Npr2
blood vessel remodeling (GO:0001974)	Vasculature development	20.06	0.000332			Nrp1
retina vasculature morphogenesis in camera-type eye (GO:0061299)	Vasculature development	36.48	0.0335			Nsun2
						Pard3
						Pcdh1
						Pfn1
						Pgm5
						Pi4k2a
						Pikfyve
						Plec
						Ppie
						Ppih
						Ppl
						Ppp1r13l
						Prkd2
						Prss23
						Ptk7
						Ptpn2
						Rab33b
						Rab8a
						Ranbp9
						Rdx
						Rock1
						Sema3g
						Serpine1
						Sgms1
						Sgsm3
						Shroom4
						Slc12a9
						Smad3
						Snap47
						Sorbs2
						Sptan1
						Sptbn1
						Stap2
						Stim2
						Stx6
						Synpo
						Synpo
						Tgfb2
						Tgm2
						Tinagl1
						Tnfrsf11b
						Tpt1
						Ube2l3
						Ubn1
						Vamp7
						Vps16
						Xpo6
