# Supplementary material for: Endocytic turnover of endothelial cell-membrane proteins as a driver of rat blood-brain barrier specialization and dysfunction
Source: iScience. 2026 Jun 5;29(6):116231. doi: 10.1016/j.isci.2026.116231 (PMC13264249; doi:10.1016/j.isci.2026.116231)
Supplement: Table S8. GO term inclusion for TURE PM protein classification [file mmc9.xlsx]

## Sheet: Sheet1
Table S8. GO term inclusion for TRUE PM proteins
Category	GO Term	Description
Plasma Membrane	GO:0005886	Plasma membrane
Plasma Membrane	GO:0005887	Integral component of plasma membrane
Plasma Membrane	GO:0044853	Plasma membrane raft
Plasma Membrane	GO:0098797	Plasma membrane protein complex
Plasma Membrane	GO:0019897	Extrinsic component of plasma membrane
Plasma Membrane	GO:0016328	lateral plasma membrane
Plasma Membrane	GO:0098802	plasma membrane signaling receptor complex
Plasma Membrane	GO:0098590	Plasma membrane region
Cell Surface	GO:0009986	Cell surface
Cell Surface	GO:0009897	External side of plasma membrane
Cell Surface	GO:0005938	Cell cortex
Cell Surface	GO:0061835	Ventral surface of cell
Cell Surface	GO:0016323	Basolateral plasma membrane
Cell Surface	GO:0009930	Longitudinal side of cell surface
Extracellular Matrix	GO:0031012	Extracellular matrix
Extracellular Matrix	GO:0062023	Collagen-containing extracellular matrix
Extracellular Matrix	GO:0044420	Extracellular matrix component
Extracellular Matrix	GO:0005604	Basement membrane
Extracellular Matrix	GO:0140047	specialized extracellular matrix
Glycocalyx	GO:0030112	Glycocalyx
Glycocalyx	GO:0120239	Vascular endothelial glycocalyx
Cell-Cell Junctions	GO:0030054	Cell junction
Cell-Cell Junctions	GO:0005923	Tight junction
Cell-Cell Junctions	GO:0005912	Adherens junction
Cell-Cell Junctions	GO:0005921	Gap junction
Cell-Cell Junctions	GO:0030056	Hemidesmosome (epithelial)
Cell-Cell Junctions	GO:0005925	Focal adhesion
Cell-Cell Junctions	GO:0044291	Cell-cell contact zone
Cell-Cell Junctions	GO:0043296	Apical junction complex
Extracellular Space	GO:0005615	Extracellular space
Extracellular Space	GO:0070062	Extracellular exosome
Extracellular Space	GO:1903561	Extracellular vesicle
Extracellular Space	GO:0034774	Secretory granule lumen
Extracellular Space	GO:0005576	Extracellular region
Extracellular Space	GO:1990742	Microvesicle
Extracellular Space	GO:0070382	Exocytic vesicle
Extracellular Space	GO:0098793	Secretory vesicle
Endocytosis	GO:0001891	Phagocytic cup
Endocytosis	GO:0005769	Early endosome
Endocytosis	GO:0045335	Phagocytic vesicle membrane
Endocytosis	GO:0030139	Endocytic vesicle
Endocytosis	GO:0030666	Endocytic vesicle membrane
Endocytosis	GO:0030136	Clathrin-coated vesicle
Endocytosis	GO:0070685	Macropinocytic cup
Endocytosis	GO:0070686	Macropinocytic cup membrane
Endocytosis	GO:0032009	Early phagosome
Endocytosis	GO:0036186	early phagosome membrane
Endocytosis	GO:0062113	Early phagosome lumen
Endocytosis	GO:0030670	Phagocytic vesicle membrane
Endocytosis	GO:0036186	Early phagosome membrane
Endocytosis	GO:0030671	Clathrin-coated phagocytic vesicle membrane
Pumps	GO:0033181	plasma membrane proton-transporting V-type ATPase complex
