# Supplementary material for: Endocytic turnover of endothelial cell-membrane proteins as a driver of rat blood-brain barrier specialization and dysfunction
Source: iScience. 2026 Jun 5;29(6):116231. doi: 10.1016/j.isci.2026.116231 (PMC13264249; doi:10.1016/j.isci.2026.116231)
Supplement: Table S9. Grouping of ETOR by protein function [file mmc10.xlsx]

## Sheet: Sheet1
Table S9. Grouping of ETOR by protein function
Glycocalyx/ECM					Transport					Signalling					Tight/Adherence junction					Cell adhesion
GO term selection		Proteins	ETOR		GO term selection		Proteins	ETOR		GO term selection		Proteins	ETOR		GO term selection		Proteins	ETOR		GO term selection		Proteins	ETOR
GO:0030112	Glycocalyx	Ace	0.00617422		GO:0004998	transferrin receptor activity	Ap2m1	0.0229829		GO:0004672	protein kinase activity	Aak1	-0.000787039		GO:0070160	Tight junction	Actr3	0.00180755		GO:0005178	integrin binding	Afap1	0.00138959
GO:0030198	Extracellular matrix organization	Actg2	0.0211127		GO:0038024	Cargo receptor activity	Atp5f1b	0.0128193		GO:0004713	protein tyrosine kinase activity	Cdk14	-0.000743283		GO:0061689	Tricellular tight junction	Add3	-0.0143086		GO:0005925	focal adhesion	Alcam	0.0609652
GO:0031012	Extracellular matrix	Adamts1	0.024913		GO:0006898	Receptor mediated endocytosis	Cap1	0.0177002		GO:0004714	transmembrane receptor protein tyrosine kinase activity	Csnk1g1	0.0086535		GO:0005923	bicellular tight junction	Afdn	0.000389928		GO:0007155	Cell adhesion	Anxa2	0.0153422
GO:0005615	Extracellular space	Adamts4	-0.0113613		GO:0002092	positive regulation of receptor internalization	Cltc	0.00505125		GO:0007169	cell surface receptor protein tyrosine kinase signaling pathway	Csnk1g3	-0.00125833		GO:0005911	cell-cell junction	Amot	-0.00435065		GO:0007156	homophilic cell adhesion via plasma membrane adhesion molecules	Anxa7	0.0102464
GO:0005539	Glycosaminoglycan binding	Adamts9	-0.0200261		GO:0031623	receptor internalization	Dab2	0.00488675		GO:0048014	Tie signaling pathway	Cul3	0.00821119		GO:0030054	Cell junction	Amotl1	-0.00875734		GO:0007159	leukocyte cell-cell adhesion	Arf6	0.00994823
GO:0120239	vascular endothelial glycocalyx	Adamtsl3	0.000387637		GO:0015179	L-amino acid transmembrane transporter activity	Fmr1	0.00540529		GO:0007171	activation of transmembrane receptor protein tyrosine kinase activity	Cyld	0.000605458		GO:0005912	Adherence junction	Arhgap17	-0.00405357		GO:0031589	cell-substrate adhesion	Arhgap22	-0.00783892
GO:0005576	extracellular region	Adamtsl4	0.0117388		GO:0015297	antiporter activity	Grk2	0.00584757		GO:0007219	Notch signaling pathway	Ddx3x	0.00674779		GO:1905605	positive regulation of blood-brain barrier permeability	Arhgap21	0.00550074		GO:0033627	cell adhesion mediated by integrin	Arhgef7	-0.00712136
		Adnp	-0.0102377		GO:0008511	sodium:potassium:chloride symporter activity	Hgs	-0.00258241		GO:0038065	collagen-activated signaling pathway	Dtx3l	-0.0132877		GO:0005921	Gap junction	Arhgef2	-0.0111208		GO:0033631	cell-cell adhesion mediated by integrin	Arpc2	0.00411107
		Adprh	0.0195814		GO:0015379	potassium:chloride symporter activity	Hip1r	-0.00795516		GO:0038027	apolipoprotein A-I-mediated signaling pathway	Dvl1	-0.013268		GO:0070161	Anchoring junction	Ccdc85c	0.018731		GO:0098609	cell-cell adhesion	Atp1b1	0.0141451
		Agrn	-0.0121821		GO:0005324	long-chain fatty acid transmembrane transporter activity	Hmmr	-0.0155562		GO:0019221	cytokine-mediated signaling pathway	Dvl2	-0.012356				Ccdc88c	0.00383811		GO:0098635	protein complex involved in cell-cell adhesion	Bcam	0.0278918
		Aimp1	-0.00386211		GO:1901642	nucleoside transmembrane transport	Itch	-0.0106704		GO:0016055	Wnt signaling pathway	Flt4	0.0114329				Cdc42	0.0124738		GO:0098636	protein complex involved in cell adhesion	Capn2	-8.0319e-05
		Akr1b1	0.0473939		GO:0055056	D-glucose transmembrane transport activity	Ldlr	0.0530655				Ifngr1	0.0257502				Cdc45	-0.00558139		GO:0120078	cell adhesion involved in sprouting angiogenesis	Cav2	-0.00334732
		Akr1b8	0.00950881		GO:0071577	zinc ion transmembrane transport	Ldlrap1	-0.00620803				Igf1r	0.0331088				Cdk5rap2	-0.0178566		GO:0007157	heterophilic cell-cell adhesion via plasma membrane cell adhesion molecules	Cd151	-0.0004917
		Angptl4	0.00828229		GO:0015180	L-alanine transmembrane transporter activity	Lrp1	0.0525297				Il6st	0.0186956				Cep68	-0.0233474		GO:0007156	homophilic cell-cell adhesion via plasma membrane cell adhesion molecules	Cd200	0.00629361
		Anxa1	0.0128812		GO:0008509	monoatomic anion transmembrane transporter activity	Pick1	-0.00192528				Irak3	0.0251499				Cgnl1	-0.0104528		GO:0098742	cell-cell adhesion via plasma-membrane adhesion molecules	Cib1	-0.0196017
		Anxa5	-0.00194305		GO:0015386	potassium:proton antiporter activity	Rab31	0.00639956				Kras	-0.000405523				Clic4	0.000294536				Cnn2	-0.0175354
		Apbb2	0.00928554		GO:0038016	insulin receptor internalization	Ralb	-0.00607474				Lrrk2	-0.00865167				Cxcr4	-0.0382628				Dst	-0.00457289
		Apob	0.0112573		GO:0002031	G protein-coupled receptor internalization	Scarb2	0.0129638				Mark2	-0.0199228				Cyth2	0.00458423				Efnb2	0.0384661
		Apoo	-0.0143301		GO:0015293	symporter activity	Snx1	-0.00514513				Mtor	-0.00933546				Cyth3	-0.00555386				Emcn	0.0219616
		Arhgdia	0.0201634		GO:0015718	monocarboxylic acid transport	Snx17	-0.0060755				Myd88	-0.00201626				Dbn1	-0.0111017				Flnb	0.00521584
		Atp5pf	0.0205654		GO:0006817	phosphate ion transport	Snx9	0.00653937				Ncstn	-0.00305754				Dbnl	-0.0077882				Flnb	0.00521584
		Atp7a	0.000941692		GO:0015908	fatty acid transport	Tmed10	0.0129331				Notch4	0.0243048				Dcaf13	-0.0133786				Focad	0.0131904
		B2m	0.0454713				Abcc1	0.00213136				Npr1	-0.00282718				Ddx6	0.0146096				Icam2	0.0211281
		Bgn	0.00064464				Acsl4	-0.00883802				Npr2	0.00951693				Epb41l2	-0.0128342				Inppl1	0.00338273
		Bmp1	0.0133377				Got2	0.0206872				Pik3c3	-0.00724907				Eppk1	-0.00539827				Itga1	-0.00241193
		C1qbp	0.00802047				Slc12a2	0.00305803				Pxk	0.00192274				Flna	0.00946162				Itga3	0.0142023
		Calu	-0.0152345				Slc12a4	0.0035806				Raf1	-0.0011372				Flot1	-0.0105007				Itgb1bp1	0.0105753
		Casp1	0.000848005				Slc12a7	-0.00125172				Ripk2	0.0161463				Frmd4a	-0.00925868				Lama2	-0.0239894
		Cat	0.0206796				Slc12a9	0.0108489				Rps6kb1	-0.00615249				Frmd4a	-0.00925868				Lama4	0.00142553
		Cd48	0.0185904				Slc16a1	-0.0256946				Sorbs2	-0.0102679				Fscn1	-0.0115869				Lamb2	-0.00140517
		Cd55	0.0180224				Slc1a4	0.0206926				Stk17b	-0.00716233				Gid8	-0.00347961				Lamc1	-0.000146877
		Ckb	0.0299302				Slc20a1	0.0253022				Tie1	0.00397462				Heg1	0.0484528				Lasp1	-0.00654238
		Clu	-0.02084				Slc27a3	0.00608264				Traf6	0.0182312				Iqgap3	-0.0439006				Lcp1	0.0267653
		Cnp	-0.00588477				Slc27a4	0.00709028				Wls	0.00299965				Jcad	-0.0114151				Lima1	-0.00555081
		Col11a1	-0.026538				Slc29a1	0.00220179									Krit1	0.00175403				Lpp	-0.0195795
		Col12a1	-0.000256306				Slc2a3	0.0370762									Lin7c	0.00366523				Maea	-0.000777131
		Col15a1	-0.0294148				Slc30a1	0.0155333									Lmo7	0.00272665				Map4k4	-0.00280202
		Col18a1	-0.0151108				Slc39a10	0.0879857									Macf1	0.00315373				Mapre1	-0.0049599
		Col1a1	0.0128321				Slc3a2	0.00629375									Magi3	-0.0104838				Mapre2	-0.0260654
		Col1a2	0.0016519				Slc44a2	0.0313659									Micall2	-0.011982				Ncam1	0.0550304
		Col4a1	-0.0261644				Slc4a7	0.026624									Mios	0.0148292				Nebl	-0.0167264
		Col4a2	-0.00930106				Slc7a5	-0.0200673									Mlkl	-0.0131893				Nisch	0.0203422
		Col5a2	-0.00997055				Slc9a1	0.00827768									Mpdz	0.000624645				Nrp1	0.0658306
		Col6a1	-0.0146449														Mrpl46	0.00278869				P4hb	0.0178165
		Col6a2	-0.0122223														Mtdh	0.00589218				Palld	0.00319833
		Col8a1	-0.00929911														Myadm	0.00884112				Parva	-0.0114651
		Copa	0.00138408														Myo1e	0.00680594				Parvb	-0.0106829
		Cpd	0.0176294														Nacc1	-0.0141967				Pcdh19	0.0298807
		Crtap	-0.00858156														Nck1	-0.000619269				Pcdhgb7	0.0164456
		Cryab	-0.00128288														Ndrg1	-0.00342352				Pgm5	0.0170755
		Cstb	0.0232137														Nf2	0.00323317				Pik3cb	-0.00364449
		Ctsd	0.0153613														Niban2	-0.00709203				Plec	-0.0174431
		Ctsl	0.00976251														Osbp	0.0128105				Plec	-0.0174431
		Dhrsx	-0.019352														Pals1	-0.000465199				Plxnb2	0.0336539
		Dnajb11	0.0022449														Pals2	-0.0109502				Podxl	0.00950458
		Dpysl3	-0.0314079														Pard3	0.0119687				Ptpn2	0.00504825
		Ecm1	0.000965089														Pdlim1	0.0137548				Ptpra	0.00422154
		Eng	0.0719491														Pdlim2	-0.0179974				Pxn	-0.0110088
		Erap1	0.0289908														Pdlim5	0.00295719				Rac1	-0.000297849
		Ero1a	0.0117811														Pdlim7	-0.0135499				Rapgef1	0.00230288
		Fbln2	0.0163146														Pikfyve	-0.00160249				Rasa1	0.00535463
		Fstl1	0.00895093														Plcg1	0.00314062				Rpsa	0.0156637
		Galnt1	0.0137101														Plekhg5	-0.00530108				Rsu1	-0.00996967
		Gba1	0.00485006														Ppp1ca	0.00824964				Senp1	-0.00414703
		Glg1	0.0155609														Ppp1r13l	0.00873398				Shc1	0.00775228
		Glipr2	-0.0141346														Rab13	-0.00284905				Sorbs3	-0.00309352
		Gpi	0.022073														Rab23	0.0181667				Srp68	-0.00702534
		Gsdmd	0.0107368														Rai14	-0.00931217				Stab1	0.0126316
		Gsn	0.00144509														Rap1a	-0.00415904				Svil	-0.0018631
		Gstm1	0.0213853														Rap1b	-0.00615195				Syne2	-0.00902699
		H4c2	-0.00569444														Rap2b	0.000579915				Tax1bp3	-0.00306338
		Hfe	-0.0111702														Rap2c	-0.00286476				Tes	-0.0101103
		Hist3h2ba	-0.0227452														Rapgef2	0.00541433				Thsd1	0.0147192
		Hsd17b12	-0.00111952														Rdx	0.00431418				Tln2	0.00338219
		Hsp90ab1	0.00328873														Rig1	-0.0184463				Tm9sf4	0.0216168
		Hspa1a	0.00621849														Sgsm3	-0.0282623				Tns1	-0.000820038
		Hspbp1	-0.0113857														Sh3gl1	-0.0067646				Tns2	-0.00826143
		Hspd1	0.00700991														Sipa1l3	0.0317465				Tns3	-0.0187138
		Htra1	0.00968173														Skp1	0.00139805				Trip6	-0.0126488
		Htra3	0.00410916														Snap23	0.00264292				Vasp	-0.00518674
		Ifi35	-0.0188674														Sptan1	-0.0140702				Vmp1	0.0195759
		Itih2	0.00806012														Sptan1	-0.0140702				Znf384	-0.0108974
		Itm2b	-0.00325241														Sptbn1	-0.0138085
		Kars1	0.0154016														Sptbn1	-0.0138085
		Lamp2	0.0121785														Synpo	0.011528
		Lgals3	0.0219309														Tnks1bp1	0.00504217
		Lgals9	0.0106256														Ubn1	-0.0137754
		Lman2	0.00935808														Vapa	-0.00220644
		Lnpep	0.0293849														Wasf2	0.0122686
		Lox	0.0354663														Wdfy1	-0.0112395
		Loxl1	0.0175556														Wdr1	0.016593
		Loxl2	0.0103637														Ybx3	0.0039037
		Lpl	-0.00481506
		Lrrc32	0.0271132
		Ltbp1	-0.0108632
		Ltbp2	-0.00603458
		Man2a1	0.0247247
		Matn2	0.00090894
		Mcam	0.0593744
		Mif	-0.00217279
		Mmrn2	0.00431016
		Msmp	-0.0157687
		Mtcl2	-0.021151
		Mydgf	-0.00288537
		Nampt	0.0279085
		Nenf	0.0069129
		Nf1	-0.0132595
		Nid1	-0.00542187
		Nid2	-0.00426161
		Nmi	-0.0261866
		Npc1	0.000967813
		Npepps	0.0429333
		Nucb1	0.021127
		Nucb2	0.0380335
		Ofd1	0.0167207
		Olfml2a	0.0269177
		P3h1	-0.011473
		Pcmt1	0.00259868
		Pdia3	0.00300569
		Pdia4	0.0199894
		Pdia6	0.0220191
		Pebp1	-0.00323341
		Pgk1	0.0200865
		Pgrmc1	-0.00135741
		Pgrmc2	-0.00595392
		Pibf1	-0.0002618
		Pla2g6	-0.00302989
		Plat	-0.00309553
		Plau	0.07573
		Plod3	0.00509615
		Pnp	0.0290442
			0.0148869
		Pon2	-0.00772818
		Ppia	-0.000844531
		Prdx4	0.0214393
		Prnp	0.0858138
		Prom1	0.0128764
		Prss23	0.0039668
		Ptprg	0.0266014
		Rap1gds1	-0.0119366
		Reck	0.0340898
		S100a10	0.0110012
		S100a11	0.00799622
		S100a4	0.0228271
		S100a6	0.00322816
		Scpep1	0.0169699
		Sema3c	0.0705173
		Serpinb10	0.0320869
		Serpinb6a	0.00122354
		Serpinb6b	0.0279291
		Serpinb9	0.0234217
		Serpine1	0.0446163
		Serpine2	0.0257706
		Serpinh1	-0.012228
		Sod1	0.0447771
		Sparc	-0.00770863
		Stx4	-0.0139874
		Tbc1d15	0.00176968
		Tf	-0.0058287
		Tfip11	0.000381535
		Tgfb2	0.0267321
		Tgm2	-0.0160731
		Thbd	0.0494654
		Them6	-0.0059732
		Thsd4	-0.00216463
		Timp3	0.000452863
		Tinagl1	-0.0248593
		Tnfrsf11b	-0.00647674
		Tpt1	0.00353642
		Txn	0.0320477
		Vwa1	-0.0113274
