# Supplementary material for: Endocytic turnover of endothelial cell-membrane proteins as a driver of rat blood-brain barrier specialization and dysfunction
Source: iScience. 2026 Jun 5;29(6):116231. doi: 10.1016/j.isci.2026.116231 (PMC13264249; doi:10.1016/j.isci.2026.116231)
Supplement: Table S10. Protein composition (PM TRUE proteins) of DPGP clusters [file mmc11.xlsx]

## Sheet: Sheet1
Table S10. DPGP Cluster protein composition (PM True)
Protein	Cluster number	Phenotype source
Ap2a1	1	Brain (control)
Arf1	1	Brain (control)
Atp6v0d1	1	Brain (control)
Atp6v1b2	1	Brain (control)
Gapdh	1	Brain (control)
P4hb	1	Brain (control)
Pdia4	1	Brain (control)
Pdia6	1	Brain (control)
Prkar1a	1	Brain (control)
Prnp	1	Brain (control)
Rab14	1	Brain (control)
Tm9sf4	1	Brain (control)
Tmed10	1	Brain (control)
Vps26a	1	Brain (control)
Ywhah	1	Brain (control)
Atp6v1d	1	Brain (Inflamed)
Cdk4	1	Brain (Inflamed)
Mios	1	Brain (Inflamed)
Nln	1	Brain (Inflamed)
Pdia6	1	Brain (Inflamed)
Phb1	1	Brain (Inflamed)
Ppa1	1	Brain (Inflamed)
Rab10	1	Brain (Inflamed)
Rab5b	1	Brain (Inflamed)
Rab8a	1	Brain (Inflamed)
Rab8a	1	Brain (Inflamed)
Rhoa	1	Brain (Inflamed)
Sema3c	1	Brain (Inflamed)
Tmed10	1	Brain (Inflamed)
Usp6nl	1	Brain (Inflamed)
Calu	1	Liver
Erp29	1	Liver
Lgals3	1	Liver
Mfge8	1	Liver
Ofd1	1	Liver
Prnp	1	Liver
Tmed10	1	Liver
Vasp	1	Liver
Ap1g1	1	Lung
Ap2m1	1	Lung
B2m	1	Lung
Calu	1	Lung
Chmp5	1	Lung
Col5a2	1	Lung
Epha2	1	Lung
Ero1a	1	Lung
Olr1	1	Lung
Arfgef2	2	Brain (control)
Cep68	2	Brain (control)
Chmp2b	2	Brain (control)
Col4a1	2	Brain (control)
Epb41l2	2	Brain (control)
Gpd1l1	2	Brain (control)
Lancl2	2	Brain (control)
Rhog	2	Brain (control)
Rig1	2	Brain (control)
Rps13	2	Brain (control)
Sptbn1	2	Brain (control)
Sptbn1	2	Brain (control)
Abcg3l4	2	Brain (Inflamed)
Ankfy1	2	Brain (Inflamed)
Arhgef40	2	Brain (Inflamed)
Becn1	2	Brain (Inflamed)
Clasp1	2	Brain (Inflamed)
Cog3	2	Brain (Inflamed)
Dpysl2	2	Brain (Inflamed)
Ecpas	2	Brain (Inflamed)
Ehd3	2	Brain (Inflamed)
Napa	2	Brain (Inflamed)
Niban2	2	Brain (Inflamed)
Nmt1	2	Brain (Inflamed)
Pi4ka	2	Brain (Inflamed)
Sgpp1	2	Brain (Inflamed)
Tcaf2c	2	Brain (Inflamed)
Tmem87a	2	Brain (Inflamed)
Tradd	2	Brain (Inflamed)
Vcan	2	Brain (Inflamed)
Vim	2	Brain (Inflamed)
Vps33b	2	Brain (Inflamed)
Agrn	2	Liver
Emilin1	2	Liver
Itih2	2	Liver
Nid1	2	Liver
Nid2	2	Liver
Vcan	2	Liver
Adamtsl4	2	Lung
Arhgef28	2	Lung
Cap1	2	Lung
Palm	2	Lung
Pikfyve	2	Lung
Rheb	2	Lung
Vdac1	2	Lung
Vps4a	2	Lung
Agrn	3	Brain (control)
Hspg2	3	Brain (control)
Napa	3	Brain (control)
Nsun2	3	Brain (control)
Sdcbp	3	Brain (control)
Col3a1	3	Brain (Inflamed)
Nid2	3	Brain (Inflamed)
Atp6v1c1	3	Liver
Tfip11	3	Liver
Amotl2	3	Lung
Atp6v1d	3	Lung
Nktr	3	Lung
Ubn1	3	Lung
Aldh3b1	4	Brain (control)
Apoo	4	Brain (control)
Cdipt	4	Brain (control)
Fscn1	4	Brain (control)
Gapvd1	4	Brain (control)
Hip1	4	Brain (control)
Lasp1	4	Brain (control)
Mark3	4	Brain (control)
Nbea	4	Brain (control)
Pals2	4	Brain (control)
Parva	4	Brain (control)
Pip4k2b	4	Brain (control)
Rab3gap2	4	Brain (control)
Rheb	4	Brain (control)
Sh3glb1	4	Brain (control)
Smad3	4	Brain (control)
Atp2c1	4	Brain (Inflamed)
Gpd1l1	4	Brain (Inflamed)
Hip1r	4	Brain (Inflamed)
Nck1	4	Brain (Inflamed)
Rab3gap2	4	Brain (Inflamed)
Sh3bp4	4	Brain (Inflamed)
Vapb	4	Brain (Inflamed)
Gpsm1	4	Liver
Itch	4	Liver
Myo9b	4	Liver
Myo9b	4	Liver
Prss23	4	Liver
Rps27	4	Liver
Vps33a	4	Liver
Ccdc93	4	Lung
Gpsm1	4	Lung
Llgl1	4	Lung
Napa	4	Lung
Ptpn23	4	Lung
Rplp0	4	Lung
Serpinh1	4	Lung
Serpinh1	4	Lung
Sumo1	4	Lung
Akt1	5	Brain (control)
Arhgap17	5	Brain (control)
Calr	5	Brain (control)
Cgnl1	5	Brain (control)
Mark2	5	Brain (control)
Nmt1	5	Brain (control)
Plekha1	5	Brain (control)
Rsu1	5	Brain (control)
Slc7a5	5	Brain (control)
Ano10	5	Brain (Inflamed)
Ap3d1	5	Brain (Inflamed)
Atp6v1c1	5	Brain (Inflamed)
Cnot2	5	Brain (Inflamed)
Copa	5	Brain (Inflamed)
Ehd4	5	Brain (Inflamed)
Epb41l5	5	Brain (Inflamed)
Gak	5	Brain (Inflamed)
Iqgap1	5	Brain (Inflamed)
Map2k1	5	Brain (Inflamed)
Niban1	5	Brain (Inflamed)
Ptpn23	5	Brain (Inflamed)
Rab12	5	Brain (Inflamed)
Rab21	5	Brain (Inflamed)
Rpl18	5	Brain (Inflamed)
Srp68	5	Brain (Inflamed)
Stat2	5	Brain (Inflamed)
Usp10	5	Brain (Inflamed)
Alg10b	5	Liver
Gpam	5	Liver
Hax1	5	Liver
Heatr5a	5	Liver
Samd9l1	5	Liver
Them6	5	Liver
Anxa1	5	Lung
Cnp	5	Lung
Hax1	5	Lung
Hsp90ab1	5	Lung
Map2k2	5	Lung
Nmt1	5	Lung
Nsf	5	Lung
Pi4k2a	5	Lung
Ppib	5	Lung
Rab4b	5	Lung
Rab7a	5	Lung
Septin7	5	Lung
Brpf1	6	Brain (control)
Cryab	6	Brain (control)
Emilin1	6	Brain (control)
Lmo7	6	Brain (control)
Matn2	6	Brain (control)
Myh10	6	Brain (control)
Pals1	6	Brain (control)
Pi4k2a	6	Brain (control)
Pikfyve	6	Brain (control)
Tmem120a	6	Brain (control)
Atp1b1	6	Brain (Inflamed)
Chmp5	6	Brain (Inflamed)
Dab2	6	Brain (Inflamed)
Fbln2	6	Brain (Inflamed)
Plekhg5	6	Brain (Inflamed)
Them6	6	Brain (Inflamed)
Thsd4	6	Brain (Inflamed)
Actn4	6	Lung
Dsp	7	Brain (control)
Eprs1	7	Brain (control)
Gsto1	7	Brain (control)
Jup	7	Brain (control)
Pcmt1	7	Brain (control)
Rpl18	7	Brain (control)
Slc3a2	7	Brain (control)
Stim2	7	Brain (control)
Calr	7	Brain (Inflamed)
Cpne3	7	Brain (Inflamed)
Crk	7	Brain (Inflamed)
Ctsd	7	Brain (Inflamed)
Grk2	7	Brain (Inflamed)
Hspa4	7	Brain (Inflamed)
Hspd1	7	Brain (Inflamed)
Lman2	7	Brain (Inflamed)
P4hb	7	Brain (Inflamed)
Pip4k2b	7	Brain (Inflamed)
Sdhb	7	Brain (Inflamed)
Bicd2	7	Liver
Cap1	7	Liver
Galnt1	7	Liver
Man2a1	7	Liver
Ncl	7	Liver
Osbp	7	Liver
Plcg1	7	Liver
Arhgap21	7	Lung
Bag6	7	Lung
Csk	7	Lung
Jup	7	Lung
Pkp1	7	Lung
Sipa1l3	7	Lung
Adprh	8	Brain (control)
B2m	8	Brain (control)
Ctsd	8	Brain (control)
Ddx3x	8	Brain (control)
Gars1	8	Brain (control)
Gas6	8	Brain (control)
Glg1	8	Brain (control)
Hnrnpu	8	Brain (control)
Mapk1	8	Brain (control)
Myo1e	8	Brain (control)
Osbp	8	Brain (control)
Plod3	8	Brain (control)
Ptpn11	8	Brain (control)
Rack1	8	Brain (control)
Rock1	8	Brain (control)
Rock1	8	Brain (control)
Stxbp3	8	Brain (control)
Txn	8	Brain (control)
Vcl	8	Brain (control)
Vdac1	8	Brain (control)
Actr1a	8	Brain (Inflamed)
Atp6v1b2	8	Brain (Inflamed)
B2m	8	Brain (Inflamed)
Capn2	8	Brain (Inflamed)
Cat	8	Brain (Inflamed)
Fermt2	8	Brain (Inflamed)
Got2	8	Brain (Inflamed)
Gsto1	8	Brain (Inflamed)
Lamb1	8	Brain (Inflamed)
Lrrc8c	8	Brain (Inflamed)
Nucb2	8	Brain (Inflamed)
Pdia4	8	Brain (Inflamed)
Ppp1ca	8	Brain (Inflamed)
Sorbs3	8	Brain (Inflamed)
Tmx3	8	Brain (Inflamed)
Vapa	8	Brain (Inflamed)
Add1	8	Liver
Col5a2	8	Liver
Ero1a	8	Liver
Kif5b	8	Liver
Nucb1	8	Liver
Nucb2	8	Liver
Pafah1b2	8	Liver
Pnp	8	Liver
Ptpn11	8	Liver
Septin5	8	Liver
Vps28	8	Lung
Actr3	9	Brain (control)
Atp7a	9	Brain (control)
Cdk5	9	Brain (control)
Hspa1a	9	Brain (control)
Llgl1	9	Brain (control)
Mgst2	9	Brain (control)
Mospd2	9	Brain (control)
Myo6	9	Brain (control)
Pawr	9	Brain (control)
Rrp12	9	Brain (control)
Rrp12	9	Brain (control)
Xrn1	9	Brain (control)
Col1a2	9	Brain (Inflamed)
Ogt	9	Brain (Inflamed)
Rai14	9	Brain (Inflamed)
Rgp1	9	Brain (Inflamed)
Scrib	9	Brain (Inflamed)
Svil	9	Brain (Inflamed)
Vwa1	9	Brain (Inflamed)
Add3	9	Liver
Ap1m1	9	Liver
Dicer1	9	Liver
Dnajb4	9	Liver
Epb41	9	Liver
Epb41	9	Liver
Hspa14	9	Liver
Lamc1	9	Liver
Pkp4	9	Liver
Ppp2r1a	9	Liver
Rap1gds1	9	Liver
Snx3	9	Liver
Tmx3	9	Liver
Ttll12	9	Liver
Afdn	9	Lung
Afdn	9	Lung
Ppih	9	Lung
Tollip	9	Lung
Arhgap21	10	Brain (control)
Hcfc2	10	Brain (control)
Skp1	10	Brain (control)
Strn	10	Brain (control)
Cgnl1	10	Brain (Inflamed)
Dbn1	10	Brain (Inflamed)
Macf1	10	Brain (Inflamed)
Macf1	10	Brain (Inflamed)
Map7	10	Brain (Inflamed)
Pard3	10	Brain (Inflamed)
Specc1l	10	Brain (Inflamed)
Srgap2	10	Brain (Inflamed)
Ubn1	10	Brain (Inflamed)
Adprh	10	Liver
Col1a1	10	Liver
Col1a2	10	Liver
Itgb1	10	Liver
Map4k4	10	Liver
Traf6	10	Liver
Usp4	10	Liver
Xrcc5	10	Liver
Actr2	10	Lung
Actr3	10	Lung
Arpc2	10	Lung
Arpc2	10	Lung
Lmo7	10	Lung
Podxl	10	Lung
Ranbp9	10	Lung
Tgfbr2	10	Lung
Bcr	11	Brain (control)
Ppih	11	Brain (control)
Scrib	11	Brain (control)
Uqcrfs1	11	Brain (control)
Bicd2	11	Brain (Inflamed)
Itch	11	Brain (Inflamed)
Klhl7	11	Brain (Inflamed)
Mycbp2	11	Brain (Inflamed)
Ccdc93	11	Liver
Cnp	11	Liver
P3h1	11	Liver
Rab38	11	Liver
Snx17	11	Liver
Snx4	11	Liver
Tgfbrap1	11	Liver
Anxa5	12	Brain (control)
Eif2b1	12	Brain (control)
Hmgb1	12	Brain (control)
Kras	12	Brain (control)
Magt1	12	Brain (control)
Mif	12	Brain (control)
Pdia3	12	Brain (control)
Pxk	12	Brain (control)
Rab10	12	Brain (control)
Rab11b	12	Brain (control)
Rras	12	Brain (control)
S100a6	12	Brain (control)
Tbc1d10b	12	Brain (control)
Vps8	12	Brain (control)
Anxa2	12	Brain (Inflamed)
Atp6v0a1	12	Brain (Inflamed)
Cul1	12	Brain (Inflamed)
Derl1	12	Brain (Inflamed)
Gnai2	12	Brain (Inflamed)
Gnaq	12	Brain (Inflamed)
Pdcd6ip	12	Brain (Inflamed)
Prkaca	12	Brain (Inflamed)
Rab7a	12	Brain (Inflamed)
Stat3	12	Brain (Inflamed)
Synj1	12	Brain (Inflamed)
Vps33a	12	Brain (Inflamed)
Bcap31	12	Liver
H1-1	12	Liver
Nin	12	Liver
Clic4	12	Lung
Fbln2	12	Lung
Hsp90aa1	12	Lung
Pdia3	12	Lung
Pdia6	12	Lung
Ppia	12	Lung
Tm9sf4	12	Lung
Apob	13	Brain (control)
Hsp90aa1	13	Brain (control)
Hsp90ab1	13	Brain (control)
Mapk3	13	Brain (control)
Pacsin2	13	Brain (control)
Pkn2	13	Brain (control)
Ppp3ca	13	Brain (control)
Rab12	13	Brain (control)
Rab33b	13	Brain (control)
Rac1	13	Brain (control)
Rdx	13	Brain (control)
Rock2	13	Brain (control)
Serpinb6a	13	Brain (control)
Stx6	13	Brain (control)
Tbc1d15	13	Brain (control)
Tbcd	13	Brain (control)
Vapa	13	Brain (control)
Ybx3	13	Brain (control)
Ybx3	13	Brain (control)
Atp1a1	13	Brain (Inflamed)
Ckap4	13	Brain (Inflamed)
Itpr1	13	Brain (Inflamed)
Nbea	13	Brain (Inflamed)
Pxdn	13	Brain (Inflamed)
Rpsa	13	Brain (Inflamed)
Sparc	13	Brain (Inflamed)
Sri	13	Brain (Inflamed)
Ykt6	13	Brain (Inflamed)
Ywhah	13	Brain (Inflamed)
Chmp2b	13	Liver
H4c2	13	Liver
Hmgb1	13	Liver
Rps6kb1	13	Liver
Sema3c	13	Liver
Ttc7b	13	Liver
Vapa	13	Lung
Vapa	13	Lung
Capn1	14	Brain (control)
Cul3	14	Brain (control)
Gsr	14	Brain (control)
Usp10	14	Brain (control)
C1qbp	14	Brain (Inflamed)
Col18a1	14	Brain (Inflamed)
Ctbp1	14	Brain (Inflamed)
Prkcsh	14	Brain (Inflamed)
Septin8	14	Brain (Inflamed)
Skp1	14	Brain (Inflamed)
Traf6	14	Brain (Inflamed)
Aldh3b1	14	Liver
Arhgap21	14	Liver
Arhgdia	14	Liver
Atic	14	Liver
Atp6v0a1	14	Liver
Atp6v0d1	14	Liver
Coro1b	14	Liver
Eea1	14	Liver
Fxr2	14	Liver
Gstm1	14	Liver
Rac1	14	Liver
Septin7	14	Liver
Stat3	14	Liver
Stxbp3	14	Liver
Tsg101	14	Liver
Usp14	14	Liver
Vcl	14	Liver
Vps26a	14	Liver
Ywhag	14	Liver
Ahnak	14	Lung
Ahnak	14	Lung
C1qbp	14	Lung
Eea1	14	Lung
Plcg1	14	Lung
Sh3bgrl1	14	Lung
Fn1	15	Brain (control)
Pgk1	15	Brain (control)
Ppia	15	Brain (control)
Prkcb	15	Brain (control)
Prss23	15	Brain (control)
Rnh1	15	Brain (control)
Snx18	15	Brain (control)
Tollip	15	Brain (control)
Anxa5	15	Brain (Inflamed)
Cfl1	15	Brain (Inflamed)
Phldb1	15	Brain (Inflamed)
Prkcb	15	Brain (Inflamed)
Eif2b1	15	Liver
Lamb2	15	Liver
Rock1	15	Liver
Ap2s1	15	Lung
Apob	15	Lung
Arfgap3	15	Lung
Wdfy1	15	Lung
Aak1	16	Brain (control)
Afdn	16	Brain (control)
Afdn	16	Brain (control)
Arhgef28	16	Brain (control)
Arhgef7	16	Brain (control)
Arhgef7	16	Brain (control)
Ehd4	16	Brain (control)
Maea	16	Brain (control)
Ndrg1	16	Brain (control)
Rgp1	16	Brain (control)
Swap70	16	Brain (control)
Smad3	16	Brain (Inflamed)
Snap47	16	Brain (Inflamed)
Srpk2	16	Brain (Inflamed)
Stx6	16	Brain (Inflamed)
Vasp	16	Brain (Inflamed)
Atp1a2	16	Liver
Atp1b1	16	Liver
Atp5po	16	Liver
Cryab	16	Liver
Diaph1	16	Liver
Gapvd1	16	Liver
Map2k1	16	Liver
Pdcd6ip	16	Liver
Pik3c2a	16	Liver
Pkn2	16	Liver
Rplp0	16	Liver
Rps13	16	Liver
Slc2a1	16	Liver
Stat2	16	Liver
Stxbp2	16	Liver
Synj1	16	Liver
Anxa2	16	Lung
Arhgef2	16	Lung
Atp11c	16	Lung
Cdc42bpb	16	Lung
H4c2	16	Lung
Homer3	16	Lung
Plekhg5	16	Lung
Prkcb	16	Lung
Pxk	16	Lung
Rab12	16	Lung
Rab1A	16	Lung
Rab22a	16	Lung
Rab34	16	Lung
Rab9a	16	Lung
Stoml2	16	Lung
Abcg3l4	17	Brain (control)
Chmp5	17	Brain (control)
Epb41l5	17	Brain (control)
Map3k7	17	Brain (control)
Pafah1b2	17	Brain (control)
Pld1	17	Brain (control)
Ranbp9	17	Brain (control)
Sgk3	17	Brain (control)
Sh3bgrl1	17	Brain (control)
Xpo6	17	Brain (control)
Ptk7	17	Brain (Inflamed)
Spg11	17	Brain (Inflamed)
Uvrag	17	Brain (Inflamed)
Yipf3	17	Brain (Inflamed)
Fbn1	17	Liver
Hgs	17	Liver
Hspg2	17	Liver
Rab13	17	Liver
Rrp12	17	Liver
Rrp12	17	Liver
Syne2	17	Liver
Eppk1	17	Lung
Eps8	17	Lung
Appl1	18	Brain (control)
Atp2b1	18	Brain (control)
Col3a1	18	Brain (control)
Copb1	18	Brain (control)
Gpsm1	18	Brain (control)
Klhl7	18	Brain (control)
Loxl2	18	Brain (control)
Ltbp1	18	Brain (control)
Rap2c	18	Brain (control)
Tcaf2c	18	Brain (control)
Tmem87a	18	Brain (control)
Usp14	18	Brain (control)
Vim	18	Brain (control)
Vps33b	18	Brain (control)
Yipf3	18	Brain (control)
Erlin2	18	Brain (Inflamed)
Plat	18	Brain (Inflamed)
Ppib	18	Brain (Inflamed)
Cul1	18	Liver
Brpf1	18	Lung
Ctnna1	18	Lung
Dlg1	18	Lung
Hnrnpa2b1	18	Lung
Hspa1a	18	Lung
Lamb2	18	Lung
Map1b	18	Lung
Serpine1	18	Lung
Tln1	18	Lung
Akt2	19	Brain (control)
Atp1b1	19	Brain (control)
Dab2	19	Brain (control)
Derl1	19	Brain (control)
Dock5	19	Brain (control)
Jak2	19	Brain (control)
Mtmr1	19	Brain (control)
Plxnb2	19	Brain (control)
Ppp1cc	19	Brain (control)
Prkca	19	Brain (control)
Rab22a	19	Brain (control)
Rasa1	19	Brain (control)
S100a10	19	Brain (control)
Snx12	19	Brain (control)
Stxbp2	19	Brain (control)
Lancl1	19	Brain (Inflamed)
Map3k7	19	Brain (Inflamed)
Ncam1	19	Brain (Inflamed)
Ppfibp1	19	Brain (Inflamed)
Ppfibp1	19	Brain (Inflamed)
Rab34	19	Brain (Inflamed)
Rab9a	19	Brain (Inflamed)
Stxbp2	19	Brain (Inflamed)
Wdr1	19	Brain (Inflamed)
Actn4	19	Liver
Arl2	19	Liver
Tjp1	19	Liver
Tjp1	19	Liver
Cpne2	19	Lung
Dctn4	19	Lung
Hspa4	19	Lung
Mapk1	19	Lung
Nae1	19	Lung
Smad3	19	Lung
Clu	20	Brain (control)
Col5a2	20	Brain (control)
Flad1	20	Brain (control)
Hsd17b12	20	Brain (control)
Lama5	20	Brain (control)
Lamb2	20	Brain (control)
Lamc1	20	Brain (control)
Nid1	20	Brain (control)
Pfn1	20	Brain (control)
Rab9a	20	Brain (control)
Scrn1	20	Brain (control)
Septin5	20	Brain (control)
Thsd4	20	Brain (control)
Vps28	20	Brain (control)
Vps33a	20	Brain (control)
Cdk5	20	Brain (Inflamed)
Csk	20	Brain (Inflamed)
Gsdmd	20	Brain (Inflamed)
Mmp14	20	Brain (Inflamed)
Nsf	20	Brain (Inflamed)
Rock1	20	Brain (Inflamed)
Rock1	20	Brain (Inflamed)
Tgfbrap1	20	Brain (Inflamed)
Vps26a	20	Brain (Inflamed)
Asph	20	Liver
Appl1	20	Lung
Capns1	20	Lung
Galnt1	20	Lung
Gpi	20	Lung
Itsn2	20	Lung
Pdlim1	20	Lung
Zyx	20	Lung
Abcc4	21	Brain (control)
Acsl3	21	Brain (control)
Ccdc88a	21	Brain (control)
Dennd4c	21	Brain (control)
Erlin2	21	Brain (control)
Htt	21	Brain (control)
Mapre1	21	Brain (control)
Nae1	21	Brain (control)
P3h1	21	Brain (control)
Pafah1b1	21	Brain (control)
Prkaca	21	Brain (control)
Rin3	21	Brain (control)
Snx17	21	Brain (control)
Wdfy1	21	Brain (control)
Abcc1	21	Brain (Inflamed)
Atp11c	21	Brain (Inflamed)
Cdipt	21	Brain (Inflamed)
Pon2	21	Brain (Inflamed)
Ripk2	21	Brain (Inflamed)
Rpl11	21	Brain (Inflamed)
Vmp1	21	Brain (Inflamed)
Bmp1	21	Liver
Cdk5rap2	21	Liver
Clu	21	Liver
Mmp14	21	Liver
Nacc1	21	Liver
Pxdn	21	Liver
Gsr	21	Lung
Ndrg1	21	Lung
Nid1	21	Lung
Snx5	21	Lung
Atp11c	22	Brain (control)
Atp6v1d	22	Brain (control)
Bag6	22	Brain (control)
Ezr	22	Brain (control)
Irak3	22	Brain (control)
Itgb4	22	Brain (control)
Lgals3	22	Brain (control)
Mycbp2	22	Brain (control)
Phldb1	22	Brain (control)
Ppl	22	Brain (control)
Ptpn2	22	Brain (control)
Rab31	22	Brain (control)
Rab34	22	Brain (control)
Rab38	22	Brain (control)
Rin1	22	Brain (control)
Sgpp1	22	Brain (control)
Tln2	22	Brain (control)
Tom1	22	Brain (control)
Ttc7a	22	Brain (control)
Vcan	22	Brain (control)
Anxa3	22	Brain (Inflamed)
Myh10	22	Brain (Inflamed)
Ppp1cc	22	Brain (Inflamed)
Dlg1	22	Liver
Dnajb11	22	Liver
Jcad	22	Liver
Myo1d	22	Liver
Pafah1b1	22	Liver
Ykt6	22	Liver
Actn1	22	Lung
Hcfc2	22	Lung
Hsd17b8	22	Lung
Jcad	22	Lung
Lpp	22	Lung
Specc1l	22	Lung
Vasp	22	Lung
Ddx50	23	Brain (control)
Dst	23	Brain (control)
Eppk1	23	Brain (control)
Itpr3	23	Brain (control)
Pibf1	23	Brain (control)
Ppie	23	Brain (control)
Utp20	23	Brain (control)
Ezr	23	Brain (Inflamed)
Nacc1	23	Brain (Inflamed)
Nktr	23	Brain (Inflamed)
Peak1	23	Brain (Inflamed)
Sptan1	23	Brain (Inflamed)
Sptan1	23	Brain (Inflamed)
Syne2	23	Brain (Inflamed)
Tfip11	23	Brain (Inflamed)
Tln2	23	Brain (Inflamed)
Utp20	23	Brain (Inflamed)
Col18a1	23	Liver
Mtmr1	23	Liver
Ppil2	23	Liver
Ppig	23	Lung
Aimp1	24	Brain (control)
Amfr	24	Brain (control)
Coq8b	24	Brain (control)
Dvl2	24	Brain (control)
Map2k1	24	Brain (control)
Map4k5	24	Brain (control)
Mlkl	24	Brain (control)
Rab43	24	Brain (control)
Rps6kb1	24	Brain (control)
Stx4	24	Brain (control)
Apoo	24	Brain (Inflamed)
Hax1	24	Brain (Inflamed)
Hspa5	24	Brain (Inflamed)
Inppl1	24	Brain (Inflamed)
Pkn2	24	Brain (Inflamed)
Bicd2	24	Lung
Bmp1	24	Lung
Matn2	24	Lung
Sccpdh	24	Lung
Cdc42ep1	25	Brain (control)
Kifc1	25	Brain (control)
Ppfibp1	25	Brain (control)
Ppfibp1	25	Brain (control)
Ckb	25	Brain (Inflamed)
Nisch	25	Brain (Inflamed)
Amfr	25	Liver
Dock4	25	Liver
Mapre2	25	Liver
Nlrx1	25	Liver
Piezo1	25	Liver
Pikfyve	25	Liver
Ppp2r5a	25	Liver
Rer1	25	Liver
Rin3	25	Liver
Sh3bp4	25	Liver
Vmp1	25	Liver
Vps8	25	Liver
Alg10b	25	Lung
Ano10	25	Lung
Arf1	25	Lung
Atp2c1	25	Lung
Carmil1	25	Lung
Cdk5	25	Lung
Clptm1	25	Lung
Copa	25	Lung
Cryab	25	Lung
Derl2	25	Lung
Dock4	25	Lung
Fryl	25	Lung
Itpr2	25	Lung
Itpr2	25	Lung
Nlrx1	25	Lung
Pdlim7	25	Lung
Prkaca	25	Lung
Prkaca	25	Lung
Rig1	25	Lung
Snap47	25	Lung
Vmp1	25	Lung
Wasf2	25	Lung
Xpo6	25	Lung
Yipf3	25	Lung
Zzef1	25	Lung
Adam10	26	Brain (control)
Anxa7	26	Brain (control)
Arhgap35	26	Brain (control)
Atp5f1a	26	Brain (control)
Capns1	26	Brain (control)
Cat	26	Brain (control)
Cpne3	26	Brain (control)
Dnajb11	26	Brain (control)
Eps15l1	26	Brain (control)
Fermt2	26	Brain (control)
Galnt1	26	Brain (control)
Hspd1	26	Brain (control)
Inppl1	26	Brain (control)
Kars1	26	Brain (control)
Lman2	26	Brain (control)
Msn	26	Brain (control)
Phb1	26	Brain (control)
Picalm	26	Brain (control)
Prdx3	26	Brain (control)
Rab8b	26	Brain (control)
Ybx1	26	Brain (control)
Akr1b8	26	Brain (Inflamed)
Axl	26	Brain (Inflamed)
Cap1	26	Brain (Inflamed)
Capn1	26	Brain (Inflamed)
Gapdh	26	Brain (Inflamed)
Lrrc8a	26	Brain (Inflamed)
Mfge8	26	Brain (Inflamed)
Pnp	26	Brain (Inflamed)
Ptprg	26	Brain (Inflamed)
Rras2	26	Brain (Inflamed)
Samd9l1	26	Brain (Inflamed)
Tfrc	26	Brain (Inflamed)
Vps26b	26	Brain (Inflamed)
Chmp5	26	Liver
Dpysl2	26	Liver
Hspbp1	26	Liver
Prkaca	26	Liver
Axl	26	Lung
Flna	26	Lung
Rab10	26	Lung
Ano6	27	Brain (control)
Atp1a2	27	Brain (control)
Atp5po	27	Brain (control)
Cav1	27	Brain (control)
Col1a2	27	Brain (control)
Gnb1	27	Brain (control)
Gnpat	27	Brain (control)
Gopc	27	Brain (control)
Hspa14	27	Brain (control)
Itsn2	27	Brain (control)
Lrrc8a	27	Brain (control)
Lrrc8c	27	Brain (control)
Mfge8	27	Brain (control)
Mrpl58	27	Brain (control)
Nceh1	27	Brain (control)
Plat	27	Brain (control)
Plcg1	27	Brain (control)
Podxl	27	Brain (control)
Ppib	27	Brain (control)
Samd9l1	27	Brain (control)
Sdhb	27	Brain (control)
Septin8	27	Brain (control)
Sipa1	27	Brain (control)
Srpk2	27	Brain (control)
Stom	27	Brain (control)
Synj1	27	Brain (control)
Them6	27	Brain (control)
Tln1	27	Brain (control)
Tmx3	27	Brain (control)
Ykt6	27	Brain (control)
Akap13	27	Brain (Inflamed)
Ndrg1	27	Brain (Inflamed)
Pgrmc2	27	Brain (Inflamed)
Tmem120a	27	Brain (Inflamed)
Arfgap3	27	Liver
Clta	27	Liver
Sgk3	27	Liver
Usp10	27	Liver
Aldh3b1	27	Lung
Arhgap17	27	Lung
Dennd4c	27	Lung
Itpr3	27	Lung
Kars1	27	Lung
Lrrc8c	27	Lung
Mapre2	27	Lung
Mark3	27	Lung
Pten	27	Lung
Rab38	27	Lung
Rap2c	27	Lung
Sgk3	27	Lung
Snx1	27	Lung
Tradd	27	Lung
Abcc1	28	Brain (control)
Adamtsl4	28	Brain (control)
Ptpn23	28	Brain (control)
Usp8	28	Brain (control)
Wls	28	Brain (control)
Slc16a1	28	Brain (Inflamed)
Brpf1	28	Liver
Cep68	28	Liver
Cgnl1	28	Liver
Csk	28	Liver
Ctbp1	28	Liver
Myo5a	28	Liver
Myo5a	28	Liver
Ogt	28	Liver
Pcmt1	28	Liver
Ppih	28	Liver
Rbmx	28	Liver
Asph	28	Lung
Klhl7	28	Lung
Nampt	28	Lung
Pdia4	28	Lung
Pgrmc1	28	Lung
Pgrmc2	28	Lung
Prkcsh	28	Lung
Usp14	28	Lung
Anln	29	Brain (control)
Arhgef2	29	Brain (control)
Calu	29	Brain (control)
Calu	29	Brain (control)
Ctnnd1	29	Brain (control)
Ehd1	29	Brain (control)
Exoc1	29	Brain (control)
Fxr2	29	Brain (control)
Ilk	29	Brain (control)
Iqgap3	29	Brain (control)
Lpp	29	Brain (control)
Pdlim7	29	Brain (control)
Trip6	29	Brain (control)
Vav3	29	Brain (control)
Zyx	29	Brain (control)
Arhgef2	29	Brain (Inflamed)
Ckap5	29	Brain (Inflamed)
Kif5b	29	Brain (Inflamed)
Rhog	29	Brain (Inflamed)
Rps13	29	Brain (Inflamed)
Akap10	29	Liver
Ap3b1	29	Liver
Ap3d1	29	Liver
Ckap4	29	Liver
Htt	29	Liver
Ldlrap1	29	Liver
Map2k2	29	Liver
Parp14	29	Liver
Rig1	29	Liver
Slc16a1	29	Liver
Tmem87a	29	Liver
Ano6	29	Lung
Ap3b1	29	Lung
Arl6ip5	29	Lung
Casp8	29	Lung
Dhrsx	29	Lung
Flad1	29	Lung
Focad	29	Lung
Gapvd1	29	Lung
Nsun2	29	Lung
Plxnb2	29	Lung
Prkd2	29	Lung
Rap1gds1	29	Lung
Samd9l1	29	Lung
Slc27a4	29	Lung
Slc2a1	29	Lung
Slc7a5	29	Lung
Sympk	29	Lung
Tcaf2c	29	Lung
Tmem87a	29	Lung
Vps33b	29	Lung
Hspa8	30	Brain (control)
Klc2	30	Brain (control)
Plaa	30	Brain (control)
Ptpn1	30	Brain (control)
Snx1	30	Brain (control)
Vps4a	30	Brain (control)
Clu	30	Brain (Inflamed)
Hspa2	30	Brain (Inflamed)
Sh3glb1	30	Brain (Inflamed)
Sptbn1	30	Brain (Inflamed)
Sptbn1	30	Brain (Inflamed)
Apob	30	Liver
Arhgap18	30	Liver
Gpd1l1	30	Liver
Parva	30	Liver
Rsu1	30	Liver
Arid1b	30	Lung
Nid2	30	Lung
Acsl5	31	Brain (control)
Aip	31	Brain (control)
Clta	31	Brain (control)
Col12a1	31	Brain (control)
Gnai3	31	Brain (control)
Igfbp7	31	Brain (control)
Lamb1	31	Brain (control)
Miga2	31	Brain (control)
Nsf	31	Brain (control)
Pten	31	Brain (control)
Vapb	31	Brain (control)
Vps16	31	Brain (control)
Aip	31	Brain (Inflamed)
Arhgap18	31	Brain (Inflamed)
Arhgap35	31	Brain (Inflamed)
Cltc	31	Brain (Inflamed)
Itsn2	31	Brain (Inflamed)
Plod3	31	Brain (Inflamed)
Rplp0	31	Brain (Inflamed)
Sccpdh	31	Brain (Inflamed)
Septin2	31	Brain (Inflamed)
Tbc1d10b	31	Brain (Inflamed)
Tbc1d15	31	Brain (Inflamed)
Tbcd	31	Brain (Inflamed)
Gsr	31	Liver
Igfbp7	31	Liver
Wls	31	Liver
Septin5	31	Lung
Adnp	32	Brain (control)
Alg10b	32	Brain (Inflamed)
Bag6	32	Brain (Inflamed)
Itpr2	32	Brain (Inflamed)
Itpr2	32	Brain (Inflamed)
Itpr3	32	Brain (Inflamed)
Lrrc45	32	Brain (Inflamed)
Nin	32	Brain (Inflamed)
Pkp2	32	Brain (Inflamed)
Plec	32	Brain (Inflamed)
Plec	32	Brain (Inflamed)
Ppl	32	Brain (Inflamed)
Stim2	32	Brain (Inflamed)
Matn2	32	Liver
Mif	32	Liver
Syne2	32	Lung
Casp8	33	Brain (control)
Cnp	33	Brain (control)
Col4a2	33	Brain (control)
Itch	33	Brain (control)
Rabgap1l	33	Brain (control)
Snx4	33	Brain (control)
Sptan1	33	Brain (control)
Sptan1	33	Brain (control)
Stat2	33	Brain (control)
Tgm2	33	Brain (control)
Vwa1	33	Brain (control)
Irgm	33	Brain (Inflamed)
Lgals3	33	Brain (Inflamed)
Nsun2	33	Brain (Inflamed)
Pip5k1a	33	Brain (Inflamed)
Snx1	33	Brain (Inflamed)
Gak	33	Liver
Magt1	33	Liver
Ckap4	33	Lung
Magt1	33	Lung
Snap23	33	Lung
Tbc1d10b	33	Lung
Erbin	34	Brain (control)
Gsdmd	34	Brain (control)
Gstm1	34	Brain (control)
Lin7c	34	Brain (control)
Mios	34	Brain (control)
Ppid	34	Brain (control)
Serpine1	34	Brain (control)
Slc27a4	34	Brain (control)
Cbl	34	Brain (Inflamed)
Ppid	34	Brain (Inflamed)
Prkar1a	34	Brain (Inflamed)
Ttll12	34	Brain (Inflamed)
Vps29	34	Brain (Inflamed)
Atp6v1b2	34	Liver
Itsn2	34	Liver
Lama5	34	Liver
Mcc	34	Liver
Pibf1	34	Liver
Rab5b	34	Liver
Rai14	34	Liver
Ap2a1	34	Lung
Clint1	34	Lung
Gstm1	34	Lung
Usp6nl	34	Lung
Anxa11	35	Brain (control)
Atp5f1b	35	Brain (control)
Coro1c	35	Brain (control)
Ddost	35	Brain (control)
Ddx6	35	Brain (control)
Eps15	35	Brain (control)
Got2	35	Brain (control)
Itga5	35	Brain (control)
Itga6	35	Brain (control)
Itgb1	35	Brain (control)
Myadm	35	Brain (control)
Myh9	35	Brain (control)
Myh9	35	Brain (control)
Myof	35	Brain (control)
Nln	35	Brain (control)
Olr1	35	Brain (control)
Tfrc	35	Brain (control)
Cpne1	35	Brain (Inflamed)
Fscn1	35	Brain (Inflamed)
Itga3	35	Brain (Inflamed)
Lasp1	35	Brain (Inflamed)
Mif	35	Brain (Inflamed)
Akr1b8	35	Liver
Arhgap17	35	Liver
Fscn1	35	Liver
Pgk1	35	Liver
Ppia	35	Liver
Add1	35	Lung
Iqgap3	35	Lung
Myo9b	35	Lung
Myo9b	35	Lung
Plec	35	Lung
Plec	35	Lung
Ppfibp1	35	Lung
Stat3	35	Lung
Ybx1	35	Lung
Arap1	36	Brain (control)
Arl2	36	Brain (control)
Eno1	36	Brain (control)
Erp44	36	Brain (control)
Ppa1	36	Brain (control)
Ptcd3	36	Brain (control)
Serpinb9	36	Brain (control)
Thbs1	36	Brain (control)
Ube2l3	36	Brain (control)
Acot7	36	Brain (Inflamed)
Arhgap21	36	Brain (Inflamed)
Cd2ap	36	Brain (Inflamed)
Enpp1	36	Brain (Inflamed)
Erp29	36	Brain (Inflamed)
Myh9	36	Brain (Inflamed)
Myh9	36	Brain (Inflamed)
Rap2c	36	Brain (Inflamed)
Actn1	36	Liver
Anln	36	Liver
Capns1	36	Liver
Clint1	36	Liver
Ezr	36	Liver
Fat1	36	Liver
Gsto1	36	Liver
Hspa4	36	Liver
Pawr	36	Liver
Pdlim1	36	Liver
Anln	36	Lung
Capn1	36	Lung
Ezr	36	Lung
Fat1	36	Lung
Glrx3	36	Lung
Grk2	36	Lung
Nacc1	36	Lung
Npepps	36	Lung
Phb1	36	Lung
Rac1	36	Lung
Serpinb9	36	Lung
Anxa1	37	Brain (control)
Atp6v1a	37	Brain (control)
Glrx3	37	Brain (control)
Hspa5	37	Brain (control)
Lancl1	37	Brain (control)
Lnpep	37	Brain (control)
Npepps	37	Brain (control)
Rpsa	37	Brain (control)
Sema3c	37	Brain (control)
Atp5f1a	37	Brain (Inflamed)
Canx	37	Brain (Inflamed)
Ero1a	37	Brain (Inflamed)
Galnt1	37	Brain (Inflamed)
Glg1	37	Brain (Inflamed)
Hsd17b8	37	Brain (Inflamed)
Lamb2	37	Brain (Inflamed)
Lamc1	37	Brain (Inflamed)
Nid1	37	Brain (Inflamed)
Nucb1	37	Brain (Inflamed)
Prdx3	37	Brain (Inflamed)
Stoml2	37	Brain (Inflamed)
Ccdc88c	37	Liver
Erp44	37	Liver
Mapre1	37	Liver
Pkp1	37	Liver
Snx12	37	Liver
Snx5	37	Liver
Tns1	37	Liver
Cat	37	Lung
Ccdc88a	37	Lung
Cdk5rap2	37	Lung
Cdk5rap2	37	Lung
Flnb	37	Lung
Pafah1b2	37	Lung
Prkar2a	37	Lung
Tns1	37	Lung
Atp5f1b	38	Brain (Inflamed)
Gsr	38	Brain (Inflamed)
Plekha1	38	Brain (Inflamed)
Ckb	38	Liver
Stxbp1	38	Liver
Tbc1d15	38	Liver
Arhgap22	38	Lung
Ccdc85c	38	Lung
Ccdc88c	38	Lung
Clta	38	Lung
Dpysl2	38	Lung
Fxr2	38	Lung
Myo1b	38	Lung
Pard3	38	Lung
Scrib	38	Lung
Traf6	38	Lung
Anxa3	39	Brain (control)
Sh3bp4	39	Brain (control)
Sympk	39	Brain (control)
Tjp2	39	Brain (control)
Adnp	39	Brain (Inflamed)
Apob	39	Brain (Inflamed)
Coro1b	39	Brain (Inflamed)
Dbnl	39	Brain (Inflamed)
Lgals9	39	Brain (Inflamed)
Maged1	39	Brain (Inflamed)
Ppil2	39	Brain (Inflamed)
Ranbp9	39	Brain (Inflamed)
Atp2b4	39	Liver
Flot1	39	Liver
Flot2	39	Liver
Jak2	39	Liver
Kntc1	39	Liver
Slc7a5	39	Liver
Tbcd	39	Liver
Anxa5	39	Lung
Atp7a	39	Lung
Clasp1	39	Lung
Jak2	39	Lung
Kntc1	39	Lung
Mark2	39	Lung
Myo1e	39	Lung
Prdx3	39	Lung
Prkacb	39	Lung
Rab13	39	Lung
Stat2	39	Lung
Trip6	39	Lung
Usp10	39	Lung
Arid1b	40	Brain (control)
Ccdc88c	40	Brain (control)
Flnb	40	Brain (control)
Flnb	40	Brain (control)
Macf1	40	Brain (control)
Macf1	40	Brain (control)
Ppp1r9b	40	Brain (control)
Specc1l	40	Brain (control)
Anln	40	Brain (Inflamed)
Eppk1	40	Brain (Inflamed)
Erbin	40	Brain (Inflamed)
Hcfc2	40	Brain (Inflamed)
Srpk1	40	Brain (Inflamed)
Stau1	40	Brain (Inflamed)
Tollip	40	Brain (Inflamed)
Trip6	40	Brain (Inflamed)
Cdc42bpb	40	Liver
Cltc	40	Liver
Cltc	40	Liver
Eps15l1	40	Liver
Irak3	40	Liver
Nsf	40	Liver
Tgfbr2	40	Liver
Xrn1	40	Liver
Akr1b1	40	Lung
Flot1	40	Lung
Ptpra	40	Lung
Sdcbp	40	Lung
Sri	40	Lung
Ap3b1	41	Brain (control)
Arf5	41	Brain (control)
Atp2c1	41	Brain (control)
Dbnl	41	Brain (control)
Dhrsx	41	Brain (control)
Dpysl2	41	Brain (control)
Dpysl3	41	Brain (control)
Gna11	41	Brain (control)
Homer3	41	Brain (control)
Kif5b	41	Brain (control)
Mapre2	41	Brain (control)
Rap1gds1	41	Brain (control)
Rer1	41	Brain (control)
Rhoa	41	Brain (control)
Tbc1d10a	41	Brain (control)
Vps18	41	Brain (control)
Aak1	41	Brain (Inflamed)
Ap3b1	41	Brain (Inflamed)
Clic1	41	Brain (Inflamed)
Copb1	41	Brain (Inflamed)
Dlg1	41	Brain (Inflamed)
Dpysl3	41	Brain (Inflamed)
Eea1	41	Brain (Inflamed)
Ehd2	41	Brain (Inflamed)
Fryl	41	Brain (Inflamed)
Gnas	41	Brain (Inflamed)
H4c2	41	Brain (Inflamed)
Heatr5b	41	Brain (Inflamed)
Hip1	41	Brain (Inflamed)
Hsd17b12	41	Brain (Inflamed)
Hspbp1	41	Brain (Inflamed)
Ilk	41	Brain (Inflamed)
Mapk1	41	Brain (Inflamed)
Mgst2	41	Brain (Inflamed)
Nlrx1	41	Brain (Inflamed)
Pdlim7	41	Brain (Inflamed)
Plaa	41	Brain (Inflamed)
Ppp2r5a	41	Brain (Inflamed)
Ptpn1	41	Brain (Inflamed)
Pxn	41	Brain (Inflamed)
Rab33b	41	Brain (Inflamed)
Rap1gds1	41	Brain (Inflamed)
Rer1	41	Brain (Inflamed)
Ric8a	41	Brain (Inflamed)
Septin5	41	Brain (Inflamed)
Snx7	41	Brain (Inflamed)
Bgn	41	Liver
Hspa8	41	Liver
Ltbp1	41	Liver
Utp20	41	Liver
Inppl1	41	Lung
Itih2	41	Lung
Ltbp1	41	Lung
Mapre1	41	Lung
Mtdh	41	Lung
Nceh1	41	Lung
Picalm	41	Lung
Plod3	41	Lung
Ppp2r1a	41	Lung
Bcam	42	Brain (control)
Dnajb4	42	Brain (control)
Nectin2	42	Brain (control)
Ankrd13a	42	Brain (Inflamed)
Itga5	42	Brain (Inflamed)
Itgav	42	Brain (Inflamed)
Lrp1	42	Brain (Inflamed)
Mrc2	42	Brain (Inflamed)
Pfn1	42	Brain (Inflamed)
Plxnb2	42	Brain (Inflamed)
Rab22a	42	Brain (Inflamed)
Slc9a1	42	Brain (Inflamed)
Prkacb	42	Liver
Ybx1	42	Liver
Cav1	42	Lung
Cip2a	42	Lung
Gnb1	42	Lung
Gpam	42	Lung
Ptk7	42	Lung
Actr2	43	Brain (control)
Amotl2	43	Brain (control)
Arpc2	43	Brain (control)
Pard3	43	Brain (control)
Uvrag	43	Brain (control)
Dst	43	Brain (Inflamed)
Jcad	43	Brain (Inflamed)
Lmo7	43	Brain (Inflamed)
Map1b	43	Brain (Inflamed)
Mpdz	43	Brain (Inflamed)
Mpdz	43	Brain (Inflamed)
Myo6	43	Brain (Inflamed)
Pikfyve	43	Brain (Inflamed)
Dbn1	43	Liver
Ppp6r3	43	Liver
Sptan1	43	Liver
Sptan1	43	Liver
Pals2	43	Lung
Srgap2	43	Lung
Tom1	43	Lung
Eps8	44	Brain (control)
Actl6a	44	Brain (Inflamed)
Kifc1	44	Brain (Inflamed)
Lima1	44	Brain (Inflamed)
Numa1	44	Brain (Inflamed)
Ppig	44	Brain (Inflamed)
Ppih	44	Brain (Inflamed)
Rrp12	44	Brain (Inflamed)
Rrp12	44	Brain (Inflamed)
Amotl2	44	Liver
Cul3	44	Liver
Ddx3x	44	Liver
Gnpat	44	Liver
Myadm	44	Liver
Mycbp2	44	Liver
Nisch	44	Liver
Pdlim5	44	Liver
Vps35	44	Liver
Sptan1	44	Lung
Sptan1	44	Lung
Sptbn1	44	Lung
Arl6ip5	45	Brain (control)
Clic1	45	Brain (control)
Coro1b	45	Brain (control)
Csk	45	Brain (control)
Rab3d	45	Brain (control)
Sorbs3	45	Brain (control)
Usp4	45	Brain (control)
Arf1	45	Brain (Inflamed)
Atic	45	Brain (Inflamed)
Clta	45	Brain (Inflamed)
Dennd4c	45	Brain (Inflamed)
Derl2	45	Brain (Inflamed)
Dnajb4	45	Brain (Inflamed)
Man2a1	45	Brain (Inflamed)
Ppp1r13b	45	Brain (Inflamed)
Prkcd	45	Brain (Inflamed)
Vps35	45	Brain (Inflamed)
Wls	45	Brain (Inflamed)
Lrrc45	45	Liver
Chmp2b	45	Lung
Gnpat	45	Lung
Ppp3ca	45	Lung
Sh3gl1	45	Lung
Snf8	45	Lung
Tkt	45	Lung
Ckap4	46	Brain (control)
Cltc	46	Brain (control)
Cpne2	46	Brain (control)
Fmr1	46	Brain (control)
Prkcsh	46	Brain (control)
Rplp0	46	Brain (control)
Rras2	46	Brain (control)
Sccpdh	46	Brain (control)
Ano6	46	Brain (Inflamed)
Ap2a2	46	Brain (Inflamed)
Arhgap22	46	Brain (Inflamed)
Casp1	46	Brain (Inflamed)
Cul3	46	Brain (Inflamed)
Daam1	46	Brain (Inflamed)
Ddost	46	Brain (Inflamed)
Ddx3x	46	Brain (Inflamed)
Eps15l1	46	Brain (Inflamed)
Gas6	46	Brain (Inflamed)
Myof	46	Brain (Inflamed)
Pgrmc1	46	Brain (Inflamed)
Plcg1	46	Brain (Inflamed)
Ppp3ca	46	Brain (Inflamed)
Prkd2	46	Brain (Inflamed)
Ptpra	46	Brain (Inflamed)
Rab11fip5	46	Brain (Inflamed)
S100a6	46	Brain (Inflamed)
Slc12a4	46	Brain (Inflamed)
Slc2a1	46	Brain (Inflamed)
Tsg101	46	Brain (Inflamed)
Vcl	46	Brain (Inflamed)
Ybx3	46	Brain (Inflamed)
Ybx3	46	Brain (Inflamed)
Dpysl3	46	Liver
Anxa7	46	Lung
Arhgap18	47	Brain (control)
Arrb1	47	Brain (control)
Daam1	47	Brain (control)
Ehd2	47	Brain (control)
Hip1r	47	Brain (control)
Nherf2	47	Brain (control)
Pik3c2a	47	Brain (control)
Pon2	47	Brain (control)
Ppil2	47	Brain (control)
Rtn3	47	Brain (control)
Arhgap17	47	Brain (Inflamed)
Carmil1	47	Brain (Inflamed)
Piezo1	47	Brain (Inflamed)
Pik3c2a	47	Brain (Inflamed)
Rtn3	47	Brain (Inflamed)
Vamp7	47	Brain (Inflamed)
Hycc1	47	Liver
Kifc1	47	Liver
Lancl1	47	Liver
Abcc4	47	Lung
Arhgap18	47	Lung
Becn1	47	Lung
Ckap5	47	Lung
Cnot2	47	Lung
Crtap	47	Lung
Dgka	47	Lung
Diaph1	47	Lung
Ehd2	47	Lung
Eprs1	47	Lung
Heatr5a	47	Lung
Mapk3	47	Lung
Ppp2r5a	47	Lung
Rab6a	47	Lung
Rin1	47	Lung
Rps3	47	Lung
Srp68	47	Lung
Synj1	47	Lung
Vps11	47	Lung
Vps33a	47	Lung
Actr1a	48	Brain (control)
Arhgap1	48	Brain (control)
Arhgdia	48	Brain (control)
Atic	48	Brain (control)
Atp6v0a1	48	Brain (control)
Ccdc93	48	Brain (control)
Ckb	48	Brain (control)
Fbln2	48	Brain (control)
Hycc1	48	Brain (control)
Lgals1	48	Brain (control)
Osbpl3	48	Brain (control)
Prkcd	48	Brain (control)
Rab23	48	Brain (control)
Spg11	48	Brain (control)
Tkt	48	Brain (control)
Washc5	48	Brain (control)
Acsl3	48	Brain (Inflamed)
Asph	48	Brain (Inflamed)
Gstm1	48	Brain (Inflamed)
Nae1	48	Brain (Inflamed)
Pld1	48	Brain (Inflamed)
Rab1A	48	Brain (Inflamed)
Rab23	48	Brain (Inflamed)
Rab4b	48	Brain (Inflamed)
Hcfc2	48	Liver
Nck1	48	Liver
Ppl	48	Liver
Snf8	48	Liver
Ap1m1	48	Lung
B4galt1	48	Lung
Eps15	48	Lung
Got2	48	Lung
Lgals3	48	Lung
Ralb	48	Lung
Snx12	48	Lung
Tmed10	48	Lung
Pgrmc1	49	Brain (control)
Rps3	49	Brain (control)
Atp1a2	49	Brain (Inflamed)
Atp5po	49	Brain (Inflamed)
Prkcd	49	Liver
Pxk	49	Liver
Rab31	49	Liver
Tbc1d10b	49	Liver
Ybx3	49	Liver
Ybx3	49	Liver
Znf384	49	Liver
Parp14	49	Lung
Capg	50	Brain (Inflamed)
Rheb	50	Brain (Inflamed)
Gnai2	50	Liver
Gnas	50	Liver
Hspa5	50	Liver
Kras	50	Liver
Myo1c	50	Liver
Rab23	50	Liver
Ralb	50	Liver
Rhoa	50	Liver
Rpl11	50	Liver
S100a11	50	Liver
Vim	50	Liver
Amfr	50	Lung
Gnas	50	Lung
Ilk	50	Lung
Lancl1	50	Lung
Numb	50	Lung
Pawr	50	Lung
Ptk2	50	Lung
Vps26a	50	Lung
Vps35	50	Lung
Atp1a1	51	Brain (control)
Atp6v1c1	51	Brain (control)
Bcap31	51	Brain (control)
Canx	51	Brain (control)
Capn2	51	Brain (control)
Eea1	51	Brain (control)
Esyt2	51	Brain (control)
Gnaq	51	Brain (control)
Gsk3b	51	Brain (control)
Map4k4	51	Brain (control)
Pgrmc2	51	Brain (control)
Ppp2r1a	51	Brain (control)
Prkacb	51	Brain (control)
Pxdn	51	Brain (control)
Rab6a	51	Brain (control)
Ralb	51	Brain (control)
Rps6	51	Brain (control)
Septin7	51	Brain (control)
Sparc	51	Brain (control)
Stoml2	51	Brain (control)
Aimp1	51	Brain (Inflamed)
Akt1	51	Brain (Inflamed)
Ap1m1	51	Brain (Inflamed)
Arhgef7	51	Brain (Inflamed)
Arhgef7	51	Brain (Inflamed)
Cdc42bpb	51	Brain (Inflamed)
Gopc	51	Brain (Inflamed)
Hsp90aa1	51	Brain (Inflamed)
Hsp90ab1	51	Brain (Inflamed)
Magt1	51	Brain (Inflamed)
Mrpl58	51	Brain (Inflamed)
Msn	51	Brain (Inflamed)
Pacsin2	51	Brain (Inflamed)
Ppp2r1a	51	Brain (Inflamed)
Ptpn2	51	Brain (Inflamed)
Rab6a	51	Brain (Inflamed)
Rac1	51	Brain (Inflamed)
Slc3a2	51	Brain (Inflamed)
Src	51	Brain (Inflamed)
Tln1	51	Brain (Inflamed)
Clic1	51	Lung
Hist3h2ba	51	Lung
Myh10	51	Lung
Myh9	51	Lung
Myh9	51	Lung
Rps6kb1	51	Lung
Tfrc	51	Lung
Vim	51	Lung
Ckap5	52	Brain (control)
Cog3	52	Brain (control)
Dock4	52	Brain (control)
Ecpas	52	Brain (control)
Kntc1	52	Brain (control)
Map2k2	52	Brain (control)
Nin	52	Brain (control)
Akap10	52	Brain (Inflamed)
Arf4	52	Brain (Inflamed)
Arfgef2	52	Brain (Inflamed)
Calu	52	Brain (Inflamed)
Calu	52	Brain (Inflamed)
Dtx3l	52	Brain (Inflamed)
Ehd1	52	Brain (Inflamed)
Exoc1	52	Brain (Inflamed)
Fbn1	52	Brain (Inflamed)
Flot1	52	Brain (Inflamed)
Iqgap3	52	Brain (Inflamed)
Klc2	52	Brain (Inflamed)
Kntc1	52	Brain (Inflamed)
Loxl2	52	Brain (Inflamed)
Mapre2	52	Brain (Inflamed)
Matn2	52	Brain (Inflamed)
Parp14	52	Brain (Inflamed)
Rabgap1l	52	Brain (Inflamed)
Raf1	52	Brain (Inflamed)
Vps4a	52	Brain (Inflamed)
Actl6a	52	Liver
Arhgap1	52	Liver
Arid1b	52	Liver
Cyth2	52	Liver
Hspa2	52	Liver
Dcaf13	52	Lung
Rrp12	52	Lung
Rrp12	52	Lung
Tgm2	52	Lung
Utp20	52	Lung
Vcan	52	Lung
Gpam	53	Brain (control)
Nacc1	53	Brain (control)
Nktr	53	Brain (control)
Add3	53	Brain (Inflamed)
Ncl	53	Brain (Inflamed)
Nherf2	53	Brain (Inflamed)
Rbmx	53	Brain (Inflamed)
Tbc1d10a	53	Liver
Numa1	53	Lung
Cdc42bpb	54	Brain (control)
Clic4	54	Brain (control)
Hspa4	54	Brain (control)
Sh3gl1	54	Brain (control)
Snap23	54	Brain (control)
Vasp	54	Brain (control)
Arf6	54	Brain (Inflamed)
Bmp1	54	Brain (Inflamed)
Clic4	54	Brain (Inflamed)
Ctnnd1	54	Brain (Inflamed)
Ddx6	54	Brain (Inflamed)
Dsp	54	Brain (Inflamed)
Focad	54	Brain (Inflamed)
Hnrnpu	54	Brain (Inflamed)
Jup	54	Brain (Inflamed)
Map4k5	54	Brain (Inflamed)
Mapre1	54	Brain (Inflamed)
Mtdh	54	Brain (Inflamed)
Pafah1b1	54	Brain (Inflamed)
Pcmt1	54	Brain (Inflamed)
Rock2	54	Brain (Inflamed)
Swap70	54	Brain (Inflamed)
Vipas39	54	Brain (Inflamed)
Wdfy1	54	Brain (Inflamed)
Axl	54	Liver
S100a6	54	Liver
Atp5po	54	Lung
Gnai2	54	Lung
Lgals1	54	Lung
Pon2	54	Lung
Rab11b	54	Lung
Rab23	54	Lung
Rhoa	54	Lung
Rpl11	54	Lung
Stxbp2	54	Lung
Csnk1g3	55	Brain (control)
Map7	55	Brain (control)
Plekhg5	55	Brain (control)
Snap47	55	Brain (control)
Stim1	55	Brain (control)
Tns1	55	Brain (control)
Ccdc93	55	Brain (Inflamed)
Glul	55	Brain (Inflamed)
Maea	55	Brain (Inflamed)
Pafah1b2	55	Brain (Inflamed)
Prkca	55	Brain (Inflamed)
Apoo	55	Liver
Focad	55	Liver
Cdipt	55	Lung
Piezo1	55	Lung
Plat	55	Lung
Rer1	55	Lung
Acot7	56	Brain (control)
Baiap2	56	Brain (control)
Derl2	56	Brain (control)
Nisch	56	Brain (control)
Ofd1	56	Brain (control)
Ptpra	56	Brain (control)
Rcc2	56	Brain (control)
Tgfbrap1	56	Brain (control)
Tradd	56	Brain (control)
Tsg101	56	Brain (control)
Xrcc5	56	Brain (control)
Afdn	56	Brain (Inflamed)
Afdn	56	Brain (Inflamed)
Irak3	56	Brain (Inflamed)
Xrcc5	56	Brain (Inflamed)
Cfl1	56	Liver
Cstb	56	Liver
Eps15	56	Liver
Erbin	56	Liver
Mpdz	56	Liver
Mpdz	56	Liver
Nherf2	56	Liver
Pals1	56	Liver
Podxl	56	Liver
Sorbs3	56	Liver
Tjp2	56	Liver
Cd2ap	56	Lung
Ddx6	56	Lung
Gsk3b	56	Lung
Gsto1	56	Lung
Map7	56	Lung
Stom	56	Lung
Casp1	57	Brain (control)
Cdc42	57	Brain (control)
Gnai2	57	Brain (control)
Rap1a	57	Brain (control)
Stat3	57	Brain (control)
Acsl4	57	Brain (Inflamed)
Anxa1	57	Brain (Inflamed)
Atp6v1a	57	Brain (Inflamed)
Osbp	57	Brain (Inflamed)
Picalm	57	Brain (Inflamed)
Pik3c3	57	Brain (Inflamed)
Prkacb	57	Brain (Inflamed)
Rab31	57	Brain (Inflamed)
Rab3d	57	Brain (Inflamed)
Stxbp3	57	Brain (Inflamed)
Usp14	57	Brain (Inflamed)
Tkt	57	Liver
Akt1	57	Lung
Apoo	57	Lung
Arf6	57	Lung
Atp6v0d1	57	Lung
Hycc1	57	Lung
Rtn3	57	Lung
Tbc1d15	57	Lung
Them6	57	Lung
Cd2ap	58	Brain (control)
Cstb	58	Brain (control)
Mcc	58	Brain (control)
Ppp1ca	58	Brain (control)
Ptk2	58	Brain (control)
Usp6nl	58	Brain (control)
Akr1b1	58	Brain (Inflamed)
Ap1g1	58	Brain (Inflamed)
Eno1	58	Brain (Inflamed)
Pdlim5	58	Brain (Inflamed)
Xrn1	58	Brain (Inflamed)
Cdc42ep1	58	Liver
Cip2a	58	Liver
Epb41l2	58	Liver
Gnaq	58	Liver
Got2	58	Liver
Iqgap3	58	Liver
Kars1	58	Liver
Myh10	58	Liver
Rpsa	58	Liver
Sh3gl1	58	Liver
Uqcrfs1	58	Liver
Akt2	58	Lung
Arl2	58	Lung
Atp1a1	58	Lung
Atp1a2	58	Lung
Atp1b1	58	Lung
Cfl1	58	Lung
Cnn2	58	Lung
Ddx3x	58	Lung
Fermt2	58	Lung
Ppp1r13l	58	Lung
Rab5c	58	Lung
Rack1	58	Lung
Rras2	58	Lung
Tbc1d10a	58	Lung
Tbcd	58	Lung
Vps26b	58	Lung
Ybx3	58	Lung
Ybx3	58	Lung
Flot1	59	Brain (control)
Flot2	59	Brain (control)
H4c2	59	Brain (control)
Heatr5b	59	Brain (control)
Prkd2	59	Brain (control)
Adamtsl4	59	Brain (Inflamed)
Mospd2	59	Brain (Inflamed)
Pign	59	Brain (Inflamed)
Abcg3l4	59	Liver
Arhgef2	59	Liver
Mlkl	59	Liver
Ptpn2	59	Liver
Raf1	59	Liver
Vps4a	59	Liver
Acsl3	59	Lung
Acsl5	59	Lung
Gpd1l1	59	Lung
Myo1c	59	Lung
Nf1	59	Lung
Prkca	59	Lung
Rab43	59	Lung
Acsl4	60	Brain (control)
Arhgap22	60	Brain (control)
Col18a1	60	Brain (control)
Pdcd6ip	60	Brain (control)
Rab8a	60	Brain (control)
Rab8a	60	Brain (control)
Septin2	60	Brain (control)
Snx3	60	Brain (control)
Vipas39	60	Brain (control)
Arf5	60	Brain (Inflamed)
Arl6ip5	60	Brain (Inflamed)
Crtap	60	Brain (Inflamed)
Diaph1	60	Brain (Inflamed)
Eprs1	60	Brain (Inflamed)
Gna11	60	Brain (Inflamed)
Lrba	60	Brain (Inflamed)
Mapk3	60	Brain (Inflamed)
P3h1	60	Brain (Inflamed)
Parva	60	Brain (Inflamed)
Rab11b	60	Brain (Inflamed)
Rab38	60	Brain (Inflamed)
Rasa1	60	Brain (Inflamed)
Rin1	60	Brain (Inflamed)
Rps3	60	Brain (Inflamed)
Rps6	60	Brain (Inflamed)
Rsu1	60	Brain (Inflamed)
Serpinb6a	60	Brain (Inflamed)
Vdac1	60	Brain (Inflamed)
Vps16	60	Brain (Inflamed)
Hspa1a	60	Liver
Rpl18	60	Liver
Fbn1	60	Lung
Hmgb1	60	Lung
Mif	60	Lung
Mospd2	60	Lung
Ptpn2	60	Lung
Stxbp1	60	Lung
Ap1g1	61	Brain (control)
Ap2a2	61	Brain (control)
Ap2s1	61	Brain (control)
Asph	61	Brain (control)
Ctnnb1	61	Brain (control)
Dctn4	61	Brain (control)
Efnb2	61	Brain (control)
Enpp1	61	Brain (control)
Flna	61	Brain (control)
Nucb2	61	Brain (control)
Pnp	61	Brain (control)
Ptprg	61	Brain (control)
Adam10	61	Brain (Inflamed)
Ctnnb1	61	Brain (Inflamed)
Efnb2	61	Brain (Inflamed)
Eif2b1	61	Brain (Inflamed)
Fat1	61	Brain (Inflamed)
Flna	61	Brain (Inflamed)
Gsk3b	61	Brain (Inflamed)
Itga6	61	Brain (Inflamed)
Itgb1	61	Brain (Inflamed)
Ppp6r3	61	Brain (Inflamed)
Prnp	61	Brain (Inflamed)
Serpine1	61	Brain (Inflamed)
Ywhag	61	Brain (Inflamed)
Actr1a	61	Liver
Anxa5	61	Liver
Arap1	61	Liver
B2m	61	Liver
Cnn2	61	Liver
Efnb2	61	Liver
Eno1	61	Liver
Gas6	61	Liver
Gsdmd	61	Liver
Lasp1	61	Liver
Mapk1	61	Liver
Mrc2	61	Liver
Npepps	61	Liver
Ppa1	61	Liver
Ppp1ca	61	Liver
Ppp1cc	61	Liver
Pxn	61	Liver
Scrn1	61	Liver
Sh3bgrl1	61	Liver
Ube2l3	61	Liver
Usp8	61	Liver
Vps26b	61	Liver
Atp5f1a	61	Lung
Bcam	61	Lung
Cpne1	61	Lung
Cpne3	61	Lung
Dst	61	Lung
Dst	61	Lung
Efnb2	61	Lung
Mfge8	61	Lung
Mtcl2	61	Lung
Ncam1	61	Lung
Nucb2	61	Lung
Ppa1	61	Lung
Prnp	61	Lung
Rab8b	61	Lung
Sparc	61	Lung
Actl6a	62	Brain (control)
Arid2	62	Brain (control)
Lrrc45	62	Brain (control)
Mpdz	62	Brain (control)
Ppig	62	Brain (control)
Tfip11	62	Brain (control)
Arid1b	62	Brain (Inflamed)
Arid2	62	Brain (Inflamed)
Cdk5rap2	62	Brain (Inflamed)
Clint1	62	Brain (Inflamed)
Dcaf13	62	Brain (Inflamed)
Ddx50	62	Brain (Inflamed)
Ofd1	62	Brain (Inflamed)
Sumo1	62	Brain (Inflamed)
Akap13	62	Liver
Eppk1	62	Liver
Snap23	62	Liver
Actn1	63	Brain (control)
Actn4	63	Brain (control)
Actn4	63	Brain (control)
Akr1b1	63	Brain (control)
Cdk4	63	Brain (control)
Erp29	63	Brain (control)
Gpi	63	Brain (control)
Phb2	63	Brain (control)
Actn1	63	Brain (Inflamed)
Actn4	63	Brain (Inflamed)
Actn4	63	Brain (Inflamed)
Cstb	63	Brain (Inflamed)
Flnb	63	Brain (Inflamed)
Flnb	63	Brain (Inflamed)
Fn1	63	Brain (Inflamed)
Lama5	63	Brain (Inflamed)
Lnpep	63	Brain (Inflamed)
Pdlim1	63	Brain (Inflamed)
Ppp1r9b	63	Brain (Inflamed)
Tjp2	63	Brain (Inflamed)
Acot7	63	Liver
Adam10	63	Liver
Akr1b1	63	Liver
Appl1	63	Liver
C1qbp	63	Liver
Capn2	63	Liver
Cd2ap	63	Liver
Clic4	63	Liver
Ctnnb1	63	Liver
Dab2	63	Liver
Dst	63	Liver
Dst	63	Liver
Fbln2	63	Liver
Flnb	63	Liver
Gapdh	63	Liver
Itga6	63	Liver
Lnpep	63	Liver
Lrp1	63	Liver
Macf1	63	Liver
Macf1	63	Liver
Ncam1	63	Liver
Ndrg1	63	Liver
Olr1	63	Liver
Pdia4	63	Liver
Phb1	63	Liver
Ppp1r9b	63	Liver
Ptprg	63	Liver
Rcc2	63	Liver
Rnh1	63	Liver
Rock2	63	Liver
Sh3glb1	63	Liver
Tom1	63	Liver
Txn	63	Liver
Ywhah	63	Liver
Acot7	63	Lung
Anxa3	63	Lung
[truncated: 1,273 more rows]
