# Supplementary material for: Endocytic turnover of endothelial cell-membrane proteins as a driver of rat blood-brain barrier specialization and dysfunction
Source: iScience. 2026 Jun 5;29(6):116231. doi: 10.1016/j.isci.2026.116231 (PMC13264249; doi:10.1016/j.isci.2026.116231)
Supplement: Table S11. Comparison of single-protein endocytic profiles between endothelial phenotypes [file mmc12.xlsx]

## Sheet: Sheet1
Table S11. Comparison of single-protein endocytic profiles between endothelial phenotypes
	Protein similarity score
Protein	Liver vs Lung	Liver vs brain (control)	Liver vs. brain (inflamed)	Lung vs brain (control)	Lung vs Brain (inflamed)	Similarity shift liver	Similarity shift lung
Aak1	0	0	0	0	0	0	0
Abcc1	0	0	0	0	0	0	0
Abcc4	0.00288184	0	0	0	0	0	0
Abcg3l4	0.0576369	0	0.00288184	0	0	0.00288184	0
Acot7	0.801153	0.348703	0.132565	0.357349	0.178674	-0.216138	-0.178674
Acsl3	0	0	0	0	0	0	0
Acsl4	0	0	0	0	0	0	0
Acsl5	0	0	0	0	0	0	0
Actl6a	0.0259366	0	0	0	0	0	0
Actn4	0	0.239193	0.0778098	0	0	-0.161383	0
Actr1a	0	0	0.0172911	0.0201729	0	0.0172911	-0.0201729
Actr2	0	0	0	0.236311	0	0	-0.236311
Actr3	0	0	0	0	0	0	0
Adamtsl4	0.103746	0	0.00288184	0	0.00576369	0.00288184	0.00576369
Add1	0.391931	0	0	0	0	0	0
Add3	0.00864553	0	0	0	0	0	0
Adnp	0	0.481268	0	0.00288184	0	-0.481268	-0.00288184
Adprh	0	0	0	0	0.00576369	0	0.00576369
Afdn	0	0	0	0	0	0	0
Agrn	0	0	0	0	0	0	0
Ahnak	0	0	0	0.00864553	0	0	-0.00864553
Ahnak	0.0317003	0	0	0	0	0	0
Aimp1	0.00576369	0	0	0	0	0	0
Aip	0	0	0	0	0	0	0
Akap13	0.0288184	0.0518732	0	0.0778098	0	-0.0518732	-0.0778098
Akr1b1	0	0.449568	0	0	0	-0.449568	0
Akt1	0	0.0115274	0	0	0	-0.0115274	0
Aldh3b1	0	0	0	0.00288184	0	0	-0.00288184
Alg10b	0	0	0.00288184	0	0.0172911	0.00288184	0.0172911
Amfr	0.00576369	0	0	0	0	0	0
Amotl2	0	0	0	0	0	0	0
Ankrd13a	0.579251	0	0.0432277	0	0.00864553	0.0432277	0.00864553
Ano10	0.487032	0	0	0.00288184	0	0	-0.00288184
Anxa1	0	0	0	0	0	0	0
Anxa11	0	0	0	0.152738	0	0	-0.152738
Anxa2	0	0	0	0	0	0	0
Anxa3	0.092219	0	0	0	0	0	0
Anxa5	0	0	0	0	0	0	0
Anxa7	0	0	0	0.00576369	0.00288184	0	-0.00288184
Ap1m1	0.0201729	0	0	0	0	0	0
Ap2a1	0	0	0	0.0403458	0.00576369	0	-0.0345821
Ap2a2	0	0	0	0	0	0	0
Ap2m1	0	0.10951	0	0.233429	0.0864553	-0.10951	-0.146974
Ap2s1	0	0	0.00864553	0	0	0.00864553	0
Ap3b1	0.512968	0	0	0	0	0	0
Ap3d1	0.184438	0	0.144092	0	0.0345821	0.144092	0.0345821
Apob	0	0	0	0	0	0	0
Apoo	0.579251	0	0	0	0	0	0
Appl1	0	0	0	0.0172911	0.00864553	0	-0.00864553
Arap1	0.236311	0	0	0.00576369	0	0	-0.00576369
Arf4	0.0230548	0	0	0	0	0	0
Arf5	0.00864553	0	0	0	0	0	0
Arf6	0	0	0	0	0.0662824	0	0.0662824
Arfgap3	0	0	0	0	0	0	0
Arfgef2	0.9683	0	0	0	0	0	0
Arhgap17	0.00288184	0	0	0.00288184	0.0778098	0	0.074928
Arhgap18	0	0	0	0.14121	0	0	-0.14121
Arhgap21	0.247839	0	0	0	0	0	0
Arhgap22	0	0	0	0	0	0	0
Arhgap35	0	0	0	0	0	0	0
Arhgdia	0.00288184	0	0	0	0	0	0
Arhgef2	0	0.0115274	0	0	0	-0.0115274	0
Arhgef28	0.268012	0	0	0	0	0	0
Arhgef7	0	0	0	0	0	0	0
Arid2	0	0	0	0	0	0	0
Arl2	0	0	0	0.00864553	0.132565	0	0.123919
Arl6ip5	0.00288184	0	0	0	0	0	0
Arpc2	0	0	0	0.00864553	0	0	-0.00864553
Atic	0	0.00864553	0	0	0	-0.00864553	0
Atp1a1	0	0	0	0	0	0	0
Atp1a2	0	0.126801	0	0	0	-0.126801	0
Atp1b1	0	0	0	0	0	0	0
Atp2b4	0.0345821	0	0	0	0	0	0
Atp5f1a	0	0	0	0.00288184	0	0	-0.00288184
Atp5f1b	0	0	0	0	0	0	0
Atp5po	0.184438	0.0230548	0	0.00576369	0.00288184	-0.0230548	-0.00288184
Atp6v0a1	0	0	0	0	0	0	0
Atp6v0d1	0	0	0	0	0.446686	0	0.446686
Atp6v1b2	0.0144092	0	0.00288184	0	0	0.00288184	0
Atp6v1c1	0	0	0	0	0	0	0
Atp6v1d	0	0	0.0172911	0	0	0.0172911	0
Atp7a	0	0	0	0	0	0	0
Atp9b	0.933718	0	0	0	0	0	0
Axl	0	0	0	0	0.498559	0	0.498559
B2m	0.26513	0.00288184	0.00576369	0.170029	0.175793	0.00288184	0.00576369
B4galt1	0.00576369	0	0.00576369	0.0230548	0	0.00576369	-0.0230548
Bag6	0	0	0	0	0	0	0
Baiap2	0.00576369	0.00864553	0	0	0	-0.00864553	0
Bcam	0.559078	0.00288184	0.322767	0	0.230548	0.319885	0.230548
Bcap31	0	0	0	0	0	0	0
Bcr	0	0	0	0.037464	0	0	-0.037464
Becn1	0	0	0	0	0	0	0
Bgn	0.00288184	0	0	0	0	0	0
Bicd2	0	0	0	0	0	0	0
Bmp1	0	0	0	0	0	0	0
Brpf1	0.00864553	0	0	0	0.0115274	0	0.0115274
C1qbp	0.14121	0	0.190202	0.0115274	0.62536	0.190202	0.613833
Calu	0.285303	0	0	0	0	0	0
Canx	0	0	0	0	0	0	0
Cap1	0	0	0	0	0	0	0
Capg	0	0	0	0	0	0	0
Capn1	0.00288184	0	0	0	0.00288184	0	0.00288184
Capn2	0	0	0	0	0	0	0
Capns1	0.00576369	0.0288184	0	0	0	-0.0288184	0
Casp1	0	0	0	0	0	0	0
Casp8	0	0	0	0	0	0	0
Cat	0	0	0	0	0	0	0
Cav1	0.00576369	0	0	0	0	0	0
Ccdc85c	0	0	0	0	0	0	0
Ccdc88a	0.144092	0	0	0	0	0	0
Ccdc88c	0.322767	0	0.0288184	0	0.0259366	0.0288184	0.0259366
Ccdc93	0	0	0	0	0	0	0
Cd2ap	0.213256	0	0.0778098	0	0.478386	0.0778098	0.478386
Cdc42	0.132565	0	0	0	0	0	0
Cdc42bpb	0	0	0	0.0172911	0	0	-0.0172911
Cdc42ep1	0	0	0	0	0	0	0
Cdipt	0.253602	0	0	0	0	0	0
Cdk4	0	0	0	0	0	0	0
Cdk5	0	0	0	0	0	0	0
Cdk5rap2	0	0	0	0	0	0	0
Cep68	0.00864553	0	0	0	0	0	0
Cfl1	0.0172911	0	0.00288184	0	0	0.00288184	0
Cgas	0	0	0	0	0	0	0
Cgnl1	0	0	0	0	0	0	0
Chmp2b	0	0	0	0	0	0	0
Chmp5	0	0	0	0	0	0	0
Cip2a	0.0951009	0	0	0	0	0	0
Ckap4	0	0	0	0	0	0	0
Ckb	0	0	0	0	0	0	0
Clasp1	0	0	0	0	0	0	0
Clic1	0	0	0	0	0	0	0
Clic4	0	0	0	0	0	0	0
Clint1	0	0	0	0	0	0	0
Clptm1	0.112392	0	0	0	0	0	0
Clta	0	0	0	0	0	0	0
Cltc	0	0	0	0.0115274	0	0	-0.0115274
Clu	0	0.00288184	0.0144092	0	0.0634006	0.0115274	0.0634006
Cnn2	0.00288184	0	0	0	0	0	0
Cnp	0	0	0	0.181556	0	0	-0.181556
Cog3	0.123919	0	0	0	0	0	0
Col12a1	0.0893372	0	0	0	0	0	0
Col1a1	0.0172911	0	0	0	0	0	0
Col1a2	0.0605187	0	0	0	0	0	0
Col3a1	0.0489914	0	0	0	0	0	0
Copa	0.00288184	0	0	0	0	0	0
Copb1	0.193084	0	0	0	0	0	0
Coq8b	0.00864553	0	0	0	0	0	0
Coro1b	0.256484	0	0	0	0	0	0
Cpne1	0	0	0	0	0	0	0
Cpne2	0	0	0	0	0	0	0
Cpne3	0	0	0	0	0	0	0
Crk	0	0	0	0	0	0	0
Crtap	0	0	0	0	0	0	0
Cryab	0	0	0	0	0	0	0
Csk	0.247839	0	0	0	0	0	0
Csnk1g3	0.0461095	0	0	0	0	0	0
Cstb	0.100865	0	0.0634006	0	0.720461	0.0634006	0.720461
Ctbp1	0	0	0	0	0.00576369	0	0.00576369
Ctnna1	0	0	0	0	0	0	0
Ctnnd1	0	0	0	0	0	0	0
Ctsd	0	0	0	0	0.00576369	0	0.00576369
Cul3	0	0	0	0	0	0	0
Cyth2	0.0230548	0	0	0	0	0	0
Daam1	0	0	0	0	0	0	0
Dbn1	0.0230548	0	0.00288184	0	0.273775	0.00288184	0.273775
Dbnl	0.446686	0	0	0	0	0	0
Dcaf13	0.00288184	0.037464	0	0.0345821	0	-0.037464	-0.0345821
Dctn4	0.0979827	0.230548	0.331412	0.0172911	0.0317003	0.100865	0.0144092
Ddost	0	0	0	0	0	0	0
Ddx3x	0	0	0	0	0	0	0
Ddx50	0.00288184	0	0	0.00288184	0	0	-0.00288184
Ddx6	0.00288184	0	0	0.152738	0	0	-0.152738
Dennd4c	0	0	0	0	0	0	0
Derl1	0.0201729	0	0	0	0	0	0
Derl2	0.354467	0	0	0	0	0	0
Dgka	0	0	0	0	0	0	0
Dhrsx	0.262248	0	0	0	0	0	0
Diaph1	0.15562	0	0	0	0	0	0
Dicer1	0	0	0	0	0.00288184	0	0.00288184
Dlg1	0	0	0	0	0	0	0
Dnajb11	0	0	0	0	0	0	0
Dnajb4	0	0	0	0	0	0	0
Dock4	0.386167	0	0	0	0	0	0
Dock5	0.680115	0	0	0	0	0	0
Dpysl2	0	0	0	0	0	0	0
Dpysl3	0	0	0	0	0	0	0
Dsp	0.00288184	0	0	0	0	0	0
Dst	0.103746	0	0	0	0	0	0
Dtx3l	0.0115274	0.158501	0.0835735	0	0	-0.074928	0
Dvl2	0.0835735	0	0	0	0	0	0
Dync1li1	0.0115274	0	0	0	0.0317003	0	0.0317003
Efnb2	0.636888	0.337176	0.590778	0.472622	0.847262	0.253602	0.37464
Efr3a	0.818444	0	0	0	0	0	0
Ehd1	0.74928	0.0230548	0	0.0230548	0	-0.0230548	-0.0230548
Ehd2	0.458213	0.403458	0	0.423631	0	-0.403458	-0.423631
Ehd3	0.628242	0	0	0	0	0	0
Ehd4	0.221902	0.00864553	0	0.00576369	0	-0.00864553	-0.00576369
Eif2b1	0	0.00288184	0	0	0.0345821	-0.00288184	0.0345821
Eno1	0.227666	0	0.0201729	0.138329	0.210375	0.0201729	0.0720461
Enpp1	0.446686	0	0	0	0.00288184	0	0.00288184
Epb41l2	0.0115274	0	0	0	0	0	0
Epb41l5	0.00288184	0	0	0	0	0	0
Epha2	0	0	0	0.0864553	0.0979827	0	0.0115274
Eppk1	0.409222	0.0864553	0.755043	0.0144092	0.45245	0.668588	0.43804
Eprs1	0.00288184	0	0	0	0	0	0
Eps8	0	0	0	0	0	0	0
Erlin2	0.00288184	0	0	0	0	0	0
Ero1a	0.305476	0.0259366	0	0.0951009	0.00288184	-0.0259366	-0.092219
Erp29	0.0144092	0	0.0172911	0	0	0.0172911	0
Erp44	0	0.00288184	0.00864553	0	0	0.00576369	0
Esyt2	0.00288184	0	0	0	0	0	0
Ezr	0.236311	0	0	0	0	0	0
Fat1	0.873199	0	0.00288184	0.037464	0.00288184	0.00288184	-0.0345821
Fbln2	0	0	0	0.0115274	0	0	-0.0115274
Flad1	0	0	0	0	0	0	0
Flna	0	0	0	0.0662824	0	0	-0.0662824
Flnb	0	0	0.691643	0	0	0.691643	0
Flot1	0.0259366	0	0	0	0	0	0
Flot2	0.112392	0.00288184	0	0	0	-0.00288184	0
Fmr1	0.14121	0	0	0	0	0	0
Fn1	0	0.0576369	0	0	0	-0.0576369	0
Focad	0	0	0	0	0	0	0
Fscn1	0	0	0.262248	0	0	0.262248	0
Fxr2	0	0	0	0	0	0	0
Gak	0.037464	0	0	0	0	0	0
Galnt1	0	0	0.0288184	0	0	0.0288184	0
Gapdh	0.89049	0.0115274	0	0.00864553	0	-0.0115274	-0.00864553
Gapvd1	0	0	0	0	0	0	0
Gars1	0.0576369	0	0	0.103746	0.0345821	0	-0.0691643
Gas6	0	0.00864553	0.00864553	0	0	0	0
Gid8	0	0.0230548	0	0	0.00288184	-0.0230548	0.00288184
Glrx3	0.230548	0	0	0	0	0	0
Glul	0	0	0	0	0	0	0
Gna11	0.213256	0	0	0	0	0	0
Gnai2	0.0230548	0	0	0.0518732	0	0	-0.0518732
Gnai3	0.00288184	0	0	0	0	0	0
Gnaq	0.0201729	0	0	0	0	0	0
Gnas	0.112392	0	0	0.00288184	0	0	-0.00288184
Gnb1	0	0	0	0	0	0	0
Gnpat	0	0	0	0	0.00288184	0	0.00288184
Gopc	0	0	0	0	0	0	0
Got2	0	0.0144092	0	0	0	-0.0144092	0
Gpam	0	0	0	0	0	0	0
Gpd1l1	0	0	0	0	0.268012	0	0.268012
Gpi	0	0	0.273775	0	0	0.273775	0
Gpsm1	0.51585	0	0	0	0	0	0
Gsdmd	0.193084	0.00576369	0	0.0201729	0	-0.00576369	-0.0201729
Gsk3b	0.544669	0	0.0893372	0	0.123919	0.0893372	0.123919
Gsr	0.106628	0	0.00864553	0	0	0.00864553	0
Gstm1	0.054755	0	0	0.00864553	0	0	-0.00864553
Gsto1	0.00288184	0.00288184	0	0	0	-0.00288184	0
H1-1	0.00576369	0	0	0	0	0	0
H4c2	0.0230548	0	0	0.0893372	0	0	-0.0893372
Hax1	0.103746	0	0	0	0	0	0
Hcfc2	0.420749	0	0	0	0	0	0
Heatr5a	0.0317003	0	0	0	0	0	0
Heatr5b	0.956772	0	0.00288184	0	0	0.00288184	0
Hgs	0	0	0	0	0	0	0
Hip1	0.32853	0	0	0	0	0	0
Hip1r	0.827089	0.0172911	0	0.00864553	0.00288184	-0.0172911	-0.00576369
Hist3h2ba	0	0	0	0	0	0	0
Hmgb1	0	0	0.0432277	0	0	0.0432277	0
Hnrnpa2b1	0.115274	0	0	0	0	0	0
Hnrnpu	0	0	0	0	0	0	0
Homer3	0.00288184	0.0835735	0.037464	0	0	-0.0461095	0
Hsd17b12	0	0	0	0	0	0	0
Hsd17b8	0	0	0	0	0.00576369	0	0.00576369
Hsp90aa1	0	0	0	0	0	0	0
Hsp90ab1	0	0	0	0	0	0	0
Hspa14	0	0	0	0	0	0	0
Hspa1a	0	0	0	0.253602	0	0	-0.253602
Hspa2	0	0	0.0317003	0	0	0.0317003	0
Hspa4	0	0	0	0	0.00576369	0	0.00576369
Hspa5	0	0	0	0	0	0	0
Hspa8	0	0.00288184	0	0	0	-0.00288184	0
Hspbp1	0	0	0	0	0	0	0
Hspd1	0	0	0	0	0	0	0
Hspg2	0.00864553	0.0115274	0	0	0	-0.0115274	0
Htt	0.979827	0	0	0	0	0	0
Hycc1	0.0489914	0	0	0	0	0	0
Igfbp7	0.103746	0.259366	0.0115274	0.37464	0.642651	-0.247839	0.268012
Ilk	0.700288	0	0	0	0	0	0
Inppl1	0	0	0	0	0.129683	0	0.129683
Iqgap1	0.118156	0	0	0	0	0	0
Iqgap3	0.0259366	0	0	0	0	0	0
Irak3	0	0	0	0	0	0	0
Irgm	0.0172911	0	0	0	0	0	0
Itch	0	0	0	0	0	0	0
Itga3	0.0201729	0.268012	0	0.0144092	0	-0.268012	-0.0144092
Itga5	0.00288184	0	0	0	0.00288184	0	0.00288184
Itgav	0.259366	0.170029	0.00288184	0.463977	0	-0.167147	-0.463977
Itgb1	0	0	0	0.00288184	0.00288184	0	0
Itgb4	0	0	0	0	0	0	0
Itih2	0.0144092	0	0	0	0	0	0
Itpr1	0	0.0403458	0	0	0.0201729	-0.0403458	0.0201729
Itpr2	0	0	0	0	0	0	0
Itpr3	0	0	0	0	0	0	0
Jak2	0.573487	0	0	0.0576369	0	0	-0.0576369
Jcad	0.0288184	0	0	0	0	0	0
Jup	0	0	0	0.25072	0.00288184	0	-0.247839
Kars1	0	0	0	0	0	0	0
Keap1	0.074928	0	0	0	0	0	0
Kif16b	0	0	0	0	0	0	0
Kif5b	0	0	0	0	0	0	0
Kifc1	0	0	0	0	0	0	0
Klc2	0	0	0	0	0	0	0
Klhl7	0.00576369	0	0	0.0230548	0	0	-0.0230548
Kntc1	0.573487	0	0	0	0	0	0
Kras	0.161383	0	0	0	0	0	0
Lama5	0	0.00864553	0	0	0	-0.00864553	0
Lamb2	0.0144092	0.00576369	0.0115274	0.14121	0	0.00576369	-0.14121
Lamc1	0	0	0	0.126801	0	0	-0.126801
Lancl1	0	0	0	0	0	0	0
Lasp1	0.530259	0	0	0	0	0	0
Ldlrap1	0	0	0	0	0.0662824	0	0.0662824
Lgals1	0	0	0	0	0	0	0
Lgals3	0	0	0	0.00288184	0	0	-0.00288184
Lgals9	0.00288184	0	0	0.0115274	0	0	-0.0115274
Lima1	0	0	0	0	0	0	0
Lin7c	0.00576369	0	0	0	0	0	0
Llgl1	0	0	0	0	0.0489914	0	0.0489914
Lman2	0	0	0	0	0	0	0
Lnpep	0.948127	0.0144092	0.853026	0.0144092	0.873199	0.838617	0.85879
Lox	0	0	0.00288184	0	0	0.00288184	0
Loxl2	0.757925	0	0	0	0	0	0
Lpp	0	0	0	0	0	0	0
Lrp1	0.193084	0	0	0.270893	0.0115274	0	-0.259366
Lrrc45	0	0	0	0	0.00576369	0	0.00576369
Lrrc8a	0.706052	0	0	0	0	0	0
Lrrc8c	0	0	0	0.521614	0	0	-0.521614
Ltbp1	0.691643	0	0	0	0	0	0
Maea	0.152738	0	0	0	0	0	0
Maged1	0	0	0	0	0	0	0
Man2a1	0	0	0	0	0	0	0
Map1b	0	0.00576369	0	0	0.175793	-0.00576369	0.175793
Map2k1	0	0	0	0	0	0	0
Map2k2	0.0634006	0.00288184	0.138329	0	0	0.135447	0
Map3k7	0.0172911	0	0	0	0	0	0
Map4k5	0.00288184	0	0	0	0.0317003	0	0.0317003
Map7	0.216138	0	0	0	0	0	0
Mapk1	0	0	0	0	0	0	0
Mapk3	0	0	0	0	0	0	0
Mapre1	0	0	0	0	0	0	0
Mapre2	0	0	0	0	0	0	0
Mark3	0	0	0	0	0	0	0
Matn2	0	0	0.00288184	0.00288184	0.0230548	0.00288184	0.0201729
Mcc	0	0.00288184	0	0	0.10951	-0.00288184	0.10951
Mfge8	0.00576369	0	0.207493	0	0.00288184	0.207493	0.00288184
Mgst2	0.190202	0	0	0	0	0	0
Mif	0	0	0	0.43804	0	0	-0.43804
Miga2	0	0	0	0	0	0	0
Mios	0.0893372	0	0	0	0	0	0
Mlkl	0	0	0.00288184	0.138329	0.00576369	0.00288184	-0.132565
Mmp14	0	0.00288184	0	0.00288184	0	-0.00288184	-0.00288184
Mospd2	0	0	0	0	0	0	0
Mpdz	0	0	0	0	0	0	0
Mrc2	0.00288184	0	0.00288184	0.0230548	0	0.00288184	-0.0230548
Mrpl58	0	0	0	0	0	0	0
Msn	0.0518732	0	0	0	0	0	0
Mtdh	0	0	0	0	0	0	0
Mtor	0.706052	0	0	0	0	0	0
Myadm	0	0	0	0	0	0	0
Myh10	0	0	0	0	0	0	0
Myh9	0	0	0	0	0	0	0
Myh9	0	0.00288184	0.0172911	0	0	0.0144092	0
Myo1c	0	0	0	0	0	0	0
Myo1d	0.00288184	0	0	0	0	0	0
Myo1e	0	0	0	0	0	0	0
Myo5a	0	0	0	0	0	0	0
Myo5a	0	0	0	0	0	0	0
Myo6	0.0317003	0	0	0.00288184	0	0	-0.00288184
Myo9b	0	0	0	0	0	0	0
Myof	0	0	0	0	0	0	0
Nacc1	0	0	0	0	0	0	0
Nae1	0	0	0.0144092	0	0.0115274	0.0144092	0.0115274
Nampt	0	0.0230548	0	0	0	-0.0230548	0
Napa	0	0	0	0	0	0	0
Nceh1	0	0	0	0	0	0	0
Nck1	0.0230548	0	0	0.00288184	0	0	-0.00288184
Ncl	0	0	0	0	0.657061	0	0.657061
Ndrg1	0	0	0	0	0	0	0
Nf1	0	0	0.0317003	0	0.164265	0.0317003	0.164265
Niban1	0	0	0	0	0	0	0
Niban2	0.0259366	0	0	0	0	0	0
Nid1	0	0	0	0	0	0	0
Nid2	0.0432277	0	0	0	0	0	0
Nin	0	0	0	0	0	0	0
Nisch	0	0	0	0	0	0	0
Nktr	0.00576369	0	0	0.0432277	0	0	-0.0432277
Nln	0	0	0	0	0	0	0
Nlrx1	0.85879	0	0	0	0	0	0
Nmt1	0	0	0	0.244957	0.121037	0	-0.123919
Npepps	0.184438	0.0144092	0	0.126801	0.0403458	-0.0144092	-0.0864553
Nsf	0	0	0	0	0	0	0
Nucb2	0	0	0.0720461	0.697406	0.544669	0.0720461	-0.152738
Numa1	0	0	0	0.054755	0	0	-0.054755
Numb	0.00864553	0	0	0	0.193084	0	0.193084
Ofd1	0.144092	0	0	0	0	0	0
Ogt	0	0	0	0	0	0	0
Osbp	0	0	0	0	0.00288184	0	0.00288184
Osbpl3	0	0	0	0	0	0	0
P3h1	0.00864553	0	0	0	0	0	0
P4hb	0	0	0	0.00576369	0	0	-0.00576369
Pafah1b1	0	0	0	0	0	0	0
Pafah1b2	0.0144092	0	0	0	0	0	0
Palm	0.00288184	0	0	0	0	0	0
Pals1	0.00288184	0	0.0576369	0	0.00576369	0.0576369	0.00576369
Pard3	0.0576369	0	0.00576369	0	0	0.00576369	0
Parp14	0	0.0172911	0.00576369	0	0	-0.0115274	0
Parva	0	0	0	0.00288184	0	0	-0.00288184
Pcmt1	0	0	0	0	0	0	0
Pdcd6ip	0.054755	0	0	0	0	0	0
Pdia3	0	0	0	0.631124	0	0	-0.631124
Pdia4	0	0	0	0	0	0	0
Pdia6	0	0	0	0	0	0	0
Pdlim1	0	0	0.00288184	0	0	0.00288184	0
Pdlim5	0	0	0	0	0	0	0
Pdlim7	0.00576369	0	0	0	0	0	0
Peak1	0	0	0	0	0	0	0
Pfn1	0.0317003	0	0	0	0.00288184	0	0.00288184
Pgk1	0	0	0	0.00864553	0	0	-0.00864553
Pgrmc1	0	0	0	0	0	0	0
Pgrmc2	0	0	0	0	0	0	0
Phb1	0.0576369	0	0	0	0	0	0
Phb2	0.158501	0.175793	0.00288184	0.319885	0.115274	-0.172911	-0.204611
Pi4k2a	0	0	0	0	0	0	0
Pi4ka	0.838617	0	0	0	0	0	0
Pibf1	0	0	0	0	0	0	0
Picalm	0	0	0	0	0	0	0
Piezo1	0.129683	0	0	0	0	0	0
Pign	0.512968	0	0	0	0	0	0
Pik3c2a	0.167147	0.0979827	0.00288184	0	0	-0.0951009	0
Pik3c3	0.348703	0	0	0	0	0	0
Pip4k2b	0	0	0	0	0	0	0
Pip5k1a	0	0	0	0	0.0144092	0	0.0144092
Pkp1	0.0172911	0.00288184	0	0.340058	0	-0.00288184	-0.340058
Pkp2	0	0	0	0	0	0	0
Pkp4	0	0	0.00576369	0	0	0.00576369	0
Plaa	0.0230548	0.00576369	0.00864553	0	0.363112	0.00288184	0.363112
Plat	0	0	0	0	0	0	0
Plcg1	0.0403458	0	0	0	0	0	0
Plec	0.0317003	0	0	0	0	0	0
Plec	0.0115274	0	0	0	0	0	0
Plekha1	0.0979827	0	0	0	0.00288184	0	0.00288184
Plekhg5	0	0	0	0	0	0	0
Plod3	0	0	0	0	0	0	0
Plxnb2	0	0	0	0	0	0	0
Pnp	0	0.0230548	0.092219	0	0	0.0691643	0
Podxl	0.0201729	0	0	0	0	0	0
Pon2	0	0	0	0	0	0	0
Ppa1	0.685879	0.0518732	0	0.0691643	0.00576369	-0.0518732	-0.0634006
Ppib	0	0	0	0	0	0	0
Ppid	0	0	0	0	0	0	0
Ppie	0	0	0	0.00576369	0.00864553	0	0.00288184
Ppig	0.0230548	0	0	0.0201729	0	0	-0.0201729
Ppih	0	0	0	0.054755	0	0	-0.054755
Ppl	0	0.348703	0	0	0	-0.348703	0
Ppp1ca	0.377522	0.0144092	0.00576369	0.115274	0.0115274	-0.00864553	-0.103746
Ppp1cc	0.158501	0	0	0	0	0	0
Ppp1r13b	0	0	0	0	0	0	0
Ppp1r13l	0	0.00288184	0	0	0	-0.00288184	0
Ppp1r9b	0.466859	0	0.498559	0	0.259366	0.498559	0.259366
Ppp2r1a	0	0	0	0	0	0	0
Ppp2r5a	0.074928	0.00864553	0	0.00576369	0	-0.00864553	-0.00576369
Ppp3ca	0	0.132565	0.00288184	0	0	-0.129683	0
Ppp6r3	0	0	0	0	0	0	0
Prdx3	0	0	0	0	0	0	0
Prkacb	0	0	0	0	0.0489914	0	0.0489914
Prkar2a	0	0	0	0	0	0	0
Prkca	0	0	0	0	0	0	0
Prkcd	0	0	0	0	0	0	0
Prkcsh	0	0	0.00576369	0	0	0.00576369	0
Prkd2	0	0	0	0.144092	0	0	-0.144092
Prnp	0.0259366	0.0806916	0.00576369	0.495677	0.740634	-0.074928	0.244957
Prss23	0	0	0	0	0	0	0
Pten	0	0	0	0	0	0	0
Ptk2	0	0	0	0	0	0	0
Ptk7	0.201729	0	0	0.00288184	0	0	-0.00288184
Ptpn1	0	0	0	0	0	0	0
Ptpn11	0	0.138329	0	0	0	-0.138329	0
Ptpn2	0	0	0	0	0	0	0
Ptpn23	0.198847	0	0	0	0.00864553	0	0.00864553
Ptpra	0.0115274	0.00288184	0	0.00288184	0	-0.00288184	-0.00288184
Ptprg	0.0172911	0	0	0.867435	0.841499	0	-0.0259366
Pxdn	0.0172911	0	0	0	0	0	0
Pxk	0.0403458	0	0	0	0	0	0
Rab10	0	0	0	0.00576369	0	0	-0.00576369
Rab11b	0.0288184	0	0	0.00288184	0	0	-0.00288184
Rab12	0	0.00288184	0	0.0172911	0	-0.00288184	-0.0172911
Rab14	0	0	0	0.0144092	0	0	-0.0144092
Rab1A	0	0	0	0	0	0	0
Rab21	0.0230548	0	0	0	0	0	0
Rab22a	0.455331	0	0	0	0	0	0
Rab23	0.037464	0	0	0	0	0	0
Rab28	0	0	0	0.103746	0.443804	0	0.340058
Rab29	0.195965	0	0	0	0	0	0
Rab31	0	0	0	0	0	0	0
Rab33b	0	0	0	0	0	0	0
Rab34	0	0	0	0	0	0	0
Rab38	0	0	0	0	0	0	0
Rab3d	0.0115274	0	0	0	0	0	0
Rab43	0.00576369	0	0	0	0.132565	0	0.132565
Rab4b	0	0	0	0	0	0	0
Rab5a	0.074928	0	0	0	0	0	0
Rab5b	0	0	0	0	0.207493	0	0.207493
Rab5c	0	0	0	0.18732	0.00288184	0	-0.184438
Rab6a	0	0	0	0	0	0	0
Rab7a	0	0	0	0	0	0	0
Rab8a	0.138329	0	0	0	0.495677	0	0.495677
Rab8b	0	0	0	0	0	0	0
Rab9a	0.0201729	0	0	0	0	0	0
Rac1	0.00288184	0	0	0	0	0	0
Rack1	0	0	0	0	0	0	0
Raf1	0	0	0	0.0230548	0	0	-0.0230548
Rai14	0	0	0	0	0	0	0
Ralb	0	0	0	0	0.178674	0	0.178674
Ranbp9	0.00288184	0.0317003	0	0	0	-0.0317003	0
Rap1a	0.0259366	0	0	0	0	0	0
Rap2c	0	0	0	0	0	0	0
Rasa1	0	0.0144092	0	0	0	-0.0144092	0
Rbmx	0	0	0	0	0	0	0
Rcc2	0.876081	0.0662824	0.25072	0.0634006	0.259366	0.184438	0.195965
Rer1	0.403458	0	0	0	0	0	0
Rgp1	0	0	0	0	0	0	0
Rheb	0	0	0	0.0806916	0	0	-0.0806916
Rhoa	0.469741	0	0	0	0	0	0
Rhog	0	0	0	0	0	0	0
Ric8a	0.959654	0.00288184	0	0	0	-0.00288184	0
Rig1	0.0288184	0	0	0	0	0	0
Rin1	0	0	0	0	0	0	0
Rin3	0.0201729	0	0	0	0	0	0
Ripk2	0	0	0	0	0.00288184	0	0.00288184
Rnh1	0.930836	0	0	0	0	0	0
Rpl11	0.146974	0	0	0	0	0	0
Rpl18	0	0	0.0605187	0	0	0.0605187	0
Rplp0	0	0	0	0	0	0	0
Rps13	0.0115274	0	0	0.0115274	0.0259366	0	0.0144092
Rps27	0	0	0	0	0	0	0
Rps3	0	0	0	0	0	0	0
Rps6	0.14121	0	0	0	0	0	0
Rps6kb1	0.00288184	0	0	0	0	0	0
Rpsa	0	0	0	0	0	0	0
Rras	0	0	0	0	0	0	0
Rras2	0	0	0	0	0.0172911	0	0.0172911
Rrp12	0.0345821	0	0	0	0	0	0
Rrp12	0.00864553	0	0	0.00576369	0	0	-0.00576369
Rsu1	0	0	0	0.0634006	0	0	-0.0634006
Rtn3	0	0	0	0	0.0172911	0	0.0172911
S100a10	0	0	0	0	0	0	0
S100a11	0	0	0	0	0	0	0
S100a6	0	0	0	0	0	0	0
Samd9l1	0.0172911	0	0	0	0	0	0
Sccpdh	0	0	0	0	0.00288184	0	0.00288184
Scrn1	0	0	0	0	0.461095	0	0.461095
Sdcbp	0	0	0	0	0	0	0
Sdhb	0.21902	0	0	0	0	0	0
Sema3c	0	0	0.00576369	0	0	0.00576369	0
Septin2	0	0	0	0	0	0	0
Septin5	0	0	0	0.0201729	0	0	-0.0201729
Septin7	0	0	0	0.00576369	0	0	-0.00576369
Septin8	0	0	0.21902	0	0	0.21902	0
Serpinb6a	0	0	0	0	0	0	0
Serpine1	0	0	0.368876	0	0	0.368876	0
Serpinh1	0	0	0	0.0172911	0	0	-0.0172911
Sgk3	0.48415	0	0	0	0	0	0
Sgpp1	0.170029	0	0	0	0.0230548	0	0.0230548
Sh3bgrl1	0	0	0	0	0.0172911	0	0.0172911
Sh3bp4	0.132565	0.00576369	0	0	0	-0.00576369	0
Sh3gl1	0	0	0	0.0230548	0	0	-0.0230548
Sh3glb1	0	0	0	0	0	0	0
Shc1	0	0	0	0	0	0	0
Sipa1	0.118156	0	0	0	0.00288184	0	0.00288184
Sipa1l3	0	0.092219	0.0893372	0	0	-0.00288184	0
Skp1	0.138329	0.054755	0.0662824	0.0317003	0.0115274	0.0115274	-0.0201729
Slc12a4	0	0	0	0	0	0	0
Slc16a1	0.00288184	0	0	0	0	0	0
Slc27a4	0	0	0	0	0	0	0
Slc2a1	0	0	0	0	0	0	0
Slc3a2	0	0	0	0	0	0	0
Slc7a5	0	0	0	0	0	0	0
Slc9a1	0.00288184	0	0	0	0	0	0
Smad3	0	0	0	0	0	0	0
Smpd2	0	0	0	0	0.00288184	0	0.00288184
Snap23	0	0	0	0	0	0	0
Snap47	0	0	0	0	0.0951009	0	0.0951009
Snf8	0	0	0	0	0	0	0
Snx1	0	0	0	0	0	0	0
Snx17	0	0	0	0	0	0	0
Snx18	0	0	0	0	0	0	0
Snx3	0	0	0	0	0	0	0
Snx4	0	0	0	0	0	0	0
Snx5	0	0	0	0	0	0	0
Snx7	0	0	0	0	0	0	0
Sorbs3	0	0	0	0	0	0	0
Sparc	0	0	0	0	0	0	0
Specc1l	0.0144092	0	0	0	0	0	0
Sptan1	0	0	0	0	0	0	0
Sptan1	0	0	0	0	0	0	0
Sptbn1	0	0	0	0	0	0	0
Src	0	0	0	0	0	0	0
Srgap2	0.00288184	0	0	0	0	0	0
Sri	0.0201729	0	0	0	0	0	0
Srp68	0.0259366	0	0	0	0	0	0
Srpk2	0.00864553	0	0	0	0	0	0
Stat2	0	0	0	0	0	0	0
Stat3	0.0172911	0	0	0	0	0	0
Stau1	0	0	0	0	0	0	0
Stim1	0	0	0	0	0	0	0
Stom	0.354467	0	0.00288184	0	0.00288184	0.00288184	0.00288184
Stoml2	0	0	0	0.00288184	0	0	-0.00288184
Strn	0	0	0	0	0	0	0
Stx4	0	0	0	0	0	0	0
Stx6	0	0	0	0	0	0	0
Stxbp1	0	0	0	0	0	0	0
Stxbp2	0.224784	0	0	0	0	0	0
Stxbp3	0	0.00864553	0	0	0	-0.00864553	0
Sumo1	0.00288184	0	0	0	0	0	0
Syne2	0.092219	0.138329	0.213256	0.175793	0.216138	0.074928	0.0403458
Tbc1d10a	0	0	0	0	0	0	0
Tbc1d10b	0	0	0	0	0	0	0
Tbc1d15	0	0	0	0	0	0	0
Tcaf2c	0.0288184	0	0	0	0.0720461	0	0.0720461
Tfip11	0.00576369	0	0	0	0.00576369	0	0.00576369
Tfrc	0	0.0115274	0	0	0	-0.0115274	0
Tgfbr2	0.0691643	0	0	0	0	0	0
Tgfbrap1	0.726225	0	0	0	0	0	0
Tgm2	0	0	0	0	0	0	0
Thbs1	0.0778098	0	0	0	0	0	0
Them6	0	0	0	0	0	0	0
Thsd4	0	0.118156	0	0.0172911	0	-0.118156	-0.0172911
Tjp1	0.126801	0	0.0230548	0	0.319885	0.0230548	0.319885
Tkt	0	0	0.054755	0	0.00288184	0.054755	0.00288184
Tln1	0	0	0	0	0	0	0
Tm9sf4	0	0	0	0	0.0144092	0	0.0144092
Tmed10	0	0.319885	0.239193	0	0.0259366	-0.0806916	0.0259366
Tmem120a	0.0461095	0	0	0	0	0	0
Tmem87a	0.348703	0	0	0	0	0	0
Tnks1bp1	0.0634006	0	0.319885	0	0.253602	0.319885	0.253602
Tollip	0	0	0	0.0432277	0	0	-0.0432277
Tradd	0	0	0	0	0	0	0
Traf6	0	0	0	0	0	0	0
Trip6	0	0	0	0	0.0835735	0	0.0835735
Tsg101	0.0288184	0	0	0	0	0	0
Ttc7a	0.481268	0	0	0	0	0	0
Ttc7b	0	0	0	0	0	0	0
Ttll12	0	0	0	0	0	0	0
Txn	0.896254	0	0.00288184	0	0.0461095	0.00288184	0.0461095
Ube2l3	0	0	0	0	0	0	0
Uqcrfs1	0.21902	0	0	0	0	0	0
Usp10	0.0864553	0	0	0	0	0	0
Usp14	0	0	0	0.00288184	0	0	-0.00288184
Usp4	0	0	0	0	0	0	0
Usp8	0.00576369	0	0	0	0	0	0
Utp20	0.0979827	0	0	0	0	0	0
Uvrag	0.0432277	0	0	0	0	0	0
Vamp7	0	0	0	0	0	0	0
Vapa	0	0	0	0.138329	0	0	-0.138329
Vapb	0	0	0	0	0	0	0
Vcan	0.00576369	0	0.0720461	0	0	0.0720461	0
Vcl	0	0.00288184	0	0	0	-0.00288184	0
Vdac1	0	0	0	0	0	0	0
Vim	0	0	0	0	0	0	0
Vipas39	0	0	0	0	0	0	0
Vmp1	0.70317	0	0	0	0	0	0
Vps11	0	0	0	0	0	0	0
Vps18	0.0720461	0	0	0	0	0	0
Vps26a	0	0	0	0	0	0	0
Vps26b	0.0172911	0	0	0	0.00576369	0	0.00576369
Vps29	0	0.00288184	0	0	0.0115274	-0.00288184	0.0115274
Vps33a	0.0893372	0	0	0	0	0	0
Vps33b	0.00288184	0	0.00288184	0	0.0893372	0.00288184	0.0893372
Vps35	0	0	0	0	0.0806916	0	0.0806916
Vps41	0.0115274	0	0	0	0	0	0
Vps4a	0	0	0	0	0.0317003	0	0.0317003
Vwa1	0	0	0	0	0.0634006	0	0.0634006
Wasf2	0	0	0.00288184	0	0	0.00288184	0
Washc5	0.270893	0	0	0	0	0	0
Wdfy1	0	0	0	0	0	0	0
Wdr1	0	0	0.00288184	0	0	0.00288184	0
Wls	0.0115274	0	0.0835735	0	0.0951009	0.0835735	0.0951009
Xrcc5	0.0951009	0.204611	0.383285	0.00576369	0.221902	0.178674	0.216138
Xrn1	0	0	0	0	0	0	0
Ybx1	0	0	0	0	0.0403458	0	0.0403458
Ybx3	0	0	0	0.00288184	0	0	-0.00288184
Ybx3	0	0.0259366	0	0	0	-0.0259366	0
Yipf3	0.0230548	0	0	0	0	0	0
Ykt6	0	0	0	0	0	0	0
Ywhag	0	0	0.0172911	0	0	0.0172911	0
Ywhah	0	0	0	0	0	0	0
Znf384	0	0	0	0	0	0	0
Zzef1	0.487032	0	0	0	0	0	0
